# Supplementary material for: Formal Cyclopropylation of Imines with Cyclopropanols: Stereocontrolled Access to Conformationally Constrained γ‐Amino Alcohols
Source: Angew Chem Int Ed Engl. 2025 Aug 11;64(39):e202511646. doi: 10.1002/anie.202511646 (PMC12455443; doi:10.1002/anie.202511646)
Supplement: Supplementary file 1 — Supporting Information [file ANIE-64-e202511646-s001.zip]

Archive with 4 entries (3 files):
- anie202511646-supp-0001-SuppMat/
- anie202511646-supp-0001-SuppMat/compound10.cif
- anie202511646-supp-0001-SuppMat/compound3aa.cif
- anie202511646-supp-0001-SuppMat/compound6h.cif
