# Supplementary material for: Formal Cyclopropylation of Imines with Cyclopropanols: Stereocontrolled Access to Conformationally Constrained γ‐Amino Alcohols
Source: Angew Chem Int Ed Engl. 2025 Aug 11;64(39):e202511646. doi: 10.1002/anie.202511646 (PMC12455443; doi:10.1002/anie.202511646)
Supplement: Supplementary file 1 — Supporting Information [file ANIE-64-e202511646-s001.zip › anie202511646-supp-0001-SuppMat/compound10.cif]

data_250318-1_auto
_audit_creation_date               2025-03-19
_audit_creation_method
;
Olex2 1.5
(compiled 2023.03.06 svn.rbb2c1857 for OlexSys, GUI svn.r6748)
;
_shelx_SHELXL_version_number       '2018/3'
_audit_contact_author_address      ?
_audit_contact_author_email        ?
_audit_contact_author_name         ''
_audit_contact_author_phone        ?
_publ_contact_author_id_orcid      ?
_publ_section_references
;
Dolomanov, O.V., Bourhis, L.J., Gildea, R.J, Howard, J.A.K. & Puschmann, H.
 (2009), J. Appl. Cryst. 42, 339-341.

Sheldrick, G.M. (2015). Acta Cryst. A71, 3-8.

Sheldrick, G.M. (2015). Acta Cryst. C71, 3-8.
;
_chemical_name_common              ?
_chemical_name_systematic          ?
_chemical_formula_moiety           'C19 H18 F3 N O2 S'
_chemical_formula_sum              'C19 H18 F3 N O2 S'
_chemical_formula_weight           381.40
_chemical_absolute_configuration   ad
_chemical_melting_point            ?
_chemical_oxdiff_formula           C19H18O2N1S1F3
loop_
  _atom_type_symbol
  _atom_type_description
  _atom_type_scat_dispersion_real
  _atom_type_scat_dispersion_imag
  _atom_type_scat_source
 'C' 'C' 0.0181 0.0091 'International Tables Vol C Tables 4.2.6.8 and 6.1.1.4'
 'H' 'H' 0.0000 0.0000 'International Tables Vol C Tables 4.2.6.8 and 6.1.1.4'
 'F' 'F' 0.0727 0.0534 'International Tables Vol C Tables 4.2.6.8 and 6.1.1.4'
 'N' 'N' 0.0311 0.0180 'International Tables Vol C Tables 4.2.6.8 and 6.1.1.4'
 'O' 'O' 0.0492 0.0322 'International Tables Vol C Tables 4.2.6.8 and 6.1.1.4'
 'S' 'S' 0.3331 0.5567 'International Tables Vol C Tables 4.2.6.8 and 6.1.1.4'

_shelx_space_group_comment
;
The symmetry employed for this shelxl refinement is uniquely defined
by the following loop, which should always be used as a source of
symmetry information in preference to the above space-group names.
They are only intended as comments.
;
_space_group_crystal_system        'monoclinic'
_space_group_IT_number             4
_space_group_name_H-M_alt          'P 1 21 1'
_space_group_name_Hall             'P 2yb'
loop_
  _space_group_symop_operation_xyz
 'x, y, z'
 '-x, y+1/2, -z'

_cell_length_a                     15.91500(10)
_cell_length_b                     12.53140(10)
_cell_length_c                     36.9324(3)
_cell_angle_alpha                  90
_cell_angle_beta                   102.1230(10)
_cell_angle_gamma                  90
_cell_volume                       7201.43(10)
_cell_formula_units_Z              16
_cell_measurement_reflns_used      188507
_cell_measurement_temperature      99.90(14)
_cell_measurement_theta_max        73.4310
_cell_measurement_theta_min        2.8260
_shelx_estimated_absorpt_T_max     ?
_shelx_estimated_absorpt_T_min     ?
_exptl_absorpt_coefficient_mu      1.992
_exptl_absorpt_correction_T_max    1.00000
_exptl_absorpt_correction_T_min    0.83364
_exptl_absorpt_correction_type     multi-scan
_exptl_absorpt_process_details
;
CrysAlisPro 1.171.43.131a (Rigaku Oxford Diffraction, 2024)
Empirical absorption correction using spherical harmonics,
implemented in SCALE3 ABSPACK scaling algorithm.
;
_exptl_absorpt_special_details     ?
_exptl_crystal_colour              colourless
_exptl_crystal_colour_primary      colourless
_exptl_crystal_density_diffrn      1.407
_exptl_crystal_density_meas        ?
_exptl_crystal_density_method      ?
_exptl_crystal_description         plate
_exptl_crystal_F_000               3168
_exptl_crystal_preparation         THF/Pentane
_exptl_crystal_size_max            0.2
_exptl_crystal_size_mid            0.1
_exptl_crystal_size_min            0.05
_exptl_transmission_factor_max     ?
_exptl_transmission_factor_min     ?
_diffrn_reflns_av_R_equivalents    0.0659
_diffrn_reflns_av_unetI/netI       0.0223
_diffrn_reflns_Laue_measured_fraction_full  1.000
_diffrn_reflns_Laue_measured_fraction_max  0.983
_diffrn_reflns_limit_h_max         19
_diffrn_reflns_limit_h_min         -19
_diffrn_reflns_limit_k_max         15
_diffrn_reflns_limit_k_min         -15
_diffrn_reflns_limit_l_max         45
_diffrn_reflns_limit_l_min         -43
_diffrn_reflns_number              314966
_diffrn_reflns_point_group_measured_fraction_full  0.995
_diffrn_reflns_point_group_measured_fraction_max  0.960
_diffrn_reflns_theta_full          67.684
_diffrn_reflns_theta_max           73.685
_diffrn_reflns_theta_min           2.447
_diffrn_ambient_environment        N~2~
_diffrn_ambient_temperature        99.90(14)
_diffrn_detector                   'Hybrid Pixel Array Detector'
_diffrn_detector_area_resol_mean   10.0000
_diffrn_detector_type              HyPix
_diffrn_measured_fraction_theta_full  1.000
_diffrn_measured_fraction_theta_max  0.983
_diffrn_measurement_details
;
List of Runs (angles in degrees, time in seconds):

  # Type    Start    End  Width  t~exp~   \w     \q     \k     \f   Frames
--------------------------------------------------------------------------
  1  \w   -122.00  -5.00   0.50    0.62    --  -36.68 -30.00-111.00  234
  2  \w     -3.00  46.00   0.50    0.62    --  -36.68  30.00  48.00   98
  3  \w      4.00 119.00   0.50    0.62    --   36.68  30.00  48.00  230
  4  \w   -163.00 -71.00   0.50    2.48    -- -103.00 -30.00-111.00  184
  5  \w   -163.00 -71.00   0.50    2.48    -- -103.00 -30.00-111.00  184
  6  \w     78.00 169.00   0.50    2.48    --  110.57  30.00  48.00  182
  7  \w    -40.00  -9.00   0.50    0.62    --  -36.68 -63.00 175.76   62
  8  \w    -38.00  -9.00   0.50    0.62    --  -36.68 -64.00  63.61   58
  9  \w    -38.00  -9.00   0.50    0.62    --  -36.68 -64.00 -93.81   58
 10  \w    -37.00  -9.00   0.50    0.62    --  -36.68 -65.00 136.78   56
 11  \w    -54.00  -9.00   0.50    0.62    --  -36.68 -57.00  30.00   90
 12  \w    -37.00  -9.00   0.50    0.62    --  -36.68 -65.00 -39.48   56
 13  \w      2.00  79.00   0.50    0.62    --   36.68 -99.00-120.00  154
 14  \w    -51.00 -16.00   0.50    0.62    --   36.68 -19.00 -60.00   70
 15  \w      9.00  40.00   0.50    0.62    --   36.68  66.00-174.42   62
 16  \w    -51.00 -16.00   0.50    0.62    --   36.68 -19.00 -30.00   70
 17  \w      2.00  79.00   0.50    0.62    --   36.68 -99.00-180.00  154
 18  \w    -51.00 -16.00   0.50    0.62    --   36.68 -19.00 120.00   70
 19  \w    -51.00 -16.00   0.50    0.62    --   36.68 -19.00   0.00   70
 20  \w      9.00  40.00   0.50    0.62    --   36.68  66.00-120.10   62
 21  \w      8.00  38.00   0.50    0.62    --   36.68  67.00-160.53   60
 22  \w     10.00  60.00   0.50    0.62    --   36.68  57.00 -90.00  100
 23  \w    -48.00   9.00   0.50    0.62    --   36.68 -30.00-111.00  114
 24  \w   -174.00 -74.00   0.50    2.48    -- -103.00 -52.00 170.41  200
 25  \w   -172.00 -75.00   0.50    2.48    -- -103.00 -40.00  73.90  194
 26  \w    -92.00 -24.00   0.50    2.48    -- -103.00 111.00-180.00  136
 27  \w   -174.00-102.00   0.50    2.48    -- -103.00 -77.00-150.00  144
 28  \w   -174.00 -75.00   0.50    2.48    -- -103.00 -51.00 144.30  198
 29  \w   -171.00 -75.00   0.50    2.48    -- -103.00 -39.00  43.90  192
 30  \w    -72.00 -24.00   0.50    2.48    -- -103.00  77.00 120.00   96
 31  \w   -174.00 -83.00   0.50    2.48    -- -103.00 -55.00  40.36  182
 32  \w   -174.00 -75.00   0.50    2.48    -- -103.00 -51.00 140.04  198
 33  \w   -174.00 -83.00   0.50    2.48    -- -103.00 -55.00  40.36  182
 34  \w   -174.00-102.00   0.50    2.48    -- -103.00 -77.00  30.00  144
 35  \w   -174.00-102.00   0.50    2.48    -- -103.00 -77.00   0.00  144
 36  \w   -174.00 -74.00   0.50    2.48    -- -103.00 -52.00 159.31  200
 37  \w    -92.00 -24.00   0.50    2.48    -- -103.00 111.00 120.00  136
 38  \w   -174.00 -74.00   0.50    2.48    -- -103.00 -49.00 144.59  200
 39  \w    -92.00 -24.00   0.50    2.48    -- -103.00 111.00 -30.00  136
 40  \w    -92.00 -24.00   0.50    2.48    -- -103.00 111.00   0.00  136
 41  \w   -174.00 -74.00   0.50    2.48    -- -103.00 -52.00 170.41  200
 42  \w    -92.00 -24.00   0.50    2.48    -- -103.00 111.00-150.00  136
 43  \w     26.00  92.00   0.50    2.48    --  110.57 -95.00-180.00  132
 44  \w     26.00  92.00   0.50    2.48    --  110.57 -95.00 -90.00  132
 45  \w     26.00  92.00   0.50    2.48    --  110.57 -95.00 120.00  132
 46  \w     26.00  92.00   0.50    2.48    --  110.57 -95.00 120.00  132
 47  \w     26.00  92.00   0.50    2.48    --  110.57 -95.00-120.00  132
 48  \w     82.00 178.00   0.50    2.48    --  110.57  45.00-120.00  192
 49  \w     26.00  92.00   0.50    2.48    --  110.57 -95.00 150.00  132
 50  \w     26.00  92.00   0.50    2.48    --  110.57 -95.00 -60.00  132
 51  \w     26.00  92.00   0.50    2.48    --  110.57 -95.00-150.00  132
 52  \w     26.00  92.00   0.50    2.48    --  110.57 -95.00  90.00  132
 53  \w     32.00  78.00   0.50    2.48    --  110.57 -77.00 -90.00   92
 54  \w     26.00  92.00   0.50    2.48    --  110.57 -95.00  90.00  132
 55  \w     32.00  78.00   0.50    2.48    --  110.57 -77.00 -30.00   92
 56  \w     32.00  78.00   0.50    2.48    --  110.57 -77.00-120.00   92
 57  \w   -120.00  -9.00   0.50    0.62    --  -36.68 -38.00   0.00  222
 58  \w    -54.00  -9.00   0.50    0.62    --  -36.68 -57.00-120.00   90
 59  \w    -16.00  46.00   0.50    0.62    --  -36.68  38.00  90.00  124
 60  \w    -40.00  -9.00   0.50    0.62    --  -36.68 -63.00 -72.19   62
 61  \w    -34.00  -8.00   0.50    0.62    --  -36.68 -66.00-147.27   52
 62  \w   -120.00  -9.00   0.50    0.62    --  -36.68 -38.00  90.00  222
 63  \w    -37.00  -9.00   0.50    0.62    --  -36.68 -65.00 166.89   56
 64  \w    -38.00  -9.00   0.50    0.62    --  -36.68 -64.00-127.73   58
 65  \w    -54.00  -9.00   0.50    0.62    --  -36.68 -57.00 120.00   90
 66  \w    -37.00  -9.00   0.50    0.62    --  -36.68 -65.00  -3.27   56
 67  \w    -54.00  -9.00   0.50    0.62    --  -36.68 -57.00 -30.00   90
 68  \w    -51.00 -16.00   0.50    0.62    --   36.68 -19.00 150.00   70
 69  \w    -51.00 -16.00   0.50    0.62    --   36.68 -19.00-150.00   70
 70  \w      2.00  79.00   0.50    0.62    --   36.68 -99.00   0.00  154
 71  \w      2.00  79.00   0.50    0.62    --   36.68 -99.00  30.00  154
 72  \w   -174.00 -75.00   0.50    2.48    -- -103.00 -51.00 -43.52  198
 73  \w   -174.00 -74.00   0.50    2.48    -- -103.00 -52.00-128.85  200
 74  \w   -174.00 -74.00   0.50    2.48    -- -103.00 -49.00  74.76  200
 75  \w   -174.00 -74.00   0.50    2.48    -- -103.00 -50.00  45.02  200
 76  \w   -174.00 -74.00   0.50    2.48    -- -103.00 -52.00 -20.43  200
 77  \w   -174.00 -74.00   0.50    2.48    -- -103.00 -52.00 -90.36  200
 78  \w   -174.00 -74.00   0.50    2.48    -- -103.00 -50.00-170.30  200
 79  \w   -174.00 -74.00   0.50    2.48    -- -103.00 -52.00 -66.92  200
 80  \w   -174.00 -74.00   0.50    2.48    -- -103.00 -52.00 -28.10  200
 81  \w   -174.00 -74.00   0.50    2.48    -- -103.00 -49.00-106.29  200
 82  \w   -174.00 -74.00   0.50    2.48    -- -103.00 -52.00  18.56  200
 83  \w   -174.00 -74.00   0.50    2.48    -- -103.00 -52.00-112.26  200
 84  \w   -174.00 -74.00   0.50    2.48    -- -103.00 -52.00  89.73  200
 85  \w   -174.00 -75.00   0.50    2.48    -- -103.00 -51.00 113.76  198
 86  \w   -174.00 -74.00   0.50    2.48    -- -103.00 -52.00 -74.59  200
 87  \w   -174.00 -74.00   0.50    2.48    -- -103.00 -52.00  -6.74  200
 88  \w   -174.00 -74.00   0.50    2.48    -- -103.00 -50.00  -0.34  200
 89  \w   -174.00 -74.00   0.50    2.48    -- -103.00 -49.00  27.69  200
 90  \w   -174.00 -74.00   0.50    2.48    -- -103.00 -50.00 127.45  200
 91  \w   -174.00 -74.00   0.50    2.48    -- -103.00 -52.00-145.53  200
 92  \w   -174.00 -74.00   0.50    2.48    -- -103.00 -50.00  64.51  200
 93  \w   -174.00 -74.00   0.50    2.48    -- -103.00 -52.00  98.39  200
 94  \w   -174.00 -74.00   0.50    2.48    -- -103.00 -50.00 177.47  200
 95  \w   -163.00 -71.00   0.50    2.48    -- -103.00 -30.00 -60.00  184
 96  \w   -174.00 -74.00   0.50    2.48    -- -103.00 -52.00-151.61  200
 97  \w   -174.00 -74.00   0.50    2.48    -- -103.00 -52.00 -57.02  200
 98  \w     31.00  92.00   0.50    2.48    --  110.57-111.00  90.00  122
 99  \w     26.00  92.00   0.50    2.48    --  110.57 -95.00 -30.00  132
100  \w     26.00  92.00   0.50    2.48    --  110.57 -95.00  30.00  132
101  \w     26.00  92.00   0.50    2.48    --  110.57 -95.00   0.00  132
102  \w    -54.00  -9.00   0.50    0.62    --  -36.68 -57.00 -60.00   90
103  \w    -54.00  -9.00   0.50    0.62    --  -36.68 -57.00 -90.00   90
104  \w    -54.00  -9.00   0.50    0.62    --  -36.68 -57.00 150.00   90
105  \w   -120.00  -9.00   0.50    0.62    --  -36.68 -38.00-120.00  222
106  \w   -120.00  -9.00   0.50    0.62    --  -36.68 -38.00 150.00  222
107  \w    -54.00  -9.00   0.50    0.62    --  -36.68 -57.00-180.00   90
108  \w     10.00  60.00   0.50    0.62    --   36.68  57.00-150.00  100
109  \w      8.00  38.00   0.50    0.62    --   36.68  67.00  28.43   60
110  \w      9.00 119.00   0.50    0.62    --   36.68  38.00  90.00  220
111  \w      8.00  38.00   0.50    0.62    --   36.68  67.00 120.89   60
112  \w      8.00  38.00   0.50    0.62    --   36.68  67.00-179.62   60
113  \w      8.00  38.00   0.50    0.62    --   36.68  67.00 150.48   60
114  \w      8.00  38.00   0.50    0.62    --   36.68  67.00  73.58   60
115  \w    -51.00 -16.00   0.50    0.62    --   36.68 -19.00  60.00   70
116  \w      2.00  79.00   0.50    0.62    --   36.68 -99.00 150.00  154
117  \w   -174.00 -74.00   0.50    2.48    -- -103.00 -49.00   5.49  200
118  \w   -174.00 -75.00   0.50    2.48    -- -103.00 -51.00 -83.50  198
119  \w   -174.00 -74.00   0.50    2.48    -- -103.00 -52.00  28.04  200
120  \w   -174.00 -75.00   0.50    2.48    -- -103.00 -51.00-163.47  198
121  \w   -174.00 -74.00   0.50    2.48    -- -103.00 -52.00 122.03  200
122  \w   -174.00 -74.00   0.50    2.48    -- -103.00 -52.00-118.61  200
123  \w   -174.00 -74.00   0.50    2.48    -- -103.00 -49.00 -39.20  200
124  \w   -174.00 -75.00   0.50    2.48    -- -103.00 -51.00-134.40  198
125  \w   -174.00 -74.00   0.50    2.48    -- -103.00 -52.00 107.21  200
126  \w   -174.00 -74.00   0.50    2.48    -- -103.00 -50.00  53.71  200
;
_diffrn_measurement_device         'four-circle diffractometer'
_diffrn_measurement_device_type    'XtaLAB Synergy R, DW system, HyPix'
_diffrn_measurement_method         '\w scans'
_diffrn_orient_matrix_type        
 'CrysAlisPro convention (1999,Acta A55,543-557)'
_diffrn_orient_matrix_UB_11        0.0015832000
_diffrn_orient_matrix_UB_12        0.1154739000
_diffrn_orient_matrix_UB_13        -0.0141648000
_diffrn_orient_matrix_UB_21        -0.0889902000
_diffrn_orient_matrix_UB_22        0.0201406000
_diffrn_orient_matrix_UB_23        0.0089103000
_diffrn_orient_matrix_UB_31        0.0433208000
_diffrn_orient_matrix_UB_32        0.0371183000
_diffrn_orient_matrix_UB_33        0.0392445000
_diffrn_radiation_monochromator    'multilayered conforcal mirror'
_diffrn_radiation_probe            x-ray
_diffrn_radiation_type             'Cu K\a'
_diffrn_radiation_wavelength       1.54184
_diffrn_source                     'Rotating-anode X-ray tube'
_diffrn_source_type                'Rigaku (Cu) X-ray Source'
_reflns_Friedel_coverage           0.864
_reflns_Friedel_fraction_full      0.989
_reflns_Friedel_fraction_max       0.934
_reflns_number_gt                  27468
_reflns_number_total               27956
_reflns_special_details
;
 Reflections were merged by SHELXL according to the crystal
 class for the calculation of statistics and refinement.
 
 _reflns_Friedel_fraction is defined as the number of unique
 Friedel pairs measured divided by the number that would be
 possible theoretically, ignoring centric projections and
 systematic absences.
;
_reflns_threshold_expression       'I > 2\s(I)'
_computing_cell_refinement         'CrysAlisPro 1.171.43.131a (Rigaku OD, 2024)'
_computing_data_collection         'CrysAlisPro 1.171.43.131a (Rigaku OD, 2024)'
_computing_data_reduction          'CrysAlisPro 1.171.43.131a (Rigaku OD, 2024)'
_computing_molecular_graphics      'Olex2 1.5 (Dolomanov et al., 2009)'
_computing_publication_material    'Olex2 1.5 (Dolomanov et al., 2009)'
_computing_structure_refinement    'SHELXL 2018/3 (Sheldrick, 2015)'
_computing_structure_solution      'SHELXT 2018/2 (Sheldrick, 2018)'
_refine_diff_density_max           2.690
_refine_diff_density_min           -0.429
_refine_diff_density_rms           0.156
_refine_ls_abs_structure_details
;
 Flack x determined using 12327 quotients [(I+)-(I-)]/[(I+)+(I-)]
 (Parsons, Flack and Wagner, Acta Cryst. B69 (2013) 249-259).
;
_refine_ls_abs_structure_Flack     0.020(3)
_refine_ls_extinction_coef         .
_refine_ls_extinction_method       none
_refine_ls_goodness_of_fit_ref     1.050
_refine_ls_hydrogen_treatment      constr
_refine_ls_matrix_type             full
_refine_ls_number_parameters       1873
_refine_ls_number_reflns           27956
_refine_ls_number_restraints       1
_refine_ls_R_factor_all            0.0800
_refine_ls_R_factor_gt             0.0796
_refine_ls_restrained_S_all        1.050
_refine_ls_shift/su_max            0.002
_refine_ls_shift/su_mean           0.000
_refine_ls_structure_factor_coef   Fsqd
_refine_ls_weighting_details      
 'w=1/[\s^2^(Fo^2^)+(0.1696P)^2^+2.9684P] where P=(Fo^2^+2Fc^2^)/3'
_refine_ls_weighting_scheme        calc
_refine_ls_wR_factor_gt            0.1994
_refine_ls_wR_factor_ref           0.2001
_refine_special_details            ?
_olex2_refinement_description
;
1. Fixed Uiso
 At 1.2 times of:
  All C(H) groups, All C(H,H) groups, All N(H) groups
2.a Ternary CH refined with riding coordinates:
 C01K(H01K), C01L(H01L), C01N(H01N), C01Q(H01Q), C02J(H02X), C02K(H02W),
 C02U(H02Y), C03D(H03R)
2.b Secondary CH2 refined with riding coordinates:
 C01W(H01D,H01F), C01X(H01A,H01B), C023(H02A,H02B), C024(H02E,H02F), C027(H02C,
 H02D), C02G(H02H,H02I), C02M(H02R,H02T), C02W(H02L,H02M), C030(H03H,H03J),
 C037(H03A,H03B), C03F(H03T,H03U), C03M(H03M,H03O), C03T(H03E,H03F), C03Y(H03Z,
 H), C040(H04A,H04B), C045(H04C,H04D), C04A(H04Q,H04R), C04C(H04I,H04M),
 C04E(H04G,H04H), C04H(H1,HA), C04O(H04N,H04O), C04S(H04W,H04X), C052(H05D,
 H05F), C05O(H05A,H05C)
2.c Aromatic/amide H refined with riding coordinates:
 N01C(H01C), N01D(H01H), N01E(H01E), N01F(H01G), N01H(H01I), N01J(H01J),
 C020(H020), C021(H021), C029(H029), N02A(H02), C02B(H02G), C02E(H02U),
 C02H(H02K), C02I(H02J), C02N(H02N), C02O(H02O), C02P(H02P), C02Q(H02Q),
 C02S(H02S), C02V(H02V), N02Z(H02Z), C031(H031), C033(H033), C035(H035),
 C036(H036), C038(H038), C03A(H03D), C03B(H03K), C03C(H03C), C03G(H03G),
 C03I(H03I), C03J(H03L), C03N(H03N), C03P(H03P), C03Q(H03Q), C03S(H03S),
 C03U(H03Y), C03V(H03V), C03W(H03W), C03X(H03X), C041(H041), C042(H042),
 C044(H044), C048(H048), C049(H049), C04B(H04), C04D(H04E), C04F(H04F),
 C04G(H04S), C04J(H04J), C04K(H04K), C04L(H04L), C04M(H2), C04P(H04P),
 C04Q(H04V), C04R(H3), C04T(H04T), C04U(H04U), C04V(H4), C04W(H04Z), C04X(H5),
 C04Y(H04Y), C050(H050), C053(H053), C054(H054), C055(H055), C056(H056),
 C057(H057), C058(H058), C059(H059), C05A(H05V), C05B(H05B), C05C(H05U),
 C05D(H05G), C05E(H05E), C05F(H05M), C05G(H05O), C05H(H05H), C05I(H05I),
 C05J(H05J), C05K(H05K), C05L(H05L), C05M(H05Q), C05N(H05N), C05P(H05P),
 C05Q(H05R), C05R(H05S), C05S(H05T)
;
_atom_sites_solution_hydrogens     geom
_atom_sites_solution_primary       dual
_atom_sites_solution_secondary     ?
loop_
  _atom_site_label
  _atom_site_type_symbol
  _atom_site_fract_x
  _atom_site_fract_y
  _atom_site_fract_z
  _atom_site_U_iso_or_equiv
  _atom_site_adp_type
  _atom_site_occupancy
  _atom_site_site_symmetry_order
  _atom_site_calc_flag
  _atom_site_refinement_flags_posn
  _atom_site_refinement_flags_adp
  _atom_site_refinement_flags_occupancy
  _atom_site_disorder_assembly
  _atom_site_disorder_group
 S001 S 0.23630(6) 0.52295(8) 0.03153(3) 0.0173(2) Uani 1 1 d . . . . .
 S002 S 0.73673(6) 0.51838(9) 0.03218(3) 0.0181(2) Uani 1 1 d . . . . .
 S003 S -0.00597(7) 0.34018(9) 0.04541(3) 0.0195(2) Uani 1 1 d . . . . .
 S004 S 0.48982(7) 0.33746(9) 0.04563(3) 0.0197(2) Uani 1 1 d . . . . .
 S005 S 0.71689(7) 0.30372(10) 0.53935(3) 0.0248(2) Uani 1 1 d . . . . .
 S006 S 1.24327(8) 0.27556(11) 0.54120(3) 0.0282(3) Uani 1 1 d . . . . .
 S007 S 0.98283(7) 0.43761(11) 0.53240(3) 0.0288(3) Uani 1 1 d . . . . .
 S008 S 1.47572(7) 0.49713(11) 0.52344(4) 0.0308(3) Uani 1 1 d . . . . .
 F009 F -0.0138(2) 0.6580(2) 0.11059(8) 0.0262(6) Uani 1 1 d . . . . .
 F00A F 0.30223(17) 0.3031(2) -0.04999(8) 0.0260(6) Uani 1 1 d . . . . .
 F00B F 0.1105(2) 0.6244(2) 0.09806(9) 0.0299(6) Uani 1 1 d . . . . .
 F00C F 0.80344(18) 0.3035(2) -0.05070(8) 0.0273(6) Uani 1 1 d . . . . .
 F00D F 0.4906(2) 0.6553(2) 0.11156(8) 0.0299(6) Uani 1 1 d . . . . .
 F00E F 0.66718(18) 0.2757(2) -0.06782(9) 0.0303(6) Uani 1 1 d . . . . .
 F00F F 0.6139(2) 0.6152(3) 0.09911(10) 0.0344(7) Uani 1 1 d . . . . .
 F00G F 0.16585(18) 0.2733(2) -0.06549(9) 0.0298(6) Uani 1 1 d . . . . .
 F00H F 0.7603(2) 0.6065(2) 0.61610(9) 0.0306(6) Uani 1 1 d . . . . .
 F00I F -0.0044(2) 0.6075(2) 0.05629(8) 0.0269(6) Uani 1 1 d . . . . .
 F00J F 0.87591(19) 0.5427(2) 0.60307(9) 0.0318(7) Uani 1 1 d . . . . .
 F00K F 0.4986(2) 0.6039(2) 0.05730(8) 0.0297(6) Uani 1 1 d . . . . .
 O00L O 0.7159(2) 0.4293(3) 0.05574(9) 0.0226(7) Uani 1 1 d . . . . .
 O00M O 0.2173(2) 0.4347(3) 0.05562(9) 0.0215(6) Uani 1 1 d . . . . .
 O00N O 0.0356(2) 0.5876(3) -0.06865(9) 0.0212(6) Uani 1 1 d . . . . .
 F00O F 0.2285(2) 0.2731(2) -0.00827(9) 0.0312(6) Uani 1 1 d . . . . .
 F00P F 0.7628(2) 0.5643(2) 0.56027(8) 0.0287(6) Uani 1 1 d . . . . .
 O00Q O 0.5380(2) 0.5865(3) -0.06859(9) 0.0220(6) Uani 1 1 d . . . . .
 F00R F 0.7269(2) 0.2693(2) -0.01027(9) 0.0324(7) Uani 1 1 d . . . . .
 F00S F 1.3577(2) 0.5587(3) 0.59951(11) 0.0444(9) Uani 1 1 d . . . . .
 O00T O 0.4475(2) 0.4079(3) 0.01422(9) 0.0258(7) Uani 1 1 d . . . . .
 F00U F 1.3864(2) 0.2151(3) 0.44405(9) 0.0386(7) Uani 1 1 d . . . . .
 O00V O 0.3874(2) 0.3474(3) 0.14801(10) 0.0289(7) Uani 1 1 d . . . . .
 O00W O -0.0499(2) 0.4083(3) 0.01380(9) 0.0241(7) Uani 1 1 d . . . . .
 F00X F 1.0414(2) 0.2357(3) 0.44613(10) 0.0366(7) Uani 1 1 d . . . . .
 O00Y O 0.7677(2) 0.5147(3) 0.43553(10) 0.0310(8) Uani 1 1 d . . . . .
 F00Z F 1.5249(2) 0.2401(3) 0.45481(10) 0.0397(8) Uani 1 1 d . . . . .
 O010 O -0.1113(3) 0.3472(3) 0.14669(10) 0.0320(8) Uani 1 1 d . . . . .
 F011 F 0.9137(2) 0.2437(3) 0.41234(10) 0.0406(7) Uani 1 1 d . . . . .
 F012 F 1.4540(2) 0.2452(3) 0.49935(9) 0.0416(7) Uani 1 1 d . . . . .
 F013 F 1.2354(3) 0.5790(3) 0.61515(11) 0.0487(9) Uani 1 1 d . . . . .
 O014 O 1.4618(2) 0.4158(4) 0.55122(11) 0.0364(9) Uani 1 1 d . . . . .
 O015 O 0.6829(2) 0.3837(3) 0.51016(10) 0.0298(7) Uani 1 1 d . . . . .
 F016 F 0.9330(3) 0.1836(3) 0.46769(12) 0.0513(10) Uani 1 1 d . . . . .
 F017 F 1.2405(3) 0.5451(3) 0.55896(10) 0.0431(8) Uani 1 1 d . . . . .
 O018 O 1.2749(2) 0.5628(3) 0.42640(11) 0.0349(8) Uani 1 1 d . . . . .
 O019 O 0.9545(2) 0.3597(3) 0.55742(10) 0.0331(8) Uani 1 1 d . . . . .
 O01A O 1.1664(2) 0.2651(3) 0.65041(10) 0.0350(8) Uani 1 1 d . . . . .
 O01B O 1.1911(2) 0.3444(4) 0.51135(10) 0.0372(9) Uani 1 1 d . . . . .
 N01C N 0.2726(2) 0.4807(3) -0.00444(10) 0.0191(7) Uani 1 1 d . . . . .
 H01C H 0.328117 0.480403 -0.003952 0.023 Uiso 1 1 calc R U . . .
 N01D N 0.5572(2) 0.4029(3) 0.07810(10) 0.0190(7) Uani 1 1 d . . . . .
 H01H H 0.613108 0.398220 0.079833 0.023 Uiso 1 1 calc R U . . .
 N01E N 0.7734(2) 0.4762(3) -0.00365(10) 0.0198(7) Uani 1 1 d . . . . .
 H01E H 0.829104 0.473875 -0.002730 0.024 Uiso 1 1 calc R U . . .
 N01F N 0.0596(2) 0.4087(3) 0.07775(10) 0.0193(7) Uani 1 1 d . . . . .
 H01G H 0.115591 0.406486 0.079429 0.023 Uiso 1 1 calc R U . . .
 O01G O 0.6052(3) 0.3251(3) 0.63934(12) 0.0390(9) Uani 1 1 d . . . . .
 N01H N 1.3085(3) 0.3471(3) 0.57207(11) 0.0237(8) Uani 1 1 d . . . . .
 H01I H 1.363152 0.352836 0.571122 0.028 Uiso 1 1 calc R U . . .
 C01I C -0.0462(3) 0.4610(4) -0.14592(13) 0.0213(9) Uani 1 1 d . . . . .
 N01J N 0.7906(2) 0.3531(3) 0.57317(11) 0.0225(8) Uani 1 1 d . . . . .
 H01J H 0.845478 0.340402 0.574326 0.027 Uiso 1 1 calc R U . . .
 C01K C 0.6223(3) 0.4623(3) -0.02710(11) 0.0146(8) Uani 1 1 d . . . . .
 H01K H 0.605234 0.396786 -0.014950 0.017 Uiso 1 1 calc R U . . .
 C01L C -0.0750(3) 0.4395(4) 0.09557(12) 0.0183(8) Uani 1 1 d . . . . .
 H01L H -0.109257 0.492149 0.078138 0.022 Uiso 1 1 calc R U . . .
 C01M C 0.2229(3) 0.5054(4) -0.07165(12) 0.0185(8) Uani 1 1 d . . . . .
 C01N C 0.1212(3) 0.4640(3) -0.02733(11) 0.0144(8) Uani 1 1 d . . . . .
 H01N H 0.104032 0.398926 -0.014965 0.017 Uiso 1 1 calc R U . . .
 C01O C 0.5487(3) 0.4937(4) -0.05947(11) 0.0159(8) Uani 1 1 d . . . . .
 C01P C 0.7259(3) 0.5083(4) -0.07054(12) 0.0191(8) Uani 1 1 d . . . . .
 C01Q C 0.4230(3) 0.4382(4) 0.09613(12) 0.0185(8) Uani 1 1 d . . . . .
 H01Q H 0.389341 0.492130 0.079034 0.022 Uiso 1 1 calc R U . . .
 C01R C 0.0475(3) 0.4946(4) -0.06002(11) 0.0160(8) Uani 1 1 d . . . . .
 C01S C 0.0226(3) 0.4734(3) 0.10356(12) 0.0151(8) Uani 1 1 d . . . . .
 C01T C 0.4546(3) 0.4589(4) -0.14418(13) 0.0230(9) Uani 1 1 d . . . . .
 C01U C 0.0289(3) 0.5913(4) 0.09207(13) 0.0226(9) Uani 1 1 d . . . . .
 C01V C 0.5216(3) 0.4695(3) 0.10413(12) 0.0160(8) Uani 1 1 d . . . . .
 C01W C 0.4197(3) 0.4397(4) -0.10978(13) 0.0241(9) Uani 1 1 d . . . . .
 H01D H 0.375057 0.383495 -0.115036 0.029 Uiso 1 1 calc R U . . .
 H01F H 0.391976 0.505862 -0.103492 0.029 Uiso 1 1 calc R U . . .
 C01X C -0.0797(3) 0.4394(4) -0.11115(13) 0.0232(9) Uani 1 1 d . . . . .
 H01A H -0.123705 0.382454 -0.116473 0.028 Uiso 1 1 calc R U . . .
 H01B H -0.108136 0.504645 -0.104546 0.028 Uiso 1 1 calc R U . . .
 C01Y C 0.0702(3) 0.4535(4) 0.14338(12) 0.0177(8) Uani 1 1 d . . . . .
 C01Z C 0.2113(3) 0.4435(3) -0.03729(12) 0.0162(8) Uani 1 1 d . . . . .
 C020 C 0.0767(3) 0.5301(4) 0.17173(13) 0.0254(9) Uani 1 1 d . . . . .
 H020 H 0.054887 0.600089 0.166055 0.030 Uiso 1 1 calc R U . . .
 C021 C 0.5711(3) 0.5201(5) 0.17294(14) 0.0311(11) Uani 1 1 d . . . . .
 H021 H 0.548966 0.590165 0.167762 0.037 Uiso 1 1 calc R U . . .
 C022 C 0.5680(3) 0.4463(4) 0.14395(12) 0.0199(9) Uani 1 1 d . . . . .
 C023 C -0.0101(3) 0.4055(4) -0.07779(12) 0.0200(9) Uani 1 1 d . . . . .
 H02A H -0.038413 0.373440 -0.058937 0.024 Uiso 1 1 calc R U . . .
 H02B H 0.025825 0.349511 -0.085876 0.024 Uiso 1 1 calc R U . . .
 C024 C 0.4887(3) 0.4056(4) -0.07635(12) 0.0204(9) Uani 1 1 d . . . . .
 H02E H 0.460069 0.376619 -0.057135 0.024 Uiso 1 1 calc R U . . .
 H02F H 0.523144 0.347354 -0.084084 0.024 Uiso 1 1 calc R U . . .
 C025 C 0.7126(3) 0.4425(3) -0.03712(12) 0.0160(8) Uani 1 1 d . . . . .
 C026 C 0.5312(3) 0.5862(4) 0.09309(14) 0.0252(10) Uani 1 1 d . . . . .
 C027 C 0.1362(3) 0.5557(3) 0.00055(12) 0.0170(8) Uani 1 1 d . . . . .
 H02C H 0.088885 0.560163 0.014125 0.020 Uiso 1 1 calc R U . . .
 H02D H 0.140579 0.624594 -0.012029 0.020 Uiso 1 1 calc R U . . .
 C028 C 0.7905(3) 0.5339(4) 0.59510(14) 0.0240(9) Uani 1 1 d . . . . .
 C029 C 0.1935(3) 0.4661(4) -0.10734(12) 0.0241(9) Uani 1 1 d . . . . .
 H029 H 0.170530 0.396001 -0.110834 0.029 Uiso 1 1 calc R U . . .
 N02A N 1.5037(3) 0.4465(3) 0.48629(12) 0.0295(9) Uani 1 1 d . . . . .
 H02 H 1.556911 0.452510 0.483241 0.035 Uiso 1 1 calc R U . . .
 C02B C 0.6937(3) 0.4748(5) -0.10672(12) 0.0240(9) Uani 1 1 d . . . . .
 H02G H 0.667379 0.406709 -0.111253 0.029 Uiso 1 1 calc R U . . .
 C02C C 0.7271(3) 0.3224(4) -0.04149(13) 0.0202(8) Uani 1 1 d . . . . .
 C02D C 0.7630(3) 0.4186(4) 0.60123(12) 0.0193(8) Uani 1 1 d . . . . .
 C02E C 0.8197(3) 0.4406(5) 0.67163(13) 0.0278(10) Uani 1 1 d . . . . .
 H02U H 0.812034 0.515615 0.669007 0.033 Uiso 1 1 calc R U . . .
 C02F C 0.2268(3) 0.3222(4) -0.04038(13) 0.0197(8) Uani 1 1 d . . . . .
 C02G C 0.6375(3) 0.5532(3) 0.00115(12) 0.0180(8) Uani 1 1 d . . . . .
 H02H H 0.589932 0.557773 0.014565 0.022 Uiso 1 1 calc R U . . .
 H02I H 0.642756 0.622379 -0.011110 0.022 Uiso 1 1 calc R U . . .
 C02H C 0.1149(3) 0.5036(5) 0.20808(14) 0.0315(11) Uani 1 1 d . . . . .
 H02K H 0.119119 0.555626 0.227074 0.038 Uiso 1 1 calc R U . . .
 C02I C 0.7001(3) 0.5415(5) -0.13641(14) 0.0335(12) Uani 1 1 d . . . . .
 H02J H 0.678652 0.517499 -0.161021 0.040 Uiso 1 1 calc R U . . .
 C02J C 1.1808(3) 0.3584(4) 0.59573(14) 0.0297(10) Uani 1 1 d . . . . .
 H02X H 1.141906 0.409431 0.579358 0.036 Uiso 1 1 calc R U . . .
 C02K C 0.6613(3) 0.4098(4) 0.59203(14) 0.0260(9) Uani 1 1 d . . . . .
 H02W H 0.636879 0.470537 0.575606 0.031 Uiso 1 1 calc R U . . .
 C02L C 0.6989(3) 0.3981(4) 0.35956(14) 0.0292(11) Uani 1 1 d . . . . .
 C02M C 0.4165(3) 0.3298(4) 0.07675(12) 0.0200(8) Uani 1 1 d . . . . .
 H02R H 0.357094 0.316688 0.062860 0.024 Uiso 1 1 calc R U . . .
 H02T H 0.433304 0.271647 0.094976 0.024 Uiso 1 1 calc R U . . .
 C02N C -0.0367(4) 0.5652(4) -0.15769(14) 0.0284(10) Uani 1 1 d . . . . .
 H02N H -0.051117 0.623300 -0.143623 0.034 Uiso 1 1 calc R U . . .
 C02O C -0.0247(3) 0.3785(5) -0.16757(14) 0.0304(10) Uani 1 1 d . . . . .
 H02O H -0.031020 0.306705 -0.160342 0.036 Uiso 1 1 calc R U . . .
 C02P C 0.1976(3) 0.5293(6) -0.13794(14) 0.0337(12) Uani 1 1 d . . . . .
 H02P H 0.177580 0.501695 -0.162168 0.040 Uiso 1 1 calc R U . . .
 C02Q C 0.1469(3) 0.4018(5) 0.21673(13) 0.0309(11) Uani 1 1 d . . . . .
 H02Q H 0.172710 0.384238 0.241606 0.037 Uiso 1 1 calc R U . . .
 C02R C 1.4388(3) 0.3916(4) 0.45853(14) 0.0248(10) Uani 1 1 d . . . . .
 C02S C 0.4639(3) 0.5630(4) -0.15669(15) 0.0280(10) Uani 1 1 d . . . . .
 H02S H 0.448969 0.622045 -0.143186 0.034 Uiso 1 1 calc R U . . .
 C02T C 0.3865(3) 0.4305(4) 0.13152(12) 0.0201(8) Uani 1 1 d . . . . .
 C02U C 0.8636(3) 0.3952(4) 0.47267(13) 0.0229(9) Uani 1 1 d . . . . .
 H02Y H 0.848735 0.330553 0.485934 0.028 Uiso 1 1 calc R U . . .
 C02V C 0.2603(4) 0.6708(4) -0.09843(16) 0.0341(12) Uani 1 1 d . . . . .
 H02V H 0.283284 0.740956 -0.095202 0.041 Uiso 1 1 calc R U . . .
 C02W C -0.0793(3) 0.3307(4) 0.07652(12) 0.0200(8) Uani 1 1 d . . . . .
 H02L H -0.138358 0.315735 0.062637 0.024 Uiso 1 1 calc R U . . .
 H02M H -0.061372 0.273297 0.094922 0.024 Uiso 1 1 calc R U . . .
 C02X C 0.9524(3) 0.3733(4) 0.46171(13) 0.0217(9) Uani 1 1 d . . . . .
 C02Y C -0.1133(3) 0.4308(4) 0.13042(12) 0.0208(9) Uani 1 1 d . . . . .
 N02Z N 1.0125(3) 0.3728(4) 0.49797(12) 0.0350(10) Uani 1 1 d . . . . .
 H02Z H 1.062158 0.339426 0.501241 0.042 Uiso 1 1 calc R U . . .
 C030 C 0.3471(3) 0.5319(4) 0.14314(13) 0.0247(9) Uani 1 1 d . . . . .
 H03H H 0.292522 0.546860 0.125391 0.030 Uiso 1 1 calc R U . . .
 H03J H 0.386601 0.592348 0.142228 0.030 Uiso 1 1 calc R U . . .
 C031 C 0.1036(3) 0.3515(4) 0.15252(13) 0.0242(9) Uani 1 1 d . . . . .
 H031 H 0.100586 0.299294 0.133637 0.029 Uiso 1 1 calc R U . . .
 C032 C 1.2775(4) 0.5221(4) 0.59364(16) 0.0332(11) Uani 1 1 d . . . . .
 C033 C 0.7695(4) 0.6751(4) -0.09474(17) 0.0352(12) Uani 1 1 d . . . . .
 H033 H 0.794965 0.743724 -0.090418 0.042 Uiso 1 1 calc R U . . .
 C034 C 1.2752(3) 0.4016(4) 0.60134(14) 0.0234(9) Uani 1 1 d . . . . .
 C035 C 1.3277(3) 0.4321(6) 0.67149(15) 0.0348(12) Uani 1 1 d . . . . .
 H035 H 1.294362 0.495576 0.669464 0.042 Uiso 1 1 calc R U . . .
 C036 C 0.4788(4) 0.3755(5) -0.16456(15) 0.0353(12) Uani 1 1 d . . . . .
 H036 H 0.473058 0.304287 -0.156627 0.042 Uiso 1 1 calc R U . . .
 C037 C -0.1576(3) 0.5307(4) 0.14078(13) 0.0261(10) Uani 1 1 d . . . . .
 H03A H -0.115406 0.589736 0.145461 0.031 Uiso 1 1 calc R U . . .
 H03B H -0.203879 0.551561 0.119608 0.031 Uiso 1 1 calc R U . . .
 C038 C 0.6017(3) 0.3445(4) 0.15239(14) 0.0277(10) Uani 1 1 d . . . . .
 H038 H 0.600545 0.294123 0.133060 0.033 Uiso 1 1 calc R U . . .
 C039 C 1.2841(3) 0.4702(4) 0.43345(14) 0.0284(10) Uani 1 1 d . . . . .
 C03A C 0.1412(3) 0.3254(5) 0.18909(14) 0.0296(10) Uani 1 1 d . . . . .
 H03D H 0.162940 0.255537 0.195043 0.035 Uiso 1 1 calc R U . . .
 C03B C 0.6068(4) 0.4900(6) 0.20943(15) 0.0397(13) Uani 1 1 d . . . . .
 H03K H 0.609018 0.539786 0.228996 0.048 Uiso 1 1 calc R U . . .
 C03C C 0.7646(3) 0.6079(4) -0.06496(14) 0.0259(10) Uani 1 1 d . . . . .
 H03C H 0.788276 0.630962 -0.040439 0.031 Uiso 1 1 calc R U . . .
 C03D C 1.3509(3) 0.4300(4) 0.46812(13) 0.0253(9) Uani 1 1 d . . . . .
 H03R H 1.325230 0.370319 0.480138 0.030 Uiso 1 1 calc R U . . .
 C03E C 1.3299(3) 0.3723(4) 0.63962(14) 0.0298(10) Uani 1 1 d . . . . .
 C03F C 1.1930(3) 0.4243(4) 0.36988(15) 0.0298(10) Uani 1 1 d . . . . .
 H03T H 1.153305 0.484381 0.371161 0.036 Uiso 1 1 calc R U . . .
 H03U H 1.239582 0.450972 0.358236 0.036 Uiso 1 1 calc R U . . .
 C03G C 0.0160(3) 0.5011(6) -0.21023(13) 0.0342(12) Uani 1 1 d . . . . .
 H03G H 0.038433 0.514673 -0.231674 0.041 Uiso 1 1 calc R U . . .
 C03H C 1.1457(3) 0.3382(4) 0.34665(14) 0.0308(10) Uani 1 1 d . . . . .
 C03I C 0.2304(4) 0.6319(5) -0.13354(16) 0.0333(12) Uani 1 1 d . . . . .
 H03I H 0.232300 0.674816 -0.154552 0.040 Uiso 1 1 calc R U . . .
 C03J C 0.9492(3) 0.5531(5) 0.37762(15) 0.0307(11) Uani 1 1 d . . . . .
 H03L H 0.915344 0.562751 0.353404 0.037 Uiso 1 1 calc R U . . .
 C03K C 0.8015(3) 0.3764(4) 0.64031(13) 0.0231(9) Uani 1 1 d . . . . .
 C03L C 1.4463(3) 0.4264(4) 0.41934(15) 0.0321(11) Uani 1 1 d . . . . .
 C03M C 0.8862(3) 0.4846(4) 0.50112(14) 0.0277(10) Uani 1 1 d . . . . .
 H03M H 0.839173 0.496014 0.514506 0.033 Uiso 1 1 calc R U . . .
 H03O H 0.897201 0.552175 0.489055 0.033 Uiso 1 1 calc R U . . .
 C03N C -0.0065(4) 0.5852(5) -0.18963(15) 0.0342(12) Uani 1 1 d . . . . .
 H03N H -0.001274 0.656629 -0.197472 0.041 Uiso 1 1 calc R U . . .
 C03O C 0.9770(3) 0.4566(4) 0.43540(14) 0.0252(9) Uani 1 1 d . . . . .
 C03P C 0.2573(3) 0.6086(4) -0.06757(14) 0.0241(9) Uani 1 1 d . . . . .
 H03P H 0.278778 0.636377 -0.043465 0.029 Uiso 1 1 calc R U . . .
 C03Q C 0.9285(3) 0.4707(4) 0.39978(14) 0.0276(9) Uani 1 1 d . . . . .
 H03Q H 0.881471 0.424666 0.390525 0.033 Uiso 1 1 calc R U . . .
 C03R C 0.7857(3) 0.4229(4) 0.44255(13) 0.0258(9) Uani 1 1 d . . . . .
 C03S C 0.7366(4) 0.6405(5) -0.13070(16) 0.0330(12) Uani 1 1 d . . . . .
 H03S H 0.739551 0.685275 -0.151145 0.040 Uiso 1 1 calc R U . . .
 C03T C -0.1960(4) 0.5154(6) 0.17484(15) 0.0391(13) Uani 1 1 d . . . . .
 H03E H -0.237873 0.573434 0.175568 0.047 Uiso 1 1 calc R U . . .
 H03F H -0.227921 0.447115 0.172374 0.047 Uiso 1 1 calc R U . . .
 C03U C 1.1760(3) 0.2958(5) 0.31711(15) 0.0333(10) Uani 1 1 d . . . . .
 H03Y H 1.227652 0.322904 0.311628 0.040 Uiso 1 1 calc R U . . .
 C03V C 0.6390(4) 0.3883(6) 0.21714(15) 0.0399(14) Uani 1 1 d . . . . .
 H03V H 0.662391 0.368266 0.242015 0.048 Uiso 1 1 calc R U . . .
 C03W C 0.4946(4) 0.5802(5) -0.18857(16) 0.0367(12) Uani 1 1 d . . . . .
 H03W H 0.499290 0.651076 -0.197109 0.044 Uiso 1 1 calc R U . . .
 C03X C 1.0160(4) 0.6191(5) 0.38971(17) 0.0387(12) Uani 1 1 d . . . . .
 H03X H 1.028874 0.674481 0.374158 0.046 Uiso 1 1 calc R U . . .
 C03Y C 1.2323(3) 0.3848(4) 0.40981(15) 0.0292(10) Uani 1 1 d . . . . .
 H03Z H 1.185357 0.361013 0.421744 0.035 Uiso 1 1 calc R U . . .
 H H 1.269808 0.322601 0.408379 0.035 Uiso 1 1 calc R U . . .
 C03Z C 1.4502(3) 0.2716(4) 0.46397(16) 0.0314(11) Uani 1 1 d . . . . .
 C040 C 0.3296(4) 0.5234(5) 0.18195(16) 0.0405(13) Uani 1 1 d . . . . .
 H04A H 0.378378 0.486136 0.198021 0.049 Uiso 1 1 calc R U . . .
 H04B H 0.277519 0.479418 0.180979 0.049 Uiso 1 1 calc R U . . .
 C041 C 0.6373(4) 0.3156(5) 0.18895(15) 0.0345(12) Uani 1 1 d . . . . .
 H041 H 0.660193 0.246005 0.194373 0.041 Uiso 1 1 calc R U . . .
 C042 C 0.6899(3) 0.5019(5) 0.34707(14) 0.0348(11) Uani 1 1 d . . . . .
 H042 H 0.658088 0.550515 0.358702 0.042 Uiso 1 1 calc R U . . .
 C043 C 0.9600(3) 0.2578(4) 0.44741(17) 0.0352(12) Uani 1 1 d . . . . .
 C044 C 0.0055(4) 0.3987(5) -0.19921(15) 0.0342(12) Uani 1 1 d . . . . .
 H044 H 0.019148 0.340776 -0.213546 0.041 Uiso 1 1 calc R U . . .
 C045 C 0.5992(3) 0.5146(4) 0.64179(14) 0.0300(10) Uani 1 1 d . . . . .
 H04C H 0.651006 0.560509 0.645817 0.036 Uiso 1 1 calc R U . . .
 H04D H 0.553324 0.550914 0.623744 0.036 Uiso 1 1 calc R U . . .
 C046 C 1.1470(3) 0.3436(4) 0.63165(14) 0.0303(10) Uani 1 1 d . . . . .
 C047 C 0.6196(3) 0.4080(4) 0.62584(14) 0.0287(10) Uani 1 1 d . . . . .
 C048 C 0.7447(3) 0.3260(5) 0.34084(15) 0.0358(11) Uani 1 1 d . . . . .
 H048 H 0.750237 0.253100 0.348054 0.043 Uiso 1 1 calc R U . . .
 C049 C -0.1026(4) 0.6110(5) 0.22749(16) 0.0379(12) Uani 1 1 d . . . . .
 H049 H -0.123703 0.676162 0.215878 0.045 Uiso 1 1 calc R U . . .
 C04A C 0.7305(3) 0.3307(4) 0.42551(14) 0.0293(10) Uani 1 1 d . . . . .
 H04Q H 0.702270 0.299470 0.444495 0.035 Uiso 1 1 calc R U . . .
 H04R H 0.768166 0.275169 0.418333 0.035 Uiso 1 1 calc R U . . .
 C04B C 1.4620(4) 0.5697(6) 0.37835(17) 0.0398(13) Uani 1 1 d . . . . .
 H04 H 1.472764 0.642998 0.374507 0.048 Uiso 1 1 calc R U . . .
 C04C C 1.0876(3) 0.4275(5) 0.64009(15) 0.0359(11) Uani 1 1 d . . . . .
 H04I H 1.034634 0.426941 0.620471 0.043 Uiso 1 1 calc R U . . .
 H04M H 1.115225 0.498098 0.639505 0.043 Uiso 1 1 calc R U . . .
 C04D C 0.8486(4) 0.3979(5) 0.70656(15) 0.0345(12) Uani 1 1 d . . . . .
 H04E H 0.863460 0.443637 0.727437 0.041 Uiso 1 1 calc R U . . .
 C04E C 0.6426(3) 0.3057(4) 0.57042(14) 0.0291(10) Uani 1 1 d . . . . .
 H04G H 0.582417 0.304080 0.556300 0.035 Uiso 1 1 calc R U . . .
 H04H H 0.652312 0.243604 0.587370 0.035 Uiso 1 1 calc R U . . .
 C04F C 0.5188(4) 0.4949(6) -0.20827(14) 0.0407(14) Uani 1 1 d . . . . .
 H04F H 0.540478 0.507127 -0.229999 0.049 Uiso 1 1 calc R U . . .
 C04G C 1.0464(3) 0.5243(4) 0.44786(15) 0.0321(10) Uani 1 1 d . . . . .
 H04S H 1.080892 0.515066 0.471983 0.039 Uiso 1 1 calc R U . . .
 C04H C 1.3717(3) 0.5241(5) 0.49543(15) 0.0323(11) Uani 1 1 d . . . . .
 H1 H 1.328251 0.529162 0.511015 0.039 Uiso 1 1 calc R U . . .
 HA H 1.372188 0.592068 0.481843 0.039 Uiso 1 1 calc R U . . .
 C04I C -0.1318(3) 0.5148(5) 0.21062(15) 0.0363(11) Uani 1 1 d . . . . .
 C04J C -0.0994(4) 0.4210(5) 0.22830(17) 0.0429(13) Uani 1 1 d . . . . .
 H04J H -0.118320 0.354238 0.217355 0.051 Uiso 1 1 calc R U . . .
 C04K C 0.5108(4) 0.3929(6) -0.19583(16) 0.0401(13) Uani 1 1 d . . . . .
 H04K H 0.527558 0.333986 -0.208913 0.048 Uiso 1 1 calc R U . . .
 C04L C 0.8107(3) 0.2670(4) 0.64499(15) 0.0331(11) Uani 1 1 d . . . . .
 H04L H 0.798814 0.221678 0.623923 0.040 Uiso 1 1 calc R U . . .
 C04M C 1.4648(4) 0.5342(5) 0.41373(16) 0.0372(12) Uani 1 1 d . . . . .
 H2 H 1.478963 0.581671 0.434144 0.045 Uiso 1 1 calc R U . . .
 C04N C 0.3167(4) 0.6313(5) 0.19938(16) 0.0372(12) Uani 1 1 d . . . . .
 C04O C 1.0630(3) 0.4133(5) 0.67775(15) 0.0379(12) Uani 1 1 d . . . . .
 H04N H 1.012394 0.458527 0.678459 0.045 Uiso 1 1 calc R U . . .
 H04O H 1.046124 0.338089 0.680277 0.045 Uiso 1 1 calc R U . . .
 C04P C 0.2704(4) 0.7133(5) 0.17978(18) 0.0442(13) Uani 1 1 d . . . . .
 H04P H 0.245334 0.703125 0.154308 0.053 Uiso 1 1 calc R U . . .
 C04Q C 0.7726(4) 0.4682(5) 0.30058(16) 0.0397(12) Uani 1 1 d . . . . .
 H04V H 0.798533 0.492369 0.281118 0.048 Uiso 1 1 calc R U . . .
 C04R C 1.0269(3) 0.2151(5) 0.33293(16) 0.0375(12) Uani 1 1 d . . . . .
 H3 H 0.975859 0.187144 0.338746 0.045 Uiso 1 1 calc R U . . .
 C04S C 0.6613(3) 0.3597(5) 0.39152(15) 0.0337(11) Uani 1 1 d . . . . .
 H04W H 0.625015 0.296261 0.383592 0.040 Uiso 1 1 calc R U . . .
 H04X H 0.624074 0.416232 0.398349 0.040 Uiso 1 1 calc R U . . .
 C04T C -0.0433(4) 0.6138(6) 0.26097(17) 0.0446(14) Uani 1 1 d . . . . .
 H04T H -0.024224 0.680369 0.272002 0.053 Uiso 1 1 calc R U . . .
 C04U C 0.8560(4) 0.2871(6) 0.71109(17) 0.0449(14) Uani 1 1 d . . . . .
 H04U H 0.873827 0.257070 0.735091 0.054 Uiso 1 1 calc R U . . .
 C04V C 1.4282(3) 0.3600(6) 0.38874(16) 0.0404(13) Uani 1 1 d . . . . .
 H4 H 1.416011 0.287052 0.392369 0.048 Uiso 1 1 calc R U . . .
 C04W C 0.7812(4) 0.3622(5) 0.31205(14) 0.0364(12) Uani 1 1 d . . . . .
 H04Z H 0.812455 0.313987 0.300043 0.044 Uiso 1 1 calc R U . . .
 C04X C 1.1323(4) 0.2148(5) 0.29546(15) 0.0365(11) Uani 1 1 d . . . . .
 H5 H 1.153536 0.187137 0.275160 0.044 Uiso 1 1 calc R U . . .
 C04Y C 1.3825(4) 0.2813(5) 0.64344(16) 0.0366(11) Uani 1 1 d . . . . .
 H04Y H 1.386783 0.240894 0.622129 0.044 Uiso 1 1 calc R U . . .
 C04Z C 1.1342(3) 0.4417(6) 0.71033(14) 0.0376(12) Uani 1 1 d . . . . .
 C050 C 0.4845(4) 0.6614(5) 0.69308(15) 0.0382(12) Uani 1 1 d . . . . .
 H050 H 0.436051 0.635766 0.675690 0.046 Uiso 1 1 calc R U . . .
 C051 C 0.5626(4) 0.6056(5) 0.69816(16) 0.0371(12) Uani 1 1 d . . . . .
 C052 C 1.1793(3) 0.2528(5) 0.57537(15) 0.0326(11) Uani 1 1 d . . . . .
 H05D H 1.119723 0.232875 0.563374 0.039 Uiso 1 1 calc R U . . .
 H05F H 1.204368 0.195109 0.592613 0.039 Uiso 1 1 calc R U . . .
 C053 C 1.3730(4) 0.4002(6) 0.70556(17) 0.0440(15) Uani 1 1 d . . . . .
 H053 H 1.369252 0.440377 0.726974 0.053 Uiso 1 1 calc R U . . .
 C054 C 0.7258(4) 0.5383(5) 0.31788(15) 0.0380(12) Uani 1 1 d . . . . .
 H054 H 0.718259 0.610415 0.309921 0.046 Uiso 1 1 calc R U . . .
 C055 C 0.3517(4) 0.6496(6) 0.23663(17) 0.0447(14) Uani 1 1 d . . . . .
 H055 H 0.384567 0.594911 0.250793 0.054 Uiso 1 1 calc R U . . .
 C056 C 1.0559(4) 0.1737(4) 0.30386(15) 0.0361(12) Uani 1 1 d . . . . .
 H056 H 1.025233 0.118003 0.289365 0.043 Uiso 1 1 calc R U . . .
 C057 C 1.4270(4) 0.3949(6) 0.35334(18) 0.0460(14) Uani 1 1 d . . . . .
 H057 H 1.415027 0.346976 0.332963 0.055 Uiso 1 1 calc R U . . .
 C058 C 1.0702(3) 0.2976(5) 0.35453(15) 0.0347(11) Uani 1 1 d . . . . .
 H058 H 1.048133 0.325987 0.374510 0.042 Uiso 1 1 calc R U . . .
 C059 C 0.8372(4) 0.2222(5) 0.68033(17) 0.0446(14) Uani 1 1 d . . . . .
 H059 H 0.842147 0.146950 0.683074 0.054 Uiso 1 1 calc R U . . .
 C05A C 1.4439(4) 0.5021(6) 0.34813(17) 0.0483(15) Uani 1 1 d . . . . .
 H05V H 1.443022 0.528696 0.323965 0.058 Uiso 1 1 calc R U . . .
 C05B C 0.6325(4) 0.6462(6) 0.7234(2) 0.0520(16) Uani 1 1 d . . . . .
 H05B H 0.686468 0.611080 0.726903 0.062 Uiso 1 1 calc R U . . .
 C05C C 1.0657(4) 0.6058(4) 0.42503(18) 0.0385(12) Uani 1 1 d . . . . .
 H05U H 1.112908 0.652002 0.433732 0.046 Uiso 1 1 calc R U . . .
 C05D C 1.2251(4) 0.5737(6) 0.7473(2) 0.0527(17) Uani 1 1 d . . . . .
 H05G H 1.244071 0.645514 0.751109 0.063 Uiso 1 1 calc R U . . .
 C05E C -0.0123(4) 0.5209(6) 0.27802(15) 0.0449(14) Uani 1 1 d . . . . .
 H05E H 0.027989 0.522930 0.300980 0.054 Uiso 1 1 calc R U . . .
 C05F C 1.1623(4) 0.5482(5) 0.71640(17) 0.0423(13) Uani 1 1 d . . . . .
 H05M H 1.138323 0.602364 0.699350 0.051 Uiso 1 1 calc R U . . .
 C05G C 1.4245(4) 0.3094(7) 0.70898(17) 0.0493(16) Uani 1 1 d . . . . .
 H05O H 1.456765 0.288690 0.732581 0.059 Uiso 1 1 calc R U . . .
 C05H C 0.6240(5) 0.7387(6) 0.7439(2) 0.0543(16) Uani 1 1 d . . . . .
 H05H H 0.672118 0.765521 0.761231 0.065 Uiso 1 1 calc R U . . .
 C05I C 0.2939(4) 0.8269(6) 0.23298(19) 0.0468(14) Uani 1 1 d . . . . .
 H05I H 0.286576 0.893425 0.244233 0.056 Uiso 1 1 calc R U . . .
 C05J C 0.3399(5) 0.7452(6) 0.25365(18) 0.0502(15) Uani 1 1 d . . . . .
 H05J H 0.363028 0.754895 0.279312 0.060 Uiso 1 1 calc R U . . .
 C05K C 0.5460(4) 0.7903(6) 0.73883(17) 0.0471(14) Uani 1 1 d . . . . .
 H05K H 0.539493 0.851657 0.753081 0.057 Uiso 1 1 calc R U . . .
 C05L C 0.4772(4) 0.7517(6) 0.71271(18) 0.0451(13) Uani 1 1 d . . . . .
 H05L H 0.424045 0.788933 0.708412 0.054 Uiso 1 1 calc R U . . .
 C05M C 1.2604(4) 0.4968(7) 0.77257(17) 0.0516(17) Uani 1 1 d . . . . .
 H05Q H 1.302533 0.515549 0.793866 0.062 Uiso 1 1 calc R U . . .
 C05N C 0.2595(4) 0.8105(6) 0.19634(19) 0.0470(14) Uani 1 1 d . . . . .
 H05N H 0.227781 0.865848 0.182058 0.056 Uiso 1 1 calc R U . . .
 C05O C 0.5705(6) 0.5010(5) 0.6780(2) 0.0547(17) Uani 1 1 d . . . . .
 H05A H 0.612058 0.454317 0.694411 0.066 Uiso 1 1 calc R U . . .
 H05C H 0.514050 0.464576 0.673066 0.066 Uiso 1 1 calc R U . . .
 C05P C -0.0396(5) 0.4233(6) 0.26188(18) 0.0505(16) Uani 1 1 d . . . . .
 H05P H -0.017752 0.358622 0.273609 0.061 Uiso 1 1 calc R U . . .
 C05Q C 1.4286(4) 0.2496(6) 0.67813(17) 0.0455(13) Uani 1 1 d . . . . .
 H05R H 1.462841 0.186831 0.680482 0.055 Uiso 1 1 calc R U . . .
 C05R C 1.1727(4) 0.3652(6) 0.73575(18) 0.0477(15) Uani 1 1 d . . . . .
 H05S H 1.156365 0.292548 0.731692 0.057 Uiso 1 1 calc R U . . .
 C05S C 1.2339(4) 0.3920(8) 0.76669(19) 0.0578(19) Uani 1 1 d . . . . .
 H05T H 1.257970 0.338424 0.783984 0.069 Uiso 1 1 calc R U . . .

loop_
  _atom_site_aniso_label
  _atom_site_aniso_U_11
  _atom_site_aniso_U_22
  _atom_site_aniso_U_33
  _atom_site_aniso_U_23
  _atom_site_aniso_U_13
  _atom_site_aniso_U_12
 S001 0.0143(4) 0.0211(5) 0.0156(4) 0.0000(4) 0.0011(3) -0.0022(4)
 S002 0.0151(4) 0.0222(5) 0.0164(5) -0.0011(4) 0.0015(3) -0.0023(4)
 S003 0.0171(4) 0.0232(5) 0.0184(5) -0.0058(4) 0.0045(4) -0.0015(4)
 S004 0.0174(5) 0.0223(5) 0.0194(5) -0.0056(4) 0.0038(4) -0.0010(4)
 S005 0.0222(5) 0.0247(5) 0.0274(5) -0.0036(4) 0.0048(4) -0.0047(4)
 S006 0.0239(5) 0.0325(6) 0.0291(5) -0.0065(5) 0.0073(4) -0.0075(4)
 S007 0.0177(5) 0.0343(6) 0.0335(6) -0.0029(5) 0.0033(4) -0.0021(4)
 S008 0.0202(5) 0.0316(6) 0.0390(6) -0.0064(5) 0.0028(4) -0.0012(4)
 F009 0.0358(15) 0.0192(13) 0.0256(13) 0.0006(11) 0.0114(12) 0.0050(11)
 F00A 0.0151(12) 0.0291(14) 0.0340(14) -0.0043(12) 0.0056(10) 0.0083(11)
 F00B 0.0281(15) 0.0266(14) 0.0357(15) 0.0039(12) 0.0083(12) -0.0122(12)
 F00C 0.0182(13) 0.0294(14) 0.0354(15) -0.0032(12) 0.0083(11) 0.0098(11)
 F00D 0.0458(18) 0.0177(13) 0.0312(15) -0.0006(11) 0.0191(13) 0.0014(12)
 F00E 0.0215(13) 0.0199(13) 0.0452(17) -0.0104(12) -0.0025(12) 0.0010(11)
 F00F 0.0331(16) 0.0278(15) 0.0445(18) 0.0020(13) 0.0132(13) -0.0164(13)
 F00G 0.0205(13) 0.0200(13) 0.0448(17) -0.0093(12) -0.0030(12) 0.0013(10)
 F00H 0.0338(15) 0.0226(14) 0.0383(16) -0.0088(12) 0.0144(12) -0.0016(11)
 F00I 0.0350(15) 0.0251(14) 0.0219(13) 0.0051(11) 0.0084(11) 0.0048(12)
 F00J 0.0216(13) 0.0285(15) 0.0477(17) -0.0090(13) 0.0127(12) -0.0132(11)
 F00K 0.0405(17) 0.0249(14) 0.0266(14) 0.0069(11) 0.0137(12) 0.0062(12)
 O00L 0.0200(15) 0.0274(17) 0.0209(15) 0.0055(13) 0.0055(12) -0.0002(13)
 O00M 0.0175(15) 0.0274(16) 0.0206(15) 0.0055(13) 0.0058(12) 0.0000(13)
 O00N 0.0232(15) 0.0158(15) 0.0221(15) 0.0017(12) -0.0010(12) 0.0052(12)
 F00O 0.0350(16) 0.0243(14) 0.0364(16) 0.0092(12) 0.0124(12) 0.0086(12)
 F00P 0.0332(15) 0.0236(13) 0.0308(14) 0.0034(11) 0.0105(12) -0.0014(11)
 O00Q 0.0239(16) 0.0166(15) 0.0229(15) 0.0018(12) -0.0008(12) 0.0042(12)
 F00R 0.0393(17) 0.0244(14) 0.0363(16) 0.0100(12) 0.0147(13) 0.0110(12)
 F00S 0.048(2) 0.0314(17) 0.060(2) -0.0131(15) 0.0261(17) -0.0238(15)
 O00T 0.0220(16) 0.0357(19) 0.0177(15) -0.0002(13) 0.0000(12) 0.0040(14)
 F00U 0.0336(16) 0.0251(14) 0.0518(18) -0.0055(13) -0.0030(14) -0.0025(12)
 O00V 0.0312(18) 0.0299(18) 0.0286(17) 0.0003(14) 0.0128(14) -0.0082(15)
 O00W 0.0197(15) 0.0344(18) 0.0170(14) -0.0008(13) 0.0013(12) 0.0025(13)
 F00X 0.0251(15) 0.0350(17) 0.0501(18) 0.0010(14) 0.0087(13) 0.0143(13)
 O00Y 0.0249(17) 0.034(2) 0.0340(18) 0.0025(15) 0.0047(14) 0.0037(15)
 F00Z 0.0287(16) 0.0223(14) 0.062(2) -0.0030(14) -0.0041(14) 0.0052(12)
 O010 0.040(2) 0.0306(19) 0.0298(18) -0.0033(15) 0.0179(16) -0.0132(16)
 F011 0.0347(16) 0.0322(16) 0.0542(19) -0.0120(14) 0.0079(14) -0.0022(13)
 F012 0.0459(18) 0.0296(16) 0.0438(17) 0.0046(13) -0.0028(14) -0.0017(14)
 F013 0.063(2) 0.0281(16) 0.064(2) -0.0038(16) 0.0342(19) 0.0125(16)
 O014 0.0149(15) 0.047(2) 0.044(2) -0.0066(18) -0.0008(14) -0.0010(15)
 O015 0.0223(16) 0.0367(19) 0.0281(17) 0.0005(14) 0.0001(13) 0.0013(14)
 F016 0.064(2) 0.0230(15) 0.078(3) 0.0125(16) 0.039(2) 0.0074(16)
 F017 0.058(2) 0.0315(17) 0.0425(18) 0.0089(14) 0.0177(16) 0.0133(16)
 O018 0.0274(18) 0.0243(18) 0.050(2) -0.0033(16) 0.0008(16) 0.0024(14)
 O019 0.0188(15) 0.048(2) 0.0322(17) 0.0005(16) 0.0045(13) 0.0060(15)
 O01A 0.0324(18) 0.0328(19) 0.0399(19) 0.0025(16) 0.0078(15) -0.0062(15)
 O01B 0.0214(16) 0.063(3) 0.0253(17) 0.0049(17) 0.0014(13) 0.0029(17)
 N01C 0.0112(16) 0.0286(19) 0.0170(17) -0.0021(15) 0.0018(13) -0.0010(14)
 N01D 0.0145(16) 0.0216(18) 0.0209(17) -0.0020(14) 0.0040(14) -0.0002(14)
 N01E 0.0106(16) 0.031(2) 0.0171(17) -0.0020(15) 0.0020(13) 0.0005(14)
 N01F 0.0143(16) 0.0241(19) 0.0200(17) -0.0039(14) 0.0045(14) -0.0013(14)
 O01G 0.043(2) 0.028(2) 0.051(2) -0.0002(16) 0.0213(18) -0.0017(16)
 N01H 0.0188(18) 0.0238(18) 0.0289(19) -0.0069(16) 0.0056(15) -0.0059(15)
 C01I 0.0122(19) 0.026(2) 0.022(2) -0.0034(17) -0.0033(16) 0.0041(16)
 N01J 0.0164(17) 0.0231(19) 0.0273(19) -0.0045(15) 0.0030(14) -0.0011(14)
 C01K 0.0131(18) 0.0141(18) 0.0152(18) -0.0012(15) 0.0000(15) 0.0007(14)
 C01L 0.0159(19) 0.021(2) 0.0180(19) -0.0030(16) 0.0027(15) -0.0013(16)
 C01M 0.0133(18) 0.024(2) 0.020(2) 0.0014(17) 0.0081(15) 0.0057(16)
 C01N 0.0124(18) 0.0153(18) 0.0139(17) 0.0005(15) -0.0005(14) 0.0012(14)
 C01O 0.0090(17) 0.023(2) 0.0148(18) 0.0004(16) 0.0012(14) 0.0006(15)
 C01P 0.0151(18) 0.023(2) 0.021(2) 0.0014(17) 0.0076(15) 0.0038(16)
 C01Q 0.0141(19) 0.021(2) 0.0188(19) -0.0015(16) 0.0009(15) 0.0008(16)
 C01R 0.0104(17) 0.022(2) 0.0152(18) 0.0023(15) 0.0019(14) 0.0018(15)
 C01S 0.0133(18) 0.0148(19) 0.0165(19) -0.0008(14) 0.0013(15) -0.0003(14)
 C01T 0.017(2) 0.025(2) 0.023(2) 0.0022(18) -0.0046(16) 0.0017(17)
 C01U 0.026(2) 0.021(2) 0.022(2) 0.0013(17) 0.0072(18) 0.0031(18)
 C01V 0.0158(19) 0.0160(19) 0.0158(19) -0.0005(15) 0.0022(15) -0.0019(15)
 C01W 0.015(2) 0.030(2) 0.025(2) -0.0012(19) -0.0010(17) 0.0022(18)
 C01X 0.015(2) 0.031(2) 0.022(2) -0.0029(19) -0.0004(16) 0.0030(18)
 C01Y 0.0115(18) 0.021(2) 0.019(2) 0.0000(16) 0.0008(15) -0.0030(15)
 C01Z 0.0132(18) 0.0153(19) 0.0193(19) -0.0003(16) 0.0015(15) 0.0016(15)
 C020 0.024(2) 0.028(2) 0.021(2) -0.0033(19) -0.0002(17) 0.0037(19)
 C021 0.026(2) 0.044(3) 0.021(2) -0.007(2) 0.0007(18) 0.001(2)
 C022 0.0128(19) 0.026(2) 0.020(2) 0.0003(17) 0.0011(15) -0.0052(16)
 C023 0.0150(19) 0.023(2) 0.021(2) -0.0005(17) 0.0013(16) 0.0017(16)
 C024 0.018(2) 0.021(2) 0.021(2) -0.0006(16) 0.0007(17) -0.0006(16)
 C025 0.0125(18) 0.0151(19) 0.0196(19) -0.0009(16) 0.0013(15) 0.0021(15)
 C026 0.031(2) 0.020(2) 0.026(2) 0.0000(18) 0.0110(19) 0.0001(19)
 C027 0.0157(19) 0.0158(19) 0.0201(19) -0.0031(15) 0.0051(15) 0.0009(15)
 C028 0.022(2) 0.022(2) 0.029(2) -0.0053(18) 0.0093(17) 0.0006(18)
 C029 0.017(2) 0.038(3) 0.017(2) 0.0003(18) 0.0038(16) -0.0018(18)
 N02A 0.0190(18) 0.0232(19) 0.044(2) -0.0048(17) 0.0007(16) -0.0038(15)
 C02B 0.0138(19) 0.041(3) 0.017(2) 0.0008(19) 0.0022(15) 0.0001(18)
 C02C 0.0154(19) 0.018(2) 0.027(2) -0.0016(17) 0.0044(16) 0.0060(16)
 C02D 0.017(2) 0.017(2) 0.025(2) 0.0004(16) 0.0053(16) -0.0021(16)
 C02E 0.020(2) 0.041(3) 0.022(2) -0.008(2) 0.0048(17) -0.004(2)
 C02F 0.0151(19) 0.018(2) 0.025(2) -0.0005(17) 0.0016(16) 0.0045(16)
 C02G 0.018(2) 0.0165(19) 0.0194(19) -0.0044(16) 0.0040(15) -0.0002(15)
 C02H 0.027(2) 0.042(3) 0.022(2) -0.007(2) -0.0005(18) 0.000(2)
 C02I 0.017(2) 0.057(4) 0.026(2) 0.009(2) 0.0025(18) 0.005(2)
 C02J 0.018(2) 0.031(3) 0.039(3) -0.002(2) 0.0036(19) -0.0010(19)
 C02K 0.015(2) 0.024(2) 0.039(2) -0.0031(19) 0.0062(17) 0.0005(16)
 C02L 0.017(2) 0.032(3) 0.033(3) 0.006(2) -0.0054(18) -0.0017(18)
 C02M 0.0159(19) 0.023(2) 0.021(2) -0.0085(17) 0.0043(16) -0.0035(16)
 C02N 0.032(3) 0.024(2) 0.029(2) 0.0019(19) 0.005(2) 0.011(2)
 C02O 0.031(3) 0.032(3) 0.027(2) -0.006(2) 0.003(2) 0.002(2)
 C02P 0.021(2) 0.060(4) 0.020(2) 0.007(2) 0.0044(17) 0.006(2)
 C02Q 0.027(2) 0.047(3) 0.017(2) 0.006(2) 0.0027(18) -0.003(2)
 C02R 0.018(2) 0.024(2) 0.033(2) -0.0068(19) 0.0061(18) -0.0020(18)
 C02S 0.025(2) 0.025(2) 0.032(2) 0.005(2) 0.0006(19) 0.0034(19)
 C02T 0.0149(19) 0.026(2) 0.020(2) -0.0031(17) 0.0042(15) -0.0062(17)
 C02U 0.016(2) 0.026(2) 0.029(2) -0.0009(18) 0.0101(17) -0.0018(17)
 C02V 0.047(3) 0.024(2) 0.037(3) 0.006(2) 0.021(2) 0.009(2)
 C02W 0.0183(19) 0.022(2) 0.020(2) -0.0098(17) 0.0056(16) -0.0060(16)
 C02X 0.016(2) 0.023(2) 0.026(2) -0.0020(17) 0.0048(17) 0.0010(16)
 C02Y 0.016(2) 0.027(2) 0.020(2) -0.0051(18) 0.0073(16) -0.0101(17)
 N02Z 0.021(2) 0.050(3) 0.035(2) 0.004(2) 0.0067(17) 0.0074(19)
 C030 0.021(2) 0.029(2) 0.025(2) -0.0056(19) 0.0084(17) 0.0030(19)
 C031 0.027(2) 0.022(2) 0.023(2) 0.0007(18) 0.0032(18) -0.0024(18)
 C032 0.039(3) 0.024(2) 0.041(3) -0.005(2) 0.019(2) -0.001(2)
 C033 0.047(3) 0.020(2) 0.045(3) 0.004(2) 0.025(3) 0.007(2)
 C034 0.020(2) 0.022(2) 0.030(2) -0.0026(18) 0.0093(18) -0.0051(17)
 C035 0.016(2) 0.059(4) 0.030(2) -0.016(3) 0.0055(18) -0.001(2)
 C036 0.036(3) 0.039(3) 0.028(2) -0.006(2) 0.001(2) 0.002(2)
 C037 0.020(2) 0.034(3) 0.026(2) -0.007(2) 0.0084(17) 0.0041(19)
 C038 0.028(2) 0.029(2) 0.023(2) 0.0030(19) 0.0003(18) -0.003(2)
 C039 0.018(2) 0.036(3) 0.031(2) -0.003(2) 0.0038(18) -0.0032(19)
 C03A 0.031(2) 0.032(3) 0.024(2) 0.004(2) 0.0026(19) 0.001(2)
 C03B 0.032(3) 0.062(4) 0.023(2) -0.007(2) 0.000(2) -0.004(3)
 C03C 0.035(3) 0.019(2) 0.026(2) -0.0066(18) 0.013(2) -0.0040(19)
 C03D 0.016(2) 0.030(2) 0.029(2) -0.0011(19) 0.0029(17) -0.0006(18)
 C03E 0.025(2) 0.031(3) 0.031(2) -0.006(2) 0.0026(19) -0.010(2)
 C03F 0.023(2) 0.026(2) 0.038(3) 0.007(2) 0.0014(19) 0.0003(19)
 C03G 0.025(2) 0.059(4) 0.018(2) 0.000(2) 0.0027(18) 0.005(2)
 C03H 0.027(2) 0.027(2) 0.037(2) 0.002(2) 0.002(2) 0.0029(19)
 C03I 0.034(3) 0.036(3) 0.033(3) 0.020(2) 0.015(2) 0.014(2)
 C03J 0.026(2) 0.037(3) 0.033(3) 0.011(2) 0.013(2) 0.012(2)
 C03K 0.018(2) 0.024(2) 0.026(2) -0.0015(18) 0.0033(17) 0.0003(17)
 C03L 0.020(2) 0.033(3) 0.044(3) 0.007(2) 0.010(2) 0.010(2)
 C03M 0.022(2) 0.030(2) 0.032(2) -0.003(2) 0.0074(18) -0.0030(19)
 C03N 0.034(3) 0.037(3) 0.030(3) 0.008(2) 0.005(2) 0.007(2)
 C03O 0.020(2) 0.020(2) 0.038(2) -0.0011(18) 0.0118(18) 0.0017(17)
 C03P 0.028(2) 0.019(2) 0.028(2) -0.0024(18) 0.0118(19) -0.0014(18)
 C03Q 0.022(2) 0.027(2) 0.034(2) 0.0002(19) 0.0073(18) 0.0009(18)
 C03R 0.017(2) 0.030(2) 0.032(2) 0.0002(19) 0.0085(17) -0.0009(18)
 C03S 0.037(3) 0.031(3) 0.035(3) 0.019(2) 0.017(2) 0.016(2)
 C03T 0.035(3) 0.052(3) 0.034(3) -0.011(2) 0.016(2) -0.001(3)
 C03U 0.030(2) 0.035(3) 0.036(3) 0.002(2) 0.009(2) 0.003(2)
 C03V 0.030(3) 0.067(4) 0.020(2) 0.010(2) -0.0001(19) -0.012(3)
 C03W 0.031(3) 0.044(3) 0.032(3) 0.012(2) 0.000(2) -0.004(2)
 C03X 0.034(3) 0.032(3) 0.056(3) 0.013(2) 0.022(2) 0.007(2)
 C03Y 0.021(2) 0.022(2) 0.042(3) -0.002(2) 0.0027(19) -0.0019(18)
 C03Z 0.024(2) 0.021(2) 0.046(3) 0.002(2) -0.001(2) 0.0015(18)
 C040 0.057(4) 0.034(3) 0.038(3) -0.005(2) 0.028(3) -0.002(3)
 C041 0.034(3) 0.040(3) 0.026(2) 0.011(2) -0.004(2) -0.003(2)
 C042 0.032(3) 0.036(3) 0.034(2) 0.000(2) 0.003(2) 0.007(2)
 C043 0.026(2) 0.023(2) 0.058(3) 0.005(2) 0.012(2) 0.0045(19)
 C044 0.034(3) 0.040(3) 0.029(3) -0.011(2) 0.006(2) 0.006(2)
 C045 0.023(2) 0.032(3) 0.036(2) 0.000(2) 0.0095(19) 0.0021(19)
 C046 0.020(2) 0.029(2) 0.038(3) -0.009(2) -0.0026(19) -0.0037(19)
 C047 0.018(2) 0.030(2) 0.037(3) 0.000(2) 0.0045(19) -0.0018(18)
 C048 0.031(3) 0.033(3) 0.039(3) -0.005(2) -0.002(2) 0.000(2)
 C049 0.034(3) 0.035(3) 0.044(3) -0.001(2) 0.007(2) 0.002(2)
 C04A 0.022(2) 0.026(2) 0.040(3) 0.001(2) 0.0062(19) -0.0026(18)
 C04B 0.036(3) 0.046(3) 0.040(3) 0.011(3) 0.016(2) 0.015(3)
 C04C 0.021(2) 0.048(3) 0.037(3) -0.003(2) 0.0009(19) 0.005(2)
 C04D 0.031(3) 0.047(3) 0.025(2) -0.003(2) 0.004(2) -0.001(2)
 C04E 0.024(2) 0.025(2) 0.037(2) -0.0014(19) 0.0041(19) 0.0013(19)
 C04F 0.027(3) 0.074(4) 0.019(2) 0.004(3) 0.0008(19) -0.004(3)
 C04G 0.024(2) 0.033(3) 0.038(3) -0.004(2) 0.0046(19) -0.005(2)
 C04H 0.025(2) 0.033(3) 0.039(3) -0.012(2) 0.007(2) 0.000(2)
 C04I 0.026(2) 0.048(3) 0.037(3) -0.001(2) 0.011(2) -0.002(2)
 C04J 0.051(3) 0.037(3) 0.046(3) -0.002(2) 0.022(3) 0.000(3)
 C04K 0.040(3) 0.052(4) 0.028(3) -0.013(2) 0.007(2) 0.000(3)
 C04L 0.027(2) 0.030(3) 0.042(3) -0.002(2) 0.006(2) 0.005(2)
 C04M 0.036(3) 0.032(3) 0.047(3) 0.006(2) 0.016(2) 0.011(2)
 C04N 0.032(3) 0.042(3) 0.040(3) -0.002(2) 0.013(2) 0.000(2)
 C04O 0.022(2) 0.052(3) 0.041(3) -0.010(2) 0.010(2) -0.004(2)
 C04P 0.034(3) 0.047(3) 0.048(3) -0.008(3) 0.002(2) -0.002(3)
 C04Q 0.035(3) 0.047(3) 0.036(3) 0.000(2) 0.006(2) -0.001(2)
 C04R 0.026(2) 0.042(3) 0.044(3) 0.002(2) 0.003(2) -0.007(2)
 C04S 0.020(2) 0.039(3) 0.042(3) 0.000(2) 0.005(2) -0.005(2)
 C04T 0.032(3) 0.056(4) 0.044(3) -0.010(3) 0.005(2) 0.001(3)
 C04U 0.035(3) 0.062(4) 0.037(3) 0.010(3) 0.006(2) 0.009(3)
 C04V 0.024(2) 0.055(4) 0.042(3) -0.003(3) 0.008(2) 0.001(2)
 C04W 0.035(3) 0.043(3) 0.030(2) -0.006(2) 0.005(2) 0.006(2)
 C04X 0.040(3) 0.034(3) 0.035(3) 0.002(2) 0.005(2) 0.008(2)
 C04Y 0.037(3) 0.033(3) 0.038(3) -0.006(2) 0.004(2) -0.002(2)
 C04Z 0.025(2) 0.058(3) 0.034(2) -0.011(2) 0.014(2) -0.009(2)
 C050 0.043(3) 0.037(3) 0.033(3) -0.004(2) 0.003(2) -0.004(2)
 C051 0.041(3) 0.035(3) 0.040(3) 0.000(2) 0.020(2) 0.000(2)
 C052 0.025(2) 0.036(3) 0.038(3) -0.010(2) 0.009(2) -0.007(2)
 C053 0.029(3) 0.070(4) 0.033(3) -0.019(3) 0.006(2) -0.003(3)
 C054 0.038(3) 0.035(3) 0.039(3) 0.003(2) 0.003(2) -0.003(2)
 C055 0.043(3) 0.053(4) 0.038(3) -0.005(3) 0.009(2) 0.001(3)
 C056 0.042(3) 0.029(3) 0.031(3) 0.001(2) -0.004(2) 0.004(2)
 C057 0.033(3) 0.063(4) 0.043(3) -0.008(3) 0.011(2) -0.002(3)
 C058 0.024(2) 0.042(3) 0.039(3) 0.002(2) 0.0076(19) 0.006(2)
 C059 0.048(3) 0.040(3) 0.046(3) 0.007(3) 0.009(3) 0.013(3)
 C05A 0.035(3) 0.069(4) 0.043(3) 0.006(3) 0.014(2) 0.004(3)
 C05B 0.034(3) 0.054(4) 0.068(4) 0.010(3) 0.010(3) -0.001(3)
 C05C 0.028(3) 0.029(3) 0.062(3) -0.004(2) 0.018(2) -0.009(2)
 C05D 0.033(3) 0.061(4) 0.062(4) -0.023(3) 0.003(3) 0.001(3)
 C05E 0.034(3) 0.068(4) 0.032(3) -0.003(3) 0.007(2) 0.006(3)
 C05F 0.029(3) 0.050(3) 0.046(3) -0.009(3) 0.002(2) 0.010(2)
 C05G 0.033(3) 0.075(5) 0.038(3) -0.004(3) 0.005(2) -0.013(3)
 C05H 0.045(4) 0.057(4) 0.055(4) -0.003(3) -0.001(3) -0.015(3)
 C05I 0.035(3) 0.048(4) 0.060(4) -0.013(3) 0.017(3) -0.002(3)
 C05J 0.052(4) 0.058(4) 0.041(3) -0.013(3) 0.009(3) -0.002(3)
 C05K 0.053(4) 0.051(4) 0.041(3) -0.010(3) 0.016(3) -0.004(3)
 C05L 0.035(3) 0.049(3) 0.052(3) -0.004(3) 0.009(2) 0.005(3)
 C05M 0.029(3) 0.084(5) 0.041(3) -0.015(3) 0.004(2) -0.004(3)
 C05N 0.033(3) 0.045(3) 0.063(4) -0.003(3) 0.008(3) 0.002(3)
 C05O 0.078(5) 0.036(3) 0.062(4) -0.004(3) 0.043(4) -0.002(3)
 C05P 0.052(4) 0.053(4) 0.051(3) 0.012(3) 0.021(3) 0.023(3)
 C05Q 0.037(3) 0.049(3) 0.046(3) 0.000(3) 0.000(2) -0.001(3)
 C05R 0.038(3) 0.061(4) 0.046(3) 0.009(3) 0.012(3) -0.007(3)
 C05S 0.041(3) 0.092(6) 0.040(3) 0.012(3) 0.007(3) 0.001(4)

_geom_special_details
;
 All esds (except the esd in the dihedral angle between two l.s. planes)
 are estimated using the full covariance matrix.  The cell esds are taken
 into account individually in the estimation of esds in distances, angles
 and torsion angles; correlations between esds in cell parameters are only
 used when they are defined by crystal symmetry.  An approximate (isotropic)
 treatment of cell esds is used for estimating esds involving l.s. planes.
;
loop_
  _geom_bond_atom_site_label_1
  _geom_bond_atom_site_label_2
  _geom_bond_distance
  _geom_bond_site_symmetry_2
  _geom_bond_publ_flag
 S001 O00M 1.490(3) . ?
 S001 N01C 1.643(4) . ?
 S001 C027 1.803(4) . ?
 S002 O00L 1.495(3) . ?
 S002 N01E 1.642(4) . ?
 S002 C02G 1.799(4) . ?
 S003 O00W 1.496(3) . ?
 S003 N01F 1.653(4) . ?
 S003 C02W 1.805(4) . ?
 S004 O00T 1.500(4) . ?
 S004 N01D 1.650(4) . ?
 S004 C02M 1.804(4) . ?
 S005 O015 1.488(4) . ?
 S005 N01J 1.645(4) . ?
 S005 C04E 1.813(5) . ?
 S006 O01B 1.504(4) . ?
 S006 N01H 1.639(4) . ?
 S006 C052 1.803(5) . ?
 S007 O019 1.478(4) . ?
 S007 N02Z 1.659(5) . ?
 S007 C03M 1.817(5) . ?
 S008 O014 1.495(5) . ?
 S008 N02A 1.656(5) . ?
 S008 C04H 1.791(5) . ?
 F009 C01U 1.350(5) . ?
 F00A C02F 1.343(5) . ?
 F00B C01U 1.336(6) . ?
 F00C C02C 1.350(5) . ?
 F00D C026 1.348(6) . ?
 F00E C02C 1.344(6) . ?
 F00F C026 1.338(6) . ?
 F00G C02F 1.341(5) . ?
 F00H C028 1.348(5) . ?
 F00I C01U 1.332(6) . ?
 F00J C028 1.333(6) . ?
 F00K C026 1.333(6) . ?
 O00N C01R 1.213(6) . ?
 F00O C02F 1.331(6) . ?
 F00P C028 1.325(6) . ?
 O00Q C01O 1.213(6) . ?
 F00R C02C 1.332(6) . ?
 F00S C032 1.331(7) . ?
 F00U C03Z 1.326(6) . ?
 O00V C02T 1.205(6) . ?
 F00X C043 1.336(6) . ?
 O00Y C03R 1.201(7) . ?
 F00Z C03Z 1.362(6) . ?
 O010 C02Y 1.205(7) . ?
 F011 C043 1.360(7) . ?
 F012 C03Z 1.337(7) . ?
 F013 C032 1.345(6) . ?
 F016 C043 1.321(7) . ?
 F017 C032 1.324(7) . ?
 O018 C039 1.191(7) . ?
 O01A C046 1.205(7) . ?
 N01C H01C 0.8800 . ?
 N01C C01Z 1.464(5) . ?
 N01D H01H 0.8800 . ?
 N01D C01V 1.473(5) . ?
 N01E H01E 0.8800 . ?
 N01E C025 1.463(5) . ?
 N01F H01G 0.8800 . ?
 N01F C01S 1.466(5) . ?
 O01G C047 1.195(7) . ?
 N01H H01I 0.8800 . ?
 N01H C034 1.469(6) . ?
 C01I C01X 1.515(6) . ?
 C01I C02N 1.394(7) . ?
 C01I C02O 1.393(7) . ?
 N01J H01J 0.8800 . ?
 N01J C02D 1.460(6) . ?
 C01K H01K 1.0000 . ?
 C01K C01O 1.539(5) . ?
 C01K C025 1.577(5) . ?
 C01K C02G 1.529(5) . ?
 C01L H01L 1.0000 . ?
 C01L C01S 1.577(6) . ?
 C01L C02W 1.529(6) . ?
 C01L C02Y 1.540(6) . ?
 C01M C01Z 1.531(6) . ?
 C01M C029 1.393(6) . ?
 C01M C03P 1.400(7) . ?
 C01N H01N 1.0000 . ?
 C01N C01R 1.545(5) . ?
 C01N C01Z 1.574(5) . ?
 C01N C027 1.528(5) . ?
 C01O C024 1.506(6) . ?
 C01P C025 1.535(6) . ?
 C01P C02B 1.392(6) . ?
 C01P C03C 1.388(7) . ?
 C01Q H01Q 1.0000 . ?
 C01Q C01V 1.583(6) . ?
 C01Q C02M 1.529(6) . ?
 C01Q C02T 1.542(6) . ?
 C01R C023 1.506(6) . ?
 C01S C01U 1.546(6) . ?
 C01S C01Y 1.527(6) . ?
 C01T C01W 1.509(7) . ?
 C01T C02S 1.401(7) . ?
 C01T C036 1.389(8) . ?
 C01V C022 1.528(6) . ?
 C01V C026 1.534(6) . ?
 C01W H01D 0.9900 . ?
 C01W H01F 0.9900 . ?
 C01W C024 1.531(6) . ?
 C01X H01A 0.9900 . ?
 C01X H01B 0.9900 . ?
 C01X C023 1.533(6) . ?
 C01Y C020 1.408(6) . ?
 C01Y C031 1.399(7) . ?
 C01Z C02F 1.548(6) . ?
 C020 H020 0.9500 . ?
 C020 C02H 1.393(7) . ?
 C021 H021 0.9500 . ?
 C021 C022 1.408(7) . ?
 C021 C03B 1.400(8) . ?
 C022 C038 1.394(7) . ?
 C023 H02A 0.9900 . ?
 C023 H02B 0.9900 . ?
 C024 H02E 0.9900 . ?
 C024 H02F 0.9900 . ?
 C025 C02C 1.536(6) . ?
 C027 H02C 0.9900 . ?
 C027 H02D 0.9900 . ?
 C028 C02D 1.540(6) . ?
 C029 H029 0.9500 . ?
 C029 C02P 1.393(7) . ?
 N02A H02 0.8800 . ?
 N02A C02R 1.466(6) . ?
 C02B H02G 0.9500 . ?
 C02B C02I 1.399(7) . ?
 C02D C02K 1.586(6) . ?
 C02D C03K 1.539(6) . ?
 C02E H02U 0.9500 . ?
 C02E C03K 1.389(7) . ?
 C02E C04D 1.383(8) . ?
 C02G H02H 0.9900 . ?
 C02G H02I 0.9900 . ?
 C02H H02K 0.9500 . ?
 C02H C02Q 1.385(9) . ?
 C02I H02J 0.9500 . ?
 C02I C03S 1.368(9) . ?
 C02J H02X 1.0000 . ?
 C02J C034 1.568(6) . ?
 C02J C046 1.544(7) . ?
 C02J C052 1.521(7) . ?
 C02K H02W 1.0000 . ?
 C02K C047 1.532(7) . ?
 C02K C04E 1.525(7) . ?
 C02L C042 1.377(8) . ?
 C02L C048 1.428(8) . ?
 C02L C04S 1.510(7) . ?
 C02M H02R 0.9900 . ?
 C02M H02T 0.9900 . ?
 C02N H02N 0.9500 . ?
 C02N C03N 1.387(8) . ?
 C02O H02O 0.9500 . ?
 C02O C044 1.377(8) . ?
 C02P H02P 0.9500 . ?
 C02P C03I 1.384(9) . ?
 C02Q H02Q 0.9500 . ?
 C02Q C03A 1.389(8) . ?
 C02R C03D 1.588(6) . ?
 C02R C03L 1.541(7) . ?
 C02R C03Z 1.523(7) . ?
 C02S H02S 0.9500 . ?
 C02S C03W 1.384(8) . ?
 C02T C030 1.518(7) . ?
 C02U H02Y 1.0000 . ?
 C02U C02X 1.574(6) . ?
 C02U C03M 1.526(7) . ?
 C02U C03R 1.522(6) . ?
 C02V H02V 0.9500 . ?
 C02V C03I 1.374(9) . ?
 C02V C03P 1.390(7) . ?
 C02W H02L 0.9900 . ?
 C02W H02M 0.9900 . ?
 C02X N02Z 1.473(6) . ?
 C02X C03O 1.532(6) . ?
 C02X C043 1.554(7) . ?
 C02Y C037 1.524(7) . ?
 N02Z H02Z 0.8800 . ?
 C030 H03H 0.9900 . ?
 C030 H03J 0.9900 . ?
 C030 C040 1.520(7) . ?
 C031 H031 0.9500 . ?
 C031 C03A 1.396(7) . ?
 C032 C034 1.539(7) . ?
 C033 H033 0.9500 . ?
 C033 C03C 1.400(7) . ?
 C033 C03S 1.390(9) . ?
 C034 C03E 1.541(7) . ?
 C035 H035 0.9500 . ?
 C035 C03E 1.403(7) . ?
 C035 C053 1.372(9) . ?
 C036 H036 0.9500 . ?
 C036 C04K 1.374(8) . ?
 C037 H03A 0.9900 . ?
 C037 H03B 0.9900 . ?
 C037 C03T 1.521(7) . ?
 C038 H038 0.9500 . ?
 C038 C041 1.398(7) . ?
 C039 C03D 1.566(7) . ?
 C039 C03Y 1.512(7) . ?
 C03A H03D 0.9500 . ?
 C03B H03K 0.9500 . ?
 C03B C03V 1.380(10) . ?
 C03C H03C 0.9500 . ?
 C03D H03R 1.0000 . ?
 C03D C04H 1.541(7) . ?
 C03E C04Y 1.404(8) . ?
 C03F H03T 0.9900 . ?
 C03F H03U 0.9900 . ?
 C03F C03H 1.482(7) . ?
 C03F C03Y 1.557(7) . ?
 C03G H03G 0.9500 . ?
 C03G C03N 1.390(8) . ?
 C03G C044 1.368(9) . ?
 C03H C03U 1.387(7) . ?
 C03H C058 1.391(7) . ?
 C03I H03I 0.9500 . ?
 C03J H03L 0.9500 . ?
 C03J C03Q 1.400(7) . ?
 C03J C03X 1.346(9) . ?
 C03K C04L 1.385(7) . ?
 C03L C04M 1.406(8) . ?
 C03L C04V 1.384(8) . ?
 C03M H03M 0.9900 . ?
 C03M H03O 0.9900 . ?
 C03N H03N 0.9500 . ?
 C03O C03Q 1.389(7) . ?
 C03O C04G 1.392(7) . ?
 C03P H03P 0.9500 . ?
 C03Q H03Q 0.9500 . ?
 C03R C04A 1.506(7) . ?
 C03S H03S 0.9500 . ?
 C03T H03E 0.9900 . ?
 C03T H03F 0.9900 . ?
 C03T C04I 1.491(8) . ?
 C03U H03Y 0.9500 . ?
 C03U C04X 1.385(8) . ?
 C03V H03V 0.9500 . ?
 C03V C041 1.380(9) . ?
 C03W H03W 0.9500 . ?
 C03W C04F 1.392(10) . ?
 C03X H03X 0.9500 . ?
 C03X C05C 1.387(9) . ?
 C03Y H03Z 0.9900 . ?
 C03Y H 0.9900 . ?
 C040 H04A 0.9900 . ?
 C040 H04B 0.9900 . ?
 C040 C04N 1.530(8) . ?
 C041 H041 0.9500 . ?
 C042 H042 0.9500 . ?
 C042 C054 1.399(8) . ?
 C044 H044 0.9500 . ?
 C045 H04C 0.9900 . ?
 C045 H04D 0.9900 . ?
 C045 C047 1.523(7) . ?
 C045 C05O 1.511(8) . ?
 C046 C04C 1.490(7) . ?
 C048 H048 0.9500 . ?
 C048 C04W 1.391(8) . ?
 C049 H049 0.9500 . ?
 C049 C04I 1.391(8) . ?
 C049 C04T 1.390(8) . ?
 C04A H04Q 0.9900 . ?
 C04A H04R 0.9900 . ?
 C04A C04S 1.530(7) . ?
 C04B H04 0.9500 . ?
 C04B C04M 1.373(8) . ?
 C04B C05A 1.382(10) . ?
 C04C H04I 0.9900 . ?
 C04C H04M 0.9900 . ?
 C04C C04O 1.532(8) . ?
 C04D H04E 0.9500 . ?
 C04D C04U 1.400(10) . ?
 C04E H04G 0.9900 . ?
 C04E H04H 0.9900 . ?
 C04F H04F 0.9500 . ?
 C04F C04K 1.374(10) . ?
 C04G H04S 0.9500 . ?
 C04G C05C 1.399(8) . ?
 C04H H1 0.9900 . ?
 C04H HA 0.9900 . ?
 C04I C04J 1.390(9) . ?
 C04J H04J 0.9500 . ?
 C04J C05P 1.396(10) . ?
 C04K H04K 0.9500 . ?
 C04L H04L 0.9500 . ?
 C04L C059 1.402(8) . ?
 C04M H2 0.9500 . ?
 C04N C04P 1.378(9) . ?
 C04N C055 1.390(8) . ?
 C04O H04N 0.9900 . ?
 C04O H04O 0.9900 . ?
 C04O C04Z 1.512(7) . ?
 C04P H04P 0.9500 . ?
 C04P C05N 1.390(9) . ?
 C04Q H04V 0.9500 . ?
 C04Q C04W 1.391(9) . ?
 C04Q C054 1.392(9) . ?
 C04R H3 0.9500 . ?
 C04R C056 1.357(8) . ?
 C04R C058 1.396(8) . ?
 C04S H04W 0.9900 . ?
 C04S H04X 0.9900 . ?
 C04T H04T 0.9500 . ?
 C04T C05E 1.366(10) . ?
 C04U H04U 0.9500 . ?
 C04U C059 1.378(9) . ?
 C04V H4 0.9500 . ?
 C04V C057 1.375(9) . ?
 C04W H04Z 0.9500 . ?
 C04X H5 0.9500 . ?
 C04X C056 1.414(9) . ?
 C04Y H04Y 0.9500 . ?
 C04Y C05Q 1.394(8) . ?
 C04Z C05F 1.410(9) . ?
 C04Z C05R 1.391(9) . ?
 C050 H050 0.9500 . ?
 C050 C051 1.404(9) . ?
 C050 C05L 1.363(9) . ?
 C051 C05B 1.389(9) . ?
 C051 C05O 1.525(8) . ?
 C052 H05D 0.9900 . ?
 C052 H05F 0.9900 . ?
 C053 H053 0.9500 . ?
 C053 C05G 1.393(11) . ?
 C054 H054 0.9500 . ?
 C055 H055 0.9500 . ?
 C055 C05J 1.384(10) . ?
 C056 H056 0.9500 . ?
 C057 H057 0.9500 . ?
 C057 C05A 1.392(11) . ?
 C058 H058 0.9500 . ?
 C059 H059 0.9500 . ?
 C05A H05V 0.9500 . ?
 C05B H05B 0.9500 . ?
 C05B C05H 1.405(11) . ?
 C05C H05U 0.9500 . ?
 C05D H05G 0.9500 . ?
 C05D C05F 1.387(8) . ?
 C05D C05M 1.377(11) . ?
 C05E H05E 0.9500 . ?
 C05E C05P 1.389(11) . ?
 C05F H05M 0.9500 . ?
 C05G H05O 0.9500 . ?
 C05G C05Q 1.377(9) . ?
 C05H H05H 0.9500 . ?
 C05H C05K 1.377(10) . ?
 C05I H05I 0.9500 . ?
 C05I C05J 1.389(10) . ?
 C05I C05N 1.365(10) . ?
 C05J H05J 0.9500 . ?
 C05K H05K 0.9500 . ?
 C05K C05L 1.385(9) . ?
 C05L H05L 0.9500 . ?
 C05M H05Q 0.9500 . ?
 C05M C05S 1.382(12) . ?
 C05N H05N 0.9500 . ?
 C05O H05A 0.9900 . ?
 C05O H05C 0.9900 . ?
 C05P H05P 0.9500 . ?
 C05Q H05R 0.9500 . ?
 C05R H05S 0.9500 . ?
 C05R C05S 1.379(10) . ?
 C05S H05T 0.9500 . ?

loop_
  _geom_angle_atom_site_label_1
  _geom_angle_atom_site_label_2
  _geom_angle_atom_site_label_3
  _geom_angle
  _geom_angle_site_symmetry_1
  _geom_angle_site_symmetry_3
  _geom_angle_publ_flag
 O00M S001 N01C 113.2(2) . . ?
 O00M S001 C027 106.53(19) . . ?
 N01C S001 C027 88.52(19) . . ?
 O00L S002 N01E 112.9(2) . . ?
 O00L S002 C02G 106.22(19) . . ?
 N01E S002 C02G 88.73(19) . . ?
 O00W S003 N01F 112.9(2) . . ?
 O00W S003 C02W 106.0(2) . . ?
 N01F S003 C02W 88.21(19) . . ?
 O00T S004 N01D 112.8(2) . . ?
 O00T S004 C02M 106.2(2) . . ?
 N01D S004 C02M 88.41(19) . . ?
 O015 S005 N01J 112.9(2) . . ?
 O015 S005 C04E 105.3(2) . . ?
 N01J S005 C04E 88.3(2) . . ?
 O01B S006 N01H 111.6(2) . . ?
 O01B S006 C052 107.4(2) . . ?
 N01H S006 C052 88.2(2) . . ?
 O019 S007 N02Z 109.2(2) . . ?
 O019 S007 C03M 106.4(2) . . ?
 N02Z S007 C03M 90.6(2) . . ?
 O014 S008 N02A 114.3(2) . . ?
 O014 S008 C04H 105.8(2) . . ?
 N02A S008 C04H 88.3(2) . . ?
 S001 N01C H01C 120.5 . . ?
 C01Z N01C S001 119.1(3) . . ?
 C01Z N01C H01C 120.5 . . ?
 S004 N01D H01H 120.8 . . ?
 C01V N01D S004 118.4(3) . . ?
 C01V N01D H01H 120.8 . . ?
 S002 N01E H01E 120.3 . . ?
 C025 N01E S002 119.3(3) . . ?
 C025 N01E H01E 120.3 . . ?
 S003 N01F H01G 120.7 . . ?
 C01S N01F S003 118.6(3) . . ?
 C01S N01F H01G 120.7 . . ?
 S006 N01H H01I 120.3 . . ?
 C034 N01H S006 119.5(3) . . ?
 C034 N01H H01I 120.3 . . ?
 C02N C01I C01X 120.8(4) . . ?
 C02O C01I C01X 121.7(5) . . ?
 C02O C01I C02N 117.4(5) . . ?
 S005 N01J H01J 120.7 . . ?
 C02D N01J S005 118.5(3) . . ?
 C02D N01J H01J 120.7 . . ?
 C01O C01K H01K 108.9 . . ?
 C01O C01K C025 116.2(3) . . ?
 C025 C01K H01K 108.9 . . ?
 C02G C01K H01K 108.9 . . ?
 C02G C01K C01O 109.0(3) . . ?
 C02G C01K C025 104.8(3) . . ?
 C01S C01L H01L 109.0 . . ?
 C02W C01L H01L 109.0 . . ?
 C02W C01L C01S 105.9(3) . . ?
 C02W C01L C02Y 109.5(4) . . ?
 C02Y C01L H01L 109.0 . . ?
 C02Y C01L C01S 114.2(3) . . ?
 C029 C01M C01Z 122.1(4) . . ?
 C029 C01M C03P 118.3(4) . . ?
 C03P C01M C01Z 119.4(4) . . ?
 C01R C01N H01N 108.9 . . ?
 C01R C01N C01Z 116.0(3) . . ?
 C01Z C01N H01N 108.9 . . ?
 C027 C01N H01N 108.9 . . ?
 C027 C01N C01R 109.0(3) . . ?
 C027 C01N C01Z 105.0(3) . . ?
 O00Q C01O C01K 120.0(4) . . ?
 O00Q C01O C024 123.3(4) . . ?
 C024 C01O C01K 116.5(4) . . ?
 C02B C01P C025 121.7(4) . . ?
 C03C C01P C025 119.7(4) . . ?
 C03C C01P C02B 118.4(4) . . ?
 C01V C01Q H01Q 109.3 . . ?
 C02M C01Q H01Q 109.3 . . ?
 C02M C01Q C01V 105.9(3) . . ?
 C02M C01Q C02T 109.9(4) . . ?
 C02T C01Q H01Q 109.3 . . ?
 C02T C01Q C01V 113.2(3) . . ?
 O00N C01R C01N 119.7(4) . . ?
 O00N C01R C023 123.5(4) . . ?
 C023 C01R C01N 116.7(4) . . ?
 N01F C01S C01L 104.1(3) . . ?
 N01F C01S C01U 107.0(3) . . ?
 N01F C01S C01Y 110.5(3) . . ?
 C01U C01S C01L 108.9(4) . . ?
 C01Y C01S C01L 114.0(3) . . ?
 C01Y C01S C01U 111.9(4) . . ?
 C02S C01T C01W 120.6(5) . . ?
 C036 C01T C01W 121.9(5) . . ?
 C036 C01T C02S 117.4(5) . . ?
 F009 C01U C01S 112.6(4) . . ?
 F00B C01U F009 107.3(4) . . ?
 F00B C01U C01S 111.5(4) . . ?
 F00I C01U F009 105.7(4) . . ?
 F00I C01U F00B 106.7(4) . . ?
 F00I C01U C01S 112.5(4) . . ?
 N01D C01V C01Q 103.9(3) . . ?
 N01D C01V C022 110.2(4) . . ?
 N01D C01V C026 107.0(3) . . ?
 C022 C01V C01Q 113.1(3) . . ?
 C022 C01V C026 112.5(4) . . ?
 C026 C01V C01Q 109.6(4) . . ?
 C01T C01W H01D 108.9 . . ?
 C01T C01W H01F 108.9 . . ?
 C01T C01W C024 113.3(4) . . ?
 H01D C01W H01F 107.7 . . ?
 C024 C01W H01D 108.9 . . ?
 C024 C01W H01F 108.9 . . ?
 C01I C01X H01A 108.7 . . ?
 C01I C01X H01B 108.7 . . ?
 C01I C01X C023 114.1(4) . . ?
 H01A C01X H01B 107.6 . . ?
 C023 C01X H01A 108.7 . . ?
 C023 C01X H01B 108.7 . . ?
 C020 C01Y C01S 123.3(4) . . ?
 C031 C01Y C01S 117.9(4) . . ?
 C031 C01Y C020 118.6(4) . . ?
 N01C C01Z C01M 110.5(3) . . ?
 N01C C01Z C01N 103.6(3) . . ?
 N01C C01Z C02F 106.6(4) . . ?
 C01M C01Z C01N 112.7(3) . . ?
 C01M C01Z C02F 112.8(4) . . ?
 C02F C01Z C01N 110.1(3) . . ?
 C01Y C020 H020 119.9 . . ?
 C02H C020 C01Y 120.2(5) . . ?
 C02H C020 H020 119.9 . . ?
 C022 C021 H021 120.1 . . ?
 C03B C021 H021 120.1 . . ?
 C03B C021 C022 119.8(6) . . ?
 C021 C022 C01V 122.6(4) . . ?
 C038 C022 C01V 118.4(4) . . ?
 C038 C022 C021 118.8(4) . . ?
 C01R C023 C01X 114.5(4) . . ?
 C01R C023 H02A 108.6 . . ?
 C01R C023 H02B 108.6 . . ?
 C01X C023 H02A 108.6 . . ?
 C01X C023 H02B 108.6 . . ?
 H02A C023 H02B 107.6 . . ?
 C01O C024 C01W 114.5(4) . . ?
 C01O C024 H02E 108.6 . . ?
 C01O C024 H02F 108.6 . . ?
 C01W C024 H02E 108.6 . . ?
 C01W C024 H02F 108.6 . . ?
 H02E C024 H02F 107.6 . . ?
 N01E C025 C01K 103.3(3) . . ?
 N01E C025 C01P 110.2(3) . . ?
 N01E C025 C02C 106.5(4) . . ?
 C01P C025 C01K 113.0(3) . . ?
 C01P C025 C02C 113.1(4) . . ?
 C02C C025 C01K 110.0(3) . . ?
 F00D C026 C01V 113.2(4) . . ?
 F00F C026 F00D 107.5(4) . . ?
 F00F C026 C01V 111.4(4) . . ?
 F00K C026 F00D 105.5(4) . . ?
 F00K C026 F00F 106.5(4) . . ?
 F00K C026 C01V 112.5(4) . . ?
 S001 C027 H02C 110.9 . . ?
 S001 C027 H02D 110.9 . . ?
 C01N C027 S001 104.4(3) . . ?
 C01N C027 H02C 110.9 . . ?
 C01N C027 H02D 110.9 . . ?
 H02C C027 H02D 108.9 . . ?
 F00H C028 C02D 113.7(4) . . ?
 F00J C028 F00H 106.7(4) . . ?
 F00J C028 C02D 110.7(4) . . ?
 F00P C028 F00H 106.1(4) . . ?
 F00P C028 F00J 107.9(4) . . ?
 F00P C028 C02D 111.4(4) . . ?
 C01M C029 H029 119.9 . . ?
 C01M C029 C02P 120.2(5) . . ?
 C02P C029 H029 119.9 . . ?
 S008 N02A H02 120.5 . . ?
 C02R N02A S008 119.1(3) . . ?
 C02R N02A H02 120.5 . . ?
 C01P C02B H02G 120.0 . . ?
 C01P C02B C02I 120.0(5) . . ?
 C02I C02B H02G 120.0 . . ?
 F00C C02C C025 111.2(4) . . ?
 F00E C02C F00C 106.3(4) . . ?
 F00E C02C C025 113.8(4) . . ?
 F00R C02C F00C 107.2(4) . . ?
 F00R C02C F00E 106.2(4) . . ?
 F00R C02C C025 111.8(4) . . ?
 N01J C02D C028 106.6(4) . . ?
 N01J C02D C02K 104.7(4) . . ?
 N01J C02D C03K 110.6(4) . . ?
 C028 C02D C02K 110.1(4) . . ?
 C03K C02D C028 113.0(4) . . ?
 C03K C02D C02K 111.4(4) . . ?
 C03K C02E H02U 119.2 . . ?
 C04D C02E H02U 119.2 . . ?
 C04D C02E C03K 121.5(6) . . ?
 F00A C02F C01Z 111.0(4) . . ?
 F00G C02F F00A 107.0(4) . . ?
 F00G C02F C01Z 113.4(4) . . ?
 F00O C02F F00A 107.5(4) . . ?
 F00O C02F F00G 106.3(4) . . ?
 F00O C02F C01Z 111.2(4) . . ?
 S002 C02G H02H 110.9 . . ?
 S002 C02G H02I 110.9 . . ?
 C01K C02G S002 104.2(3) . . ?
 C01K C02G H02H 110.9 . . ?
 C01K C02G H02I 110.9 . . ?
 H02H C02G H02I 108.9 . . ?
 C020 C02H H02K 119.8 . . ?
 C02Q C02H C020 120.5(5) . . ?
 C02Q C02H H02K 119.8 . . ?
 C02B C02I H02J 119.4 . . ?
 C03S C02I C02B 121.3(5) . . ?
 C03S C02I H02J 119.4 . . ?
 C034 C02J H02X 108.3 . . ?
 C046 C02J H02X 108.3 . . ?
 C046 C02J C034 115.1(4) . . ?
 C052 C02J H02X 108.3 . . ?
 C052 C02J C034 106.3(4) . . ?
 C052 C02J C046 110.3(4) . . ?
 C02D C02K H02W 109.0 . . ?
 C047 C02K C02D 115.0(4) . . ?
 C047 C02K H02W 109.0 . . ?
 C04E C02K C02D 104.5(4) . . ?
 C04E C02K H02W 109.0 . . ?
 C04E C02K C047 110.1(4) . . ?
 C042 C02L C048 117.6(5) . . ?
 C042 C02L C04S 122.2(5) . . ?
 C048 C02L C04S 120.2(5) . . ?
 S004 C02M H02R 110.7 . . ?
 S004 C02M H02T 110.7 . . ?
 C01Q C02M S004 105.1(3) . . ?
 C01Q C02M H02R 110.7 . . ?
 C01Q C02M H02T 110.7 . . ?
 H02R C02M H02T 108.8 . . ?
 C01I C02N H02N 119.5 . . ?
 C03N C02N C01I 120.9(5) . . ?
 C03N C02N H02N 119.5 . . ?
 C01I C02O H02O 119.3 . . ?
 C044 C02O C01I 121.5(5) . . ?
 C044 C02O H02O 119.3 . . ?
 C029 C02P H02P 119.5 . . ?
 C03I C02P C029 120.9(5) . . ?
 C03I C02P H02P 119.5 . . ?
 C02H C02Q H02Q 120.0 . . ?
 C02H C02Q C03A 120.1(5) . . ?
 C03A C02Q H02Q 120.0 . . ?
 N02A C02R C03D 103.1(4) . . ?
 N02A C02R C03L 109.9(4) . . ?
 N02A C02R C03Z 108.9(4) . . ?
 C03L C02R C03D 111.7(4) . . ?
 C03Z C02R C03D 110.9(4) . . ?
 C03Z C02R C03L 111.9(4) . . ?
 C01T C02S H02S 119.8 . . ?
 C03W C02S C01T 120.4(5) . . ?
 C03W C02S H02S 119.8 . . ?
 O00V C02T C01Q 121.1(4) . . ?
 O00V C02T C030 122.9(4) . . ?
 C030 C02T C01Q 116.0(4) . . ?
 C02X C02U H02Y 107.6 . . ?
 C03M C02U H02Y 107.6 . . ?
 C03M C02U C02X 102.1(4) . . ?
 C03R C02U H02Y 107.6 . . ?
 C03R C02U C02X 119.3(4) . . ?
 C03R C02U C03M 111.9(4) . . ?
 C03I C02V H02V 119.7 . . ?
 C03I C02V C03P 120.7(5) . . ?
 C03P C02V H02V 119.7 . . ?
 S003 C02W H02L 110.7 . . ?
 S003 C02W H02M 110.7 . . ?
 C01L C02W S003 105.2(3) . . ?
 C01L C02W H02L 110.7 . . ?
 C01L C02W H02M 110.7 . . ?
 H02L C02W H02M 108.8 . . ?
 N02Z C02X C02U 102.3(4) . . ?
 N02Z C02X C03O 112.1(4) . . ?
 N02Z C02X C043 102.9(4) . . ?
 C03O C02X C02U 114.0(4) . . ?
 C03O C02X C043 111.8(4) . . ?
 C043 C02X C02U 112.7(4) . . ?
 O010 C02Y C01L 120.3(4) . . ?
 O010 C02Y C037 123.7(4) . . ?
 C037 C02Y C01L 115.9(4) . . ?
 S007 N02Z H02Z 121.3 . . ?
 C02X N02Z S007 117.4(3) . . ?
 C02X N02Z H02Z 121.3 . . ?
 C02T C030 H03H 109.2 . . ?
 C02T C030 H03J 109.2 . . ?
 C02T C030 C040 112.1(4) . . ?
 H03H C030 H03J 107.9 . . ?
 C040 C030 H03H 109.2 . . ?
 C040 C030 H03J 109.2 . . ?
 C01Y C031 H031 119.6 . . ?
 C03A C031 C01Y 120.8(5) . . ?
 C03A C031 H031 119.6 . . ?
 F00S C032 F013 107.5(5) . . ?
 F00S C032 C034 111.5(5) . . ?
 F013 C032 C034 112.1(4) . . ?
 F017 C032 F00S 107.4(5) . . ?
 F017 C032 F013 106.3(5) . . ?
 F017 C032 C034 111.7(5) . . ?
 C03C C033 H033 120.3 . . ?
 C03S C033 H033 120.3 . . ?
 C03S C033 C03C 119.4(5) . . ?
 N01H C034 C02J 103.1(4) . . ?
 N01H C034 C032 107.1(4) . . ?
 N01H C034 C03E 110.0(4) . . ?
 C032 C034 C02J 111.9(4) . . ?
 C032 C034 C03E 111.9(4) . . ?
 C03E C034 C02J 112.3(4) . . ?
 C03E C035 H035 119.6 . . ?
 C053 C035 H035 119.6 . . ?
 C053 C035 C03E 120.8(6) . . ?
 C01T C036 H036 119.0 . . ?
 C04K C036 C01T 122.1(6) . . ?
 C04K C036 H036 119.0 . . ?
 C02Y C037 H03A 109.0 . . ?
 C02Y C037 H03B 109.0 . . ?
 H03A C037 H03B 107.8 . . ?
 C03T C037 C02Y 113.1(5) . . ?
 C03T C037 H03A 109.0 . . ?
 C03T C037 H03B 109.0 . . ?
 C022 C038 H038 119.6 . . ?
 C022 C038 C041 120.8(5) . . ?
 C041 C038 H038 119.6 . . ?
 O018 C039 C03D 121.5(5) . . ?
 O018 C039 C03Y 122.4(5) . . ?
 C03Y C039 C03D 116.0(4) . . ?
 C02Q C03A C031 119.9(5) . . ?
 C02Q C03A H03D 120.1 . . ?
 C031 C03A H03D 120.1 . . ?
 C021 C03B H03K 119.8 . . ?
 C03V C03B C021 120.4(6) . . ?
 C03V C03B H03K 119.8 . . ?
 C01P C03C C033 121.4(5) . . ?
 C01P C03C H03C 119.3 . . ?
 C033 C03C H03C 119.3 . . ?
 C02R C03D H03R 109.5 . . ?
 C039 C03D C02R 113.2(4) . . ?
 C039 C03D H03R 109.5 . . ?
 C04H C03D C02R 107.4(4) . . ?
 C04H C03D C039 107.7(4) . . ?
 C04H C03D H03R 109.5 . . ?
 C035 C03E C034 122.2(5) . . ?
 C035 C03E C04Y 118.0(5) . . ?
 C04Y C03E C034 119.7(5) . . ?
 H03T C03F H03U 107.9 . . ?
 C03H C03F H03T 109.3 . . ?
 C03H C03F H03U 109.3 . . ?
 C03H C03F C03Y 111.8(4) . . ?
 C03Y C03F H03T 109.3 . . ?
 C03Y C03F H03U 109.3 . . ?
 C03N C03G H03G 120.4 . . ?
 C044 C03G H03G 120.4 . . ?
 C044 C03G C03N 119.1(5) . . ?
 C03U C03H C03F 121.0(5) . . ?
 C03U C03H C058 118.9(5) . . ?
 C058 C03H C03F 120.1(5) . . ?
 C02P C03I H03I 120.4 . . ?
 C02V C03I C02P 119.2(5) . . ?
 C02V C03I H03I 120.4 . . ?
 C03Q C03J H03L 119.1 . . ?
 C03X C03J H03L 119.1 . . ?
 C03X C03J C03Q 121.7(5) . . ?
 C02E C03K C02D 123.6(5) . . ?
 C04L C03K C02D 117.9(4) . . ?
 C04L C03K C02E 118.1(5) . . ?
 C04M C03L C02R 118.1(5) . . ?
 C04V C03L C02R 123.5(5) . . ?
 C04V C03L C04M 118.1(5) . . ?
 S007 C03M H03M 110.9 . . ?
 S007 C03M H03O 110.9 . . ?
 C02U C03M S007 104.2(3) . . ?
 C02U C03M H03M 110.9 . . ?
 C02U C03M H03O 110.9 . . ?
 H03M C03M H03O 108.9 . . ?
 C02N C03N C03G 120.3(5) . . ?
 C02N C03N H03N 119.9 . . ?
 C03G C03N H03N 119.9 . . ?
 C03Q C03O C02X 121.5(4) . . ?
 C03Q C03O C04G 118.7(5) . . ?
 C04G C03O C02X 119.7(4) . . ?
 C01M C03P H03P 119.7 . . ?
 C02V C03P C01M 120.6(5) . . ?
 C02V C03P H03P 119.7 . . ?
 C03J C03Q H03Q 120.2 . . ?
 C03O C03Q C03J 119.7(5) . . ?
 C03O C03Q H03Q 120.2 . . ?
 O00Y C03R C02U 119.8(4) . . ?
 O00Y C03R C04A 123.6(5) . . ?
 C04A C03R C02U 116.4(4) . . ?
 C02I C03S C033 119.5(5) . . ?
 C02I C03S H03S 120.2 . . ?
 C033 C03S H03S 120.2 . . ?
 C037 C03T H03E 108.6 . . ?
 C037 C03T H03F 108.6 . . ?
 H03E C03T H03F 107.6 . . ?
 C04I C03T C037 114.5(5) . . ?
 C04I C03T H03E 108.6 . . ?
 C04I C03T H03F 108.6 . . ?
 C03H C03U H03Y 119.4 . . ?
 C04X C03U C03H 121.3(5) . . ?
 C04X C03U H03Y 119.4 . . ?
 C03B C03V H03V 119.8 . . ?
 C041 C03V C03B 120.4(5) . . ?
 C041 C03V H03V 119.8 . . ?
 C02S C03W H03W 119.6 . . ?
 C02S C03W C04F 120.7(6) . . ?
 C04F C03W H03W 119.6 . . ?
 C03J C03X H03X 120.2 . . ?
 C03J C03X C05C 119.5(5) . . ?
 C05C C03X H03X 120.2 . . ?
 C039 C03Y C03F 112.6(4) . . ?
 C039 C03Y H03Z 109.1 . . ?
 C039 C03Y H 109.1 . . ?
 C03F C03Y H03Z 109.1 . . ?
 C03F C03Y H 109.1 . . ?
 H03Z C03Y H 107.8 . . ?
 F00U C03Z F00Z 108.3(4) . . ?
 F00U C03Z F012 106.4(4) . . ?
 F00U C03Z C02R 113.4(4) . . ?
 F00Z C03Z C02R 109.9(4) . . ?
 F012 C03Z F00Z 107.9(4) . . ?
 F012 C03Z C02R 110.7(5) . . ?
 C030 C040 H04A 108.8 . . ?
 C030 C040 H04B 108.8 . . ?
 C030 C040 C04N 113.8(5) . . ?
 H04A C040 H04B 107.7 . . ?
 C04N C040 H04A 108.8 . . ?
 C04N C040 H04B 108.8 . . ?
 C038 C041 H041 120.1 . . ?
 C03V C041 C038 119.8(6) . . ?
 C03V C041 H041 120.1 . . ?
 C02L C042 H042 118.8 . . ?
 C02L C042 C054 122.4(5) . . ?
 C054 C042 H042 118.8 . . ?
 F00X C043 F011 105.9(5) . . ?
 F00X C043 C02X 110.5(4) . . ?
 F011 C043 C02X 112.3(4) . . ?
 F016 C043 F00X 107.9(4) . . ?
 F016 C043 F011 105.8(5) . . ?
 F016 C043 C02X 113.9(5) . . ?
 C02O C044 H044 119.6 . . ?
 C03G C044 C02O 120.7(5) . . ?
 C03G C044 H044 119.6 . . ?
 H04C C045 H04D 107.9 . . ?
 C047 C045 H04C 109.2 . . ?
 C047 C045 H04D 109.2 . . ?
 C05O C045 H04C 109.2 . . ?
 C05O C045 H04D 109.2 . . ?
 C05O C045 C047 111.8(5) . . ?
 O01A C046 C02J 120.0(5) . . ?
 O01A C046 C04C 123.5(5) . . ?
 C04C C046 C02J 116.4(5) . . ?
 O01G C047 C02K 120.4(5) . . ?
 O01G C047 C045 121.8(5) . . ?
 C045 C047 C02K 117.8(4) . . ?
 C02L C048 H048 120.0 . . ?
 C04W C048 C02L 120.1(5) . . ?
 C04W C048 H048 120.0 . . ?
 C04I C049 H049 119.3 . . ?
 C04T C049 H049 119.3 . . ?
 C04T C049 C04I 121.4(6) . . ?
 C03R C04A H04Q 108.6 . . ?
 C03R C04A H04R 108.6 . . ?
 C03R C04A C04S 114.7(4) . . ?
 H04Q C04A H04R 107.6 . . ?
 C04S C04A H04Q 108.6 . . ?
 C04S C04A H04R 108.6 . . ?
 C04M C04B H04 119.0 . . ?
 C04M C04B C05A 121.9(7) . . ?
 C05A C04B H04 119.0 . . ?
 C046 C04C H04I 108.8 . . ?
 C046 C04C H04M 108.8 . . ?
 C046 C04C C04O 113.7(5) . . ?
 H04I C04C H04M 107.7 . . ?
 C04O C04C H04I 108.8 . . ?
 C04O C04C H04M 108.8 . . ?
 C02E C04D H04E 120.1 . . ?
 C02E C04D C04U 119.9(5) . . ?
 C04U C04D H04E 120.1 . . ?
 S005 C04E H04G 110.7 . . ?
 S005 C04E H04H 110.7 . . ?
 C02K C04E S005 105.1(3) . . ?
 C02K C04E H04G 110.7 . . ?
 C02K C04E H04H 110.7 . . ?
 H04G C04E H04H 108.8 . . ?
 C03W C04F H04F 120.5 . . ?
 C04K C04F C03W 119.0(5) . . ?
 C04K C04F H04F 120.5 . . ?
 C03O C04G H04S 119.9 . . ?
 C03O C04G C05C 120.3(5) . . ?
 C05C C04G H04S 119.9 . . ?
 S008 C04H H1 110.5 . . ?
 S008 C04H HA 110.5 . . ?
 C03D C04H S008 106.2(3) . . ?
 C03D C04H H1 110.5 . . ?
 C03D C04H HA 110.5 . . ?
 H1 C04H HA 108.7 . . ?
 C049 C04I C03T 119.6(6) . . ?
 C04J C04I C03T 122.6(6) . . ?
 C04J C04I C049 117.8(5) . . ?
 C04I C04J H04J 119.5 . . ?
 C04I C04J C05P 121.1(6) . . ?
 C05P C04J H04J 119.5 . . ?
 C036 C04K C04F 120.3(6) . . ?
 C036 C04K H04K 119.8 . . ?
 C04F C04K H04K 119.8 . . ?
 C03K C04L H04L 119.5 . . ?
 C03K C04L C059 121.0(5) . . ?
 C059 C04L H04L 119.5 . . ?
 C03L C04M H2 120.5 . . ?
 C04B C04M C03L 119.1(6) . . ?
 C04B C04M H2 120.5 . . ?
 C04P C04N C040 122.8(5) . . ?
 C04P C04N C055 117.1(6) . . ?
 C055 C04N C040 120.1(6) . . ?
 C04C C04O H04N 108.8 . . ?
 C04C C04O H04O 108.8 . . ?
 H04N C04O H04O 107.7 . . ?
 C04Z C04O C04C 113.8(4) . . ?
 C04Z C04O H04N 108.8 . . ?
 C04Z C04O H04O 108.8 . . ?
 C04N C04P H04P 119.2 . . ?
 C04N C04P C05N 121.6(6) . . ?
 C05N C04P H04P 119.2 . . ?
 C04W C04Q H04V 120.3 . . ?
 C04W C04Q C054 119.4(5) . . ?
 C054 C04Q H04V 120.3 . . ?
 C056 C04R H3 119.1 . . ?
 C056 C04R C058 121.8(5) . . ?
 C058 C04R H3 119.1 . . ?
 C02L C04S C04A 112.5(4) . . ?
 C02L C04S H04W 109.1 . . ?
 C02L C04S H04X 109.1 . . ?
 C04A C04S H04W 109.1 . . ?
 C04A C04S H04X 109.1 . . ?
 H04W C04S H04X 107.8 . . ?
 C049 C04T H04T 120.0 . . ?
 C05E C04T C049 120.1(6) . . ?
 C05E C04T H04T 120.0 . . ?
 C04D C04U H04U 120.4 . . ?
 C059 C04U C04D 119.2(6) . . ?
 C059 C04U H04U 120.4 . . ?
 C03L C04V H4 118.5 . . ?
 C057 C04V C03L 123.0(6) . . ?
 C057 C04V H4 118.5 . . ?
 C048 C04W C04Q 121.0(5) . . ?
 C048 C04W H04Z 119.5 . . ?
 C04Q C04W H04Z 119.5 . . ?
 C03U C04X H5 120.3 . . ?
 C03U C04X C056 119.4(5) . . ?
 C056 C04X H5 120.3 . . ?
 C03E C04Y H04Y 119.6 . . ?
 C05Q C04Y C03E 120.8(5) . . ?
 C05Q C04Y H04Y 119.6 . . ?
 C05F C04Z C04O 120.6(6) . . ?
 C05R C04Z C04O 121.7(6) . . ?
 C05R C04Z C05F 117.7(5) . . ?
 C051 C050 H050 119.5 . . ?
 C05L C050 H050 119.5 . . ?
 C05L C050 C051 121.0(6) . . ?
 C050 C051 C05O 121.6(6) . . ?
 C05B C051 C050 117.9(6) . . ?
 C05B C051 C05O 120.4(6) . . ?
 S006 C052 H05D 110.8 . . ?
 S006 C052 H05F 110.8 . . ?
 C02J C052 S006 104.8(4) . . ?
 C02J C052 H05D 110.8 . . ?
 C02J C052 H05F 110.8 . . ?
 H05D C052 H05F 108.9 . . ?
 C035 C053 H053 119.7 . . ?
 C035 C053 C05G 120.5(6) . . ?
 C05G C053 H053 119.7 . . ?
 C042 C054 H054 120.2 . . ?
 C04Q C054 C042 119.5(5) . . ?
 C04Q C054 H054 120.2 . . ?
 C04N C055 H055 119.1 . . ?
 C05J C055 C04N 121.9(6) . . ?
 C05J C055 H055 119.1 . . ?
 C04R C056 C04X 119.0(5) . . ?
 C04R C056 H056 120.5 . . ?
 C04X C056 H056 120.5 . . ?
 C04V C057 H057 120.9 . . ?
 C04V C057 C05A 118.3(6) . . ?
 C05A C057 H057 120.9 . . ?
 C03H C058 C04R 119.7(5) . . ?
 C03H C058 H058 120.2 . . ?
 C04R C058 H058 120.2 . . ?
 C04L C059 H059 119.9 . . ?
 C04U C059 C04L 120.1(6) . . ?
 C04U C059 H059 119.9 . . ?
 C04B C05A C057 119.6(6) . . ?
 C04B C05A H05V 120.2 . . ?
 C057 C05A H05V 120.2 . . ?
 C051 C05B H05B 119.7 . . ?
 C051 C05B C05H 120.7(6) . . ?
 C05H C05B H05B 119.7 . . ?
 C03X C05C C04G 120.1(5) . . ?
 C03X C05C H05U 119.9 . . ?
 C04G C05C H05U 119.9 . . ?
 C05F C05D H05G 119.4 . . ?
 C05M C05D H05G 119.4 . . ?
 C05M C05D C05F 121.1(7) . . ?
 C04T C05E H05E 119.9 . . ?
 C04T C05E C05P 120.2(5) . . ?
 C05P C05E H05E 119.9 . . ?
 C04Z C05F H05M 120.0 . . ?
 C05D C05F C04Z 119.9(6) . . ?
 C05D C05F H05M 120.0 . . ?
 C053 C05G H05O 120.0 . . ?
 C05Q C05G C053 119.9(6) . . ?
 C05Q C05G H05O 120.0 . . ?
 C05B C05H H05H 120.0 . . ?
 C05K C05H C05B 119.9(6) . . ?
 C05K C05H H05H 120.0 . . ?
 C05J C05I H05I 120.4 . . ?
 C05N C05I H05I 120.4 . . ?
 C05N C05I C05J 119.3(6) . . ?
 C055 C05J C05I 119.6(6) . . ?
 C055 C05J H05J 120.2 . . ?
 C05I C05J H05J 120.2 . . ?
 C05H C05K H05K 120.4 . . ?
 C05H C05K C05L 119.3(6) . . ?
 C05L C05K H05K 120.4 . . ?
 C050 C05L C05K 121.1(6) . . ?
 C050 C05L H05L 119.4 . . ?
 C05K C05L H05L 119.4 . . ?
 C05D C05M H05Q 120.3 . . ?
 C05D C05M C05S 119.4(6) . . ?
 C05S C05M H05Q 120.3 . . ?
 C04P C05N H05N 119.8 . . ?
 C05I C05N C04P 120.5(6) . . ?
 C05I C05N H05N 119.8 . . ?
 C045 C05O C051 114.0(5) . . ?
 C045 C05O H05A 108.8 . . ?
 C045 C05O H05C 108.8 . . ?
 C051 C05O H05A 108.8 . . ?
 C051 C05O H05C 108.8 . . ?
 H05A C05O H05C 107.6 . . ?
 C04J C05P H05P 120.2 . . ?
 C05E C05P C04J 119.5(6) . . ?
 C05E C05P H05P 120.2 . . ?
 C04Y C05Q H05R 120.1 . . ?
 C05G C05Q C04Y 119.9(6) . . ?
 C05G C05Q H05R 120.1 . . ?
 C04Z C05R H05S 119.1 . . ?
 C05S C05R C04Z 121.7(7) . . ?
 C05S C05R H05S 119.1 . . ?
 C05M C05S H05T 120.0 . . ?
 C05R C05S C05M 120.0(7) . . ?
 C05R C05S H05T 120.0 . . ?

loop_
  _geom_torsion_atom_site_label_1
  _geom_torsion_atom_site_label_2
  _geom_torsion_atom_site_label_3
  _geom_torsion_atom_site_label_4
  _geom_torsion
  _geom_torsion_site_symmetry_1
  _geom_torsion_site_symmetry_2
  _geom_torsion_site_symmetry_3
  _geom_torsion_site_symmetry_4
  _geom_torsion_publ_flag
 S001 N01C C01Z C01M 124.3(3) . . . . ?
 S001 N01C C01Z C01N 3.3(4) . . . . ?
 S001 N01C C01Z C02F -112.9(4) . . . . ?
 S002 N01E C025 C01K 1.4(4) . . . . ?
 S002 N01E C025 C01P 122.4(3) . . . . ?
 S002 N01E C025 C02C -114.5(4) . . . . ?
 S003 N01F C01S C01L 9.6(4) . . . . ?
 S003 N01F C01S C01U -105.6(4) . . . . ?
 S003 N01F C01S C01Y 132.4(3) . . . . ?
 S004 N01D C01V C01Q 10.3(4) . . . . ?
 S004 N01D C01V C022 131.7(3) . . . . ?
 S004 N01D C01V C026 -105.7(4) . . . . ?
 S005 N01J C02D C028 -109.8(4) . . . . ?
 S005 N01J C02D C02K 6.9(5) . . . . ?
 S005 N01J C02D C03K 127.0(4) . . . . ?
 S006 N01H C034 C02J 7.1(5) . . . . ?
 S006 N01H C034 C032 -111.1(4) . . . . ?
 S006 N01H C034 C03E 127.1(4) . . . . ?
 S008 N02A C02R C03D 16.9(5) . . . . ?
 S008 N02A C02R C03L 136.1(4) . . . . ?
 S008 N02A C02R C03Z -100.9(4) . . . . ?
 F00H C028 C02D N01J 172.4(4) . . . . ?
 F00H C028 C02D C02K 59.3(5) . . . . ?
 F00H C028 C02D C03K -65.9(5) . . . . ?
 F00J C028 C02D N01J -67.5(5) . . . . ?
 F00J C028 C02D C02K 179.4(4) . . . . ?
 F00J C028 C02D C03K 54.2(5) . . . . ?
 O00L S002 N01E C025 82.7(4) . . . . ?
 O00L S002 C02G C01K -74.4(3) . . . . ?
 O00M S001 N01C C01Z 81.7(4) . . . . ?
 O00M S001 C027 C01N -74.4(3) . . . . ?
 O00N C01R C023 C01X 7.0(6) . . . . ?
 F00P C028 C02D N01J 52.5(5) . . . . ?
 F00P C028 C02D C02K -60.5(5) . . . . ?
 F00P C028 C02D C03K 174.2(4) . . . . ?
 O00Q C01O C024 C01W 8.0(6) . . . . ?
 F00S C032 C034 N01H -69.5(5) . . . . ?
 F00S C032 C034 C02J 178.2(4) . . . . ?
 F00S C032 C034 C03E 51.1(6) . . . . ?
 O00T S004 N01D C01V 76.9(4) . . . . ?
 O00T S004 C02M C01Q -73.8(3) . . . . ?
 O00V C02T C030 C040 13.8(7) . . . . ?
 O00W S003 N01F C01S 77.2(4) . . . . ?
 O00W S003 C02W C01L -74.2(3) . . . . ?
 O00Y C03R C04A C04S 14.5(7) . . . . ?
 O010 C02Y C037 C03T 2.3(7) . . . . ?
 F013 C032 C034 N01H 169.8(4) . . . . ?
 F013 C032 C034 C02J 57.5(6) . . . . ?
 F013 C032 C034 C03E -69.6(6) . . . . ?
 O014 S008 N02A C02R 73.6(4) . . . . ?
 O014 S008 C04H C03D -78.1(4) . . . . ?
 O015 S005 N01J C02D 78.0(4) . . . . ?
 O015 S005 C04E C02K -73.5(4) . . . . ?
 F017 C032 C034 N01H 50.6(6) . . . . ?
 F017 C032 C034 C02J -61.7(6) . . . . ?
 F017 C032 C034 C03E 171.2(4) . . . . ?
 O018 C039 C03D C02R -98.4(6) . . . . ?
 O018 C039 C03D C04H 20.3(7) . . . . ?
 O018 C039 C03Y C03F 20.7(7) . . . . ?
 O019 S007 N02Z C02X 103.5(4) . . . . ?
 O019 S007 C03M C02U -78.7(3) . . . . ?
 O01A C046 C04C C04O 8.1(7) . . . . ?
 O01B S006 N01H C034 80.3(4) . . . . ?
 O01B S006 C052 C02J -73.4(4) . . . . ?
 N01C S001 C027 C01N 39.3(3) . . . . ?
 N01C C01Z C02F F00A -70.2(4) . . . . ?
 N01C C01Z C02F F00G 169.3(4) . . . . ?
 N01C C01Z C02F F00O 49.5(5) . . . . ?
 N01D S004 C02M C01Q 39.5(3) . . . . ?
 N01D C01V C022 C021 156.5(4) . . . . ?
 N01D C01V C022 C038 -29.4(5) . . . . ?
 N01D C01V C026 F00D 171.6(4) . . . . ?
 N01D C01V C026 F00F -67.3(5) . . . . ?
 N01D C01V C026 F00K 52.2(5) . . . . ?
 N01E S002 C02G C01K 39.1(3) . . . . ?
 N01E C025 C02C F00C -69.7(4) . . . . ?
 N01E C025 C02C F00E 170.3(4) . . . . ?
 N01E C025 C02C F00R 50.0(5) . . . . ?
 N01F S003 C02W C01L 39.1(3) . . . . ?
 N01F C01S C01U F009 171.5(4) . . . . ?
 N01F C01S C01U F00B -67.7(5) . . . . ?
 N01F C01S C01U F00I 52.2(5) . . . . ?
 N01F C01S C01Y C020 152.0(4) . . . . ?
 N01F C01S C01Y C031 -32.7(5) . . . . ?
 N01H S006 C052 C02J 38.7(4) . . . . ?
 N01H C034 C03E C035 163.1(5) . . . . ?
 N01H C034 C03E C04Y -18.6(6) . . . . ?
 C01I C01X C023 C01R 74.4(5) . . . . ?
 C01I C02N C03N C03G -0.9(8) . . . . ?
 C01I C02O C044 C03G 0.6(8) . . . . ?
 N01J S005 C04E C02K 39.8(3) . . . . ?
 N01J C02D C02K C047 144.0(4) . . . . ?
 N01J C02D C02K C04E 23.2(5) . . . . ?
 N01J C02D C03K C02E 150.9(4) . . . . ?
 N01J C02D C03K C04L -35.7(6) . . . . ?
 C01K C01O C024 C01W -176.8(4) . . . . ?
 C01K C025 C02C F00C 179.0(3) . . . . ?
 C01K C025 C02C F00E 59.0(5) . . . . ?
 C01K C025 C02C F00R -61.3(5) . . . . ?
 C01L C01S C01U F009 59.5(5) . . . . ?
 C01L C01S C01U F00B -179.7(4) . . . . ?
 C01L C01S C01U F00I -59.8(5) . . . . ?
 C01L C01S C01Y C020 -91.1(5) . . . . ?
 C01L C01S C01Y C031 84.2(5) . . . . ?
 C01L C02Y C037 C03T 178.5(4) . . . . ?
 C01M C01Z C02F F00A 51.3(5) . . . . ?
 C01M C01Z C02F F00G -69.2(5) . . . . ?
 C01M C01Z C02F F00O 171.0(4) . . . . ?
 C01M C029 C02P C03I -0.3(7) . . . . ?
 C01N C01R C023 C01X -177.4(4) . . . . ?
 C01N C01Z C02F F00A 178.1(3) . . . . ?
 C01N C01Z C02F F00G 57.6(5) . . . . ?
 C01N C01Z C02F F00O -62.2(5) . . . . ?
 C01O C01K C025 N01E 148.1(4) . . . . ?
 C01O C01K C025 C01P 29.0(5) . . . . ?
 C01O C01K C025 C02C -98.5(4) . . . . ?
 C01O C01K C02G S002 -169.1(3) . . . . ?
 C01P C025 C02C F00C 51.6(5) . . . . ?
 C01P C025 C02C F00E -68.4(5) . . . . ?
 C01P C025 C02C F00R 171.3(4) . . . . ?
 C01P C02B C02I C03S -0.9(7) . . . . ?
 C01Q C01V C022 C021 -87.7(5) . . . . ?
 C01Q C01V C022 C038 86.4(5) . . . . ?
 C01Q C01V C026 F00D 59.5(5) . . . . ?
 C01Q C01V C026 F00F -179.3(4) . . . . ?
 C01Q C01V C026 F00K -59.9(5) . . . . ?
 C01Q C02T C030 C040 -168.3(4) . . . . ?
 C01R C01N C01Z N01C 146.6(4) . . . . ?
 C01R C01N C01Z C01M 27.1(5) . . . . ?
 C01R C01N C01Z C02F -99.7(4) . . . . ?
 C01R C01N C027 S001 -168.2(3) . . . . ?
 C01S C01L C02W S003 -39.8(4) . . . . ?
 C01S C01L C02Y O010 -90.8(5) . . . . ?
 C01S C01L C02Y C037 92.9(5) . . . . ?
 C01S C01Y C020 C02H 174.7(4) . . . . ?
 C01S C01Y C031 C03A -174.4(4) . . . . ?
 C01T C01W C024 C01O 72.9(5) . . . . ?
 C01T C02S C03W C04F -1.6(8) . . . . ?
 C01T C036 C04K C04F -0.9(9) . . . . ?
 C01U C01S C01Y C020 32.9(6) . . . . ?
 C01U C01S C01Y C031 -151.8(4) . . . . ?
 C01V C01Q C02M S004 -39.7(4) . . . . ?
 C01V C01Q C02T O00V -90.7(5) . . . . ?
 C01V C01Q C02T C030 91.3(5) . . . . ?
 C01V C022 C038 C041 -173.7(5) . . . . ?
 C01W C01T C02S C03W -179.0(4) . . . . ?
 C01W C01T C036 C04K -179.8(5) . . . . ?
 C01X C01I C02N C03N -179.6(5) . . . . ?
 C01X C01I C02O C044 179.8(5) . . . . ?
 C01Y C01S C01U F009 -67.3(5) . . . . ?
 C01Y C01S C01U F00B 53.5(5) . . . . ?
 C01Y C01S C01U F00I 173.3(4) . . . . ?
 C01Y C020 C02H C02Q 0.0(8) . . . . ?
 C01Y C031 C03A C02Q -0.9(8) . . . . ?
 C01Z C01M C029 C02P 173.6(4) . . . . ?
 C01Z C01M C03P C02V -173.3(4) . . . . ?
 C01Z C01N C01R O00N -88.4(5) . . . . ?
 C01Z C01N C01R C023 95.9(4) . . . . ?
 C01Z C01N C027 S001 -43.4(3) . . . . ?
 C020 C01Y C031 C03A 1.1(7) . . . . ?
 C020 C02H C02Q C03A 0.2(8) . . . . ?
 C021 C022 C038 C041 0.6(7) . . . . ?
 C021 C03B C03V C041 0.9(9) . . . . ?
 C022 C01V C026 F00D -67.2(5) . . . . ?
 C022 C01V C026 F00F 54.0(5) . . . . ?
 C022 C01V C026 F00K 173.4(4) . . . . ?
 C022 C021 C03B C03V -0.1(9) . . . . ?
 C022 C038 C041 C03V 0.1(8) . . . . ?
 C025 C01K C01O O00Q -86.0(5) . . . . ?
 C025 C01K C01O C024 98.6(4) . . . . ?
 C025 C01K C02G S002 -44.1(3) . . . . ?
 C025 C01P C02B C02I 174.0(4) . . . . ?
 C025 C01P C03C C033 -173.0(5) . . . . ?
 C026 C01V C022 C021 37.2(6) . . . . ?
 C026 C01V C022 C038 -148.7(4) . . . . ?
 C027 S001 N01C C01Z -25.7(4) . . . . ?
 C027 C01N C01R O00N 29.8(5) . . . . ?
 C027 C01N C01R C023 -146.0(4) . . . . ?
 C027 C01N C01Z N01C 26.3(4) . . . . ?
 C027 C01N C01Z C01M -93.2(4) . . . . ?
 C027 C01N C01Z C02F 140.0(4) . . . . ?
 C028 C02D C02K C047 -101.8(5) . . . . ?
 C028 C02D C02K C04E 137.4(4) . . . . ?
 C028 C02D C03K C02E 31.5(6) . . . . ?
 C028 C02D C03K C04L -155.1(4) . . . . ?
 C029 C01M C01Z N01C 159.6(4) . . . . ?
 C029 C01M C01Z C01N -85.0(5) . . . . ?
 C029 C01M C01Z C02F 40.4(5) . . . . ?
 C029 C01M C03P C02V 1.2(7) . . . . ?
 C029 C02P C03I C02V 0.9(8) . . . . ?
 N02A S008 C04H C03D 36.7(4) . . . . ?
 N02A C02R C03D C039 131.2(4) . . . . ?
 N02A C02R C03D C04H 12.4(5) . . . . ?
 N02A C02R C03L C04M -38.8(6) . . . . ?
 N02A C02R C03L C04V 147.4(5) . . . . ?
 N02A C02R C03Z F00U 170.1(4) . . . . ?
 N02A C02R C03Z F00Z -68.6(5) . . . . ?
 N02A C02R C03Z F012 50.5(5) . . . . ?
 C02B C01P C025 N01E 162.5(4) . . . . ?
 C02B C01P C025 C01K -82.5(5) . . . . ?
 C02B C01P C025 C02C 43.4(5) . . . . ?
 C02B C01P C03C C033 1.7(7) . . . . ?
 C02B C02I C03S C033 1.1(8) . . . . ?
 C02D C02K C047 O01G -92.4(6) . . . . ?
 C02D C02K C047 C045 86.4(5) . . . . ?
 C02D C02K C04E S005 -41.4(4) . . . . ?
 C02D C03K C04L C059 -173.6(5) . . . . ?
 C02E C03K C04L C059 0.2(8) . . . . ?
 C02E C04D C04U C059 2.3(9) . . . . ?
 C02G S002 N01E C025 -24.4(4) . . . . ?
 C02G C01K C01O O00Q 32.0(5) . . . . ?
 C02G C01K C01O C024 -143.4(4) . . . . ?
 C02G C01K C025 N01E 27.8(4) . . . . ?
 C02G C01K C025 C01P -91.3(4) . . . . ?
 C02G C01K C025 C02C 141.2(4) . . . . ?
 C02H C02Q C03A C031 0.3(8) . . . . ?
 C02J C034 C03E C035 -82.7(6) . . . . ?
 C02J C034 C03E C04Y 95.7(6) . . . . ?
 C02J C046 C04C C04O -174.8(4) . . . . ?
 C02K C02D C03K C02E -93.0(5) . . . . ?
 C02K C02D C03K C04L 80.4(5) . . . . ?
 C02L C042 C054 C04Q -0.1(8) . . . . ?
 C02L C048 C04W C04Q -1.1(8) . . . . ?
 C02M S004 N01D C01V -30.0(3) . . . . ?
 C02M C01Q C01V N01D 20.1(4) . . . . ?
 C02M C01Q C01V C022 -99.4(4) . . . . ?
 C02M C01Q C01V C026 134.2(4) . . . . ?
 C02M C01Q C02T O00V 27.5(6) . . . . ?
 C02M C01Q C02T C030 -150.5(4) . . . . ?
 C02N C01I C01X C023 -104.3(5) . . . . ?
 C02N C01I C02O C044 0.6(7) . . . . ?
 C02O C01I C01X C023 76.5(6) . . . . ?
 C02O C01I C02N C03N -0.4(8) . . . . ?
 C02R C03D C04H S008 -33.6(5) . . . . ?
 C02R C03L C04M C04B -172.5(5) . . . . ?
 C02R C03L C04V C057 173.4(5) . . . . ?
 C02S C01T C01W C024 -105.8(5) . . . . ?
 C02S C01T C036 C04K 0.0(8) . . . . ?
 C02S C03W C04F C04K 0.7(8) . . . . ?
 C02T C01Q C01V N01D 140.5(4) . . . . ?
 C02T C01Q C01V C022 21.0(5) . . . . ?
 C02T C01Q C01V C026 -105.4(4) . . . . ?
 C02T C01Q C02M S004 -162.3(3) . . . . ?
 C02T C030 C040 C04N 162.1(5) . . . . ?
 C02U C02X N02Z S007 -23.4(5) . . . . ?
 C02U C02X C03O C03Q -64.0(6) . . . . ?
 C02U C02X C03O C04G 112.3(5) . . . . ?
 C02U C02X C043 F00X -166.6(4) . . . . ?
 C02U C02X C043 F011 75.4(5) . . . . ?
 C02U C02X C043 F016 -44.9(6) . . . . ?
 C02U C03R C04A C04S -171.1(4) . . . . ?
 C02W S003 N01F C01S -29.4(4) . . . . ?
 C02W C01L C01S N01F 20.5(4) . . . . ?
 C02W C01L C01S C01U 134.4(4) . . . . ?
 C02W C01L C01S C01Y -100.0(4) . . . . ?
 C02W C01L C02Y O010 27.7(6) . . . . ?
 C02W C01L C02Y C037 -148.6(4) . . . . ?
 C02X C02U C03M S007 -48.3(4) . . . . ?
 C02X C02U C03R O00Y -94.1(6) . . . . ?
 C02X C02U C03R C04A 91.3(5) . . . . ?
 C02X C03O C03Q C03J 175.1(4) . . . . ?
 C02X C03O C04G C05C -175.3(5) . . . . ?
 C02Y C01L C01S N01F 141.1(4) . . . . ?
 C02Y C01L C01S C01U -105.0(4) . . . . ?
 C02Y C01L C01S C01Y 20.6(5) . . . . ?
 C02Y C01L C02W S003 -163.4(3) . . . . ?
 C02Y C037 C03T C04I 75.4(6) . . . . ?
 N02Z S007 C03M C02U 31.6(3) . . . . ?
 N02Z C02X C03O C03Q -179.7(4) . . . . ?
 N02Z C02X C03O C04G -3.4(6) . . . . ?
 N02Z C02X C043 F00X -57.1(5) . . . . ?
 N02Z C02X C043 F011 -175.1(4) . . . . ?
 N02Z C02X C043 F016 64.6(5) . . . . ?
 C030 C040 C04N C04P 40.8(8) . . . . ?
 C030 C040 C04N C055 -139.8(6) . . . . ?
 C031 C01Y C020 C02H -0.6(7) . . . . ?
 C032 C034 C03E C035 44.2(6) . . . . ?
 C032 C034 C03E C04Y -137.5(5) . . . . ?
 C034 C02J C046 O01A -80.5(6) . . . . ?
 C034 C02J C046 C04C 102.2(5) . . . . ?
 C034 C02J C052 S006 -41.0(5) . . . . ?
 C034 C03E C04Y C05Q -176.1(5) . . . . ?
 C035 C03E C04Y C05Q 2.3(8) . . . . ?
 C035 C053 C05G C05Q -1.5(10) . . . . ?
 C036 C01T C01W C024 73.9(6) . . . . ?
 C036 C01T C02S C03W 1.2(7) . . . . ?
 C037 C03T C04I C049 82.9(7) . . . . ?
 C037 C03T C04I C04J -97.3(7) . . . . ?
 C039 C03D C04H S008 -155.9(3) . . . . ?
 C03B C021 C022 C01V 173.4(5) . . . . ?
 C03B C021 C022 C038 -0.7(7) . . . . ?
 C03B C03V C041 C038 -0.9(9) . . . . ?
 C03C C01P C025 N01E -23.0(5) . . . . ?
 C03C C01P C025 C01K 92.0(5) . . . . ?
 C03C C01P C025 C02C -142.2(4) . . . . ?
 C03C C01P C02B C02I -0.5(7) . . . . ?
 C03C C033 C03S C02I 0.0(8) . . . . ?
 C03D C02R C03L C04M 75.0(6) . . . . ?
 C03D C02R C03L C04V -98.7(6) . . . . ?
 C03D C02R C03Z F00U 57.3(6) . . . . ?
 C03D C02R C03Z F00Z 178.6(4) . . . . ?
 C03D C02R C03Z F012 -62.2(5) . . . . ?
 C03D C039 C03Y C03F -159.5(4) . . . . ?
 C03E C035 C053 C05G 2.1(10) . . . . ?
 C03E C04Y C05Q C05G -1.7(9) . . . . ?
 C03F C03H C03U C04X 179.6(5) . . . . ?
 C03F C03H C058 C04R -178.8(5) . . . . ?
 C03H C03F C03Y C039 177.5(4) . . . . ?
 C03H C03U C04X C056 -0.7(8) . . . . ?
 C03I C02V C03P C01M -0.7(8) . . . . ?
 C03J C03X C05C C04G -0.1(8) . . . . ?
 C03K C02D C02K C047 24.4(6) . . . . ?
 C03K C02D C02K C04E -96.4(4) . . . . ?
 C03K C02E C04D C04U -3.3(8) . . . . ?
 C03K C04L C059 C04U -1.1(9) . . . . ?
 C03L C02R C03D C039 13.2(6) . . . . ?
 C03L C02R C03D C04H -105.7(5) . . . . ?
 C03L C02R C03Z F00U -68.2(6) . . . . ?
 C03L C02R C03Z F00Z 53.2(6) . . . . ?
 C03L C02R C03Z F012 172.3(4) . . . . ?
 C03L C04V C057 C05A -0.8(9) . . . . ?
 C03M S007 N02Z C02X -4.2(4) . . . . ?
 C03M C02U C02X N02Z 44.5(5) . . . . ?
 C03M C02U C02X C03O -76.8(5) . . . . ?
 C03M C02U C02X C043 154.3(4) . . . . ?
 C03M C02U C03R O00Y 25.0(6) . . . . ?
 C03M C02U C03R C04A -149.6(4) . . . . ?
 C03N C03G C044 C02O -1.8(8) . . . . ?
 C03O C02X N02Z S007 99.2(4) . . . . ?
 C03O C02X C043 F00X 63.4(6) . . . . ?
 C03O C02X C043 F011 -54.6(5) . . . . ?
 C03O C02X C043 F016 -175.0(4) . . . . ?
 C03O C04G C05C C03X -0.4(8) . . . . ?
 C03P C01M C01Z N01C -26.2(5) . . . . ?
 C03P C01M C01Z C01N 89.3(5) . . . . ?
 C03P C01M C01Z C02F -145.3(4) . . . . ?
 C03P C01M C029 C02P -0.7(7) . . . . ?
 C03P C02V C03I C02P -0.4(8) . . . . ?
 C03Q C03J C03X C05C -0.1(8) . . . . ?
 C03Q C03O C04G C05C 1.1(7) . . . . ?
 C03R C02U C02X N02Z 168.5(4) . . . . ?
 C03R C02U C02X C03O 47.2(6) . . . . ?
 C03R C02U C02X C043 -81.7(5) . . . . ?
 C03R C02U C03M S007 -177.1(3) . . . . ?
 C03R C04A C04S C02L 63.9(6) . . . . ?
 C03S C033 C03C C01P -1.5(8) . . . . ?
 C03T C04I C04J C05P -179.7(5) . . . . ?
 C03U C03H C058 C04R 0.5(8) . . . . ?
 C03U C04X C056 C04R 0.2(8) . . . . ?
 C03W C04F C04K C036 0.5(9) . . . . ?
 C03X C03J C03Q C03O 0.7(8) . . . . ?
 C03Y C039 C03D C02R 81.8(5) . . . . ?
 C03Y C039 C03D C04H -159.5(4) . . . . ?
 C03Y C03F C03H C03U -111.8(5) . . . . ?
 C03Y C03F C03H C058 67.6(6) . . . . ?
 C03Z C02R C03D C039 -112.4(5) . . . . ?
 C03Z C02R C03D C04H 128.8(5) . . . . ?
 C03Z C02R C03L C04M -160.0(5) . . . . ?
 C03Z C02R C03L C04V 26.3(7) . . . . ?
 C040 C04N C04P C05N 179.8(6) . . . . ?
 C040 C04N C055 C05J -178.5(6) . . . . ?
 C042 C02L C048 C04W 2.5(7) . . . . ?
 C042 C02L C04S C04A -112.7(6) . . . . ?
 C043 C02X N02Z S007 -140.6(4) . . . . ?
 C043 C02X C03O C03Q 65.4(6) . . . . ?
 C043 C02X C03O C04G -118.4(5) . . . . ?
 C044 C03G C03N C02N 2.0(8) . . . . ?
 C046 C02J C034 N01H 145.3(4) . . . . ?
 C046 C02J C034 C032 -99.9(5) . . . . ?
 C046 C02J C034 C03E 26.9(6) . . . . ?
 C046 C02J C052 S006 -166.5(3) . . . . ?
 C046 C04C C04O C04Z 73.9(7) . . . . ?
 C047 C02K C04E S005 -165.5(3) . . . . ?
 C047 C045 C05O C051 171.0(5) . . . . ?
 C048 C02L C042 C054 -1.9(8) . . . . ?
 C048 C02L C04S C04A 68.1(6) . . . . ?
 C049 C04I C04J C05P 0.0(8) . . . . ?
 C049 C04T C05E C05P 0.4(9) . . . . ?
 C04C C04O C04Z C05F 67.3(7) . . . . ?
 C04C C04O C04Z C05R -114.3(6) . . . . ?
 C04D C02E C03K C02D 175.4(5) . . . . ?
 C04D C02E C03K C04L 1.9(7) . . . . ?
 C04D C04U C059 C04L -0.2(9) . . . . ?
 C04E S005 N01J C02D -27.9(4) . . . . ?
 C04E C02K C047 O01G 25.3(6) . . . . ?
 C04E C02K C047 C045 -156.0(4) . . . . ?
 C04G C03O C03Q C03J -1.2(7) . . . . ?
 C04H S008 N02A C02R -33.0(4) . . . . ?
 C04I C049 C04T C05E 0.0(9) . . . . ?
 C04I C04J C05P C05E 0.4(9) . . . . ?
 C04M C03L C04V C057 -0.3(8) . . . . ?
 C04M C04B C05A C057 0.7(9) . . . . ?
 C04N C04P C05N C05I -0.8(10) . . . . ?
 C04N C055 C05J C05I -1.8(10) . . . . ?
 C04O C04Z C05F C05D 177.2(5) . . . . ?
 C04O C04Z C05R C05S -176.0(6) . . . . ?
 C04P C04N C055 C05J 0.8(9) . . . . ?
 C04S C02L C042 C054 178.9(5) . . . . ?
 C04S C02L C048 C04W -178.3(5) . . . . ?
 C04T C049 C04I C03T 179.5(5) . . . . ?
 C04T C049 C04I C04J -0.2(8) . . . . ?
 C04T C05E C05P C04J -0.6(9) . . . . ?
 C04V C03L C04M C04B 1.6(8) . . . . ?
 C04V C057 C05A C04B 0.6(9) . . . . ?
 C04W C04Q C054 C042 1.5(8) . . . . ?
 C04Z C05R C05S C05M -1.8(10) . . . . ?
 C050 C051 C05B C05H 1.7(10) . . . . ?
 C050 C051 C05O C045 92.7(8) . . . . ?
 C051 C050 C05L C05K -1.3(10) . . . . ?
 C051 C05B C05H C05K -0.4(11) . . . . ?
 C052 S006 N01H C034 -27.7(4) . . . . ?
 C052 C02J C034 N01H 22.8(5) . . . . ?
 C052 C02J C034 C032 137.6(4) . . . . ?
 C052 C02J C034 C03E -95.6(5) . . . . ?
 C052 C02J C046 O01A 39.8(6) . . . . ?
 C052 C02J C046 C04C -137.4(5) . . . . ?
 C053 C035 C03E C034 175.9(5) . . . . ?
 C053 C035 C03E C04Y -2.5(8) . . . . ?
 C053 C05G C05Q C04Y 1.2(10) . . . . ?
 C054 C04Q C04W C048 -0.9(8) . . . . ?
 C055 C04N C04P C05N 0.5(9) . . . . ?
 C056 C04R C058 C03H -1.0(9) . . . . ?
 C058 C03H C03U C04X 0.3(8) . . . . ?
 C058 C04R C056 C04X 0.6(8) . . . . ?
 C05A C04B C04M C03L -1.8(9) . . . . ?
 C05B C051 C05O C045 -89.9(8) . . . . ?
 C05B C05H C05K C05L -1.8(11) . . . . ?
 C05D C05M C05S C05R 0.0(10) . . . . ?
 C05F C04Z C05R C05S 2.4(9) . . . . ?
 C05F C05D C05M C05S 1.2(10) . . . . ?
 C05H C05K C05L C050 2.7(10) . . . . ?
 C05J C05I C05N C04P -0.2(10) . . . . ?
 C05L C050 C051 C05B -0.9(9) . . . . ?
 C05L C050 C051 C05O 176.6(6) . . . . ?
 C05M C05D C05F C04Z -0.5(10) . . . . ?
 C05N C05I C05J C055 1.5(10) . . . . ?
 C05O C045 C047 O01G 7.0(7) . . . . ?
 C05O C045 C047 C02K -171.8(5) . . . . ?
 C05O C051 C05B C05H -175.8(6) . . . . ?
 C05R C04Z C05F C05D -1.2(8) . . . . ?

_shelx_res_file
;
TITL 250318-1_auto_a.res in P2(1)
    250318-1_auto.res
    created by SHELXL-2018/3 at 08:59:13 on 19-Mar-2025
REM Old TITL 250318-1_auto in P2(1)/m
REM SHELXT solution in P2(1): R1 0.113, Rweak 0.015, Alpha 0.002
REM <I/s> 1.873 for 8 systematic absences, Orientation as input
REM Flack x = 0.034 ( 0.003 ) from 12509 Parsons' quotients
REM Formula found by SHELXT: C144 N16 O8 F32 S8
CELL 1.54184 15.915 12.5314 36.9324 90 102.123 90
ZERR 16 0.0001 0.0001 0.0003 0 0.001 0
LATT -1
SYMM -X,0.5+Y,-Z
SFAC C H F N O S
UNIT 304 288 48 16 32 16

L.S. 4 0 0
PLAN  12
TEMP -173
CONF
BOND
list 4
fmap 2 53
acta
MORE -1
BOND $H
REM <olex2.extras>
REM <HklSrc "%.\\250318-1_auto.hkl">
REM </olex2.extras>

WGHT    0.169600    2.968400
FVAR       0.13325
S001  6    0.236301    0.522952    0.031526    11.00000    0.01435    0.02110 =
         0.01563    0.00003    0.00112   -0.00217
S002  6    0.736726    0.518381    0.032175    11.00000    0.01507    0.02218 =
         0.01637   -0.00108    0.00150   -0.00226
S003  6   -0.005975    0.340180    0.045410    11.00000    0.01710    0.02320 =
         0.01840   -0.00578    0.00450   -0.00154
S004  6    0.489823    0.337456    0.045627    11.00000    0.01741    0.02228 =
         0.01943   -0.00562    0.00378   -0.00096
S005  6    0.716893    0.303718    0.539345    11.00000    0.02219    0.02471 =
         0.02736   -0.00356    0.00483   -0.00470
S006  6    1.243268    0.275561    0.541197    11.00000    0.02387    0.03248 =
         0.02912   -0.00654    0.00733   -0.00747
S007  6    0.982830    0.437612    0.532405    11.00000    0.01775    0.03429 =
         0.03355   -0.00292    0.00328   -0.00208
S008  6    1.475722    0.497131    0.523444    11.00000    0.02022    0.03160 =
         0.03896   -0.00643    0.00281   -0.00118
F009  3   -0.013755    0.658017    0.110589    11.00000    0.03583    0.01921 =
         0.02561    0.00060    0.01140    0.00501
F00A  3    0.302226    0.303144   -0.049986    11.00000    0.01513    0.02907 =
         0.03401   -0.00431    0.00556    0.00833
F00B  3    0.110458    0.624372    0.098064    11.00000    0.02805    0.02660 =
         0.03567    0.00386    0.00832   -0.01219
F00C  3    0.803439    0.303489   -0.050698    11.00000    0.01824    0.02942 =
         0.03538   -0.00317    0.00829    0.00984
F00D  3    0.490612    0.655349    0.111558    11.00000    0.04579    0.01771 =
         0.03116   -0.00063    0.01908    0.00141
F00E  3    0.667184    0.275734   -0.067818    11.00000    0.02155    0.01987 =
         0.04516   -0.01043   -0.00252    0.00100
F00F  3    0.613856    0.615226    0.099109    11.00000    0.03309    0.02785 =
         0.04447    0.00197    0.01319   -0.01641
F00G  3    0.165850    0.273268   -0.065487    11.00000    0.02050    0.01996 =
         0.04476   -0.00929   -0.00299    0.00130
F00H  3    0.760304    0.606549    0.616098    11.00000    0.03380    0.02261 =
         0.03832   -0.00879    0.01444   -0.00161
F00I  3   -0.004448    0.607475    0.056288    11.00000    0.03496    0.02505 =
         0.02190    0.00514    0.00840    0.00484
F00J  3    0.875908    0.542682    0.603068    11.00000    0.02158    0.02851 =
         0.04765   -0.00902    0.01270   -0.01324
F00K  3    0.498615    0.603927    0.057304    11.00000    0.04051    0.02489 =
         0.02657    0.00693    0.01366    0.00616
O00L  5    0.715869    0.429295    0.055736    11.00000    0.02002    0.02739 =
         0.02092    0.00548    0.00551   -0.00019
O00M  5    0.217278    0.434664    0.055624    11.00000    0.01745    0.02741 =
         0.02055    0.00552    0.00582    0.00003
O00N  5    0.035567    0.587639   -0.068652    11.00000    0.02321    0.01582 =
         0.02211    0.00172   -0.00098    0.00515
F00O  3    0.228469    0.273132   -0.008272    11.00000    0.03495    0.02431 =
         0.03639    0.00923    0.01242    0.00857
F00P  3    0.762792    0.564324    0.560268    11.00000    0.03317    0.02362 =
         0.03085    0.00341    0.01051   -0.00135
O00Q  5    0.537987    0.586499   -0.068589    11.00000    0.02391    0.01661 =
         0.02287    0.00179   -0.00079    0.00423
F00R  3    0.726947    0.269321   -0.010274    11.00000    0.03931    0.02439 =
         0.03633    0.01002    0.01471    0.01096
F00S  3    1.357677    0.558729    0.599508    11.00000    0.04773    0.03144 =
         0.06047   -0.01306    0.02605   -0.02384
O00T  5    0.447535    0.407920    0.014222    11.00000    0.02199    0.03570 =
         0.01772   -0.00016   -0.00003    0.00397
F00U  3    1.386437    0.215111    0.444045    11.00000    0.03356    0.02513 =
         0.05175   -0.00554   -0.00296   -0.00255
O00V  5    0.387419    0.347364    0.148013    11.00000    0.03118    0.02988 =
         0.02857    0.00034    0.01285   -0.00822
O00W  5   -0.049908    0.408278    0.013796    11.00000    0.01973    0.03439 =
         0.01699   -0.00080    0.00126    0.00249
F00X  3    1.041394    0.235691    0.446129    11.00000    0.02508    0.03503 =
         0.05015    0.00104    0.00866    0.01435
O00Y  5    0.767714    0.514703    0.435534    11.00000    0.02493    0.03351 =
         0.03396    0.00251    0.00467    0.00374
F00Z  3    1.524929    0.240097    0.454812    11.00000    0.02867    0.02233 =
         0.06205   -0.00298   -0.00412    0.00521
O010  5   -0.111276    0.347231    0.146690    11.00000    0.04037    0.03061 =
         0.02978   -0.00333    0.01786   -0.01317
F011  3    0.913673    0.243736    0.412342    11.00000    0.03467    0.03220 =
         0.05422   -0.01199    0.00786   -0.00215
F012  3    1.454040    0.245160    0.499347    11.00000    0.04592    0.02960 =
         0.04377    0.00461   -0.00281   -0.00165
F013  3    1.235421    0.579002    0.615154    11.00000    0.06274    0.02812 =
         0.06434   -0.00377    0.03421    0.01247
O014  5    1.461829    0.415822    0.551222    11.00000    0.01489    0.04712 =
         0.04412   -0.00656   -0.00078   -0.00102
O015  5    0.682939    0.383711    0.510164    11.00000    0.02235    0.03674 =
         0.02806    0.00049    0.00009    0.00132
F016  3    0.932952    0.183570    0.467689    11.00000    0.06369    0.02302 =
         0.07784    0.01253    0.03906    0.00736
F017  3    1.240512    0.545115    0.558960    11.00000    0.05831    0.03147 =
         0.04252    0.00886    0.01766    0.01334
O018  5    1.274897    0.562842    0.426398    11.00000    0.02737    0.02432 =
         0.04974   -0.00334    0.00082    0.00244
O019  5    0.954517    0.359725    0.557416    11.00000    0.01884    0.04787 =
         0.03221    0.00053    0.00448    0.00596
O01A  5    1.166375    0.265118    0.650408    11.00000    0.03244    0.03284 =
         0.03993    0.00254    0.00778   -0.00625
O01B  5    1.191148    0.344358    0.511345    11.00000    0.02142    0.06345 =
         0.02534    0.00493    0.00140    0.00292
N01C  4    0.272598    0.480693   -0.004436    11.00000    0.01122    0.02864 =
         0.01698   -0.00206    0.00181   -0.00101
AFIX  43
H01C  2    0.328117    0.480403   -0.003952    11.00000   -1.20000
AFIX   0

N01D  4    0.557236    0.402940    0.078103    11.00000    0.01453    0.02160 =
         0.02093   -0.00201    0.00398   -0.00022
AFIX  43
H01H  2    0.613108    0.398220    0.079833    11.00000   -1.20000
AFIX   0

N01E  4    0.773430    0.476198   -0.003652    11.00000    0.01060    0.03127 =
         0.01714   -0.00195    0.00204    0.00048
AFIX  43
H01E  2    0.829104    0.473875   -0.002730    11.00000   -1.20000
AFIX   0

N01F  4    0.059638    0.408739    0.077747    11.00000    0.01432    0.02405 =
         0.02004   -0.00385    0.00451   -0.00134
AFIX  43
H01G  2    0.115591    0.406486    0.079429    11.00000   -1.20000
AFIX   0

O01G  5    0.605246    0.325089    0.639340    11.00000    0.04258    0.02850 =
         0.05106   -0.00025    0.02128   -0.00167
N01H  4    1.308547    0.347101    0.572070    11.00000    0.01881    0.02375 =
         0.02889   -0.00688    0.00558   -0.00591
AFIX  43
H01I  2    1.363152    0.352836    0.571122    11.00000   -1.20000
AFIX   0

C01I  1   -0.046198    0.461049   -0.145924    11.00000    0.01218    0.02638 =
         0.02239   -0.00345   -0.00328    0.00411
N01J  4    0.790601    0.353138    0.573168    11.00000    0.01644    0.02307 =
         0.02731   -0.00451    0.00304   -0.00114
AFIX  43
H01J  2    0.845478    0.340402    0.574326    11.00000   -1.20000
AFIX   0

C01K  1    0.622331    0.462262   -0.027102    11.00000    0.01312    0.01406 =
         0.01520   -0.00119   -0.00001    0.00068
AFIX  13
H01K  2    0.605234    0.396786   -0.014950    11.00000   -1.20000
AFIX   0

C01L  1   -0.074954    0.439514    0.095571    11.00000    0.01590    0.02055 =
         0.01799   -0.00302    0.00274   -0.00128
AFIX  13
H01L  2   -0.109257    0.492149    0.078138    11.00000   -1.20000
AFIX   0

C01M  1    0.222935    0.505362   -0.071654    11.00000    0.01330    0.02439 =
         0.01994    0.00135    0.00812    0.00565
C01N  1    0.121211    0.463957   -0.027334    11.00000    0.01244    0.01529 =
         0.01395    0.00049   -0.00047    0.00117
AFIX  13
H01N  2    0.104032    0.398926   -0.014965    11.00000   -1.20000
AFIX   0

C01O  1    0.548671    0.493694   -0.059470    11.00000    0.00900    0.02343 =
         0.01476    0.00044    0.00123    0.00061
C01P  1    0.725929    0.508283   -0.070537    11.00000    0.01509    0.02336 =
         0.02055    0.00135    0.00759    0.00381
C01Q  1    0.423047    0.438242    0.096125    11.00000    0.01413    0.02132 =
         0.01881   -0.00152    0.00086    0.00076
AFIX  13
H01Q  2    0.389341    0.492130    0.079034    11.00000   -1.20000
AFIX   0

C01R  1    0.047477    0.494635   -0.060020    11.00000    0.01042    0.02215 =
         0.01516    0.00226    0.00191    0.00180
C01S  1    0.022619    0.473382    0.103563    11.00000    0.01328    0.01477 =
         0.01647   -0.00076    0.00132   -0.00031
C01T  1    0.454552    0.458924   -0.144185    11.00000    0.01711    0.02542 =
         0.02260    0.00222   -0.00461    0.00174
C01U  1    0.028874    0.591291    0.092073    11.00000    0.02607    0.02070 =
         0.02183    0.00132    0.00717    0.00313
C01V  1    0.521607    0.469498    0.104129    11.00000    0.01581    0.01600 =
         0.01580   -0.00053    0.00219   -0.00195
C01W  1    0.419711    0.439656   -0.109778    11.00000    0.01514    0.03007 =
         0.02478   -0.00125   -0.00096    0.00221
AFIX  23
H01D  2    0.375057    0.383495   -0.115036    11.00000   -1.20000
H01F  2    0.391976    0.505862   -0.103492    11.00000   -1.20000
AFIX   0

C01X  1   -0.079690    0.439364   -0.111152    11.00000    0.01468    0.03059 =
         0.02240   -0.00287   -0.00037    0.00301
AFIX  23
H01A  2   -0.123705    0.382454   -0.116473    11.00000   -1.20000
H01B  2   -0.108136    0.504645   -0.104546    11.00000   -1.20000
AFIX   0

C01Y  1    0.070195    0.453545    0.143383    11.00000    0.01153    0.02146 =
         0.01909   -0.00002    0.00083   -0.00304
C01Z  1    0.211325    0.443539   -0.037286    11.00000    0.01319    0.01532 =
         0.01925   -0.00025    0.00150    0.00161
C020  1    0.076670    0.530116    0.171733    11.00000    0.02433    0.02835 =
         0.02131   -0.00332   -0.00024    0.00366
AFIX  43
H020  2    0.054887    0.600089    0.166055    11.00000   -1.20000
AFIX   0

C021  1    0.571069    0.520122    0.172942    11.00000    0.02610    0.04398 =
         0.02128   -0.00681    0.00068    0.00143
AFIX  43
H021  2    0.548966    0.590165    0.167762    11.00000   -1.20000
AFIX   0
C022  1    0.567964    0.446279    0.143951    11.00000    0.01282    0.02576 =
         0.01995    0.00031    0.00106   -0.00521

C023  1   -0.010135    0.405464   -0.077791    11.00000    0.01502    0.02280 =
         0.02119   -0.00045    0.00134    0.00168
AFIX  23
H02A  2   -0.038413    0.373440   -0.058937    11.00000   -1.20000
H02B  2    0.025825    0.349511   -0.085876    11.00000   -1.20000
AFIX   0

C024  1    0.488746    0.405623   -0.076351    11.00000    0.01804    0.02096 =
         0.02075   -0.00063    0.00068   -0.00060
AFIX  23
H02E  2    0.460069    0.376619   -0.057135    11.00000   -1.20000
H02F  2    0.523144    0.347354   -0.084084    11.00000   -1.20000
AFIX   0
C025  1    0.712625    0.442516   -0.037122    11.00000    0.01249    0.01510 =
         0.01962   -0.00095    0.00126    0.00205

C026  1    0.531191    0.586205    0.093094    11.00000    0.03114    0.02029 =
         0.02632   -0.00001    0.01103    0.00006
C027  1    0.136198    0.555678    0.000549    11.00000    0.01567    0.01585 =
         0.02006   -0.00308    0.00507    0.00086
AFIX  23
H02C  2    0.088885    0.560163    0.014125    11.00000   -1.20000
H02D  2    0.140579    0.624594   -0.012029    11.00000   -1.20000
AFIX   0

C028  1    0.790521    0.533889    0.595099    11.00000    0.02228    0.02240 =
         0.02898   -0.00531    0.00929    0.00056
C029  1    0.193492    0.466121   -0.107345    11.00000    0.01696    0.03790 =
         0.01736    0.00031    0.00376   -0.00179
AFIX  43
H029  2    0.170530    0.396001   -0.110834    11.00000   -1.20000
AFIX   0

N02A  4    1.503737    0.446525    0.486286    11.00000    0.01896    0.02319 =
         0.04391   -0.00482    0.00074   -0.00381
AFIX  43
H02   2    1.556911    0.452510    0.483241    11.00000   -1.20000
AFIX   0

C02B  1    0.693710    0.474810   -0.106716    11.00000    0.01385    0.04100 =
         0.01679    0.00077    0.00216    0.00006
AFIX  43
H02G  2    0.667379    0.406709   -0.111253    11.00000   -1.20000
AFIX   0
C02C  1    0.727056    0.322413   -0.041494    11.00000    0.01543    0.01848 =
         0.02657   -0.00162    0.00439    0.00603

C02D  1    0.762997    0.418600    0.601229    11.00000    0.01651    0.01713 =
         0.02468    0.00037    0.00526   -0.00205
C02E  1    0.819680    0.440618    0.671634    11.00000    0.02002    0.04106 =
         0.02248   -0.00760    0.00478   -0.00351
AFIX  43
H02U  2    0.812034    0.515615    0.669007    11.00000   -1.20000
AFIX   0

C02F  1    0.226772    0.322230   -0.040380    11.00000    0.01509    0.01755 =
         0.02531   -0.00046    0.00158    0.00448
C02G  1    0.637527    0.553167    0.001153    11.00000    0.01824    0.01646 =
         0.01940   -0.00443    0.00405   -0.00024
AFIX  23
H02H  2    0.589932    0.557773    0.014565    11.00000   -1.20000
H02I  2    0.642756    0.622379   -0.011110    11.00000   -1.20000
AFIX   0

C02H  1    0.114921    0.503566    0.208079    11.00000    0.02744    0.04212 =
         0.02246   -0.00654   -0.00047    0.00016
AFIX  43
H02K  2    0.119119    0.555626    0.227074    11.00000   -1.20000
AFIX   0

C02I  1    0.700102    0.541476   -0.136412    11.00000    0.01661    0.05704 =
         0.02590    0.00867    0.00252    0.00492
AFIX  43
H02J  2    0.678652    0.517499   -0.161021    11.00000   -1.20000
AFIX   0

C02J  1    1.180808    0.358447    0.595733    11.00000    0.01779    0.03132 =
         0.03907   -0.00155    0.00362   -0.00102
AFIX  13
H02X  2    1.141906    0.409431    0.579358    11.00000   -1.20000
AFIX   0

C02K  1    0.661297    0.409755    0.592026    11.00000    0.01500    0.02380 =
         0.03933   -0.00315    0.00618    0.00047
AFIX  13
H02W  2    0.636879    0.470537    0.575606    11.00000   -1.20000
AFIX   0

C02L  1    0.698884    0.398127    0.359561    11.00000    0.01730    0.03219 =
         0.03336    0.00562   -0.00543   -0.00171
C02M  1    0.416494    0.329795    0.076748    11.00000    0.01590    0.02279 =
         0.02134   -0.00853    0.00426   -0.00346
AFIX  23
H02R  2    0.357094    0.316688    0.062860    11.00000   -1.20000
H02T  2    0.433304    0.271647    0.094976    11.00000   -1.20000
AFIX   0

C02N  1   -0.036715    0.565193   -0.157686    11.00000    0.03248    0.02361 =
         0.02851    0.00190    0.00536    0.01071
AFIX  43
H02N  2   -0.051117    0.623300   -0.143623    11.00000   -1.20000
AFIX   0
C02O  1   -0.024706    0.378517   -0.167573    11.00000    0.03107    0.03211 =
         0.02681   -0.00637    0.00319    0.00214
AFIX  43
H02O  2   -0.031020    0.306705   -0.160342    11.00000   -1.20000
AFIX   0
C02P  1    0.197603    0.529347   -0.137941    11.00000    0.02070    0.06022 =
         0.02027    0.00677    0.00436    0.00586
AFIX  43
H02P  2    0.177580    0.501695   -0.162168    11.00000   -1.20000
AFIX   0

C02Q  1    0.146890    0.401787    0.216734    11.00000    0.02727    0.04750 =
         0.01715    0.00559    0.00267   -0.00337
AFIX  43
H02Q  2    0.172710    0.384238    0.241606    11.00000   -1.20000
AFIX   0

C02R  1    1.438765    0.391626    0.458535    11.00000    0.01818    0.02406 =
         0.03258   -0.00680    0.00607   -0.00202
C02S  1    0.463867    0.562975   -0.156688    11.00000    0.02456    0.02531 =
         0.03185    0.00521    0.00057    0.00340
AFIX  43
H02S  2    0.448969    0.622045   -0.143186    11.00000   -1.20000
AFIX   0

C02T  1    0.386456    0.430450    0.131523    11.00000    0.01492    0.02565 =
         0.02011   -0.00310    0.00423   -0.00621
C02U  1    0.863589    0.395162    0.472670    11.00000    0.01630    0.02561 =
         0.02919   -0.00093    0.01011   -0.00176
AFIX  13
H02Y  2    0.848735    0.330553    0.485934    11.00000   -1.20000
AFIX   0

C02V  1    0.260322    0.670793   -0.098427    11.00000    0.04664    0.02373 =
         0.03729    0.00552    0.02092    0.00933
AFIX  43
H02V  2    0.283284    0.740956   -0.095202    11.00000   -1.20000
AFIX   0

C02W  1   -0.079264    0.330742    0.076516    11.00000    0.01828    0.02244 =
         0.02009   -0.00984    0.00563   -0.00604
AFIX  23
H02L  2   -0.138358    0.315735    0.062637    11.00000   -1.20000
H02M  2   -0.061372    0.273297    0.094922    11.00000   -1.20000
AFIX   0

C02X  1    0.952425    0.373334    0.461707    11.00000    0.01618    0.02307 =
         0.02614   -0.00196    0.00481    0.00103
C02Y  1   -0.113340    0.430812    0.130417    11.00000    0.01646    0.02725 =
         0.02016   -0.00514    0.00726   -0.01010
N02Z  4    1.012488    0.372810    0.497972    11.00000    0.02057    0.04986 =
         0.03509    0.00403    0.00674    0.00742
AFIX  43
H02Z  2    1.062158    0.339426    0.501241    11.00000   -1.20000
AFIX   0

C030  1    0.347089    0.531855    0.143139    11.00000    0.02139    0.02926 =
         0.02511   -0.00560    0.00844    0.00298
AFIX  23
H03H  2    0.292522    0.546860    0.125391    11.00000   -1.20000
H03J  2    0.386601    0.592348    0.142228    11.00000   -1.20000
AFIX   0

C031  1    0.103574    0.351475    0.152524    11.00000    0.02666    0.02235 =
         0.02271    0.00070    0.00322   -0.00239
AFIX  43
H031  2    0.100586    0.299294    0.133637    11.00000   -1.20000
AFIX   0

C032  1    1.277468    0.522146    0.593645    11.00000    0.03947    0.02427 =
         0.04075   -0.00458    0.01928   -0.00068
C033  1    0.769467    0.675099   -0.094740    11.00000    0.04712    0.02011 =
         0.04506    0.00413    0.02522    0.00670
AFIX  43
H033  2    0.794965    0.743724   -0.090418    11.00000   -1.20000
AFIX   0

C034  1    1.275176    0.401579    0.601340    11.00000    0.02025    0.02211 =
         0.02961   -0.00261    0.00931   -0.00508
C035  1    1.327693    0.432127    0.671493    11.00000    0.01612    0.05891 =
         0.02969   -0.01597    0.00549   -0.00097
AFIX  43
H035  2    1.294362    0.495576    0.669464    11.00000   -1.20000
AFIX   0

C036  1    0.478800    0.375531   -0.164559    11.00000    0.03621    0.03899 =
         0.02801   -0.00571    0.00052    0.00226
AFIX  43
H036  2    0.473058    0.304287   -0.156627    11.00000   -1.20000
AFIX   0

C037  1   -0.157620    0.530682    0.140781    11.00000    0.01981    0.03371 =
         0.02633   -0.00673    0.00843    0.00409
AFIX  23
H03A  2   -0.115406    0.589736    0.145461    11.00000   -1.20000
H03B  2   -0.203879    0.551561    0.119608    11.00000   -1.20000
AFIX   0

C038  1    0.601717    0.344468    0.152391    11.00000    0.02850    0.02931 =
         0.02300    0.00297    0.00033   -0.00317
AFIX  43
H038  2    0.600545    0.294123    0.133060    11.00000   -1.20000
AFIX   0

C039  1    1.284078    0.470250    0.433449    11.00000    0.01799    0.03599 =
         0.03068   -0.00340    0.00377   -0.00319
C03A  1    0.141230    0.325409    0.189089    11.00000    0.03065    0.03240 =
         0.02429    0.00381    0.00260    0.00109
AFIX  43
H03D  2    0.162940    0.255537    0.195043    11.00000   -1.20000
AFIX   0

C03B  1    0.606844    0.489968    0.209432    11.00000    0.03164    0.06216 =
         0.02280   -0.00705    0.00024   -0.00357
AFIX  43
H03K  2    0.609018    0.539786    0.228996    11.00000   -1.20000
AFIX   0

C03C  1    0.764609    0.607901   -0.064964    11.00000    0.03498    0.01933 =
         0.02614   -0.00658    0.01293   -0.00397
AFIX  43
H03C  2    0.788276    0.630962   -0.040439    11.00000   -1.20000
AFIX   0

C03D  1    1.350898    0.430035    0.468121    11.00000    0.01595    0.03025 =
         0.02905   -0.00112    0.00292   -0.00064
AFIX  13
H03R  2    1.325230    0.370319    0.480138    11.00000   -1.20000
AFIX   0

C03E  1    1.329938    0.372261    0.639623    11.00000    0.02524    0.03120 =
         0.03135   -0.00625    0.00260   -0.01027
C03F  1    1.192991    0.424327    0.369878    11.00000    0.02308    0.02566 =
         0.03834    0.00697    0.00143    0.00026
AFIX  23
H03T  2    1.153305    0.484381    0.371161    11.00000   -1.20000
H03U  2    1.239582    0.450972    0.358236    11.00000   -1.20000
AFIX   0

C03G  1    0.016002    0.501142   -0.210225    11.00000    0.02486    0.05853 =
         0.01840   -0.00012    0.00273    0.00521
AFIX  43
H03G  2    0.038433    0.514673   -0.231674    11.00000   -1.20000
AFIX   0

C03H  1    1.145696    0.338151    0.346651    11.00000    0.02713    0.02668 =
         0.03665    0.00246    0.00211    0.00293
C03I  1    0.230440    0.631861   -0.133540    11.00000    0.03404    0.03622 =
         0.03318    0.02017    0.01534    0.01352
AFIX  43
H03I  2    0.232300    0.674816   -0.154552    11.00000   -1.20000
AFIX   0

C03J  1    0.949238    0.553150    0.377617    11.00000    0.02551    0.03700 =
         0.03274    0.01139    0.01337    0.01190
AFIX  43
H03L  2    0.915344    0.562751    0.353404    11.00000   -1.20000
AFIX   0

C03K  1    0.801538    0.376373    0.640314    11.00000    0.01827    0.02396 =
         0.02640   -0.00155    0.00331    0.00033
C03L  1    1.446349    0.426444    0.419341    11.00000    0.02019    0.03340 =
         0.04403    0.00680    0.00954    0.00993
C03M  1    0.886175    0.484554    0.501117    11.00000    0.02178    0.03037 =
         0.03175   -0.00261    0.00739   -0.00297
AFIX  23
H03M  2    0.839173    0.496014    0.514506    11.00000   -1.20000
H03O  2    0.897201    0.552175    0.489055    11.00000   -1.20000
AFIX   0

C03N  1   -0.006546    0.585189   -0.189634    11.00000    0.03424    0.03720 =
         0.03014    0.00798    0.00452    0.00697
AFIX  43
H03N  2   -0.001274    0.656629   -0.197472    11.00000   -1.20000
AFIX   0

C03O  1    0.976985    0.456648    0.435396    11.00000    0.01950    0.02019 =
         0.03839   -0.00105    0.01175    0.00167
C03P  1    0.257309    0.608589   -0.067565    11.00000    0.02805    0.01941 =
         0.02755   -0.00239    0.01178   -0.00143
AFIX  43
H03P  2    0.278778    0.636377   -0.043465    11.00000   -1.20000
AFIX   0

C03Q  1    0.928482    0.470732    0.399784    11.00000    0.02236    0.02666 =
         0.03432    0.00016    0.00725    0.00087
AFIX  43
H03Q  2    0.881471    0.424666    0.390525    11.00000   -1.20000
AFIX   0
C03R  1    0.785687    0.422888    0.442551    11.00000    0.01692    0.03013 =
         0.03175    0.00019    0.00848   -0.00093

C03S  1    0.736631    0.640475   -0.130695    11.00000    0.03698    0.03099 =
         0.03516    0.01899    0.01673    0.01587
AFIX  43
H03S  2    0.739551    0.685275   -0.151145    11.00000   -1.20000
AFIX   0

C03T  1   -0.196010    0.515450    0.174841    11.00000    0.03521    0.05195 =
         0.03395   -0.01108    0.01620   -0.00143
AFIX  23
H03E  2   -0.237873    0.573434    0.175568    11.00000   -1.20000
H03F  2   -0.227921    0.447115    0.172374    11.00000   -1.20000
AFIX   0

C03U  1    1.175978    0.295820    0.317112    11.00000    0.02962    0.03493 =
         0.03618    0.00243    0.00901    0.00287
AFIX  43
H03Y  2    1.227652    0.322904    0.311628    11.00000   -1.20000
AFIX   0

C03V  1    0.638957    0.388306    0.217136    11.00000    0.03031    0.06742 =
         0.01973    0.00972   -0.00007   -0.01190
AFIX  43
H03V  2    0.662391    0.368266    0.242015    11.00000   -1.20000
AFIX   0

C03W  1    0.494624    0.580246   -0.188574    11.00000    0.03121    0.04403 =
         0.03171    0.01245   -0.00033   -0.00386
AFIX  43
H03W  2    0.499290    0.651076   -0.197109    11.00000   -1.20000
AFIX   0

C03X  1    1.015954    0.619146    0.389707    11.00000    0.03358    0.03226 =
         0.05577    0.01302    0.02194    0.00712
AFIX  43
H03X  2    1.028874    0.674481    0.374158    11.00000   -1.20000
AFIX   0

C03Y  1    1.232306    0.384819    0.409805    11.00000    0.02088    0.02246 =
         0.04244   -0.00159    0.00274   -0.00189
AFIX  23
H03Z  2    1.185357    0.361013    0.421744    11.00000   -1.20000
H     2    1.269808    0.322601    0.408379    11.00000   -1.20000
AFIX   0
C03Z  1    1.450197    0.271641    0.463975    11.00000    0.02355    0.02146 =
         0.04560    0.00163   -0.00079    0.00148

C040  1    0.329598    0.523438    0.181946    11.00000    0.05718    0.03402 =
         0.03837   -0.00507    0.02830   -0.00156
AFIX  23
H04A  2    0.378378    0.486136    0.198021    11.00000   -1.20000
H04B  2    0.277519    0.479418    0.180979    11.00000   -1.20000
AFIX   0
C041  1    0.637259    0.315565    0.188947    11.00000    0.03351    0.03964 =
         0.02593    0.01074   -0.00363   -0.00331
AFIX  43
H041  2    0.660193    0.246005    0.194373    11.00000   -1.20000
AFIX   0

C042  1    0.689861    0.501906    0.347071    11.00000    0.03157    0.03649 =
         0.03443   -0.00049    0.00259    0.00705
AFIX  43
H042  2    0.658088    0.550515    0.358702    11.00000   -1.20000
AFIX   0
C043  1    0.959952    0.257802    0.447414    11.00000    0.02603    0.02311 =
         0.05799    0.00480    0.01237    0.00448

C044  1    0.005478    0.398674   -0.199209    11.00000    0.03370    0.04019 =
         0.02864   -0.01095    0.00619    0.00587
AFIX  43
H044  2    0.019148    0.340776   -0.213546    11.00000   -1.20000
AFIX   0

C045  1    0.599230    0.514636    0.641789    11.00000    0.02279    0.03230 =
         0.03647   -0.00021    0.00948    0.00210
AFIX  23
H04C  2    0.651006    0.560509    0.645817    11.00000   -1.20000
H04D  2    0.553324    0.550914    0.623744    11.00000   -1.20000
AFIX   0

C046  1    1.147032    0.343582    0.631652    11.00000    0.02047    0.02913 =
         0.03756   -0.00874   -0.00265   -0.00370
C047  1    0.619608    0.407956    0.625839    11.00000    0.01797    0.03016 =
         0.03750   -0.00009    0.00452   -0.00178
C048  1    0.744694    0.325958    0.340839    11.00000    0.03150    0.03316 =
         0.03891   -0.00474   -0.00161   -0.00037
AFIX  43
H048  2    0.750237    0.253100    0.348054    11.00000   -1.20000
AFIX   0

C049  1   -0.102628    0.611010    0.227486    11.00000    0.03400    0.03502 =
         0.04391   -0.00073    0.00664    0.00181
AFIX  43
H049  2   -0.123703    0.676162    0.215878    11.00000   -1.20000
AFIX   0

C04A  1    0.730541    0.330725    0.425508    11.00000    0.02185    0.02631 =
         0.03966    0.00069    0.00620   -0.00265
AFIX  23
H04Q  2    0.702270    0.299470    0.444495    11.00000   -1.20000
H04R  2    0.768166    0.275169    0.418333    11.00000   -1.20000
AFIX   0

C04B  1    1.461972    0.569745    0.378346    11.00000    0.03647    0.04623 =
         0.04041    0.01063    0.01636    0.01477
AFIX  43
H04   2    1.472764    0.642998    0.374507    11.00000   -1.20000
AFIX   0

C04C  1    1.087644    0.427487    0.640091    11.00000    0.02113    0.04760 =
         0.03658   -0.00251    0.00095    0.00496
AFIX  23
H04I  2    1.034634    0.426941    0.620471    11.00000   -1.20000
H04M  2    1.115225    0.498098    0.639505    11.00000   -1.20000
AFIX   0

C04D  1    0.848623    0.397898    0.706557    11.00000    0.03067    0.04665 =
         0.02526   -0.00304    0.00397   -0.00098
AFIX  43
H04E  2    0.863460    0.443637    0.727437    11.00000   -1.20000
AFIX   0
C04E  1    0.642603    0.305677    0.570422    11.00000    0.02412    0.02500 =
         0.03709   -0.00143    0.00409    0.00129
AFIX  23
H04G  2    0.582417    0.304080    0.556300    11.00000   -1.20000
H04H  2    0.652312    0.243604    0.587370    11.00000   -1.20000
AFIX   0

C04F  1    0.518796    0.494946   -0.208273    11.00000    0.02747    0.07396 =
         0.01887    0.00358    0.00076   -0.00438
AFIX  43
H04F  2    0.540478    0.507127   -0.229999    11.00000   -1.20000
AFIX   0

C04G  1    1.046434    0.524291    0.447863    11.00000    0.02430    0.03327 =
         0.03800   -0.00416    0.00457   -0.00544
AFIX  43
H04S  2    1.080892    0.515066    0.471983    11.00000   -1.20000
AFIX   0

C04H  1    1.371675    0.524051    0.495430    11.00000    0.02528    0.03272 =
         0.03915   -0.01166    0.00718   -0.00009
AFIX  23
H1    2    1.328251    0.529162    0.511015    11.00000   -1.20000
HA    2    1.372188    0.592068    0.481843    11.00000   -1.20000
AFIX   0

C04I  1   -0.131810    0.514809    0.210622    11.00000    0.02579    0.04810 =
         0.03717   -0.00113    0.01124   -0.00248
C04J  1   -0.099439    0.420996    0.228299    11.00000    0.05069    0.03705 =
         0.04625   -0.00159    0.02223    0.00047
AFIX  43
H04J  2   -0.118320    0.354238    0.217355    11.00000   -1.20000
AFIX   0

C04K  1    0.510836    0.392860   -0.195833    11.00000    0.04002    0.05223 =
         0.02772   -0.01269    0.00657    0.00007
AFIX  43
H04K  2    0.527558    0.333986   -0.208913    11.00000   -1.20000
AFIX   0

C04L  1    0.810683    0.267028    0.644994    11.00000    0.02748    0.02993 =
         0.04160   -0.00206    0.00628    0.00534
AFIX  43
H04L  2    0.798814    0.221678    0.623923    11.00000   -1.20000
AFIX   0

C04M  1    1.464771    0.534162    0.413727    11.00000    0.03614    0.03194 =
         0.04661    0.00570    0.01564    0.01087
AFIX  43
H2    2    1.478963    0.581671    0.434144    11.00000   -1.20000
AFIX   0

C04N  1    0.316715    0.631311    0.199382    11.00000    0.03239    0.04166 =
         0.04005   -0.00207    0.01343   -0.00031
C04O  1    1.063029    0.413306    0.677749    11.00000    0.02234    0.05199 =
         0.04090   -0.00994    0.01034   -0.00402
AFIX  23
H04N  2    1.012394    0.458527    0.678459    11.00000   -1.20000
H04O  2    1.046124    0.338089    0.680277    11.00000   -1.20000
AFIX   0

C04P  1    0.270407    0.713275    0.179776    11.00000    0.03437    0.04748 =
         0.04799   -0.00769    0.00207   -0.00211
AFIX  43
H04P  2    0.245334    0.703125    0.154308    11.00000   -1.20000
AFIX   0

C04Q  1    0.772648    0.468157    0.300575    11.00000    0.03548    0.04667 =
         0.03630    0.00043    0.00635   -0.00076
AFIX  43
H04V  2    0.798533    0.492369    0.281118    11.00000   -1.20000
AFIX   0

C04R  1    1.026921    0.215098    0.332934    11.00000    0.02556    0.04151 =
         0.04374    0.00223    0.00326   -0.00668
AFIX  43
H3    2    0.975859    0.187144    0.338746    11.00000   -1.20000
AFIX   0

C04S  1    0.661323    0.359678    0.391520    11.00000    0.01961    0.03890 =
         0.04172    0.00029    0.00468   -0.00479
AFIX  23
H04W  2    0.625015    0.296261    0.383592    11.00000   -1.20000
H04X  2    0.624074    0.416232    0.398349    11.00000   -1.20000
AFIX   0

C04T  1   -0.043273    0.613773    0.260970    11.00000    0.03180    0.05639 =
         0.04417   -0.01021    0.00500    0.00118
AFIX  43
H04T  2   -0.024224    0.680369    0.272002    11.00000   -1.20000
AFIX   0

C04U  1    0.856022    0.287129    0.711089    11.00000    0.03491    0.06191 =
         0.03719    0.00976    0.00593    0.00939
AFIX  43
H04U  2    0.873827    0.257070    0.735091    11.00000   -1.20000
AFIX   0

C04V  1    1.428206    0.360013    0.388742    11.00000    0.02386    0.05550 =
         0.04235   -0.00290    0.00819    0.00085
AFIX  43
H4    2    1.416011    0.287052    0.392369    11.00000   -1.20000
AFIX   0

C04W  1    0.781203    0.362249    0.312051    11.00000    0.03503    0.04312 =
         0.03014   -0.00564    0.00455    0.00645
AFIX  43
H04Z  2    0.812455    0.313987    0.300043    11.00000   -1.20000
AFIX   0

C04X  1    1.132326    0.214819    0.295456    11.00000    0.03977    0.03371 =
         0.03473    0.00174    0.00463    0.00774
AFIX  43
H5    2    1.153536    0.187137    0.275160    11.00000   -1.20000
AFIX   0

C04Y  1    1.382546    0.281302    0.643436    11.00000    0.03746    0.03274 =
         0.03790   -0.00633    0.00399   -0.00167
AFIX  43
H04Y  2    1.386783    0.240894    0.622129    11.00000   -1.20000
AFIX   0
C04Z  1    1.134236    0.441725    0.710329    11.00000    0.02458    0.05813 =
         0.03361   -0.01063    0.01379   -0.00853

C050  1    0.484530    0.661374    0.693077    11.00000    0.04285    0.03672 =
         0.03276   -0.00402    0.00275   -0.00414
AFIX  43
H050  2    0.436051    0.635766    0.675690    11.00000   -1.20000
AFIX   0
C051  1    0.562607    0.605554    0.698156    11.00000    0.04061    0.03540 =
         0.04033   -0.00041    0.01981    0.00045

C052  1    1.179270    0.252755    0.575370    11.00000    0.02467    0.03588 =
         0.03848   -0.01017    0.00940   -0.00736
AFIX  23
H05D  2    1.119723    0.232875    0.563374    11.00000   -1.20000
H05F  2    1.204368    0.195109    0.592613    11.00000   -1.20000
AFIX   0
C053  1    1.373016    0.400215    0.705556    11.00000    0.02926    0.06976 =
         0.03271   -0.01858    0.00571   -0.00333
AFIX  43
H053  2    1.369252    0.440377    0.726974    11.00000   -1.20000
AFIX   0

C054  1    0.725785    0.538308    0.317883    11.00000    0.03761    0.03548 =
         0.03890    0.00304    0.00322   -0.00297
AFIX  43
H054  2    0.718259    0.610415    0.309921    11.00000   -1.20000
AFIX   0

C055  1    0.351656    0.649589    0.236625    11.00000    0.04276    0.05330 =
         0.03830   -0.00523    0.00911    0.00060
AFIX  43
H055  2    0.384567    0.594911    0.250793    11.00000   -1.20000
AFIX   0

C056  1    1.055871    0.173736    0.303861    11.00000    0.04224    0.02928 =
         0.03147    0.00080   -0.00447    0.00353
AFIX  43
H056  2    1.025233    0.118003    0.289365    11.00000   -1.20000
AFIX   0
C057  1    1.427037    0.394858    0.353340    11.00000    0.03253    0.06342 =
         0.04328   -0.00768    0.01079   -0.00247
AFIX  43
H057  2    1.415027    0.346976    0.332963    11.00000   -1.20000
AFIX   0
C058  1    1.070181    0.297641    0.354531    11.00000    0.02387    0.04181 =
         0.03896    0.00195    0.00762    0.00559
AFIX  43
H058  2    1.048133    0.325987    0.374510    11.00000   -1.20000
AFIX   0

C059  1    0.837176    0.222204    0.680328    11.00000    0.04760    0.03959 =
         0.04618    0.00734    0.00855    0.01329
AFIX  43
H059  2    0.842147    0.146950    0.683074    11.00000   -1.20000
AFIX   0

C05A  1    1.443911    0.502122    0.348133    11.00000    0.03548    0.06875 =
         0.04326    0.00634    0.01432    0.00382
AFIX  43
H05V  2    1.443022    0.528696    0.323965    11.00000   -1.20000
AFIX   0

C05B  1    0.632456    0.646178    0.723428    11.00000    0.03431    0.05367 =
         0.06766    0.01016    0.00976   -0.00057
AFIX  43
H05B  2    0.686468    0.611080    0.726903    11.00000   -1.20000
AFIX   0

C05C  1    1.065684    0.605759    0.425029    11.00000    0.02765    0.02939 =
         0.06212   -0.00374    0.01775   -0.00872
AFIX  43
H05U  2    1.112908    0.652002    0.433732    11.00000   -1.20000
AFIX   0

C05D  1    1.225104    0.573718    0.747310    11.00000    0.03257    0.06080 =
         0.06176   -0.02267    0.00331    0.00069
AFIX  43
H05G  2    1.244071    0.645514    0.751109    11.00000   -1.20000
AFIX   0

C05E  1   -0.012315    0.520855    0.278024    11.00000    0.03439    0.06844 =
         0.03172   -0.00258    0.00690    0.00629
AFIX  43
H05E  2    0.027989    0.522930    0.300980    11.00000   -1.20000
AFIX   0

C05F  1    1.162340    0.548189    0.716402    11.00000    0.02885    0.05000 =
         0.04565   -0.00881    0.00212    0.00965
AFIX  43
H05M  2    1.138323    0.602364    0.699350    11.00000   -1.20000
AFIX   0
C05G  1    1.424516    0.309372    0.708979    11.00000    0.03339    0.07519 =
         0.03808   -0.00365    0.00485   -0.01285
AFIX  43
H05O  2    1.456765    0.288690    0.732581    11.00000   -1.20000
AFIX   0

C05H  1    0.624048    0.738650    0.743905    11.00000    0.04544    0.05723 =
         0.05531   -0.00301   -0.00090   -0.01458
AFIX  43
H05H  2    0.672118    0.765521    0.761231    11.00000   -1.20000
AFIX   0

C05I  1    0.293919    0.826867    0.232979    11.00000    0.03517    0.04826 =
         0.05988   -0.01288    0.01667   -0.00238
AFIX  43
H05I  2    0.286576    0.893425    0.244233    11.00000   -1.20000
AFIX   0
C05J  1    0.339856    0.745179    0.253647    11.00000    0.05237    0.05752 =
         0.04054   -0.01290    0.00932   -0.00226
AFIX  43
H05J  2    0.363028    0.754895    0.279312    11.00000   -1.20000
AFIX   0

C05K  1    0.546040    0.790283    0.738828    11.00000    0.05309    0.05053 =
         0.04055   -0.01024    0.01604   -0.00385
AFIX  43
H05K  2    0.539493    0.851657    0.753081    11.00000   -1.20000
AFIX   0
C05L  1    0.477229    0.751733    0.712709    11.00000    0.03453    0.04910 =
         0.05156   -0.00398    0.00851    0.00528
AFIX  43
H05L  2    0.424045    0.788933    0.708412    11.00000   -1.20000
AFIX   0

C05M  1    1.260371    0.496775    0.772570    11.00000    0.02885    0.08384 =
         0.04063   -0.01474    0.00401   -0.00429
AFIX  43
H05Q  2    1.302533    0.515549    0.793866    11.00000   -1.20000
AFIX   0

C05N  1    0.259465    0.810467    0.196343    11.00000    0.03292    0.04452 =
         0.06284   -0.00336    0.00811    0.00207
AFIX  43
H05N  2    0.227781    0.865848    0.182058    11.00000   -1.20000
AFIX   0

C05O  1    0.570489    0.501043    0.677982    11.00000    0.07753    0.03650 =
         0.06241   -0.00415    0.04303   -0.00249
AFIX  23
H05A  2    0.612058    0.454317    0.694411    11.00000   -1.20000
H05C  2    0.514050    0.464576    0.673066    11.00000   -1.20000
AFIX   0

C05P  1   -0.039623    0.423307    0.261881    11.00000    0.05213    0.05293 =
         0.05115    0.01196    0.02145    0.02281
AFIX  43
H05P  2   -0.017752    0.358622    0.273609    11.00000   -1.20000
AFIX   0

C05Q  1    1.428640    0.249591    0.678131    11.00000    0.03749    0.04950 =
         0.04580   -0.00046    0.00040   -0.00137
AFIX  43
H05R  2    1.462841    0.186831    0.680482    11.00000   -1.20000
AFIX   0
C05R  1    1.172710    0.365193    0.735755    11.00000    0.03771    0.06072 =
         0.04618    0.00898    0.01220   -0.00689
AFIX  43
H05S  2    1.156365    0.292548    0.731692    11.00000   -1.20000
AFIX   0
C05S  1    1.233934    0.392010    0.766692    11.00000    0.04126    0.09180 =
         0.03971    0.01217    0.00717    0.00101
AFIX  43
H05T  2    1.257970    0.338424    0.783984    11.00000   -1.20000
AFIX   0
HKLF 4


REM  250318-1_auto_a.res in P2(1)
REM wR2 = 0.2001, GooF = S = 1.050, Restrained GooF = 1.050 for all data
REM R1 = 0.0796 for 27468 Fo > 4sig(Fo) and 0.0800 for all 27956 data
REM 1873 parameters refined using 1 restraints

END

WGHT      0.1696      2.9685

REM Highest difference peak  2.690,  deepest hole -0.429,  1-sigma level  0.156
Q1    1   0.9737  0.5057  0.5206  11.00000  0.05    2.69
Q2    1   1.2127  0.3188  0.5399  11.00000  0.05    2.38
Q3    1   0.7484  0.2693  0.5401  11.00000  0.05    2.16
Q4    1   1.4858  0.4342  0.5401  11.00000  0.05    1.72
Q5    1   0.9559  0.2442  0.4995  11.00000  0.05    1.45
Q6    1   0.8877  0.2181  0.4414  11.00000  0.05    1.25
Q7    1   1.0978  0.5215  0.6404  11.00000  0.05    1.15
Q8    1   1.4167  0.2402  0.4193  11.00000  0.05    1.13
Q9    1   1.1016  0.3267  0.6405  11.00000  0.05    1.10
Q10   1   0.7381  0.5435  0.5603  11.00000  0.05    1.10
Q11   1   0.7781  0.5713  0.4231  11.00000  0.05    1.03
Q12   1   1.2744  0.4760  0.2997  11.00000  0.05    1.03
;
_shelx_res_checksum                5691
_shelx_hkl_file
;
   0   0   2 3994.07   55.27
   0   0   2 4235.03   55.29
   0   0  -3    5.42    0.14
   0   0  -3    6.51    0.20
   0   0   3    5.05    0.32
   0   0  -3    6.62    0.26
   0   0  -3    5.83    0.19
   0   0  -3    5.61    0.17
   0   0   3    5.04    0.18
   0   0  -3    4.42    0.19
   0   0  -3    5.78    0.18
   0   0  -3    5.88    0.22
   0   0   3    4.69    0.17
   0   0   3    5.47    0.21
   0   0  -4  271.52    3.82
   0   0  -4  273.46    3.84
   0   0   4  276.70    3.84
   0   0  -4  300.49    3.95
   0   0  -4  268.96    3.85
   0   0  -4  310.17    3.88
   0   0  -4  333.53    4.09
   0   0  -4  312.20    3.94
   0   0   4  284.05    4.07
   0   0  -4  265.93    3.90
   0   0   4  260.36    3.89
   0   0  -4  291.51    3.91
   0   0  -4  234.30    3.92
   0   0  -4  302.83    4.00
   0   0   4  265.50    3.88
   0   0  -5    1.37    0.18
   0   0  -5    1.57    0.11
   0   0  -5    1.22    0.11
   0   0   5    1.40    0.13
   0   0  -5    1.34    0.10
   0   0  -5    1.60    0.27
   0   0   5    1.61    0.40
   0   0  -5    1.37    0.15
   0   0  -5    1.65    0.19
   0   0  -5    1.15    0.15
   0   0   5    1.30    0.17
   0   0   5    1.38    0.15
   0   0  -5    1.16    0.20
   0   0  -5    1.53    0.23
   0   0  -5    1.47    0.16
   0   0   5    1.20    0.17
   0   0  -6  188.02    2.73
   0   0  -6  200.74    2.89
   0   0  -6  180.79    2.71
   0   0   6  196.09    2.73
   0   0  -6  190.76    2.76
   0   0   6  211.00    3.10
   0   0  -6  218.27    2.89
   0   0  -6  231.45    3.11
   0   0  -6  215.65    2.80
   0   0  -6  182.00    2.83
   0   0   6  184.57    2.79
   0   0   6  173.32    2.81
   0   0  -6  210.57    2.99
   0   0  -6  179.08    2.89
   0   0  -6  204.40    2.84
   0   0   6  190.76    2.80
   0   0   7   20.15    0.42
   0   0  -7   18.53    0.38
   0   0  -7   20.19    0.55
   0   0  -7   19.01    0.41
   0   0  -7   19.72    0.43
   0   0  -7   20.05    0.54
   0   0  -7   20.77    0.66
   0   0   7   20.83    0.82
   0   0  -7   20.02    0.47
   0   0  -7   21.19    0.69
   0   0   7   20.33    0.48
   0   0  -7   19.30    0.51
   0   0  -7   18.83    0.57
   0   0  -7   20.44    0.52
   0   0  -7   20.79    0.64
   0   0   7   20.02    0.50
   0   0  -8  932.21   13.02
   0   0  -8  893.24   12.98
   0   0  -8 1007.22   13.24
   0   0   8  946.10   13.01
   0   0  -8  924.03   13.06
   0   0  -8  911.59   13.22
   0   0  -8  994.80   13.36
   0   0  -8 1014.16   13.21
   0   0   8  981.57   13.51
   0   0  -8 1033.99   13.44
   0   0  -8  997.14   13.09
   0   0  -8 1069.72   13.52
   0   0  -8  941.61   13.18
   0   0   8  974.36   13.13
   0   0  -8  948.74   13.37
   0   0  -8 1031.16   13.39
   0   0  -8  903.92   13.25
   0   0  -8  936.10   13.16
   0   0   8  938.32   13.11
   0   0   8 1022.69   13.27
   0   0  -9    8.23    0.44
   0   0  -9    7.83    0.24
   0   0  -9    8.02    0.42
   0   0  -9    8.04    0.29
   0   0  -9    8.44    0.53
   0   0  -9    7.68    0.27
   0   0   9    8.05    0.29
   0   0  -9    7.96    0.58
   0   0  -9    7.77    0.55
   0   0  -9    7.66    0.41
   0   0  -9    7.91    0.33
   0   0   9    9.55    0.38
   0   0  -9    8.95    0.54
   0   0  -9    8.59    0.39
   0   0  -9    7.16    0.46
   0   0  -9    8.44    0.53
   0   0  -9    7.37    0.38
   0   0   9    8.21    0.37
   0   0   9    8.71    0.45
   0   0  10  268.31    3.71
   0   0 -10  264.24    3.79
   0   0 -10  244.12    3.68
   0   0 -10  261.20    4.01
   0   0 -10  271.13    4.00
   0   0 -10  286.98    4.18
   0   0 -10  258.46    3.73
   0   0 -10  279.27    4.24
   0   0 -10  295.82    4.34
   0   0 -10  263.65    3.79
   0   0 -10  270.95    3.95
   0   0 -10  235.78    3.74
   0   0 -10  252.95    3.92
   0   0  10  276.16    3.88
   0   0 -10  259.72    4.18
   0   0 -10  246.22    3.90
   0   0 -10  251.33    4.03
   0   0 -10  266.30    4.15
   0   0  10  288.61    4.06
   0   0  10  278.95    3.86
   0   0 -11    5.50    0.51
   0   0 -11    5.29    0.41
   0   0 -11    4.54    0.22
   0   0 -11    4.83    0.25
   0   0 -11    4.91    0.40
   0   0  11    5.07    0.24
   0   0 -11    4.50    0.19
   0   0 -11    4.82    0.30
   0   0 -11    5.07    0.55
   0   0 -11    5.38    0.55
   0   0 -11    4.68    0.38
   0   0  11    4.78    0.34
   0   0 -11    4.76    0.47
   0   0 -11    4.17    0.25
   0   0  11    4.74    0.45
   0   0 -11    4.87    0.36
   0   0 -11    4.90    0.37
   0   0 -11    4.67    0.45
   0   0 -11    4.73    0.51
   0   0  11    5.40    0.33
   0   0  11    5.43    0.42
   0   0 -12  205.99    3.14
   0   0 -12  173.66    2.72
   0   0  12  192.24    2.75
   0   0 -12  180.98    2.79
   0   0 -12  214.28    3.35
   0   0 -12  189.46    3.14
   0   0 -12  184.31    2.86
   0   0 -12  199.08    3.06
   0   0 -12  196.15    2.85
   0   0 -12  217.39    3.51
   0   0 -12  213.09    3.43
   0   0 -12  181.23    2.82
   0   0  12  189.21    2.97
   0   0 -12  178.69    3.02
   0   0 -12  191.71    3.31
   0   0  12  201.17    3.17
   0   0 -12  172.47    2.77
   0   0 -12  200.53    3.06
   0   0 -12  191.52    2.81
   0   0 -12  193.09    3.19
   0   0 -12  199.36    3.33
   0   0  12  215.84    3.21
   0   0  12  200.73    2.93
   0   0  13   33.67    0.64
   0   0 -13   35.36    0.99
   0   0 -13   32.84    0.68
   0   0 -13   37.83    1.12
   0   0 -13   31.00    0.61
   0   0 -13   36.63    0.96
   0   0 -13   33.98    1.19
   0   0 -13   29.78    0.86
   0   0 -13   32.02    1.12
   0   0  13   38.96    0.88
   0   0 -13   38.14    1.16
   0   0 -13   36.64    0.93
   0   0  13   40.96    1.06
   0   0 -13   34.38    0.71
   0   0 -13   26.53    0.67
   0   0 -13   30.93    0.67
   0   0 -13   32.28    1.09
   0   0 -13   31.44    0.98
   0   0 -13   31.80    0.88
   0   0  13   37.74    1.01
   0   0 -14  191.25    3.21
   0   0 -14  185.44    3.34
   0   0 -14  175.65    2.99
   0   0 -14  168.13    3.08
   0   0 -14  193.87    3.11
   0   0 -14  203.40    3.36
   0   0 -14  196.52    3.52
   0   0 -14  197.49    3.43
   0   0 -14  180.82    2.99
   0   0 -14  150.77    2.69
   0   0 -14  188.50    3.23
   0   0 -14  180.37    3.02
   0   0 -14  192.35    3.39
   0   0  14  196.53    2.97
   0   0  14  202.05    3.21
   0   0 -15    3.82    0.56
   0   0 -15    4.00    0.50
   0   0 -15    4.02    0.40
   0   0 -15    5.42    0.58
   0   0 -15    4.39    0.46
   0   0 -15    5.01    0.45
   0   0 -15    3.62    0.54
   0   0 -15    4.09    0.59
   0   0 -15    4.09    0.60
   0   0 -15    5.75    0.44
   0   0  15    6.04    0.53
   0   0 -15    5.71    0.61
   0   0  15    6.62    0.43
   0   0 -16    7.66    0.60
   0   0 -16    7.07    0.66
   0   0 -16    7.08    0.50
   0   0 -16    7.73    0.57
   0   0 -16    8.84    0.56
   0   0 -16    8.57    0.68
   0   0 -16    6.99    0.65
   0   0 -16    9.32    0.76
   0   0 -16    8.12    0.69
   0   0  16   10.47    0.52
   0   0  16   10.72    0.64
   0   0 -16   10.22    0.62
   0   0 -16    8.36    0.50
   0   0 -16   10.24    0.75
   0   0 -17    1.54    0.45
   0   0 -17    1.05    0.34
   0   0 -17    1.00    0.53
   0   0 -17    1.39    0.48
   0   0 -17    1.49    0.38
   0   0 -17    1.30    0.39
   0   0 -17    0.64    0.47
   0   0 -17    0.95    0.51
   0   0 -17    0.69    0.50
   0   0 -17    1.40    0.34
   0   0 -17    1.82    0.41
   0   0 -17    2.02    0.54
   0   0  17    2.20    0.34
   0   0  17    2.33    0.49
   0   0 -18   28.65    1.22
   0   0 -18   24.56    0.92
   0   0 -18   33.01    1.24
   0   0 -18   31.84    1.05
   0   0 -18   29.07    1.07
   0   0 -18   32.34    1.34
   0   0 -18   32.19    1.30
   0   0 -18   31.98    1.21
   0   0  18   33.90    0.96
   0   0  18   36.90    1.18
   0   0 -18   32.75    1.09
   0   0 -18   32.74    1.29
   0   0 -19   45.37    1.65
   0   0 -19   55.67    1.72
   0   0 -19   53.09    1.47
   0   0 -19   51.89    1.63
   0   0 -19   52.29    1.81
   0   0 -19   55.12    1.80
   0   0  19   60.20    1.40
   0   0 -19   57.83    1.56
   0   0 -19   56.83    1.79
   0   0  19   64.14    1.65
   0   0 -20  551.37    9.13
   0   0 -20  487.87    9.20
   0   0 -20  569.92    8.94
   0   0 -20  589.80    9.37
   0   0 -20  591.15    9.53
   0   0 -20  573.37    9.22
   0   0  20  630.85    8.81
   0   0  20  667.28    9.22
   0   0 -20  617.54    9.09
   0   0 -20  597.29    9.51
   0   0 -20  613.78    9.09
   0   0 -21    2.49    0.64
   0   0 -21    2.96    0.61
   0   0 -21    2.86    0.61
   0   0 -21    2.87    0.47
   0   0 -21    3.11    0.63
   0   0 -21    3.05    0.67
   0   0 -21    2.26    0.57
   0   0  21    2.20    0.39
   0   0 -21    2.38    0.50
   0   0  21    2.70    0.54
   0   0 -21    2.40    0.51
   0   0 -22   37.32    1.64
   0   0 -22   43.48    1.57
   0   0 -22   46.75    1.71
   0   0 -22   44.79    1.61
   0   0 -22   43.25    1.77
   0   0 -22   50.75    1.81
   0   0 -22   56.62    1.63
   0   0  22   58.89    1.70
   0   0  22   59.11    1.44
   0   0 -22   56.67    1.63
   0   0 -23    6.39    0.73
   0   0 -23    7.32    0.79
   0   0 -23    6.47    0.77
   0   0 -23    6.13    0.80
   0   0 -23    8.85    0.73
   0   0  23    9.14    0.59
   0   0 -23    7.55    0.82
   0   0  23    8.94    0.77
   0   0 -23    8.40    0.72
   0   0 -24   77.58    2.25
   0   0 -24   76.22    2.35
   0   0 -24   77.29    2.32
   0   0 -24   79.35    2.53
   0   0  24   85.46    1.96
   0   0 -24   77.70    2.47
   0   0  24   91.53    2.32
   0   0 -24   86.49    2.22
   0   0 -24   89.91    2.25
   0   0 -25    3.84    0.69
   0   0 -25    4.35    0.74
   0   0 -25    3.53    0.75
   0   0 -25    4.13    0.71
   0   0 -25    5.41    0.66
   0   0 -25    5.32    0.65
   0   0 -25    4.20    0.70
   0   0  25    5.87    0.71
   0   0  26    4.84    0.43
   0   0  26    5.63    0.33
   0   0  26    5.37    0.35
   0   0  26    4.78    0.35
   0   0 -26    6.11    0.68
   0   0 -26    6.45    0.69
   0   0  26    5.13    0.70
   0   0 -26    7.22    0.81
   0   0 -26    7.28    0.88
   0   0  27    7.24    0.51
   0   0  27    8.14    0.43
   0   0  27    9.18    0.43
   0   0  27    8.20    0.40
   0   0  27    8.14    0.45
   0   0 -27   11.68    0.86
   0   0  27   10.54    0.89
   0   0 -27   12.21    0.89
   0   0 -27   11.88    0.90
   0   0 -27    6.55    0.85
   0   0 -27    6.62    0.87
   0   0  28  274.66    4.89
   0   0  28  345.55    4.79
   0   0  28  308.29    4.73
   0   0  28  308.52    4.80
   0   0  28  292.90    4.80
   0   0 -28  358.67    5.92
   0   0 -28  379.01    6.14
   0   0  28  379.31    6.24
   0   0 -28  373.37    6.10
   0   0  28  372.03    7.19
   0   0 -28  355.55    6.35
   0   0 -28  343.05    6.16
   0   0  29    0.60    0.40
   0   0  29    0.67    0.27
   0   0  29    0.75    0.28
   0   0  29    0.74    0.69
   0   0  29    1.09    0.53
   0   0  29    0.84    0.23
   0   0  29    0.62    0.51
   0   0  29    0.49    0.47
   0   0  29    0.97    0.38
   0   0  29    0.65    0.49
   0   0  29    0.71    0.31
   0   0  30   62.07    1.50
   0   0  30   69.21    1.30
   0   0  30   70.73    1.66
   0   0  30   69.71    1.65
   0   0  30   69.29    1.71
   0   0  30   74.34    1.49
   0   0  30   70.11    1.72
   0   0  30   73.73    1.37
   0   0  30   71.04    1.95
   0   0  30   64.24    1.41
   0   0  31    2.70    0.29
   0   0  31    3.21    0.61
   0   0  31    3.14    0.60
   0   0  31    2.90    0.60
   0   0  31    2.63    0.59
   0   0  31    3.48    0.45
   0   0  31    2.64    0.34
   0   0  31    1.76    0.78
   0   0  31    2.77    0.37
   0   0  32    2.53    0.60
   0   0  32    2.16    0.30
   0   0  32    2.40    0.59
   0   0  32    1.55    0.58
   0   0  32    2.06    0.43
   0   0  32    2.10    0.57
   0   0  32    1.93    0.33
   0   0  32    1.42    0.77
   0   0  32    1.39    0.35
   0   0  33   40.72    1.27
   0   0  33   43.42    0.94
   0   0  33   42.27    1.29
   0   0  33   43.99    1.11
   0   0  33   37.55    1.27
   0   0  33   38.44    1.29
   0   0  33   44.24    1.00
   0   0  33   40.10    1.04
   0   0  34   18.43    0.57
   0   0  34   16.34    0.87
   0   0  34   17.16    0.89
   0   0  34   15.38    0.88
   0   0  34   18.47    0.72
   0   0  34   16.82    0.90
   0   0  34   17.82    0.63
   0   0  34   14.89    0.64
   0   0  35    0.11    0.25
   0   0  35    0.11    0.56
   0   0  35    0.02    0.57
   0   0  35    0.28    0.39
   0   0  35    0.14    0.54
   0   0  35    0.23    0.55
   0   0  35    0.08    0.30
   0   0  35    0.13    0.32
   0   0  36    5.25    0.35
   0   0  36    5.78    0.67
   0   0  36    5.83    0.68
   0   0  36    4.46    0.62
   0   0  36    5.69    0.51
   0   0  36    5.19    0.65
   0   0  36    5.80    0.40
   0   0  36    4.00    0.41
   0   0  37    5.82    0.66
   0   0  37    6.56    0.68
   0   0  37    6.29    0.36
   0   0  37    6.64    0.53
   0   0  37    5.60    0.64
   0   0  37    6.04    0.66
   0   0  37    6.69    0.40
   0   0  37    4.78    0.41
   0   0  38    0.55    0.29
   0   0  38    0.70    0.39
   0   0  38    0.09    0.52
   0   0  38    0.32    0.51
   0   0  38    0.30    0.55
   0   0  38    0.73    0.54
   0   0  38    0.27    0.23
   0   0  39    6.21    0.39
   0   0  39    6.47    0.48
   0   0  39    6.28    0.62
   0   0  39    5.98    0.32
   0   0  39    6.52    0.62
   0   0  40    0.29    0.24
   0   0  40    0.09    0.34
   0   0  40    0.21    0.20
   0   0  40    0.20    0.48
   0   0  40    0.23    0.49
   0   0  41    0.09    0.22
   0   0  41    0.21    0.32
   0   0  41    0.23    0.46
   0   0  41    0.36    0.45
   0   0  42    3.38    0.27
   0   0  42    3.67    0.35
   0   0  42    3.41    0.45
   0   0  42    3.41    0.46
   0   0  43    1.03    0.20
   0   0  43    0.85    0.36
   0   0  43    1.05    0.37
   0   0  43    1.11    0.27
   0   0  44    5.35    0.30
   0  -1   0    0.14    0.14
   0   1   0    0.07    0.07
   0   1   0    0.30    0.13
   0   1   0    0.07    0.07
   0  -1   0    0.15    0.11
   0   1   0    0.14    0.10
   0   1  -1    5.22    0.20
   0  -1  -1    4.99    0.20
   0   1   1    4.87    0.19
   0  -1  -1    3.10    0.17
   0  -1   1    3.24    0.20
   0  -1  -1    3.34    0.19
   0   1   1    5.36    0.23
   0   1   1    2.78    0.19
   0  -1  -1    4.97    0.20
   0  -1   1    4.68    0.24
   0  -1  -1    5.05    0.21
   0   1  -1    4.41    0.23
   0  -1  -1    3.03    0.16
   0   1  -2  546.68    8.20
   0  -1  -2  516.08    8.19
   0   1  -2  582.14    8.26
   0   1  -2  634.46    8.33
   0  -1   2  580.93    8.24
   0  -1  -2  629.00    8.21
   0  -1  -2  611.17    8.12
   0   1   2  617.29    8.26
   0   1   2  649.33    8.30
   0  -1  -2  596.44    8.16
   0  -1   2  538.46    8.28
   0  -1  -2  605.72    8.24
   0  -1   2  544.56    8.22
   0   1   2  711.63    8.20
   0   1   2  628.01    8.16
   0   1  -2  575.55    8.26
   0  -1  -2  589.91    8.18
   0  -1   3    5.36    0.22
   0  -1  -3    4.79    0.20
   0   1  -3    4.44    0.20
   0   1   3    4.66    0.20
   0   1  -3    3.32    0.30
   0   1  -3    4.43    0.25
   0   1  -3    3.83    0.24
   0   1  -3    3.94    0.23
   0   1  -3    4.37    0.28
   0  -1   3    3.93    0.20
   0   1  -3    4.06    0.24
   0  -1  -3    2.45    0.13
   0  -1  -3    3.84    0.14
   0  -1  -3    3.79    0.19
   0   1   3    3.28    0.22
   0   1   3    2.70    0.24
   0   1   3    3.89    0.28
   0  -1   3    4.13    0.34
   0  -1  -3    3.66    0.24
   0   1  -3    3.15    0.25
   0  -1  -3    3.46    0.16
   0   1  -3    5.10    0.27
   0  -1  -3    3.79    0.18
   0   1   3    3.57    0.18
   0   1  -3    3.81    0.20
   0   1  -3    3.51    0.22
   0   1   3    3.11    0.18
   0   1  -4   25.02    0.47
   0   1   4   26.68    0.48
   0   1  -4   35.89    0.74
   0   1  -4   26.85    0.59
   0   1  -4   31.94    0.61
   0   1  -4   29.48    0.68
   0  -1   4   20.42    0.43
   0  -1  -4   19.83    0.46
   0   1  -4   26.19    0.58
   0   1   4   28.38    0.57
   0  -1   4   18.04    0.56
   0   1   4   29.04    0.61
   0   1   4   28.88    0.59
   0   1   4   32.83    0.48
   0   1   4   29.92    0.64
   0   1  -4   32.62    0.62
   0  -1  -4   22.22    0.61
   0  -1   4   18.92    0.62
   0  -1  -4   21.24    0.46
   0   1  -4   28.48    0.60
   0   1  -4   27.38    0.53
   0   1   4   27.65    0.50
   0   1  -4   26.35    0.54
   0   1  -4   22.87    0.54
   0  -1  -5   21.06    0.46
   0  -1   5   23.30    0.47
   0   1  -5   24.98    0.48
   0   1   5   27.28    0.49
   0   1  -5   24.24    0.70
   0   1  -5   24.39    0.61
   0   1  -5   21.81    0.68
   0  -1  -5   17.54    0.51
   0   1  -5   21.64    0.60
   0  -1  -5   18.59    0.44
   0   1  -5   24.10    0.62
   0  -1  -5   20.98    0.50
   0   1   5   24.24    0.57
   0  -1   5   19.52    0.62
   0   1   5   24.15    0.59
   0  -1   5   22.28    0.64
   0   1   5   21.68    0.61
   0   1   5   27.44    0.70
   0  -1   5   19.70    0.72
   0   1   5   21.54    0.46
   0   1  -5   24.88    0.62
   0  -1  -5   19.37    0.61
   0  -1  -5   22.90    0.51
   0   1  -5   26.62    0.62
   0   1  -5   23.73    0.59
   0   1  -5   25.43    0.56
   0   1   5   26.66    0.54
   0   1   5   24.92    0.56
   0   1  -5   25.01    0.56
   0  -1  -6  276.42    4.23
   0   1  -6  330.34    4.26
   0  -1   6  294.01    4.25
   0   1   6  353.96    4.27
   0   1  -6  323.82    4.47
   0   1  -6  345.55    4.63
   0   1  -6  328.21    4.59
   0  -1  -6  268.94    4.29
   0  -1  -6  280.86    4.25
   0  -1  -6  274.23    4.32
   0  -1   6  268.92    4.48
   0   1   6  350.74    4.39
   0   1  -6  331.59    4.51
   0  -1   6  279.75    4.44
   0   1   6  367.70    4.54
   0   1   6  372.67    4.52
   0   1   6  360.33    4.58
   0  -1  -6  292.80    4.44
   0  -1   6  258.23    4.53
   0   1  -6  373.17    4.53
   0   1  -6  379.04    4.64
   0   1   6  382.16    4.41
   0   1  -6  336.54    4.46
   0   1  -6  356.52    4.43
   0   1  -6  354.59    4.43
   0   1  -6  352.20    4.61
   0   1   6  388.78    4.41
   0  -1  -6  264.57    4.34
   0   1  -6  362.31    4.46
   0  -1  -7    3.66    0.18
   0   1  -7    4.05    0.19
   0  -1   7    3.87    0.19
   0   1   7    4.30    0.20
   0   1  -7    3.68    0.45
   0  -1  -7    2.76    0.26
   0   1  -7    3.15    0.32
   0   1  -7    3.20    0.41
   0  -1  -7    3.02    0.26
   0  -1  -7    2.67    0.19
   0  -1  -7    3.30    0.27
   0  -1  -7    3.74    0.24
   0   1  -7    3.86    0.36
   0  -1   7    3.29    0.40
   0   1   7    3.83    0.31
   0  -1   7    3.81    0.39
   0   1   7    3.99    0.34
   0   1  -7    3.39    0.42
   0   1   7    4.68    0.54
   0  -1   7    3.35    0.59
   0  -1  -7    3.07    0.34
   0   1  -7    3.68    0.39
   0   1  -7    3.93    0.32
   0   1  -7    3.79    0.32
   0   1   7    4.41    0.31
   0   1  -7    3.82    0.34
   0  -1   7    3.69    0.37
   0   1  -7    3.81    0.32
   0  -1  -7    3.54    0.28
   0  -1   7    3.35    0.25
   0   1   7    3.83    0.29
   0   1  -7    3.81    0.39
   0  -1  -8  134.35    1.83
   0  -1   8  137.79    1.84
   0  -1  -8  152.22    1.93
   0  -1  -8  120.37    1.88
   0   1  -8  102.65    2.14
   0   1  -8  111.23    2.22
   0  -1  -8  113.33    1.96
   0  -1  -8  135.21    2.04
   0   1  -8  100.79    2.04
   0  -1  -8  147.80    1.98
   0  -1  -8  147.40    2.00
   0  -1  -8  144.67    2.10
   0   1  -8  100.52    2.05
   0   1   8  112.66    1.96
   0  -1   8  141.65    2.18
   0   1  -8  115.07    2.11
   0   1   8  116.57    2.22
   0  -1   8  135.83    2.38
   0  -1  -8  151.65    2.16
   0   1  -8  124.74    2.23
   0  -1   8  137.10    1.97
   0   1   8  110.42    1.95
   0  -1   8  133.95    2.14
   0  -1  -8  131.82    2.10
   0   1  -8  102.91    2.00
   0   1  -8  106.65    2.17
   0   1  -8  105.69    1.97
   0   1  -8   97.85    2.00
   0   1  -8  103.93    2.01
   0   1   8  111.84    1.98
   0  -1   9   23.52    0.46
   0  -1  -9   22.78    0.45
   0   1  -9   21.58    0.82
   0  -1  -9   21.59    0.61
   0   1  -9   24.79    0.89
   0  -1  -9   21.21    0.56
   0  -1  -9   26.23    0.56
   0  -1  -9   24.14    0.67
   0   1  -9   21.17    0.72
   0   1   9   23.42    0.63
   0   1  -9   22.98    0.74
   0  -1  -9   26.52    0.63
   0  -1  -9   27.08    0.63
   0  -1  -9   27.10    0.74
   0  -1   9   26.64    0.78
   0   1   9   25.48    0.97
   0  -1  -9   24.16    0.73
   0   1  -9   25.29    0.81
   0  -1   9   25.40    1.04
   0   1  -9   25.57    0.90
   0  -1  -9   24.89    0.81
   0   1  -9   22.42    0.71
   0   1  -9   22.30    0.64
   0   1  -9   20.85    0.69
   0  -1   9   23.51    0.59
   0  -1   9   24.06    0.74
   0  -1  -9   25.11    0.73
   0   1   9   23.89    0.64
   0   1  -9   22.97    0.84
   0   1   9   25.24    0.68
   0  -1  -9   26.11    0.58
   0  -1  10  262.43    3.98
   0  -1  10  265.12    3.98
   0  -1 -10  248.81    3.96
   0   1 -10  336.55    4.77
   0   1 -10  331.87    4.68
   0  -1 -10  314.88    4.18
   0  -1 -10  241.62    4.18
   0   1 -10  298.92    4.43
   0  -1 -10  275.56    4.18
   0  -1 -10  297.55    4.36
   0   1  10  321.55    4.38
   0   1 -10  314.53    4.67
   0   1 -10  300.19    4.38
   0   1 -10  284.97    4.38
   0   1  10  319.50    4.31
   0  -1  10  282.16    4.21
   0  -1  10  273.62    4.41
   0   1 -10  307.44    4.27
   0  -1 -10  283.10    4.42
   0  -1 -10  288.35    4.19
   0  -1 -10  304.20    4.41
   0  -1 -10  301.68    4.25
   0  -1  10  269.56    4.00
   0   1 -10  296.14    4.50
   0  -1 -10  297.57    4.27
   0   1 -10  337.84    4.67
   0   1  10  336.12    4.27
   0  -1  10  314.30    4.45
   0   1 -10  352.83    4.59
   0   1  10  358.92    4.79
   0  -1 -10  323.07    4.55
   0  -1 -10  324.98    4.39
   0  -1  10  314.03    4.78
   0   1 -10  382.03    4.79
   0  -1 -11   49.88    0.90
   0   1 -11   61.38    1.56
   0  -1 -11   57.02    1.08
   0   1 -11   58.84    1.30
   0   1 -11   59.94    1.48
   0  -1 -11   55.43    1.26
   0  -1 -11   47.88    1.08
   0   1 -11   63.42    1.31
   0   1 -11   63.06    1.17
   0   1 -11   65.40    1.53
   0  -1 -11   59.56    1.12
   0   1 -11   63.26    1.30
   0   1 -11   59.02    1.30
   0   1  11   66.22    1.30
   0  -1  11   57.34    1.12
   0  -1 -11   60.80    1.35
   0   1  11   65.06    1.22
   0  -1  11   52.51    0.89
   0   1 -11   59.65    1.36
   0  -1 -11   58.12    1.16
   0  -1 -11   60.68    1.19
   0   1  11   64.46    1.16
   0  -1 -11   57.98    1.30
   0   1 -11   67.50    1.50
   0  -1  11   59.55    1.30
   0  -1  11   63.64    1.65
   0   1 -11   62.35    1.41
   0   1 -11   64.34    1.52
   0   1  11   67.34    1.64
   0  -1 -11   47.82    1.09
   0  -1 -11   58.42    1.35
   0  -1 -11   54.32    1.20
   0   1 -12  675.93    9.28
   0  -1 -12  617.10    8.89
   0  -1 -12  562.10    8.65
   0   1 -12  638.95    8.93
   0   1 -12  673.98    9.19
   0  -1 -12  629.64    8.64
   0   1  12  677.85    8.77
   0   1 -12  634.39    8.87
   0   1  12  680.28    8.89
   0   1 -12  649.37    8.90
   0  -1 -12  636.50    9.00
   0  -1 -12  642.00    8.70
   0   1 -12  670.23    9.24
   0   1 -12  609.43    8.89
   0  -1  12  644.91    8.70
   0  -1  12  515.01    8.33
   0  -1 -12  619.26    8.56
   0  -1 -12  639.60    8.93
   0  -1 -12  633.21    8.77
   0  -1 -12  630.54    8.73
   0   1 -12  606.39    8.96
   0   1 -12  702.94    9.21
   0   1  12  661.96    8.66
   0  -1  12  677.09    8.92
   0   1 -12  729.96    9.28
   0  -1 -12  623.50    8.77
   0  -1 -12  525.43    8.61
   0  -1 -12  679.30    9.38
   0   1  12  717.51    9.33
   0   1 -12  673.55    9.05
   0  -1  12  656.63    9.34
   0  -1 -12  659.33    9.02
   0  -1 -13   36.61    0.85
   0   1 -13   35.11    1.18
   0  -1 -13   32.72    0.87
   0   1 -13   33.68    1.23
   0   1 -13   28.56    0.98
   0  -1 -13   37.89    1.07
   0   1 -13   35.32    1.02
   0   1 -13   35.16    1.03
   0   1  13   35.34    0.92
   0   1  13   36.83    1.01
   0   1 -13   31.34    0.98
   0  -1 -13   39.24    0.89
   0  -1 -13   38.73    1.12
   0  -1  13   38.40    0.90
   0   1 -13   35.50    1.21
   0  -1 -13   35.05    0.76
   0  -1 -13   41.40    1.12
   0  -1 -13   38.70    0.95
   0   1 -13   39.26    1.21
   0  -1 -13   36.74    0.78
   0   1 -13   33.29    1.05
   0   1 -13   37.88    1.09
   0  -1 -13   39.53    0.95
   0  -1  13   40.70    1.05
   0   1  13   40.86    1.40
   0  -1 -13   34.83    0.86
   0  -1 -13   41.72    1.38
   0  -1  13   43.80    1.49
   0  -1 -13   38.03    0.94
   0   1 -13   38.42    1.14
   0  -1 -13   40.41    1.11
   0   1 -13   40.36    1.26
   0  -1 -14   34.49    1.04
   0   1 -14   27.52    0.95
   0  -1 -14   30.87    0.86
   0   1 -14   29.45    1.09
   0  -1 -14   34.09    0.83
   0   1 -14   30.02    1.18
   0   1 -14   30.78    1.05
   0  -1  14   38.54    0.90
   0  -1 -14   34.48    0.86
   0  -1 -14   34.26    1.08
   0   1 -14   29.91    1.18
   0   1  14   32.31    0.87
   0   1  14   31.31    0.97
   0   1 -14   30.96    0.97
   0   1 -14   31.90    0.97
   0   1 -14   25.65    0.92
   0  -1 -14   35.07    0.90
   0  -1 -14   33.16    0.93
   0   1 -14   30.58    1.00
   0  -1 -14   36.35    1.07
   0   1 -14   26.50    1.00
   0  -1 -14   33.12    0.71
   0  -1 -14   33.95    0.75
   0   1 -14   30.92    1.13
   0  -1 -14   33.83    0.74
   0  -1  14   36.62    1.00
   0   1  14   31.79    1.00
   0  -1 -14   34.61    0.90
   0   1  14   33.79    1.32
   0   1 -14   31.21    1.06
   0  -1 -14   39.20    1.35
   0   1 -14   33.40    1.17
   0  -1 -14   31.63    0.81
   0  -1  14   39.42    1.45
   0  -1 -14   36.68    1.07
   0   1 -15   10.43    0.63
   0   1 -15   11.90    0.82
   0  -1 -15   10.04    0.66
   0   1 -15   11.97    0.75
   0  -1 -15   10.71    0.48
   0   1 -15   11.07    0.76
   0  -1 -15   12.08    0.70
   0  -1 -15   11.84    0.51
   0   1  15   13.02    0.66
   0   1  15   13.74    0.58
   0   1 -15   14.17    0.68
   0   1 -15   12.91    0.81
   0  -1  15   12.76    0.54
   0   1 -15   13.04    0.69
   0   1 -15   14.04    0.83
   0  -1 -15   12.33    0.71
   0  -1 -15   11.68    0.57
   0  -1 -15   11.80    0.57
   0  -1 -15   11.11    0.40
   0  -1 -15   12.02    0.42
   0   1 -15    9.92    0.67
   0   1 -15   12.23    0.69
   0   1  15   13.14    0.69
   0  -1  15   12.09    0.60
   0  -1 -15   11.43    0.85
   0   1 -15   13.01    0.83
   0   1  15   14.06    1.04
   0   1 -15   11.49    0.77
   0  -1  15   14.58    1.09
   0  -1 -15   11.65    0.79
   0  -1 -15   11.26    0.63
   0  -1 -15   10.07    0.47
   0   1 -16  403.55    6.55
   0   1 -16  350.35    6.32
   0   1 -16  424.36    6.88
   0   1 -16  403.70    6.72
   0  -1 -16  350.96    6.41
   0   1  16  488.43    6.52
   0  -1 -16  395.70    6.19
   0   1 -16  452.86    6.49
   0  -1  16  440.56    6.22
   0   1 -16  437.30    6.46
   0   1  16  481.41    6.33
   0   1 -16  455.35    6.92
   0  -1 -16  411.05    6.60
   0   1 -16  392.74    6.51
   0   1 -16  444.13    6.55
   0  -1 -16  394.57    6.23
   0   1 -16  457.65    6.84
   0  -1 -16  374.48    6.26
   0  -1 -16  405.99    6.51
   0   1  16  465.14    6.59
   0  -1 -16  388.97    6.85
   0   1 -16  411.48    6.57
   0  -1  16  428.59    6.99
   0  -1 -16  374.70    6.40
   0   1  16  451.21    6.98
   0  -1 -16  372.81    6.68
   0   1 -16  440.87    6.86
   0   1 -17   11.51    0.70
   0   1 -17   13.81    0.88
   0  -1 -17   12.52    0.77
   0   1 -17   14.53    0.97
   0   1 -17   14.54    0.87
   0   1  17   16.00    0.78
   0   1 -17   15.65    0.96
   0  -1  17   16.47    0.65
   0  -1 -17   15.44    0.62
   0   1  17   15.11    0.66
   0   1 -17   15.62    0.78
   0  -1 -17   16.32    0.85
   0   1 -17   15.33    0.77
   0   1 -17   16.02    0.94
   0  -1 -17   14.00    0.68
   0  -1 -17   16.19    0.83
   0  -1 -17   15.21    0.68
   0   1 -17   14.67    0.77
   0   1  17   15.43    0.80
   0  -1 -17   14.78    0.93
   0   1 -17   15.85    0.96
   0  -1  17   18.10    1.25
   0  -1 -17   15.77    1.04
   0   1  17   15.27    1.17
   0  -1 -17   13.89    0.73
   0   1 -17   14.75    0.89
   0   1 -18  308.62    5.07
   0   1 -18  292.51    5.31
   0   1 -18  285.59    5.11
   0   1  18  331.78    4.93
   0  -1 -18  262.41    4.96
   0  -1  18  289.86    4.58
   0   1  18  328.83    4.72
   0   1 -18  314.37    5.36
   0   1 -18  314.58    4.89
   0   1 -18  318.84    4.91
   0  -1 -18  278.21    4.92
   0   1 -18  315.32    4.95
   0   1 -18  327.46    5.31
   0  -1 -18  258.83    4.58
   0   1  18  329.17    5.03
   0   1 -18  315.75    5.10
   0  -1 -18  268.68    5.14
   0   1  18  326.61    5.50
   0  -1 -18  255.95    4.75
   0   1 -18  335.69    5.39
   0  -1  18  295.73    5.46
   0  -1 -18  275.35    5.31
   0   1 -19   81.09    2.28
   0  -1  19  102.21    2.18
   0   1 -19   87.76    2.01
   0   1  19   91.81    2.02
   0   1  19   87.49    1.82
   0   1 -19   89.05    2.01
   0  -1 -19   91.01    2.22
   0  -1  19   92.55    1.80
   0   1 -19   80.05    2.20
   0  -1 -19   84.00    2.08
   0   1 -19   76.57    1.94
   0  -1 -19   76.61    2.34
   0   1 -19   76.36    2.22
   0  -1 -19   76.70    2.22
   0  -1  19   90.14    2.57
   0   1 -19   72.52    2.05
   0   1  19   80.92    2.41
   0   1 -19   60.55    1.95
   0   1 -19   68.78    2.17
   0   1 -19   71.89    2.02
   0   1 -20  177.36    3.35
   0  -1 -20  171.80    3.56
   0   1 -20  176.08    3.34
   0   1  20  183.91    3.36
   0   1 -20  170.07    3.73
   0  -1  20  197.67    3.51
   0   1  20  179.74    3.14
   0  -1  20  185.28    3.10
   0   1 -20  161.61    3.29
   0   1 -20  169.61    3.63
   0  -1 -20  174.36    3.46
   0  -1 -20  160.35    3.42
   0  -1  20  186.00    4.01
   0   1 -20  161.27    3.46
   0  -1 -20  168.24    3.70
   0   1  20  173.51    3.85
   0  -1 -20  165.85    3.80
   0   1 -20  156.18    3.39
   0   1 -20  145.94    3.60
   0   1  21   39.17    1.32
   0  -1  21   42.40    1.43
   0   1 -21   37.95    1.34
   0  -1  21   40.77    1.15
   0   1 -21   38.01    1.34
   0  -1 -21   38.41    1.31
   0  -1 -21   36.14    1.44
   0   1 -21   34.97    1.53
   0   1  21   37.23    1.14
   0   1 -21   34.59    1.28
   0   1 -21   35.05    1.49
   0  -1 -21   37.39    1.40
   0  -1 -21   37.81    1.44
   0  -1 -21   37.47    1.58
   0   1 -21   33.38    1.43
   0  -1 -21   36.58    1.64
   0   1  21   39.45    1.79
   0  -1  21   40.08    1.84
   0   1 -21   27.54    1.46
   0   1 -21   33.10    1.39
   0  -1 -22   70.41    1.99
   0   1 -22   61.77    1.98
   0   1 -22   53.17    2.09
   0  -1 -22   84.78    2.04
   0  -1  22   88.32    1.83
   0   1 -22   74.29    1.98
   0  -1  22   94.70    2.25
   0  -1 -22   74.01    2.17
   0   1  22   75.98    1.78
   0   1 -22   70.73    2.28
   0   1 -22   76.81    2.00
   0   1  22   81.41    2.02
   0  -1 -22   86.35    1.97
   0  -1 -22   76.75    2.13
   0   1 -22   69.70    2.20
   0   1 -22   66.79    1.91
   0   1  22   66.50    2.07
   0  -1 -22   71.33    2.37
   0  -1  22   80.59    2.59
   0   1  22   71.73    2.44
   0   1 -22   62.81    2.01
   0  -1 -22   69.61    2.06
   0  -1 -22   75.27    2.32
   0   1 -23   19.29    1.21
   0   1 -23   18.19    0.96
   0  -1 -23   14.52    0.94
   0   1 -23   19.12    1.10
   0   1 -23   15.48    1.18
   0   1 -23   20.35    1.02
   0  -1 -23   15.26    0.84
   0  -1 -23   16.13    0.90
   0   1  23   18.82    0.84
   0  -1  23   15.60    0.76
   0   1 -23   21.14    1.03
   0   1 -23   17.37    1.17
   0  -1  23   16.81    1.00
   0   1  23   20.01    1.01
   0  -1 -23   13.68    0.98
   0  -1 -23   15.65    0.90
   0   1  23   21.51    1.48
   0  -1  23   17.49    1.43
   0  -1 -23   15.12    1.19
   0   1 -23   18.53    1.13
   0  -1 -23   14.84    1.02
   0  -1 -23   15.90    1.15
   0   1 -24  287.08    5.62
   0   1 -24  265.75    5.30
   0  -1 -24  245.16    5.07
   0   1 -24  218.40    5.40
   0   1 -24  311.62    5.29
   0   1  24  318.55    5.30
   0   1  24  298.74    4.90
   0   1 -24  310.87    5.29
   0  -1 -24  295.49    5.17
   0  -1 -24  287.58    5.02
   0   1 -24  285.33    5.75
   0  -1 -24  291.65    5.16
   0  -1  24  322.43    5.42
   0  -1  24  302.02    4.85
   0  -1  24  290.38    5.99
   0  -1 -24  254.95    5.26
   0   1 -24  273.91    5.38
   0  -1 -24  268.39    5.61
   0   1  24  297.04    5.97
   0   1 -25    2.74    0.70
   0  -1 -25    1.90    0.62
   0  -1  25    1.82    1.01
   0   1 -25    3.37    0.74
   0  -1 -25    1.62    0.70
   0   1  25    3.52    1.07
   0  -1 -25    2.03    0.59
   0   1 -25    3.47    0.70
   0   1 -25    2.38    0.68
   0   1 -25    2.70    0.57
   0  -1  25    1.34    0.56
   0   1  25    2.78    0.56
   0  -1 -25    1.72    0.48
   0  -1 -25    1.44    0.50
   0  -1 -25    1.30    0.47
   0   1 -25    2.79    0.57
   0   1  26    9.67    0.48
   0  -1  26   14.84    0.52
   0  -1  26   13.89    0.48
   0  -1  26   14.06    0.51
   0   1 -26    9.87    1.00
   0  -1  26   13.04    0.58
   0   1  26    8.91    0.55
   0  -1  26   14.67    1.47
   0  -1 -26   13.76    1.03
   0   1  26    9.96    1.30
   0  -1 -26   15.84    1.21
   0   1 -26    9.40    0.92
   0   1 -26    9.40    0.92
   0  -1 -26   17.88    0.98
   0   1 -26   13.32    0.91
   0   1 -26   13.71    0.92
   0  -1 -26   16.66    0.91
   0  -1  26   18.33    1.11
   0   1  26   12.12    0.90
   0  -1 -26   17.14    0.99
   0   1 -27   48.55    1.70
   0  -1  27   49.00    1.77
   0  -1 -27   45.30    1.62
   0   1  27   47.99    1.70
   0  -1 -27   44.65    1.52
   0  -1 -27   44.95    1.61
   0   1 -27   47.90    1.70
   0   1 -27   36.24    1.70
   0   1  27   40.33    2.14
   0  -1  27   42.07    2.21
   0  -1 -27   33.82    1.63
   0   1  27   35.29    0.92
   0  -1  27   36.50    0.91
   0  -1  27   37.24    0.86
   0  -1  27   35.06    0.90
   0  -1  27   33.83    0.98
   0   1  27   32.18    0.99
   0   1 -27   39.38    1.83
   0   1 -27   36.47    1.63
   0   1  27   37.67    0.83
   0   1 -28  105.01    3.11
   0   1  28   84.75    1.92
   0  -1  28   95.29    1.94
   0  -1  28  107.79    1.88
   0  -1  28  109.55    1.82
   0   1  28  118.71    2.88
   0  -1 -28  123.09    2.74
   0  -1 -28  130.83    2.90
   0  -1 -28  130.73    2.93
   0  -1  28  140.69    3.19
   0   1 -28  123.45    2.92
   0   1 -28  121.63    2.88
   0   1  28  110.68    3.51
   0  -1 -28  111.59    3.01
   0   1 -28  101.79    2.96
   0   1  28   96.84    2.35
   0  -1  28  104.27    2.09
   0   1 -28  102.90    2.88
   0   1  28  108.62    2.05
   0   1  28   93.68    1.71
   0  -1  28  104.77    1.86
   0   1  28   87.47    1.83
   0  -1  28  101.60    2.16
   0  -1  28  100.05    2.15
   0  -1  29   20.43    0.68
   0   1  29   19.99    0.70
   0  -1  29   22.85    0.66
   0  -1  29   21.26    0.69
   0   1  29   19.60    1.13
   0   1  29   22.77    0.92
   0  -1  29   21.70    0.92
   0  -1  29   21.94    0.62
   0   1  29   22.14    0.92
   0   1  29   22.45    0.60
   0  -1  29   21.63    0.91
   0   1  29   24.48    0.87
   0   1  29   22.12    0.62
   0   1  29   18.61    0.78
   0  -1  29   18.63    0.75
   0  -1  29   19.06    0.91
   0   1  29   22.74    0.75
   0  -1  29   20.00    0.93
   0  -1  30   58.02    1.29
   0   1  30   56.84    1.31
   0  -1  30   62.38    1.29
   0  -1  30   58.75    1.22
   0   1  30   62.66    1.85
   0  -1  30   61.88    1.20
   0  -1  30   58.41    1.51
   0   1  30   61.83    1.53
   0  -1  30   60.23    1.53
   0   1  30   61.06    1.17
   0   1  30   61.48    1.53
   0   1  30   72.02    1.54
   0  -1  30   52.69    1.35
   0   1  30   62.70    1.18
   0  -1  30   58.95    1.57
   0  -1  30   59.19    1.58
   0   1  30   63.69    1.34
   0  -1  31   89.39    2.11
   0  -1  31   89.90    2.11
   0   1  31  106.05    1.89
   0   1  31   88.38    2.32
   0  -1  31  104.31    1.78
   0  -1  31  101.37    1.84
   0  -1  31  101.88    1.73
   0   1  31  102.42    1.71
   0   1  31  103.08    2.12
   0   1  31  104.38    2.13
   0  -1  31   95.67    2.08
   0  -1  31   97.45    2.09
   0  -1  31   82.25    1.87
   0   1  31   92.78    1.85
   0  -1  31   96.72    1.84
   0   1  32   38.63    1.23
   0  -1  32   42.43    1.27
   0  -1  32   46.21    0.95
   0   1  32   39.77    1.24
   0  -1  32   43.78    1.28
   0   1  32   40.37    0.89
   0  -1  32   40.21    1.30
   0   1  32   39.87    1.05
   0  -1  32   39.98    1.30
   0  -1  32   46.58    1.01
   0   1  32   31.97    1.44
   0  -1  32   44.03    1.06
   0   1  32   34.24    1.01
   0  -1  33    1.17    0.28
   0  -1  33    1.02    0.57
   0   1  33    1.80    0.27
   0  -1  33    1.29    0.59
   0   1  33    2.04    0.59
   0   1  33    1.71    0.60
   0  -1  33    0.96    0.56
   0   1  33    1.99    0.42
   0  -1  33    0.84    0.56
   0  -1  33    1.02    0.31
   0   1  33    1.75    0.80
   0  -1  33    0.92    0.34
   0   1  33    1.42    0.37
   0   1  34   27.23    1.04
   0   1  34   27.73    1.05
   0  -1  34   31.94    0.77
   0  -1  34   29.49    1.08
   0  -1  34   30.21    1.09
   0   1  34   27.95    0.72
   0  -1  34   27.92    1.07
   0   1  34   29.29    0.88
   0  -1  34   27.14    1.07
   0  -1  34   32.74    0.83
   0   1  34   24.18    1.25
   0   1  34   24.32    0.81
   0  -1  34   27.40    0.83
   0   1  35   32.38    1.12
   0  -1  35   32.76    1.15
   0   1  35   32.57    0.78
   0  -1  35   33.04    1.15
   0   1  35   32.83    1.14
   0  -1  35   36.41    0.83
   0  -1  35   30.60    1.16
   0   1  35   34.14    0.95
   0  -1  35   30.91    1.17
   0  -1  35   36.21    0.88
   0   1  35   28.07    0.89
   0  -1  35   31.02    0.90
   0  -1  36   23.49    0.97
   0  -1  36   24.93    0.67
   0   1  36   24.34    0.99
   0   1  36   24.16    0.64
   0   1  36   24.79    0.98
   0  -1  36   22.60    0.96
   0   1  36   25.52    0.80
   0  -1  36   21.84    0.97
   0  -1  36   22.40    0.97
   0  -1  36   26.37    0.73
   0  -1  36   21.32    0.73
   0   1  37    9.87    0.73
   0  -1  37    8.50    0.72
   0   1  37    9.70    0.40
   0   1  37   10.04    0.74
   0  -1  37    8.66    0.41
   0  -1  37    8.19    0.70
   0   1  37   10.25    0.56
   0  -1  37    6.97    0.67
   0  -1  37    7.10    0.67
   0  -1  37    8.26    0.45
   0  -1  37    6.64    0.44
   0   1  38   55.84    1.02
   0  -1  38   49.71    1.34
   0  -1  38   55.00    1.06
   0  -1  38   49.23    1.33
   0   1  38   55.03    1.38
   0   1  38   54.19    1.37
   0   1  38   57.11    1.19
   0  -1  38   53.32    1.09
   0  -1  38   43.93    1.09
   0  -1  39    0.73    0.27
   0   1  39    1.42    0.37
   0  -1  39    0.94    0.51
   0   1  39    0.93    0.52
   0  -1  39    0.90    0.52
   0  -1  39    0.94    0.25
   0   1  39    0.99    0.52
   0   1  40   15.96    0.51
   0  -1  40   15.26    0.50
   0   1  40   16.59    0.58
   0   1  40   16.13    0.74
   0  -1  40   14.26    0.72
   0   1  40   16.06    0.74
   0  -1  40   14.43    0.72
   0  -1  40   15.08    0.46
   0   1  41   12.38    0.44
   0  -1  41   13.13    0.44
   0   1  41   12.69    0.51
   0  -1  41   12.72    0.65
   0  -1  41   13.15    0.41
   0   1  41   12.55    0.64
   0   1  41   12.57    0.64
   0  -1  41   12.81    0.66
   0   1  42   25.45    0.61
   0  -1  42   29.94    0.64
   0   1  42   24.47    0.65
   0  -1  42   28.85    0.72
   0  -1  42   26.85    0.81
   0   1  42   25.14    0.78
   0  -1  42   26.65    0.81
   0   1  42   25.22    0.79
   0  -1  42   27.58    0.58
   0  -1  43    3.66    0.24
   0   1  43    3.61    0.40
   0   1  43    3.72    0.40
   0  -1  43    3.80    0.32
   0   1  43    3.89    0.29
   0   1  44   12.29    0.38
   0  -1  44   15.04    0.44
   0   2   0 9069.10  111.48
   0   2   0 9673.01  111.58
   0  -2   0 9264.57  111.56
   0   2   0 9142.98  111.31
   0   2   0 8035.49  111.33
   0  -2   0 7746.84  111.50
   0  -2   1  962.52   11.10
   0   2  -1  842.27   11.04
   0   2  -1  969.10   11.25
   0   2  -1  879.69   11.17
   0   2   1  947.00   11.15
   0  -2  -1  683.99   11.10
   0   2  -1  806.56   11.11
   0  -2   1  802.84   11.18
   0  -2   1  842.44   11.18
   0  -2  -1  755.20   11.10
   0   2  -1  816.00   11.20
   0   2  -1  778.53   11.01
   0   2  -1  686.81   10.95
   0  -2   1  810.32   11.14
   0  -2  -1  833.45   11.13
   0  -2   1  780.70   11.19
   0  -2   2  737.60   11.06
   0  -2  -2  877.25   11.23
   0   2  -2  985.34   11.22
   0   2  -2  846.68   11.29
   0   2   2  932.85   11.19
   0  -2  -2  710.77   11.17
   0   2  -2  707.52   11.16
   0  -2   2  844.89   11.28
   0  -2  -2  836.68   11.23
   0  -2  -2  859.85   11.22
   0   2   2  844.28   11.19
   0  -2  -2  761.13   11.11
   0  -2   2  840.58   11.24
   0   2  -2  804.97   11.27
   0   2  -2  763.80   11.16
   0  -2   2  715.24   11.27
   0   2   2  780.29   11.22
   0  -2  -2  795.83   11.16
   0  -2   3  104.52    1.75
   0   2   3  113.01    1.68
   0  -2  -3  116.38    1.84
   0   2  -3  112.21    1.93
   0   2   3  113.45    1.69
   0  -2   3  114.40    1.81
   0  -2  -3  110.04    1.79
   0   2  -3  110.23    1.79
   0   2   3  113.66    1.80
   0  -2  -3  117.23    1.83
   0  -2  -3  108.83    1.77
   0  -2   3   92.12    1.78
   0   2  -3  114.30    1.88
   0  -2   3   94.66    1.75
   0   2  -3  111.69    1.84
   0  -2  -3  100.52    1.69
   0   2   3   99.95    1.72
   0   2   3   92.68    1.81
   0   2   3  101.36    1.83
   0  -2  -3  106.99    1.71
   0  -2   3  104.03    1.93
   0  -2   4  342.35    5.57
   0  -2  -4  388.85    5.62
   0   2   4  404.33    5.52
   0   2  -4  367.11    5.76
   0  -2   4  459.49    5.64
   0   2   4  370.63    5.40
   0   2  -4  360.96    5.55
   0  -2  -4  374.92    5.57
   0   2   4  381.90    5.57
   0  -2   4  400.59    5.60
   0  -2  -4  399.09    5.39
   0  -2  -4  399.23    5.56
   0  -2  -4  436.98    5.67
   0   2   4  382.16    5.66
   0   2  -4  362.85    5.65
   0   2  -4  370.68    5.67
   0   2   4  406.39    5.54
   0  -2  -4  403.74    5.52
   0  -2  -4  397.37    5.47
   0   2   4  382.41    5.69
   0   2   4  381.46    5.66
   0  -2   5  334.08    4.80
   0  -2  -5  357.94    4.77
   0  -2   5  356.98    4.66
   0   2  -5  384.36    5.01
   0   2  -5  313.18    4.79
   0  -2   5  325.95    4.66
   0   2   5  337.86    4.66
   0  -2  -5  312.46    4.65
   0   2  -5  316.11    4.63
   0  -2   5  317.92    4.85
   0  -2  -5  374.77    4.68
   0   2   5  357.67    4.80
   0  -2  -5  303.17    4.45
   0   2   5  310.51    4.59
   0   2   5  287.97    4.55
   0  -2  -5  317.69    4.60
   0   2  -5  315.41    4.81
   0  -2  -5  283.47    4.41
   0   2  -5  309.39    4.77
   0  -2  -5  290.95    4.54
   0   2   5  314.83    4.79
   0   2   5  328.76    4.77
   0  -2  -6  481.29    6.22
   0  -2   6  418.71    6.03
   0  -2  -6  397.10    5.88
   0   2   6  464.10    5.94
   0  -2   6  447.58    5.78
   0  -2  -6  408.59    5.57
   0   2  -6  438.57    6.16
   0   2  -6  369.44    5.96
   0  -2   6  416.88    5.84
   0  -2  -6  384.55    5.80
   0   2   6  397.63    5.80
   0   2  -6  379.87    5.78
   0   2   6  416.13    5.94
   0  -2  -6  396.10    5.62
   0  -2  -6  451.95    5.84
   0  -2  -6  406.78    5.63
   0  -2   6  431.65    6.11
   0  -2   6  430.10    5.61
   0   2  -6  353.49    5.90
   0   2  -6  398.18    5.85
   0   2   6  391.59    5.75
   0   2   6  408.12    5.83
   0  -2  -6  397.07    5.74
   0  -2  -6  400.57    5.77
   0  -2  -6  348.39    5.63
   0   2   6  431.43    5.99
   0   2   6  431.43    6.03
   0  -2  -7  120.60    2.14
   0   2  -7  142.77    2.29
   0  -2   7  130.38    2.35
   0  -2  -7  129.99    2.39
   0   2   7  124.82    1.99
   0   2   7  148.10    2.29
   0   2  -7  129.49    2.44
   0   2  -7  135.19    2.45
   0   2  -7  114.45    2.23
   0  -2  -7  121.37    1.88
   0   2   7  133.44    2.07
   0   2  -7  132.67    2.06
   0  -2  -7  129.61    2.07
   0  -2   7  133.74    2.09
   0  -2   7  121.33    2.32
   0   2  -7  117.74    2.23
   0  -2  -7  141.07    2.10
   0  -2  -7  114.81    1.90
   0   2   7  133.19    2.22
   0  -2  -7  119.39    1.95
   0  -2  -7  129.17    2.07
   0   2   7  135.49    2.15
   0   2  -7  135.86    2.17
   0   2  -7  123.03    2.20
   0  -2  -7  120.96    1.97
   0  -2  -7  129.49    2.04
   0   2   7  128.56    2.07
   0  -2   7  142.15    2.38
   0   2   7  130.03    2.28
   0   2   7  135.14    2.24
   0   2   8  260.03    3.75
   0   2  -8  275.13    3.79
   0  -2   8  251.75    3.86
   0  -2  -8  268.11    3.90
   0  -2  -8  217.26    3.56
   0   2   8  291.59    3.47
   0   2  -8  241.71    3.89
   0   2  -8  251.51    3.94
   0   2  -8  212.34    3.68
   0  -2  -8  217.85    3.33
   0   2  -8  272.65    3.76
   0  -2  -8  213.65    3.44
   0   2  -8  209.00    3.43
   0  -2   8  241.82    3.49
   0   2   8  219.49    3.44
   0   2   8  247.35    3.64
   0  -2  -8  234.03    3.34
   0  -2  -8  238.07    3.42
   0  -2   8  236.15    3.84
   0   2  -8  206.52    3.66
   0  -2  -8  256.52    3.53
   0   2  -8  190.44    3.56
   0  -2  -8  230.29    3.48
   0   2  -8  222.72    3.57
   0   2   8  225.43    3.48
   0  -2  -8  201.67    3.41
   0   2   8  229.81    3.53
   0  -2  -8  226.70    3.46
   0  -2   8  206.30    3.60
   0   2   8  244.70    3.76
   0   2   8  251.91    3.72
   0  -2   8  247.50    3.81
   0   2   9   27.85    0.97
   0  -2   9   28.41    1.05
   0  -2  -9   23.99    0.74
   0   2  -9   29.48    0.92
   0  -2  -9   26.41    0.93
   0   2   9   27.51    0.61
   0   2  -9   26.34    1.00
   0   2  -9   27.99    0.89
   0   2  -9   20.56    0.80
   0  -2  -9   23.70    0.59
   0   2  -9   27.58    1.03
   0  -2  -9   24.42    0.62
   0  -2   9   25.80    0.64
   0   2   9   23.88    0.62
   0   2  -9   22.88    0.61
   0  -2  -9   24.48    0.64
   0  -2  -9   27.38    0.69
   0   2  -9   21.78    0.81
   0  -2   9   22.56    0.89
   0  -2  -9   22.75    0.57
   0   2   9   27.56    0.81
   0  -2  -9   24.68    0.68
   0   2   9   25.03    0.73
   0   2  -9   25.30    0.75
   0  -2  -9   22.50    0.64
   0  -2   9   22.89    0.82
   0   2   9   24.62    0.70
   0   2  -9   23.84    0.78
   0  -2  -9   24.79    0.68
   0   2  -9   21.37    0.75
   0   2   9   27.79    0.84
   0   2   9   24.19    0.86
   0  -2   9   29.19    0.94
   0  -2  10  993.14   13.45
   0   2 -10 1007.47   13.28
   0  -2 -10  976.96   13.31
   0  -2 -10  852.61   13.00
   0   2  10 1012.34   13.32
   0   2 -10  935.53   13.48
   0   2 -10  819.94   13.17
   0  -2 -10  858.90   12.85
   0   2 -10  971.43   13.56
   0   2 -10  995.75   13.26
   0   2  10  950.94   12.87
   0  -2  10 1025.26   12.91
   0   2 -10  887.51   12.85
   0  -2 -10  932.12   12.86
   0  -2 -10 1009.63   12.99
   0  -2  10  903.96   13.36
   0  -2 -10  892.60   12.80
   0   2 -10  819.88   13.18
   0  -2 -10  941.96   12.95
   0  -2 -10  955.97   12.97
   0   2 -10  949.35   13.11
   0   2 -10  970.58   13.12
   0  -2 -10  949.32   12.96
   0   2 -10  789.20   13.03
   0   2 -10  927.78   13.38
   0   2  10  992.67   13.02
   0  -2 -10  886.54   12.98
   0  -2  10  929.78   13.19
   0   2  10  986.86   13.04
   0  -2 -10  894.26   12.67
   0   2  10 1004.55   13.31
   0  -2  10 1019.54   13.36
   0   2  10 1014.73   13.25
   0   2  11  250.55    4.04
   0  -2 -11  247.11    4.06
   0  -2  11  255.56    4.19
   0  -2 -11  233.70    3.89
   0  -2 -11  214.63    3.66
   0   2 -11  245.92    3.96
   0   2 -11  192.82    3.80
   0   2 -11  234.51    4.15
   0   2 -11  248.77    3.94
   0  -2 -11  203.85    3.53
   0  -2 -11  234.60    3.42
   0   2 -11  243.26    4.16
   0  -2  11  250.12    3.52
   0  -2 -11  222.61    3.47
   0  -2  11  212.92    3.96
   0  -2 -11  248.21    3.64
   0  -2 -11  213.95    3.48
   0  -2 -11  234.75    3.65
   0   2 -11  260.25    4.08
   0   2 -11  198.78    3.85
   0  -2 -11  249.38    3.54
   0   2 -11  242.44    3.81
   0   2  11  254.06    3.73
   0  -2 -11  223.68    3.68
   0  -2 -11  237.50    3.65
   0  -2 -11  242.32    3.67
   0  -2  11  244.08    3.88
   0  -2  11  239.41    3.61
   0   2 -11  250.76    3.81
   0   2  11  250.77    3.72
   0   2 -11  247.00    4.10
   0  -2 -11  250.70    3.49
   0   2 -11  204.57    3.70
   0   2  11  228.38    3.90
   0  -2  11  254.75    3.99
   0   2  11  245.79    3.88
   0   2 -12   39.79    1.16
   0  -2  12   40.01    1.40
   0  -2 -12   33.41    0.94
   0  -2 -12   38.72    1.24
   0   2  12   40.02    1.29
   0  -2 -12   37.38    1.12
   0  -2 -12   41.90    0.80
   0   2 -12   38.23    1.29
   0  -2 -12   31.86    0.87
   0   2 -12   42.40    1.19
   0   2 -12   29.43    1.03
   0   2 -12   34.86    1.29
   0  -2 -12   40.72    0.81
   0  -2  12   40.57    0.81
   0  -2 -12   40.19    0.93
   0   2 -12   40.43    1.26
   0  -2 -12   38.46    0.87
   0  -2 -12   35.78    0.94
   0  -2 -12   34.15    0.82
   0   2  12   40.55    0.99
   0  -2 -12   41.81    0.84
   0   2 -12   41.39    1.09
   0  -2 -12   41.35    0.96
   0   2 -12   41.12    1.08
   0  -2  12   42.10    1.16
   0   2  12   40.89    1.01
   0   2 -12   34.29    0.99
   0  -2 -12   37.02    0.99
   0   2 -12   40.75    1.29
   0  -2 -12   41.00    0.97
   0  -2  12   40.79    0.94
   0  -2  12   39.84    1.18
   0  -2 -13   14.72    0.60
   0  -2  13   18.07    1.08
   0  -2 -13   15.91    0.76
   0   2 -13   13.78    0.78
   0   2  13   15.64    0.96
   0  -2 -13   16.42    0.87
   0   2 -13   14.49    0.91
   0  -2 -13   15.39    0.46
   0   2 -13   12.21    0.71
   0   2 -13   15.53    0.81
   0   2 -13   14.39    0.88
   0  -2 -13   13.48    0.57
   0  -2  13   16.65    0.46
   0  -2 -13   17.36    0.56
   0  -2 -13   15.79    0.52
   0  -2 -13   17.21    0.60
   0  -2 -13   16.19    0.63
   0   2 -13   14.78    0.85
   0  -2  13   16.26    0.59
   0   2  13   15.62    0.65
   0  -2  13   17.99    0.81
   0  -2 -13   15.85    0.65
   0   2  13   15.71    0.63
   0   2 -13   16.43    0.87
   0  -2 -13   16.58    0.63
   0   2 -13   16.12    0.71
   0  -2 -13   16.94    0.50
   0   2 -13   12.73    0.61
   0   2 -13   15.81    0.71
   0  -2 -13   17.00    0.65
   0  -2  13   17.82    0.82
   0  -2 -14  190.26    3.50
   0  -2 -14  176.67    3.27
   0   2 -14  194.83    3.42
   0   2  14  199.74    3.61
   0  -2 -14  173.09    3.08
   0  -2  14  198.91    3.74
   0   2 -14  188.23    3.62
   0   2 -14  188.99    3.41
   0   2 -14  182.08    3.65
   0  -2 -14  157.70    3.05
   0   2 -14  143.63    3.21
   0  -2  14  185.23    2.78
   0  -2  14  189.86    2.79
   0  -2  14  201.55    3.44
   0   2 -14  199.58    3.61
   0  -2 -14  180.09    3.15
   0  -2 -14  176.13    2.95
   0  -2 -14  184.00    3.03
   0  -2 -14  196.33    3.07
   0  -2 -14  192.07    3.13
   0   2  14  213.46    3.25
   0  -2 -14  182.26    3.23
   0   2 -14  204.24    3.31
   0  -2  14  198.73    3.09
   0  -2  14  206.77    3.43
   0   2  14  208.67    3.20
   0   2 -14  206.71    3.32
   0   2 -14  182.89    3.16
   0   2 -14  203.54    3.67
   0  -2 -14  200.86    2.98
   0  -2 -14  190.49    3.10
   0  -2  15    2.44    0.33
   0  -2 -15    2.12    0.36
   0  -2 -15    2.48    0.36
   0   2 -15    1.51    0.43
   0  -2 -15    2.34    0.38
   0   2  15    1.72    0.35
   0   2 -15    1.92    0.56
   0  -2  15    2.94    0.52
   0   2  15    1.34    0.37
   0   2 -15    1.35    0.34
   0   2 -15    1.53    0.43
   0  -2  15    2.52    0.49
   0   2 -15    0.98    0.61
   0   2 -15    1.14    0.56
   0   2 -15    1.36    0.52
   0  -2 -15    2.47    0.32
   0   2 -15    1.33    0.52
   0  -2 -15    2.09    0.39
   0  -2 -15    2.23    0.29
   0   2 -15    1.88    0.53
   0  -2 -15    2.17    0.45
   0  -2 -15    2.03    0.52
   0   2  15    1.49    0.75
   0  -2  15    2.77    0.87
   0  -2 -15    1.75    0.30
   0   2 -16  230.56    4.40
   0   2 -16  236.05    4.01
   0   2  16  240.11    3.93
   0  -2 -16  222.42    3.99
   0  -2 -16  234.73    3.80
   0   2  16  234.26    3.85
   0  -2  16  251.45    4.15
   0  -2 -16  234.52    3.84
   0   2 -16  234.11    4.00
   0  -2  16  244.27    3.79
   0  -2  16  248.17    4.12
   0   2 -16  237.34    4.35
   0  -2 -16  239.30    3.75
   0   2 -16  233.35    4.13
   0  -2 -16  224.08    3.91
   0   2 -16  219.74    4.43
   0   2 -16  226.62    4.13
   0   2 -16  232.73    4.43
   0   2  16  235.36    4.37
   0   2 -16  229.13    4.16
   0  -2 -16  214.53    3.74
   0  -2 -16  242.17    4.62
   0  -2 -16  237.88    4.24
   0  -2  16  254.20    4.60
   0  -2  17  140.36    2.75
   0   2 -17  119.99    2.92
   0   2 -17  131.12    2.60
   0   2 -17  127.95    2.61
   0  -2 -17  118.34    2.56
   0  -2  17  131.58    2.36
   0   2  17  128.98    2.44
   0  -2 -17  125.85    2.39
   0  -2 -17  129.96    2.44
   0   2  17  129.74    2.52
   0   2 -17  119.70    2.98
   0   2 -17  115.31    2.88
   0   2 -17  132.26    2.77
   0   2 -17  131.30    2.93
   0  -2 -17  126.99    2.31
   0  -2 -17  121.85    2.50
   0   2 -17  128.18    2.70
   0   2  17  135.78    3.03
   0  -2  17  145.67    3.22
   0  -2 -17  129.54    2.77
   0   2 -17  129.87    2.77
   0  -2 -17  129.51    3.10
   0  -2  18  113.14    2.37
   0   2 -18   89.25    2.11
   0   2 -18   86.63    2.42
   0   2  18   87.86    1.95
   0  -2  18  106.96    1.98
   0  -2 -18  101.89    2.03
   0   2  18   89.07    2.03
   0  -2 -18   94.48    2.18
   0  -2 -18  101.81    1.99
   0   2 -18   88.25    2.11
   0   2  18   93.06    2.21
   0   2 -18   82.05    2.46
   0   2 -18   87.98    2.43
   0   2 -18   91.66    2.26
   0   2 -18   94.31    2.43
   0   2 -18   91.26    2.22
   0  -2 -18  107.99    2.40
   0   2  18   96.33    2.52
   0   2 -18   93.94    2.29
   0  -2 -18  109.89    2.76
   0  -2  18  120.99    2.85
   0   2  19   18.98    0.80
   0   2 -19   18.81    0.92
   0  -2  19   19.52    0.97
   0   2  19   18.46    0.86
   0   2 -19   18.26    0.93
   0  -2 -19   17.65    0.77
   0  -2 -19   17.00    0.74
   0  -2  19   17.91    0.73
   0   2 -19   18.49    1.13
   0   2  19   18.19    0.93
   0   2 -19   17.47    1.00
   0   2 -19   14.94    1.10
   0   2 -19   15.62    1.05
   0   2 -19   17.41    0.94
   0   2 -19   18.63    1.08
   0  -2 -19   13.23    0.99
   0  -2 -19   14.62    1.09
   0   2 -19   16.97    1.01
   0   2  19   18.03    1.23
   0  -2 -19   15.35    0.91
   0  -2  19   17.78    1.32
   0   2 -20  190.84    3.47
   0  -2 -20  169.28    3.13
   0  -2 -20  171.00    3.20
   0  -2  20  176.53    3.11
   0   2  20  185.12    3.35
   0   2 -20  189.81    3.47
   0   2 -20  180.50    3.91
   0   2  20  182.42    3.22
   0   2  20  177.75    3.52
   0   2 -20  151.45    3.79
   0   2 -20  171.06    3.56
   0   2 -20  155.91    3.69
   0   2 -20  176.25    3.77
   0   2 -20  177.46    3.52
   0  -2  20  176.32    4.00
   0   2 -20  168.35    3.56
   0  -2 -20  162.60    3.92
   0   2  20  178.61    3.88
   0  -2 -20  155.92    3.68
   0   2 -21   11.87    0.80
   0   2 -21   12.79    0.83
   0  -2 -21    8.03    0.58
   0  -2 -21    8.48    0.63
   0   2  21   11.91    0.68
   0   2 -21   11.20    0.98
   0   2  21   11.61    0.77
   0  -2  21    8.35    0.56
   0   2  21   11.51    0.82
   0   2 -21    8.48    0.96
   0   2 -21   10.83    0.89
   0   2 -21    9.09    0.94
   0   2 -21   12.14    0.97
   0   2 -21   11.32    0.81
   0  -2 -21    6.88    0.83
   0  -2  21    8.86    1.17
   0  -2 -21    8.03    0.93
   0   2 -21   10.78    0.91
   0   2  21   12.65    1.16
   0   2  22  234.66    4.09
   0   2  22  245.95    4.31
   0   2 -22  251.12    4.42
   0  -2 -22  218.00    4.08
   0   2 -22  251.58    4.42
   0  -2  22  229.98    3.98
   0  -2 -22  220.21    4.00
   0   2 -22  224.70    4.87
   0   2  22  249.00    4.54
   0   2 -22  243.07    4.86
   0   2 -22  235.04    4.45
   0   2 -22  231.20    4.54
   0   2 -22  196.17    4.75
   0   2  22  242.74    4.96
   0  -2 -22  221.70    4.97
   0   2 -22  233.71    4.56
   0  -2  22  240.82    5.08
   0  -2 -22  215.47    4.73
   0   2 -23   35.71    1.34
   0   2  23   34.92    1.18
   0   2 -23   31.01    1.58
   0  -2 -23   27.88    1.05
   0  -2 -23   29.39    1.14
   0   2  23   33.30    1.27
   0   2 -23   35.52    1.35
   0  -2  23   29.82    1.04
   0   2 -23   30.73    1.54
   0   2 -23   31.15    1.33
   0   2 -23   29.26    1.38
   0   2 -23   24.30    1.50
   0  -2 -23   23.40    1.38
   0   2 -23   28.92    1.40
   0   2  23   29.85    1.67
   0  -2 -23   22.52    1.25
   0  -2 -23   23.44    1.50
   0  -2  23   28.50    1.73
   0  -2 -24  223.86    4.21
   0   2  24  236.26    4.28
   0   2 -24  216.77    4.86
   0  -2 -24  221.54    4.07
   0   2 -24  239.85    4.39
   0   2  24  224.73    4.01
   0   2 -24  240.09    4.37
   0   2 -24  178.95    4.67
   0   2 -24  206.73    4.42
   0  -2 -24  199.61    4.67
   0  -2  24  236.42    5.14
   0  -2 -24  210.21    4.95
   0  -2 -24  196.22    4.32
   0   2 -24  207.01    4.46
   0   2  24  220.97    4.89
   0   2 -24  216.83    4.37
   0   2 -24  221.80    4.78
   0   2  25   69.38    1.37
   0   2 -25   79.13    2.58
   0   2 -25   77.17    2.28
   0   2 -25   76.50    2.37
   0   2 -25   61.93    2.51
   0  -2  25   80.33    1.40
   0   2  25   76.74    2.41
   0   2 -25   75.01    2.61
   0   2  25   83.39    2.02
   0  -2 -25   92.25    2.28
   0   2 -25   88.05    2.34
   0   2 -25   91.09    2.35
   0  -2 -25   95.21    2.29
   0  -2 -25   92.28    2.18
   0   2  25   84.44    2.22
   0   2  25   63.28    1.42
   0  -2 -25   75.81    2.31
   0   2 -25   75.22    2.40
   0   2  25   79.48    2.77
   0  -2 -25   79.14    2.61
   0  -2  25   95.03    3.06
   0  -2 -26  151.59    3.90
   0  -2  26  183.14    4.46
   0  -2 -26  147.84    3.56
   0   2  26  165.44    4.14
   0   2 -26  166.29    4.02
   0   2  26  125.82    2.55
   0  -2  26  153.78    2.43
   0  -2  26  138.55    2.53
   0  -2  26  154.07    2.51
   0   2  26  148.44    2.42
   0  -2  26  138.05    2.48
   0   2 -26  120.05    3.76
   0   2 -26  156.32    3.67
   0  -2 -26  185.17    3.52
   0  -2 -26  174.99    3.34
   0  -2 -26  184.90    3.54
   0  -2  26  202.88    3.90
   0   2  26  183.04    3.54
   0   2 -26  197.07    3.71
   0   2 -26  196.31    3.71
   0  -2  26  164.05    2.51
   0   2  26  134.35    2.49
   0   2  26  152.46    2.40
   0  -2  26  135.21    2.47
   0   2  27   51.29    1.24
   0  -2  27   70.11    1.28
   0   2  27   57.58    1.18
   0  -2  27   62.61    1.26
   0  -2  27   54.11    1.43
   0  -2 -27   80.09    2.12
   0   2  27   73.80    2.10
   0  -2 -27   78.39    2.14
   0   2 -27   76.22    2.21
   0   2 -27   74.40    2.17
   0  -2  27   85.93    2.39
   0   2 -27   57.94    2.12
   0   2 -27   42.33    2.15
   0   2  27   57.72    1.15
   0   2 -27   58.71    2.32
   0   2  27   48.32    1.31
   0  -2  27   58.36    1.31
   0  -2  27   65.78    1.21
   0   2  27   54.52    1.23
   0   2  27   50.02    1.25
   0  -2  27   71.64    2.82
   0   2  27   61.42    2.53
   0  -2 -27   56.35    2.08
   0   2  28   54.86    1.36
   0  -2  28   59.81    1.40
   0  -2  28   68.15    1.38
   0   2  28   66.71    1.30
   0  -2  28   69.14    1.31
   0   2  28   90.40    1.66
   0   2  28   89.81    1.58
   0   2  28   64.16    1.25
   0   2  28   67.92    1.57
   0   2  28   68.80    1.57
   0  -2  28   67.18    1.58
   0  -2  28   64.88    1.26
   0  -2  28   64.87    1.57
   0   2  28   54.86    1.33
   0  -2  28   66.71    1.34
   0   2  28   73.78    2.17
   0   2  28   71.31    1.69
   0  -2  28   68.93    1.43
   0  -2  28   64.15    1.59
   0   2  28   72.21    1.70
   0   2  28   66.70    1.36
   0  -2  28   65.75    1.61
   0   2  28   80.89    2.00
   0   2  29  243.85    4.22
   0  -2  29  285.07    4.22
   0  -2  29  279.67    4.24
   0  -2  29  287.37    4.16
   0   2  29  283.07    4.12
   0  -2  29  282.61    4.06
   0   2  29  283.10    4.23
   0  -2  29  257.56    4.53
   0  -2  29  293.04    4.32
   0  -2  29  254.40    4.52
   0   2  29  280.82    4.59
   0   2  29  280.78    4.59
   0   2  29  257.20    4.78
   0   2  29  297.63    4.37
   0   2  29  288.94    4.45
   0  -2  29  242.58    4.26
   0   2  29  233.77    4.23
   0  -2  29  286.61    4.13
   0   2  29  283.96    4.48
   0  -2  29  273.57    4.48
   0   2  29  288.03    4.49
   0  -2  29  272.13    4.48
   0   2  30  127.33    2.58
   0  -2  30  149.74    2.58
   0  -2  30  169.63    2.57
   0  -2  30  161.53    2.64
   0   2  30  162.92    2.52
   0  -2  30  156.52    2.45
   0  -2  30  152.53    2.94
   0  -2  30  164.01    2.70
   0   2  30  163.59    3.00
   0   2  30  158.58    2.62
   0  -2  30  145.74    2.90
   0   2  30  164.47    3.00
   0   2  30  172.63    3.32
   0   2  30  201.10    2.97
   0   2  30  133.83    2.61
   0  -2  30  133.53    2.64
   0   2  30  161.65    2.86
   0  -2  30  153.78    2.86
   0   2  30  157.99    2.85
   0  -2  30  161.22    2.53
   0  -2  30  153.38    2.86
   0   2  31   55.57    1.34
   0  -2  31   60.08    1.32
   0  -2  31   62.22    1.32
   0  -2  31   64.05    1.28
   0   2  31   68.69    1.25
   0   2  31   67.06    1.68
   0  -2  31   55.57    1.56
   0  -2  31   55.10    1.55
   0  -2  31   64.12    1.40
   0  -2  31   61.02    1.18
   0   2  31   66.00    1.66
   0   2  31   67.10    1.36
   0   2  31   62.95    1.91
   0   2  31   74.28    1.59
   0  -2  31   49.84    1.33
   0  -2  31   57.90    1.53
   0  -2  31   63.07    1.25
   0  -2  31   58.55    1.54
   0   2  31   68.56    1.60
   0   2  31   68.77    1.61
   0  -2  32  168.96    2.78
   0  -2  32  173.19    2.71
   0   2  32  169.30    3.41
   0  -2  32  151.55    2.97
   0   2  32  170.10    3.03
   0   2  32  169.36    3.03
   0  -2  32  168.76    2.67
   0  -2  32  155.07    2.98
   0   2  32  195.20    3.07
   0   2  32  186.30    2.68
   0  -2  32  154.73    2.74
   0   2  32  143.72    2.75
   0  -2  32  167.35    2.84
   0  -2  32  147.03    3.03
   0  -2  32  145.86    3.03
   0   2  32  169.18    3.12
   0  -2  32  166.15    2.59
   0   2  32  169.72    2.77
   0   2  32  170.26    3.12
   0  -2  33   53.45    1.13
   0  -2  33   52.65    1.19
   0   2  33   45.12    1.65
   0   2  33   50.36    1.41
   0  -2  33   48.54    1.40
   0  -2  33   51.95    1.09
   0  -2  33   49.21    1.40
   0   2  33   50.55    1.41
   0   2  33   51.88    1.35
   0  -2  33   48.13    1.15
   0   2  33   51.46    1.19
   0   2  33   49.89    1.47
   0   2  33   50.69    1.47
   0  -2  33   44.52    1.40
   0  -2  33   46.25    1.42
   0  -2  33   52.34    1.02
   0  -2  33   52.70    1.26
   0   2  33   56.35    1.08
   0  -2  34  107.60    2.04
   0   2  34  113.35    2.64
   0  -2  34  125.85    2.03
   0   2  34  116.91    2.07
   0  -2  34  105.97    2.33
   0   2  34  114.31    2.41
   0  -2  34  120.77    2.15
   0   2  34  113.81    2.40
   0  -2  34  108.43    2.34
   0  -2  34  119.38    1.98
   0   2  34  111.87    2.28
   0   2  34  114.26    2.29
   0  -2  34  113.00    2.31
   0  -2  34  112.64    2.31
   0  -2  35   10.95    0.53
   0   2  35    8.11    0.99
   0  -2  35   12.81    0.53
   0   2  35   10.00    0.77
   0   2  35    9.63    0.55
   0  -2  35   13.22    0.66
   0   2  35   10.39    0.78
   0  -2  35   11.92    0.78
   0   2  35   10.05    0.75
   0  -2  35   13.02    0.51
   0   2  35    9.94    0.73
   0  -2  35   11.53    0.77
   0  -2  36   65.65    1.43
   0   2  36   67.61    1.96
   0  -2  36   71.09    1.69
   0   2  36   74.33    1.70
   0  -2  36   70.58    1.68
   0  -2  36   78.69    1.40
   0   2  36   75.15    1.70
   0  -2  36   79.74    1.45
   0   2  36   73.91    1.78
   0   2  36   74.81    1.48
   0   2  36   74.54    1.78
   0  -2  36   77.12    1.56
   0  -2  37    4.30    0.38
   0  -2  37    5.32    0.63
   0  -2  37    5.14    0.64
   0  -2  37    6.14    0.38
   0   2  37    5.36    0.62
   0   2  37    4.94    0.62
   0  -2  37    5.84    0.38
   0   2  37    5.17    0.62
   0  -2  37    6.08    0.53
   0   2  37    5.33    0.44
   0   2  37    4.25    0.61
   0  -2  38   12.47    0.52
   0   2  38   12.83    0.73
   0  -2  38   16.54    0.52
   0   2  38   12.89    0.72
   0  -2  38   14.90    0.77
   0  -2  38   14.93    0.76
   0  -2  38   15.67    0.53
   0   2  38   12.98    0.56
   0   2  38   12.58    0.76
   0  -2  38   15.87    0.65
   0   2  38   12.14    0.75
   0  -2  39    1.21    0.27
   0  -2  39    1.85    0.29
   0  -2  39    1.88    0.41
   0   2  39    2.07    0.52
   0   2  39    1.88    0.35
   0   2  39    2.23    0.51
   0  -2  39    1.60    0.51
   0   2  39    2.10    0.51
   0   2  39    2.07    0.50
   0  -2  39    1.69    0.50
   0  -2  39    1.85    0.27
   0  -2  40    4.85    0.31
   0   2  40    4.80    0.37
   0  -2  40    5.73    0.44
   0   2  40    4.54    0.53
   0   2  40    4.12    0.52
   0   2  40    5.04    0.54
   0  -2  40    5.09    0.55
   0  -2  40    5.38    0.32
   0   2  40    5.06    0.52
   0  -2  40    5.08    0.53
   0  -2  41   37.79    0.78
   0   2  41   34.35    0.79
   0  -2  41   36.48    0.87
   0   2  41   35.58    0.96
   0  -2  41   37.61    0.75
   0  -2  41   34.98    0.96
   0   2  41   36.12    0.96
   0  -2  41   33.90    0.96
   0  -2  42    2.97    0.24
   0  -2  42    2.92    0.34
   0   2  42    2.78    0.41
   0  -2  42    2.79    0.23
   0   2  42    2.73    0.41
   0  -2  43    3.60    0.23
   0  -2  43    3.75    0.21
   0  -2  43    3.39    0.31
   0  -2  44   18.05    0.48
   0   3   0    0.10    0.17
   0  -3   0    0.25    0.36
   0   3   0    0.28    0.21
   0   3   0    0.07    0.31
   0  -3   0    0.14    0.31
   0   3   0    0.10    0.34
   0   3   0    0.05    0.39
   0  -3   0    0.13    0.38
   0  -3   0    0.12    0.33
   0  -3   0    0.13    0.41
   0  -3   1   18.74    0.45
   0   3   1   21.93    0.72
   0   3  -1   22.32    0.80
   0   3  -1   19.26    0.61
   0   3  -1   21.62    0.72
   0  -3  -1   17.21    0.66
   0   3  -1   18.88    0.65
   0  -3  -1   18.33    0.71
   0   3   1   15.22    0.65
   0  -3   1   18.78    0.76
   0   3   1   19.71    0.66
   0  -3   1   19.95    0.74
   0   3  -1   17.86    0.56
   0   3  -1   16.22    0.50
   0   3  -1   20.49    0.72
   0  -3  -1   20.24    0.72
   0  -3   1   21.23    0.77
   0  -3   1   19.75    0.71
   0  -3   2  278.85    4.83
   0   3  -2  370.61    5.09
   0   3  -2  344.73    5.20
   0   3  -2  374.87    5.34
   0   3   2  376.81    5.15
   0   3  -2  334.16    5.13
   0  -3  -2  315.68    5.13
   0  -3  -2  327.08    5.11
   0   3   2  326.65    5.16
   0  -3   2  314.50    5.22
   0   3  -2  365.87    5.26
   0   3  -2  375.38    4.97
   0   3   2  391.83    5.25
   0  -3   2  366.24    5.23
   0   3   2  364.40    5.15
   0   3  -2  355.18    5.05
   0  -3   2  349.51    5.23
   0   3   2  352.16    4.78
   0  -3  -2  354.66    5.16
   0  -3  -3   78.08    1.50
   0  -3   3   64.64    1.29
   0   3  -3   75.60    1.43
   0   3  -3   75.15    1.59
   0   3  -3   81.21    1.68
   0   3   3   73.74    1.38
   0   3  -3   71.15    1.44
   0  -3   3   73.19    1.48
   0   3   3   75.64    1.46
   0  -3  -3   69.40    1.45
   0  -3  -3   71.22    1.42
   0   3   3   65.29    1.48
   0  -3   3   70.88    1.59
   0   3  -3   70.51    1.41
   0   3  -3   78.84    1.57
   0   3   3   73.46    1.42
   0   3  -3   76.42    1.35
   0  -3   3   67.10    1.46
   0  -3  -3   72.53    1.46
   0  -3  -3   70.74    1.48
   0  -3   3   68.98    1.54
   0  -3  -3   81.67    1.65
   0   3   4  123.97    1.92
   0  -3   4  103.57    2.01
   0  -3  -4  119.49    2.15
   0  -3   4  139.02    2.26
   0   3  -4  135.40    2.15
   0   3   4  126.90    2.03
   0   3  -4  126.12    2.32
   0  -3   4  124.09    2.17
   0  -3  -4  116.61    2.14
   0   3   4  125.83    2.14
   0   3  -4  121.00    2.14
   0  -3  -4  116.44    2.03
   0  -3   4  108.08    2.26
   0   3   4  119.16    2.18
   0   3   4  130.52    2.28
   0  -3  -4  116.15    2.02
   0  -3   4  111.50    2.11
   0   3  -4  128.52    2.27
   0   3   4  134.81    2.12
   0   3  -4  126.84    2.17
   0  -3  -4  124.84    2.15
   0  -3  -4  142.73    2.39
   0  -3   4  116.67    2.21
   0  -3  -4  121.55    2.17
   0  -3  -5  131.90    2.25
   0   3   5  125.52    2.03
   0  -3   5  114.40    2.13
   0  -3   5  144.67    2.27
   0   3  -5  143.76    2.25
   0   3   5  119.02    1.96
   0   3  -5  131.12    2.43
   0   3  -5  117.69    2.14
   0  -3  -5  114.87    2.15
   0   3   5  121.23    2.17
   0  -3   5  124.38    2.20
   0  -3   5  127.34    2.39
   0   3   5  122.91    2.33
   0   3   5  122.68    2.25
   0   3   5  127.06    2.12
   0   3  -5  120.76    2.29
   0   3  -5  122.27    2.24
   0  -3  -5  113.13    2.05
   0  -3  -5  127.27    2.25
   0  -3  -5  129.11    2.16
   0  -3   5  129.33    2.44
   0  -3   5  105.15    2.19
   0   3   6  260.58    3.72
   0  -3  -6  238.64    3.84
   0  -3   6  226.19    3.80
   0   3  -6  286.69    3.93
   0   3   6  240.46    3.49
   0  -3   6  268.89    3.83
   0   3  -6  255.96    4.12
   0   3  -6  219.90    3.75
   0   3   6  242.53    3.79
   0  -3   6  245.69    3.82
   0  -3  -6  227.38    3.77
   0   3   6  249.04    3.90
   0   3   6  257.50    4.00
   0  -3  -6  221.63    3.66
   0   3   6  252.14    3.73
   0   3  -6  228.10    3.90
   0   3  -6  231.60    3.91
   0  -3  -6  251.84    3.80
   0  -3  -6  254.19    3.89
   0  -3   6  242.29    4.05
   0   3   7  237.05    3.66
   0  -3  -7  223.61    3.73
   0  -3   7  214.46    3.77
   0  -3  -7  243.70    4.10
   0   3  -7  234.04    4.07
   0  -3   7  213.73    3.59
   0  -3   7  253.98    3.74
   0  -3  -7  231.67    3.67
   0   3  -7  236.39    3.67
   0   3   7  244.85    3.70
   0   3   7  227.41    3.85
   0   3   7  243.44    3.82
   0   3  -7  231.81    3.68
   0   3   7  233.32    3.59
   0  -3  -7  223.82    3.59
   0   3  -7  237.53    3.89
   0   3  -7  233.53    3.83
   0  -3  -7  248.00    3.70
   0  -3   7  223.84    3.98
   0  -3  -7  247.14    3.81
   0  -3  -8   63.38    1.46
   0  -3   8   65.79    1.58
   0   3   8   70.79    1.46
   0  -3  -8   76.91    1.80
   0   3  -8   67.84    1.74
   0  -3   8   66.72    1.32
   0   3  -8   65.13    1.37
   0   3   8   68.94    1.39
   0  -3  -8   69.74    1.41
   0  -3   8   75.36    1.44
   0   3   8   71.26    1.59
   0   3   8   70.50    1.55
   0  -3   8   70.00    1.69
   0  -3  -8   68.61    1.35
   0   3   8   69.58    1.30
   0   3  -8   63.33    1.50
   0   3  -8   66.82    1.39
   0   3  -8   68.20    1.61
   0  -3   8   69.20    1.13
   0  -3   8   69.59    1.70
   0  -3  -8   72.33    1.43
   0  -3  -8   65.01    1.11
   0  -3  -8   75.46    1.55
   0   3   9   36.38    1.08
   0  -3  -9   36.00    1.04
   0  -3   9   39.28    1.24
   0  -3  -9   39.49    1.28
   0   3   9   31.17    0.80
   0   3  -9   37.67    1.31
   0   3  -9   35.54    0.91
   0   3   9   38.14    0.94
   0  -3   9   40.25    0.96
   0  -3  -9   38.54    0.95
   0   3   9   37.65    1.08
   0   3   9   35.37    1.12
   0  -3   9   40.30    1.25
   0   3   9   36.19    0.90
   0  -3  -9   37.12    0.93
   0   3  -9   34.85    1.08
   0   3  -9   39.33    1.18
   0  -3   9   36.92    1.24
   0  -3  -9   42.84    1.12
   0  -3  -9   39.64    0.96
   0  -3  -9   33.30    0.68
   0   3  10  125.01    1.94
   0  -3 -10   99.71    2.10
   0   3  10  127.19    2.27
   0  -3 -10  114.08    2.43
   0  -3  10  109.05    2.36
   0   3 -10  122.06    2.57
   0   3 -10  117.32    2.05
   0  -3 -10  110.95    2.03
   0   3  10  126.88    2.08
   0  -3  10  125.20    2.10
   0  -3  10  116.34    2.41
   0   3  10  132.07    2.40
   0   3  10  130.66    2.33
   0  -3  10  104.43    2.18
   0   3 -10  125.66    2.46
   0   3  10  124.93    2.05
   0  -3 -10  109.43    1.97
   0   3 -10  111.07    2.22
   0  -3 -10  109.88    2.01
   0  -3  10  109.95    2.43
   0   3 -10  124.67    2.41
   0  -3 -10  101.57    1.74
   0  -3 -10  114.04    2.06
   0  -3  11  100.73    2.30
   0   3  11  104.84    2.14
   0  -3 -11   93.91    2.21
   0   3  11   93.52    1.68
   0  -3 -11   90.59    1.95
   0  -3 -11   97.84    2.32
   0   3 -11  104.06    2.39
   0   3 -11  104.21    2.42
   0   3 -11   97.64    1.82
   0   3  11  103.56    1.84
   0  -3  11  106.66    1.87
   0  -3 -11   96.50    1.82
   0   3  11  109.08    2.15
   0   3  11  104.75    2.17
   0  -3  11  104.86    2.28
   0   3 -11   94.86    2.03
   0  -3  11   98.04    2.05
   0   3  11  102.71    1.88
   0  -3 -11  100.74    1.87
   0  -3 -11   97.54    1.83
   0   3 -11  103.15    2.27
   0  -3  11   91.80    2.22
   0  -3 -11  101.53    1.89
   0  -3 -12  788.46   11.89
   0  -3  12  792.77   11.94
   0   3  12  831.68   11.78
   0  -3 -12  713.24   11.51
   0  -3 -12  783.87   12.02
   0   3 -12  799.48   12.17
   0   3 -12  834.13   11.79
   0   3 -12  801.56   12.13
   0  -3  12  899.09   11.48
   0  -3 -12  822.27   11.40
   0   3  12  856.00   11.79
   0  -3  12  825.58   11.95
   0   3  12  854.75   11.88
   0   3 -12  877.15   11.68
   0  -3 -12  756.96   11.38
   0  -3 -12  778.88   11.42
   0   3 -12  753.19   11.63
   0   3  12  853.45   11.48
   0  -3  12  792.37   11.72
   0  -3 -12  797.40   11.46
   0  -3  12  734.08   11.94
   0  -3 -13  308.09    5.20
   0   3  13  330.54    5.21
   0  -3 -13  286.93    4.85
   0  -3  13  316.41    5.36
   0  -3 -13  313.92    5.36
   0   3 -13  315.26    5.52
   0   3 -13  340.45    5.19
   0   3 -13  326.44    5.52
   0  -3 -13  282.66    4.61
   0  -3  13  306.34    4.67
   0   3  13  327.80    5.19
   0  -3  13  321.05    5.27
   0   3  13  337.71    5.13
   0   3 -13  333.59    5.01
   0  -3 -13  295.16    4.74
   0  -3 -13  292.47    4.71
   0  -3  13  302.84    5.03
   0   3  13  318.35    4.81
   0   3 -13  292.04    4.94
   0  -3 -13  306.85    4.78
   0  -3  13  277.67    5.23
   0  -3  14  128.60    2.88
   0   3  14  140.68    2.77
   0  -3 -14  125.35    2.82
   0  -3 -14  119.31    2.65
   0  -3 -14  115.96    2.39
   0   3 -14  131.39    2.97
   0   3 -14  128.86    2.98
   0   3 -14  131.01    2.66
   0  -3  14  130.13    2.22
   0   3  14  141.98    2.76
   0  -3  14  133.18    2.76
   0   3  14  142.89    2.70
   0  -3  14  126.60    2.60
   0  -3  14  126.60    2.30
   0  -3 -14  120.37    2.30
   0   3 -14  130.34    2.52
   0   3 -14  140.03    2.56
   0  -3 -14  120.89    2.29
   0   3  14  138.21    2.41
   0  -3 -14  125.76    2.32
   0  -3 -15   33.47    1.07
   0  -3 -15   33.04    1.24
   0  -3 -15   34.67    1.38
   0  -3  15   39.12    1.55
   0   3  15   34.92    1.37
   0   3 -15   33.99    1.36
   0  -3 -15   36.95    1.02
   0  -3  15   38.91    1.36
   0   3  15   35.74    1.22
   0   3 -15   30.20    1.42
   0   3 -15   32.92    1.45
   0   3 -15   33.21    1.24
   0  -3  15   39.74    1.28
   0   3 -15   32.29    1.08
   0  -3  15   38.16    1.02
   0  -3 -15   36.51    1.02
   0  -3 -15   36.68    1.02
   0   3 -15   37.41    1.18
   0   3  15   34.88    1.06
   0   3 -15   37.32    1.16
   0  -3 -16  234.96    3.95
   0   3  16  227.40    4.30
   0  -3  16  267.40    4.69
   0  -3 -16  249.64    4.51
   0  -3 -16  231.95    4.23
   0  -3 -16  241.04    3.86
   0   3 -16  226.33    4.42
   0   3  16  224.27    4.15
   0  -3  16  262.36    4.41
   0   3 -16  212.07    4.52
   0   3 -16  218.91    4.19
   0   3 -16  199.55    4.48
   0   3 -16  232.19    4.06
   0  -3  16  255.50    3.88
   0  -3  16  272.87    4.34
   0   3  16  225.25    3.91
   0   3 -16  220.35    4.44
   0   3 -16  215.13    3.94
   0  -3 -16  243.03    3.88
   0   3 -16  231.67    4.06
   0   3  16  221.38    3.88
   0  -3 -16  237.15    3.87
   0  -3 -17  173.14    3.23
   0  -3 -17  181.37    3.75
   0   3  17  188.05    3.74
   0  -3  17  202.45    4.02
   0   3 -17  182.81    3.59
   0  -3 -17  176.06    3.14
   0   3 -17  188.15    3.83
   0  -3  17  190.55    3.65
   0   3 -17  188.41    3.61
   0   3 -17  167.00    3.86
   0   3 -17  158.69    3.85
   0   3  17  182.69    3.27
   0   3 -17  179.76    3.83
   0  -3  17  182.15    3.15
   0   3 -17  191.12    3.46
   0  -3  17  198.91    3.62
   0  -3 -17  173.53    3.17
   0  -3 -17  177.39    3.18
   0   3 -17  193.19    3.47
   0  -3  18  237.87    4.58
   0   3  18  211.48    4.24
   0  -3 -18  219.07    4.30
   0   3 -18  184.26    4.32
   0   3 -18  200.61    4.06
   0   3 -18  178.87    4.34
   0   3  18  217.56    3.79
   0  -3  18  233.40    3.72
   0   3 -18  211.95    4.41
   0  -3  18  249.11    4.20
   0  -3 -18  219.65    3.71
   0   3 -18  222.29    3.98
   0   3 -18  221.99    3.97
   0  -3 -18  217.73    3.72
   0   3 -18  214.34    4.33
   0   3 -18  209.51    4.09
   0   3  19   31.72    1.48
   0  -3 -19   26.04    1.48
   0  -3 -19   25.24    1.28
   0  -3  19   31.18    1.61
   0   3 -19   28.08    1.45
   0   3 -19   26.98    1.49
   0   3 -19   31.01    1.31
   0  -3 -19   28.42    1.00
   0   3  19   33.58    1.12
   0  -3  19   32.57    1.30
   0   3 -19   33.31    1.23
   0  -3  19   29.44    0.97
   0   3 -19   31.28    1.49
   0   3 -19   36.39    1.27
   0  -3 -19   27.56    0.99
   0   3 -19   33.50    1.46
   0   3 -19   30.45    1.26
   0   3  20   83.12    2.46
   0  -3 -20   81.23    2.37
   0  -3 -20   82.69    2.68
   0  -3  20   91.51    2.70
   0   3 -20   81.47    2.27
   0   3 -20   77.45    2.51
   0   3 -20   69.39    2.49
   0  -3  20   97.39    1.99
   0  -3 -20   89.28    1.99
   0   3 -20   93.03    2.25
   0   3 -20   90.68    2.62
   0   3 -20   94.03    2.25
   0  -3  20  106.58    2.45
   0   3  20   91.55    2.08
   0  -3 -20   89.06    1.97
   0   3 -20   85.31    2.29
   0   3 -20   83.52    2.49
   0  -3 -21   86.68    2.85
   0   3  21  102.44    2.78
   0  -3  21   97.39    2.91
   0  -3 -21   82.63    2.47
   0   3 -21   98.27    2.57
   0   3 -21   79.11    2.63
   0   3 -21   85.22    2.81
   0   3 -21  106.49    2.46
   0   3  21  104.34    2.29
   0  -3  21   95.98    2.07
   0  -3 -21   90.53    2.09
   0  -3  21  104.39    2.53
   0  -3 -21   89.87    2.11
   0   3 -21   95.49    2.83
   0   3 -21  107.76    2.47
   0   3 -21  100.52    2.78
   0   3 -21  100.40    2.52
   0  -3  22  103.52    3.04
   0  -3 -22   99.61    3.08
   0   3  22   99.14    2.82
   0  -3 -22   88.19    2.73
   0   3 -22   97.65    2.84
   0   3 -22   98.14    2.55
   0   3 -22  100.69    2.63
   0   3 -22   96.41    2.93
   0   3 -22   81.87    2.84
   0  -3  22  109.85    2.65
   0  -3  22  100.87    2.15
   0  -3 -22   91.40    2.17
   0  -3 -22   96.25    2.16
   0   3 -22  103.01    2.47
   0   3  22   97.47    2.29
   0   3 -22  103.80    2.49
   0   3 -22   93.72    2.83
   0  -3  23   43.94    2.08
   0   3  23   44.42    1.93
   0  -3 -23   35.02    1.89
   0  -3 -23   34.05    1.71
   0   3 -23   48.35    1.73
   0   3 -23   47.15    1.94
   0   3  23   46.94    1.70
   0   3  23   49.69    1.55
   0  -3 -23   41.11    1.36
   0   3 -23   52.45    1.71
   0  -3  23   48.22    1.74
   0   3 -23   53.68    1.70
   0  -3  23   45.03    1.33
   0   3 -23   47.49    2.00
   0   3 -23   43.32    1.72
   0   3 -23   36.36    1.91
   0   3 -23   39.16    1.89
   0   3  24   82.47    1.47
   0   3 -24   95.44    2.83
   0  -3 -24   80.10    2.26
   0   3 -24   94.01    2.51
   0  -3  24   80.12    2.84
   0  -3 -24   68.26    2.49
   0  -3 -24   72.58    2.76
   0   3  24   91.85    2.80
   0   3 -24   91.81    2.57
   0   3 -24   77.90    2.82
   0   3  24   96.37    2.53
   0   3  24   67.42    1.58
   0   3 -24   99.28    2.45
   0   3  24   97.27    2.29
   0   3 -24   91.99    2.87
   0  -3  24   90.68    2.48
   0   3  25   28.65    0.84
   0  -3  25   36.53    0.83
   0  -3  25   31.93    0.87
   0   3  25   35.34    0.82
   0  -3  25   33.34    0.85
   0  -3  25   31.21    0.92
   0  -3 -25   31.22    1.47
   0  -3 -25   32.15    1.70
   0  -3  25   40.57    2.09
   0   3  25   41.51    1.97
   0   3 -25   41.15    1.85
   0   3 -25   40.63    1.64
   0  -3  25   31.20    0.86
   0   3  25   35.82    0.81
   0   3 -25   31.64    1.88
   0   3 -25   39.08    1.70
   0   3  25   31.21    0.90
   0  -3  25   36.01    0.81
   0  -3  25   44.99    1.71
   0   3  25   42.25    1.48
   0   3 -25   45.23    1.65
   0   3 -25   38.88    1.88
   0   3  26   43.24    0.98
   0  -3  26   35.85    0.85
   0   3  26   41.44    1.04
   0  -3  26   35.49    0.91
   0  -3  26   32.69    0.91
   0   3  26   46.54    0.93
   0  -3  26   37.67    0.88
   0   3  26   37.83    0.96
   0  -3  26   46.42    1.80
   0   3  26   54.59    1.69
   0   3 -26   58.30    1.87
   0  -3  26   30.14    0.94
   0  -3  26   39.92    2.15
   0  -3 -26   30.57    1.71
   0   3  26   47.65    2.11
   0  -3  26   31.68    1.10
   0   3  26   45.33    0.90
   0  -3  26   31.89    0.90
   0  -3  26   32.37    1.02
   0   3 -26   45.49    1.86
   0   3 -26   36.07    2.01
   0   3 -26   49.75    1.83
   0   3 -26   51.53    2.12
   0   3  27    7.51    0.86
   0  -3  27    8.12    0.41
   0   3  27    6.02    0.48
   0   3  27    6.02    0.43
   0  -3  27    7.67    0.65
   0   3  27    5.55    0.43
   0  -3  27    8.15    0.42
   0   3 -27    7.25    0.86
   0   3  27    7.32    1.20
   0   3  27    6.57    0.38
   0  -3  27    7.06    0.45
   0   3  27    8.27    0.58
   0   3  27    7.82    0.52
   0  -3  27    6.61    0.61
   0  -3  27    8.48    0.52
   0   3  27    7.71    0.63
   0  -3  27    6.76    0.61
   0   3  27    6.98    0.62
   0  -3  27    7.33    0.56
   0  -3  27    7.45    0.45
   0   3  27    6.90    0.40
   0  -3  27    6.91    0.45
   0  -3  28  119.59    2.36
   0  -3  28  133.95    2.15
   0   3  28  117.02    2.26
   0   3  28  128.19    2.22
   0   3  28  141.56    2.36
   0   3  28  145.99    2.45
   0   3  28  135.77    2.13
   0  -3  28  118.16    2.20
   0   3  28  132.87    2.32
   0   3  28  127.32    2.77
   0   3  28  126.95    2.39
   0  -3  28  129.25    2.12
   0   3  28  125.14    2.38
   0  -3  28  117.78    2.37
   0  -3  28  117.77    2.38
   0  -3  28  135.68    2.20
   0   3  28  106.25    2.18
   0  -3  28  129.46    2.21
   0  -3  28  118.31    2.21
   0   3  28  132.66    2.16
   0  -3  28  123.02    2.48
   0   3  28  125.31    2.16
   0   3  28  132.33    2.51
   0  -3  28  131.18    2.07
   0  -3  28  112.99    2.42
   0  -3  28  112.16    2.42
   0   3  28  130.93    2.50
   0  -3  28  131.46    2.27
   0  -3  29   80.93    1.44
   0   3  29   70.51    1.48
   0   3  29   62.87    1.50
   0   3  29   73.54    1.58
   0   3  29   74.09    1.66
   0   3  29   77.43    1.41
   0   3  29   67.46    1.98
   0  -3  29   73.68    1.69
   0   3  29   74.09    1.67
   0  -3  29   72.98    1.69
   0  -3  29   80.29    1.44
   0   3  29   73.47    1.67
   0   3  29   61.41    1.46
   0  -3  29   80.51    1.49
   0   3  29   73.20    1.43
   0  -3  29   77.91    1.52
   0  -3  29   65.00    1.69
   0   3  29   74.88    1.79
   0  -3  29   81.50    1.37
   0  -3  29   66.63    1.71
   0  -3  29   81.44    1.58
   0   3  29   73.70    1.77
   0  -3  29   67.40    1.71
   0   3  29   72.42    1.44
   0  -3  30   31.61    0.84
   0   3  30   33.06    1.40
   0   3  30   32.25    1.05
   0  -3  30   32.18    0.82
   0   3  30   33.37    1.07
   0  -3  30   29.12    1.05
   0  -3  30   29.83    1.05
   0   3  30   29.39    0.93
   0  -3  30   32.18    0.82
   0  -3  30   32.16    0.88
   0   3  30   33.97    0.86
   0   3  30   33.85    0.81
   0   3  30   38.90    1.04
   0   3  30   37.63    1.10
   0  -3  30   31.50    0.75
   0   3  30   34.62    1.17
   0  -3  30   32.38    0.94
   0   3  30   33.80    1.16
   0  -3  30   28.19    1.07
   0  -3  30   27.32    1.06
   0   3  30   32.86    0.87
   0  -3  31   27.03    0.78
   0   3  31   24.58    1.29
   0  -3  31   26.07    1.00
   0   3  31   29.32    1.02
   0   3  31   29.96    1.03
   0  -3  31   29.41    0.77
   0  -3  31   25.42    1.00
   0   3  31   25.43    0.85
   0  -3  31   27.68    0.76
   0  -3  31   26.60    0.82
   0   3  31   30.58    0.80
   0   3  31   33.13    0.78
   0   3  31   27.09    0.98
   0   3  31   29.03    0.94
   0  -3  31   22.85    0.99
   0  -3  31   26.54    0.69
   0   3  31   29.66    0.83
   0   3  31   29.35    1.11
   0  -3  31   29.36    0.90
   0   3  31   28.52    1.09
   0  -3  31   21.35    0.98
   0  -3  32   13.25    0.57
   0   3  32   12.19    1.05
   0   3  32   14.82    0.79
   0   3  32   14.38    0.78
   0  -3  32   13.40    0.53
   0  -3  32   11.90    0.76
   0  -3  32   12.28    0.77
   0   3  32   11.70    0.60
   0   3  32   14.93    0.58
   0  -3  32   13.04    0.57
   0  -3  32   12.98    0.54
   0   3  32   15.55    0.54
   0   3  32   13.61    0.73
   0   3  32   14.00    0.83
   0   3  32   13.96    0.58
   0  -3  32   12.44    0.47
   0  -3  32   13.60    0.66
   0   3  32   13.69    0.82
   0  -3  33   78.67    1.54
   0   3  33   61.92    1.99
   0  -3  33   76.35    1.77
   0  -3  33   91.04    1.52
   0   3  33   74.81    1.73
   0   3  33   73.59    1.72
   0  -3  33   76.38    1.78
   0   3  33   62.58    1.52
   0  -3  33   86.36    1.53
   0   3  33   77.95    1.50
   0  -3  33   83.01    1.58
   0   3  33   73.15    1.70
   0  -3  33   87.58    1.67
   0   3  33   73.46    1.81
   0   3  33   72.70    1.81
   0   3  33   72.96    1.50
   0  -3  33   83.33    1.41
   0   3  33   77.18    1.44
   0  -3  34    6.37    0.43
   0   3  34    6.75    0.68
   0  -3  34    6.81    0.36
   0   3  34    5.97    0.68
   0   3  34    6.61    0.47
   0  -3  34    7.44    0.55
   0   3  34    7.25    0.38
   0   3  34    6.79    0.62
   0  -3  34    7.08    0.42
   0   3  34    6.21    0.44
   0  -3  34    6.66    0.46
   0   3  34    5.46    0.89
   0  -3  34    7.60    0.43
   0   3  34    6.84    0.64
   0  -3  34    6.67    0.67
   0   3  34    6.43    0.63
   0  -3  34    6.73    0.66
   0  -3  35   35.64    0.77
   0   3  35   32.51    0.87
   0   3  35   32.90    1.15
   0   3  35   32.36    1.15
   0  -3  35   35.75    0.99
   0  -3  35   31.51    0.86
   0  -3  35   35.02    0.91
   0  -3  35   36.65    0.87
   0   3  35   35.10    0.88
   0   3  35   27.67    1.33
   0  -3  35   32.56    1.09
   0  -3  35   32.68    1.08
   0   3  35   33.69    1.08
   0  -3  35   37.11    0.86
   0   3  35   33.88    1.09
   0   3  36   24.93    0.98
   0  -3  36   25.18    0.83
   0   3  36   25.82    0.74
   0   3  36   25.02    0.98
   0  -3  36   20.45    0.67
   0  -3  36   25.78    0.70
   0   3  36   26.36    0.73
   0   3  36   22.35    1.20
   0  -3  36   23.31    0.92
   0   3  36   26.35    0.93
   0  -3  36   22.28    0.90
   0   3  36   26.20    0.93
   0  -3  36   25.60    0.69
   0   3  37   29.17    0.78
   0   3  37   29.27    1.03
   0  -3  37   32.35    0.90
   0   3  37   29.32    1.04
   0  -3  37   25.98    0.75
   0   3  37   31.34    0.78
   0  -3  37   31.55    0.77
   0   3  37   24.91    1.24
   0  -3  37   29.00    0.99
   0  -3  37   31.85    0.76
   0  -3  37   28.96    0.99
   0   3  37   29.00    0.98
   0   3  37   29.73    0.98
   0   3  38   15.06    0.53
   0  -3  38   13.29    0.48
   0  -3  38   13.62    0.49
   0   3  38   15.64    0.71
   0   3  38   15.30    0.71
   0  -3  38   12.20    0.68
   0  -3  38   12.58    0.70
   0   3  38   14.52    0.53
   0  -3  38   13.32    0.60
   0   3  38   15.21    0.75
   0   3  38   15.57    0.77
   0  -3  38   10.29    0.46
   0  -3  39   15.53    0.50
   0   3  39   18.90    0.72
   0   3  39   18.67    0.72
   0  -3  39   14.35    0.68
   0  -3  39   14.19    0.68
   0  -3  39   15.41    0.49
   0   3  39   17.17    0.76
   0  -3  39   15.72    0.61
   0   3  39   16.92    0.76
   0  -3  39   11.99    0.47
   0  -3  40   10.88    0.41
   0  -3  40   11.52    0.52
   0   3  40    9.74    0.60
   0   3  40   10.39    0.60
   0   3  40   10.19    0.57
   0  -3  40   10.53    0.58
   0   3  40    9.67    0.57
   0  -3  40   12.15    0.42
   0  -3  40   10.46    0.59
   0  -3  41   21.51    0.55
   0  -3  41   22.04    0.65
   0   3  41   20.85    0.69
   0   3  41   21.64    0.70
   0  -3  41   22.42    0.54
   0  -3  42    7.81    0.30
   0  -3  42    7.46    0.39
   0  -3  42    7.34    0.30
   0   3  42    6.98    0.43
   0   3  42    7.15    0.43
   0  -3  43   23.70    0.59
   0  -3  43   24.62    0.51
   0  -3  44   11.87    0.37
   0  -4   0  654.11    9.21
   0   4   0  711.01    9.23
   0   4   0  577.09    8.99
   0  -4   0  544.16    8.99
   0  -4   0  560.24    9.03
   0  -4   0  626.89    9.15
   0   4   0  648.36    8.70
   0  -4   0  637.98    9.22
   0  -4  -1  134.38    2.58
   0   4  -1  112.99    2.03
   0  -4   1  120.94    2.45
   0   4   1  129.05    2.38
   0   4  -1  133.04    2.50
   0   4   1  164.73    2.57
   0   4  -1  157.49    2.62
   0   4  -1  139.14    2.42
   0  -4  -1  105.76    2.32
   0   4  -1  119.57    2.35
   0  -4   1  117.09    2.45
   0  -4  -1  117.41    2.38
   0   4   1  119.03    2.35
   0  -4   1  122.42    2.49
   0  -4  -1  118.73    2.40
   0   4   1  138.43    2.03
   0  -4   1  120.97    2.45
   0  -4  -1  132.60    2.53
   0   4  -1  143.74    2.18
   0  -4   2  179.46    2.60
   0   4  -2  179.59    2.87
   0  -4  -2  181.99    3.11
   0   4   2  180.90    2.61
   0  -4   2  186.04    3.24
   0  -4   2  182.84    3.19
   0   4   2  181.56    3.04
   0  -4   2  185.66    3.17
   0   4  -2  161.39    2.84
   0   4   2  191.19    3.16
   0   4  -2  179.80    3.16
   0   4  -2  173.36    2.77
   0   4  -2  189.57    3.25
   0   4   2  188.93    3.08
   0   4  -2  176.12    3.09
   0  -4   2  169.90    3.17
   0   4   2  169.57    3.04
   0  -4  -2  177.28    3.05
   0  -4  -2  167.65    3.06
   0   4  -2  163.63    3.01
   0  -4   3  108.12    1.54
   0  -4   3  106.64    2.05
   0  -4  -3  120.13    2.04
   0   4  -3  120.34    2.19
   0   4   3  117.28    1.91
   0   4  -3  114.62    1.86
   0   4  -3  109.11    2.02
   0  -4   3  106.11    2.10
   0   4   3   97.27    1.90
   0  -4  -3  110.89    1.90
   0   4   3  100.16    1.82
   0   4  -3   98.83    1.64
   0   4  -3   91.30    1.71
   0  -4   3  100.68    1.95
   0   4  -3  100.74    2.00
   0   4   3   98.29    1.87
   0  -4  -3  101.56    1.93
   0   4  -3   95.34    1.84
   0  -4   3  113.49    1.98
   0  -4  -4  525.72    7.64
   0  -4   4  496.92    7.75
   0  -4  -4  500.28    7.65
   0   4  -4  502.03    7.55
   0   4  -4  541.40    7.44
   0  -4   4  511.35    7.66
   0   4   4  541.32    7.59
   0   4  -4  513.36    7.76
   0   4   4  499.60    7.67
   0  -4  -4  509.82    7.52
   0   4   4  505.42    7.76
   0  -4   4  479.56    7.79
   0   4   4  533.08    7.51
   0   4  -4  484.43    7.73
   0  -4   4  618.16    7.91
   0   4  -4  535.87    7.93
   0   4  -4  539.68    7.58
   0  -4  -4  552.64    7.68
   0  -4   4  456.51    7.27
   0   4  -4  484.43    7.58
   0   4   4  495.08    7.59
   0  -4  -4  521.37    7.67
   0  -4   4  547.55    7.72
   0   4  -5  869.63   12.20
   0  -4  -5  875.54   12.24
   0  -4  -5  985.88   12.58
   0  -4  -5  840.46   12.28
   0  -4   5  748.33   12.25
   0   4  -5  822.93   12.18
   0   4   5  900.34   12.16
   0   4  -5  912.65   12.08
   0   4  -5  877.00   12.39
   0   4   5  808.57   12.37
   0   4   5  811.25   12.24
   0  -4   5  824.23   12.45
   0   4  -5  867.64   12.18
   0   4  -5  901.89   12.59
   0  -4   5  947.54   12.39
   0   4  -5  825.77   12.41
   0   4   5  808.98   11.97
   0  -4  -5  909.84   12.28
   0  -4   5  750.41   11.92
   0   4  -5  821.13   12.18
   0  -4  -5  851.90   12.24
   0   4   5  883.56   12.22
   0  -4   5  917.93   12.31
   0  -4   6  451.01    7.12
   0  -4  -6  441.66    6.86
   0  -4  -6  450.41    6.81
   0  -4  -6  514.59    7.19
   0   4  -6  471.54    6.86
   0   4   6  500.16    6.78
   0   4  -6  493.79    6.76
   0   4  -6  460.56    6.89
   0  -4  -6  436.44    6.64
   0   4  -6  447.05    6.96
   0  -4   6  413.30    7.03
   0   4   6  464.53    6.93
   0   4   6  466.98    7.02
   0   4  -6  461.68    6.81
   0  -4   6  476.38    6.90
   0   4   6  422.62    6.49
   0   4  -6  423.25    7.03
   0  -4   6  385.01    6.60
   0  -4  -6  437.31    6.82
   0   4   6  470.82    6.84
   0   4  -6  459.11    6.81
   0  -4  -6  455.83    6.84
   0  -4   6  481.98    6.90
   0  -4  -7  204.47    3.37
   0  -4   7  194.53    3.63
   0  -4  -7  241.10    3.77
   0  -4  -7  197.08    3.43
   0   4  -7  210.73    3.45
   0   4   7  212.68    3.27
   0  -4  -7  190.58    3.19
   0   4  -7  197.08    3.45
   0   4  -7  205.26    3.53
   0   4   7  192.60    3.40
   0   4   7  196.90    3.53
   0  -4   7  202.07    3.36
   0   4  -7  210.33    3.41
   0   4  -7  190.59    3.62
   0   4   7  159.75    2.87
   0  -4   7  185.89    3.27
   0  -4  -7  199.78    3.39
   0   4   7  187.78    3.07
   0  -4  -7  221.18    3.92
   0  -4   7  213.07    3.42
   0  -4  -7  194.72    3.34
   0   4  -7  197.81    3.32
   0   4   7  202.57    3.36
   0  -4  -8  393.99    5.91
   0   4  -8  378.14    6.00
   0  -4  -8  450.23    6.33
   0  -4  -8  377.13    5.97
   0  -4   8  381.25    6.28
   0   4   8  402.77    5.78
   0  -4  -8  370.62    5.72
   0   4  -8  375.55    6.06
   0   4  -8  365.39    6.03
   0   4   8  366.74    5.97
   0   4   8  392.04    6.12
   0   4  -8  392.14    5.95
   0   4  -8  348.42    6.18
   0  -4   8  381.08    5.81
   0  -4  -8  409.67    6.42
   0  -4  -8  357.00    5.90
   0   4   8  362.57    5.64
   0  -4   8  356.34    5.85
   0  -4   8  422.45    5.96
   0   4   8  395.17    5.88
   0   4  -8  371.43    5.85
   0  -4  -8  393.92    5.90
   0  -4   9  965.79   14.44
   0  -4   9  896.31   13.52
   0  -4  -9 1005.32   13.98
   0  -4  -9 1038.05   14.19
   0   4  -9 1049.64   14.28
   0  -4  -9  937.88   13.84
   0   4  -9  940.83   14.19
   0   4  -9  984.22   14.26
   0   4   9 1054.98   14.23
   0   4   9 1002.55   14.27
   0  -4   9  895.17   13.80
   0   4  -9 1003.86   14.58
   0   4  -9 1037.99   14.16
   0   4  -9  958.43   14.48
   0  -4  -9  945.75   14.05
   0  -4   9  988.46   13.50
   0   4   9  969.99   13.84
   0  -4  -9 1048.29   14.63
   0  -4   9  924.48   14.06
   0   4  -9  990.80   13.96
   0  -4   9 1123.26   14.13
   0  -4  -9 1030.01   14.03
   0   4   9 1064.31   14.02
   0  -4  10  507.61    8.22
   0  -4 -10  516.52    7.76
   0  -4 -10  527.98    7.93
   0   4 -10  547.19    8.08
   0  -4 -10  512.55    7.64
   0   4 -10  504.31    7.97
   0   4 -10  520.85    8.11
   0  -4  10  550.97    8.27
   0   4  10  561.67    8.15
   0   4  10  544.91    7.99
   0  -4  10  472.64    7.52
   0   4 -10  521.71    8.38
   0   4 -10  545.15    7.96
   0   4 -10  493.91    8.26
   0  -4 -10  543.33    8.35
   0  -4  10  506.11    7.93
   0  -4 -10  486.45    7.83
   0   4  10  520.63    7.70
   0   4  10  524.41    7.54
   0   4  10  529.90    7.75
   0   4 -10  502.46    7.72
   0  -4 -10  533.25    7.79
   0  -4  10  583.13    7.88
   0   4 -11   44.95    1.38
   0  -4 -11   39.94    1.13
   0  -4 -11   41.57    1.27
   0  -4  11   38.33    1.45
   0  -4  11   40.68    1.25
   0   4 -11   48.34    1.37
   0  -4 -11   41.23    1.10
   0   4 -11   43.70    1.42
   0  -4  11   41.17    1.45
   0   4  11   41.88    1.35
   0   4  11   43.37    1.30
   0   4 -11   40.25    1.29
   0   4 -11   38.54    1.54
   0   4  11   34.32    0.91
   0  -4 -11   38.67    1.48
   0  -4 -11   37.27    1.44
   0   4  11   40.51    1.19
   0  -4 -11   35.84    1.19
   0  -4  11   36.07    1.34
   0   4  11   43.36    1.13
   0  -4  11   46.54    1.19
   0  -4 -11   42.11    1.13
   0   4 -11   40.69    1.11
   0  -4 -12    4.31    0.56
   0   4 -12    5.16    0.60
   0  -4 -12    4.09    0.45
   0  -4  12    4.31    0.67
   0   4 -12    4.99    0.56
   0  -4  12    5.16    0.59
   0   4 -12    5.97    0.65
   0  -4 -12    4.50    0.44
   0  -4  12    4.21    0.66
   0   4  12    5.38    0.60
   0   4  12    4.98    0.56
   0   4 -12    4.75    0.75
   0  -4 -12    3.23    0.71
   0  -4 -12    3.88    0.73
   0  -4  12    3.79    0.73
   0   4  12    5.14    0.61
   0  -4 -12    3.76    0.51
   0  -4  12    4.68    0.43
   0  -4 -12    4.37    0.42
   0   4 -12    5.25    0.44
   0   4  12    5.18    0.43
   0  -4 -13   47.73    1.41
   0  -4 -13   46.62    1.25
   0   4 -13   45.33    1.51
   0  -4  13   45.89    1.63
   0   4 -13   43.31    1.29
   0  -4 -13   46.00    1.20
   0   4 -13   39.87    1.48
   0   4 -13   41.49    1.34
   0  -4  13   46.61    1.41
   0  -4  13   50.93    1.64
   0   4  13   42.09    1.35
   0   4  13   42.00    1.44
   0   4 -13   38.78    1.58
   0  -4 -13   46.20    1.67
   0  -4  13   46.91    1.59
   0   4  13   41.91    1.34
   0  -4 -13   41.60    1.30
   0  -4 -13   42.41    1.56
   0  -4  13   52.50    1.27
   0  -4 -13   45.54    1.19
   0  -4 -14  114.40    2.42
   0  -4  14  103.56    2.65
   0   4 -14  110.34    2.60
   0  -4 -14  111.57    2.21
   0   4  14   99.89    2.06
   0   4 -14   99.86    2.30
   0   4 -14  100.53    2.57
   0  -4  14  110.31    2.43
   0  -4 -14  106.29    2.13
   0  -4  14  118.97    2.68
   0   4  14  107.14    2.49
   0   4  14  106.58    2.39
   0   4 -14  105.68    2.79
   0   4 -14   93.32    2.67
   0   4  14  104.55    2.33
   0  -4  14  117.79    2.65
   0  -4 -14  105.54    2.29
   0  -4 -14  117.02    2.79
   0  -4 -14  112.45    2.67
   0  -4  14  121.67    2.20
   0  -4 -15   30.46    1.02
   0  -4 -15   32.37    1.21
   0  -4  15   26.94    1.33
   0   4 -15   36.93    1.44
   0   4  15   38.03    1.07
   0   4 -15   38.08    1.46
   0  -4 -15   32.15    1.02
   0   4 -15   38.05    1.25
   0  -4  15   37.41    1.29
   0  -4  15   33.68    1.38
   0   4  15   35.90    1.27
   0   4  15   36.21    1.34
   0   4 -15   30.64    1.50
   0   4 -15   28.34    1.45
   0  -4 -15   27.05    1.08
   0   4  15   32.83    1.26
   0  -4  15   30.11    1.41
   0  -4 -15   26.28    1.28
   0  -4 -15   28.11    1.38
   0  -4  15   33.82    0.98
   0   4  16   84.74    2.23
   0  -4  16  100.51    2.46
   0   4  16   86.03    2.17
   0   4 -16   75.21    2.11
   0   4 -16   75.36    2.46
   0   4 -16   69.88    2.39
   0   4  16   84.19    1.86
   0  -4  16  106.63    2.31
   0  -4  16   98.59    1.92
   0  -4 -16   91.56    1.92
   0   4 -16   83.41    2.38
   0   4 -16   85.15    2.06
   0  -4 -16   94.95    2.20
   0  -4 -16   91.94    1.96
   0  -4 -16   85.82    2.31
   0   4  16   78.77    2.13
   0  -4 -16   93.64    2.52
   0  -4 -16   87.20    2.04
   0  -4  16   97.14    2.51
   0   4  17    3.22    0.55
   0   4  17    2.81    0.58
   0   4 -17    2.53    0.75
   0   4 -17    2.85    0.77
   0   4 -17    2.53    0.61
   0  -4  17    2.43    0.37
   0  -4  17    3.17    0.57
   0   4 -17    2.93    0.67
   0   4  17    3.73    0.45
   0  -4 -17    2.48    0.40
   0  -4 -17    2.62    0.55
   0  -4  17    2.74    0.63
   0  -4  17    3.12    0.86
   0  -4 -17    2.23    0.47
   0   4  17    2.54    0.71
   0  -4 -17    2.52    0.68
   0   4  18    6.30    0.66
   0   4 -18    7.68    0.78
   0   4 -18    5.96    0.90
   0   4 -18    6.36    0.92
   0  -4  18   11.10    0.81
   0  -4 -18    9.45    0.61
   0   4  18    5.66    0.52
   0  -4  18    9.83    0.59
   0  -4 -18   10.95    0.79
   0   4 -18    7.17    0.75
   0  -4  18   11.99    1.12
   0   4  18    5.78    0.85
   0  -4 -18   11.37    0.97
   0  -4 -18   10.45    0.70
   0   4  19   50.06    1.67
   0   4 -19   45.80    1.96
   0   4 -19   44.05    1.97
   0   4 -19   48.63    1.69
   0   4  19   48.61    1.40
   0  -4 -19   44.68    1.34
   0  -4  19   53.24    1.68
   0  -4  19   49.07    1.35
   0   4 -19   47.75    1.69
   0  -4 -19   56.13    1.86
   0  -4 -19   48.49    1.61
   0   4  19   46.49    1.75
   0  -4 -19   45.22    1.82
   0  -4  19   53.29    1.99
   0   4  20   38.90    1.51
   0   4 -20   34.55    1.77
   0   4 -20   33.50    1.78
   0   4 -20   38.88    1.56
   0   4  20   40.79    1.30
   0  -4  20   46.53    1.30
   0  -4 -20   44.86    1.32
   0  -4  20   52.04    1.69
   0  -4 -20   53.25    1.81
   0  -4 -20   44.01    1.54
   0   4 -20   38.39    1.52
   0   4 -20   39.22    1.72
   0   4  20   38.82    1.64
   0  -4  20   47.14    1.93
   0  -4 -20   42.79    2.03
   0  -4 -20   42.91    1.78
   0   4  21   84.65    2.38
   0  -4  21  102.60    2.55
   0   4 -21   89.05    2.32
   0  -4  21   90.70    2.02
   0   4  21   84.88    2.08
   0   4 -21   84.77    2.44
   0   4 -21   66.18    2.62
   0   4 -21   78.54    2.78
   0  -4 -21   98.24    2.62
   0   4 -21   86.88    2.47
   0   4 -21   88.45    2.69
   0  -4 -21   90.02    2.37
   0  -4  21   96.42    2.87
   0   4  21   80.83    2.50
   0  -4 -21   82.86    2.90
   0  -4 -21   80.98    2.58
   0  -4  22   27.23    1.01
   0   4 -22   19.86    1.33
   0   4  22   20.05    0.96
   0   4 -22   21.33    1.11
   0  -4  22   30.25    1.37
   0   4 -22   15.57    1.35
   0   4 -22   18.10    1.15
   0   4 -22   14.16    1.34
   0  -4  22   24.73    1.58
   0   4  22   17.46    1.29
   0  -4 -22   20.92    1.32
   0  -4 -22   21.20    1.51
   0  -4 -22   26.33    1.35
   0  -4 -22   23.26    1.18
   0   4 -22   18.72    1.16
   0   4 -22   18.48    1.26
   0   4 -23   29.93    1.66
   0  -4  23   38.61    1.58
   0   4 -23   34.54    1.43
   0   4  23   26.21    0.72
   0   4 -23   32.79    1.68
   0  -4 -23   34.40    1.44
   0   4 -23   31.64    1.48
   0   4 -23   27.85    1.71
   0   4 -23   26.15    1.71
   0   4 -23   32.28    1.53
   0  -4 -23   32.03    1.84
   0  -4  23   36.99    1.91
   0   4  23   29.25    1.59
   0  -4  23   32.41    1.06
   0  -4  24   13.32    0.56
   0   4  24   11.40    0.47
   0  -4  24   12.16    0.52
   0  -4  24   14.45    0.70
   0  -4  24   17.32    1.49
   0  -4 -24   14.15    1.21
   0   4  24   11.61    1.19
   0  -4 -24   13.92    1.36
   0   4  24   11.15    0.52
   0   4  24   10.49    0.56
   0  -4  24   14.25    0.49
   0  -4  24   15.28    0.79
   0  -4  24   15.07    0.49
   0  -4  24   13.46    0.61
   0   4 -24   13.53    0.98
   0   4 -24   13.43    1.19
   0  -4  24   18.25    1.14
   0  -4  24   15.76    0.76
   0   4 -24   11.82    1.29
   0   4 -24   12.57    1.28
   0   4 -24   13.42    1.08
   0   4 -24   13.37    1.17
   0  -4 -24   16.09    1.05
   0   4 -24   13.30    1.03
   0   4  24   11.29    0.47
   0  -4  24   14.17    0.54
   0  -4  24   13.43    0.56
   0  -4  25   10.91    0.52
   0   4  25   12.28    0.48
   0  -4  25   12.19    0.75
   0  -4  25   12.47    0.68
   0  -4  25   13.62    0.76
   0   4  25   11.21    0.53
   0   4  25   11.03    0.58
   0  -4  25   12.52    0.47
   0  -4  25   12.35    0.63
   0  -4  25   12.63    0.48
   0  -4  25   11.88    0.60
   0  -4  25   16.52    1.15
   0   4 -25   10.09    1.23
   0   4 -25   12.80    1.12
   0   4 -25   13.64    1.05
   0   4 -25   13.73    1.21
   0   4  25   11.30    0.48
   0  -4  25   11.06    0.53
   0  -4  25   12.21    0.52
   0  -4  25   13.27    1.46
   0   4  25   12.69    1.28
   0  -4 -25   12.37    1.35
   0  -4 -25   12.57    1.20
   0   4  26  110.48    1.97
   0  -4  26   92.75    1.99
   0  -4  26   96.28    2.10
   0  -4  26   98.54    1.73
   0   4  26   98.68    1.83
   0   4  26   95.71    1.90
   0  -4  26  103.58    1.77
   0  -4  26   96.10    1.71
   0  -4  26   94.57    1.95
   0  -4  26   89.84    1.89
   0   4  26  100.42    3.08
   0  -4  26   96.96    1.81
   0  -4  26   89.31    1.81
   0   4  26   98.70    1.75
   0  -4  26   90.07    1.81
   0   4  26  102.88    1.74
   0   4  26  107.35    2.11
   0  -4  26   99.32    1.84
   0   4  26  109.60    2.11
   0   4  26  114.65    1.99
   0   4  26  113.64    2.05
   0  -4  27   26.89    0.93
   0  -4  27   26.85    0.93
   0   4  27   26.87    0.92
   0   4  27   26.89    0.92
   0  -4  27   30.08    0.76
   0  -4  27   24.81    1.01
   0   4  27   24.15    0.83
   0   4  27   25.11    0.78
   0  -4  27   29.25    0.75
   0  -4  27   29.60    0.76
   0  -4  27   25.01    0.93
   0  -4  27   26.41    0.90
   0  -4  27   24.97    0.87
   0   4  27   27.77    0.92
   0   4  27   26.96    0.75
   0  -4  27   28.78    0.82
   0  -4  27   26.92    0.83
   0   4  27   28.59    0.91
   0   4  27   27.65    0.94
   0   4  27   27.73    0.73
   0  -4  27   26.70    0.83
   0   4  27   28.33    1.02
   0   4  27   27.65    1.02
   0  -4  27   30.85    0.86
   0  -4  27   28.72    0.70
   0  -4  28  100.42    2.12
   0  -4  28  100.27    1.95
   0  -4  28  107.85    1.94
   0   4  28  102.38    1.86
   0  -4  28  110.63    1.87
   0  -4  28  101.36    1.96
   0   4  28  108.21    1.85
   0  -4  28   94.09    2.00
   0  -4  28  100.00    2.21
   0   4  28  109.49    2.06
   0   4  28  105.62    2.19
   0  -4  28  110.40    1.98
   0  -4  28  109.12    1.80
   0   4  28  109.09    2.21
   0   4  28  111.09    2.14
   0   4  28  111.36    2.06
   0  -4  28  111.24    1.86
   0   4  28  103.70    1.93
   0   4  28   99.63    2.02
   0   4  28  100.24    2.04
   0  -4  28   98.93    2.06
   0  -4  28  112.08    1.86
   0  -4  28   98.32    2.06
   0   4  28   99.71    2.04
   0   4  29   92.51    1.97
   0  -4  29  111.99    1.86
   0   4  29   98.19    1.91
   0   4  29  117.02    2.09
   0   4  29  115.46    2.15
   0  -4  29   97.21    2.06
   0   4  29   99.94    2.04
   0   4  29   97.82    2.03
   0  -4  29   99.96    2.07
   0  -4  29  105.35    1.93
   0   4  29  105.24    1.86
   0  -4  29   94.57    1.92
   0  -4  29  102.37    2.21
   0   4  29  105.40    1.83
   0  -4  29   95.65    1.92
   0   4  29  111.19    2.06
   0  -4  29  105.43    1.87
   0   4  29  110.92    2.24
   0   4  29  108.46    2.23
   0  -4  29  108.82    1.97
   0  -4  29  106.57    1.78
   0  -4  29   99.51    2.10
   0   4  30   18.31    0.82
   0   4  30   19.21    0.84
   0  -4  30   21.25    0.89
   0  -4  30   21.23    0.88
   0  -4  30   22.81    0.74
   0   4  30   19.23    0.66
   0  -4  30   21.01    0.74
   0  -4  30   25.77    1.00
   0  -4  30   19.84    0.72
   0   4  30   20.37    0.64
   0  -4  30   23.53    0.80
   0   4  30   20.31    0.93
   0  -4  30   23.78    0.64
   0   4  30   19.36    0.91
   0  -4  30   23.13    0.69
   0   4  30   24.89    0.87
   0   4  30   23.64    0.91
   0   4  30   17.43    0.68
   0   4  30   18.09    0.76
   0  -4  30   24.65    0.69
   0  -4  30   23.15    0.88
   0  -4  31   21.40    0.95
   0   4  31   28.45    0.97
   0   4  31   29.21    0.92
   0  -4  31   20.32    0.88
   0   4  31   26.53    0.94
   0   4  31   25.64    0.92
   0  -4  31   20.22    0.89
   0   4  31   26.42    1.02
   0   4  31   26.15    1.02
   0  -4  31   23.30    0.65
   0  -4  31   23.97    0.81
   0   4  31   27.85    0.72
   0   4  31   27.41    0.75
   0  -4  31   22.92    0.76
   0  -4  31   21.17    0.68
   0  -4  31   23.16    0.71
   0   4  31   24.28    0.77
   0   4  31   23.42    0.83
   0   4  32   46.45    1.17
   0   4  32   45.11    1.24
   0  -4  32   36.36    1.15
   0   4  32   42.49    1.18
   0   4  32   44.44    1.20
   0  -4  32   35.97    1.15
   0   4  32   45.27    1.31
   0  -4  32   42.49    1.09
   0  -4  32   40.73    0.90
   0   4  32   44.65    1.31
   0   4  32   48.85    0.99
   0   4  32   44.77    1.02
   0  -4  32   41.17    1.04
   0  -4  32   42.11    0.97
   0  -4  32   37.77    0.96
   0   4  32   40.43    1.10
   0   4  33   11.12    0.60
   0  -4  33   12.36    0.73
   0   4  33   13.03    0.72
   0   4  33   13.99    0.74
   0  -4  33   12.89    0.74
   0   4  33   14.21    0.57
   0  -4  33   14.93    0.55
   0  -4  33   14.44    0.59
   0   4  33   13.51    0.80
   0  -4  33   12.86    0.47
   0  -4  33   14.98    0.66
   0   4  33   14.23    0.81
   0  -4  33   12.35    0.53
   0   4  33   17.30    0.78
   0   4  34   85.04    1.81
   0   4  34   93.54    1.92
   0   4  34   93.55    1.93
   0  -4  34   86.02    1.91
   0  -4  34   87.78    1.93
   0  -4  34   90.53    1.73
   0   4  34   98.29    1.75
   0  -4  34  104.90    1.75
   0  -4  34  102.19    1.82
   0   4  34  108.71    2.04
   0  -4  34   98.76    1.85
   0   4  34   95.97    2.07
   0  -4  34  102.81    1.66
   0   4  34   95.94    2.07
   0   4  35   29.57    1.35
   0   4  35   32.01    1.01
   0   4  35   33.13    1.03
   0  -4  35   31.77    1.03
   0  -4  35   31.22    1.03
   0  -4  35   31.08    0.82
   0  -4  35   34.66    0.89
   0  -4  35   36.38    0.84
   0   4  35   34.42    0.86
   0   4  35   37.17    1.08
   0   4  35   32.11    1.10
   0  -4  35   35.01    0.76
   0  -4  35   35.32    0.95
   0   4  35   33.29    1.12
   0   4  36   34.60    1.41
   0  -4  36   46.19    0.95
   0  -4  36   45.73    1.01
   0  -4  36   39.85    1.13
   0   4  36   39.46    1.10
   0  -4  36   46.93    0.96
   0  -4  36   39.82    1.13
   0   4  36   40.36    1.11
   0  -4  36   37.21    0.91
   0  -4  36   45.33    1.07
   0   4  36   36.89    1.17
   0   4  36   38.94    1.19
   0  -4  36   45.93    0.87
   0   4  37    5.33    0.83
   0   4  37    5.63    0.58
   0   4  37    5.31    0.57
   0  -4  37    7.37    0.50
   0  -4  37    6.97    0.37
   0  -4  37    6.28    0.55
   0   4  37    5.22    0.52
   0  -4  37    7.13    0.39
   0  -4  37    5.84    0.55
   0   4  37    5.47    0.52
   0   4  38    7.83    0.59
   0   4  38    8.30    0.59
   0  -4  38    8.49    0.49
   0  -4  38    9.22    0.40
   0  -4  38    8.81    0.40
   0  -4  38    7.62    0.55
   0   4  38    8.36    0.55
   0  -4  38    7.60    0.55
   0   4  38    8.14    0.54
   0  -4  39    3.79    0.39
   0   4  39    3.13    0.46
   0   4  39    3.38    0.47
   0  -4  39    3.34    0.28
   0   4  39    3.66    0.43
   0  -4  39    3.63    0.30
   0   4  39    3.75    0.44
   0   4  40    3.33    0.43
   0  -4  40    2.87    0.35
   0   4  40    2.93    0.43
   0  -4  40    3.10    0.25
   0   4  40    3.07    0.39
   0  -4  40    2.81    0.26
   0   4  40    2.74    0.38
   0  -4  41   23.58    0.63
   0  -4  41   22.26    0.54
   0  -4  42   23.26    0.58
   0  -4  42   24.84    0.53
   0  -4  43    4.75    0.27
   0  -4  43    5.27    0.22
   0   5   0   -0.12    0.37
   0   5   0   -0.05    0.42
   0  -5   0    0.14    0.46
   0   5   0    0.13    0.38
   0  -5   0    0.05    0.42
   0   5   0    0.20    0.45
   0  -5   0    0.27    0.48
   0   5   0    0.21    0.22
   0  -5   0    0.22    0.47
   0  -5   0   -0.02    0.50
   0  -5  -1    3.02    0.54
   0   5   1    2.57    0.46
   0  -5   1    3.79    0.59
   0  -5  -1    5.50    0.55
   0   5  -1    4.38    0.53
   0  -5  -1    5.22    0.61
   0  -5   1    4.73    0.58
   0   5   1    4.50    0.52
   0   5  -1    1.37    0.52
   0   5   1    1.79    0.48
   0  -5   1    3.39    0.56
   0   5  -1    2.56    0.31
   0  -5  -1    3.88    0.58
   0  -5   1    4.00    0.60
   0  -5  -1    4.14    0.62
   0   5   1    2.58    0.25
   0  -5  -2   75.45    1.87
   0   5   2   83.60    1.92
   0  -5   2   75.18    1.98
   0  -5  -2   77.34    1.91
   0   5  -2   88.50    1.94
   0   5   2   96.32    2.01
   0   5  -2   94.50    2.16
   0   5   2   96.19    1.97
   0  -5  -2   89.91    2.14
   0   5  -2   87.89    1.59
   0  -5   2   82.48    1.99
   0   5  -2   97.89    2.11
   0   5   2   90.83    1.45
   0   5   2   85.45    1.40
   0  -5   2   80.32    2.04
   0  -5  -2   84.60    2.09
   0  -5   2   82.09    2.08
   0   5  -2   92.70    1.72
   0  -5  -2   83.54    2.01
   0  -5  -3  232.37    4.22
   0  -5   3  231.51    4.44
   0   5   3  265.35    4.37
   0  -5   3  222.66    4.31
   0  -5  -3  268.75    4.66
   0   5  -3  251.28    3.94
   0   5   3  271.37    4.31
   0   5  -3  282.28    4.58
   0  -5   3  232.17    4.41
   0   5  -3  274.64    4.12
   0  -5  -3  250.43    4.36
   0   5  -3  257.58    4.31
   0   5   3  258.76    4.33
   0  -5   3  252.63    4.36
   0  -5  -3  228.63    4.28
   0   5   3  279.97    4.33
   0   5  -3  252.19    4.39
   0   5  -3  299.92    4.74
   0   5   4  677.87    9.92
   0   5   4  632.53    9.70
   0  -5   4  565.92    9.84
   0  -5  -4  745.11   10.21
   0   5  -4  698.05    9.41
   0  -5   4  607.82    9.73
   0   5   4  749.56    9.76
   0   5  -4  731.99   10.01
   0   5  -4  644.31    9.54
   0  -5   4  571.56    9.79
   0  -5  -4  618.88    9.73
   0   5  -4  658.90    9.53
   0  -5  -4  615.54    9.72
   0  -5   4  685.34    9.83
   0   5   4  685.27    9.76
   0   5  -4  652.78    9.73
   0   5  -4  567.81    9.74
   0   5  -4  673.25   10.08
   0   5  -4  654.33    9.58
   0  -5   4  686.30    9.97
   0   5   4  649.85    9.60
   0  -5   5  749.90   10.85
   0   5  -5  784.87   11.13
   0   5   5  704.53   10.40
   0   5  -5  672.77   10.79
   0   5  -5  741.74   10.55
   0  -5  -5  709.01   10.62
   0   5   5  797.87   10.62
   0   5  -5  768.23   10.38
   0   5  -5  667.93   10.48
   0   5  -5  808.76   10.95
   0  -5   5  651.12   10.83
   0   5   5  750.31   10.70
   0   5   5  734.65   10.86
   0  -5   5  745.66   10.72
   0   5  -5  734.87   10.65
   0   5   5  734.95   10.65
   0  -5  -5  670.22   10.62
   0   5  -5  753.84   10.53
   0  -5   5  605.24   10.66
   0  -5  -5  717.99   10.68
   0  -5  -5  638.61   10.58
   0   5  -6  164.53    3.34
   0   5  -6  183.73    3.58
   0  -5   6  165.33    3.21
   0   5   6  169.91    2.87
   0   5  -6  181.71    3.12
   0  -5  -6  179.19    3.70
   0  -5  -6  159.34    3.11
   0   5  -6  182.30    2.97
   0   5   6  182.67    3.09
   0   5  -6  160.07    3.07
   0   5  -6  176.50    3.32
   0  -5   6  150.29    3.32
   0   5   6  177.28    3.36
   0   5   6  178.03    3.24
   0  -5  -6  153.15    3.10
   0  -5   6  168.65    3.17
   0   5   6  177.14    3.16
   0   5  -6  173.46    3.13
   0  -5  -6  170.90    3.40
   0  -5  -6  147.52    3.10
   0  -5   6  155.02    3.36
   0  -5  -6  154.38    3.11
   0   5  -6  175.74    3.09
   0   5  -7  838.00   11.64
   0   5  -7  741.70   11.91
   0   5   7  663.69   11.10
   0   5  -7  813.61   12.19
   0  -5   7  802.17   11.69
   0  -5  -7  869.24   12.38
   0  -5  -7  822.87   11.71
   0   5  -7  828.25   11.48
   0   5  -7  829.97   11.89
   0   5   7  841.66   11.55
   0   5  -7  732.84   11.61
   0   5   7  781.19   11.67
   0   5   7  791.86   11.84
   0  -5   7  785.99   12.00
   0  -5  -7  825.56   11.72
   0   5   7  822.19   11.65
   0  -5   7  878.52   11.78
   0   5  -7  774.16   11.60
   0  -5  -7  772.82   11.71
   0  -5  -7  832.44   11.74
   0  -5  -7  881.43   12.11
   0   5  -7  795.71   11.63
   0  -5   7  754.59   11.98
   0  -5   8  534.50    8.28
   0   5  -8  491.54    8.60
   0   5  -8  553.74    8.32
   0   5  -8  540.80    8.85
   0  -5  -8  558.35    8.96
   0  -5   8  556.42    7.96
   0  -5  -8  523.00    8.33
   0   5   8  586.79    8.22
   0   5  -8  578.93    8.23
   0   5  -8  525.50    8.38
   0   5  -8  560.58    8.54
   0   5   8  527.20    8.37
   0   5   8  562.83    8.60
   0  -5   8  528.67    8.68
   0   5  -8  544.63    8.27
   0  -5  -8  537.39    8.34
   0  -5   8  602.90    8.48
   0   5   8  581.05    8.34
   0   5  -8  560.56    8.37
   0  -5  -8  579.88    8.73
   0  -5   8  523.99    8.75
   0  -5  -8  501.79    8.23
   0  -5  -8  504.67    8.35
   0   5  -9  320.43    5.97
   0  -5   9  309.58    5.45
   0   5  -9  376.31    5.72
   0  -5  -9  354.83    6.25
   0  -5  -9  330.84    5.64
   0   5  -9  332.75    5.74
   0   5   9  378.47    5.52
   0  -5  -9  318.96    5.35
   0   5  -9  378.44    5.63
   0   5  -9  366.07    5.87
   0   5   9  378.03    5.81
   0   5   9  365.56    5.91
   0  -5   9  366.16    5.70
   0  -5  -9  347.64    5.62
   0   5  -9  341.22    5.57
   0   5   9  369.99    5.63
   0  -5  -9  367.66    6.03
   0  -5   9  317.39    5.16
   0   5  -9  373.33    5.78
   0  -5   9  325.09    6.02
   0  -5  -9  331.16    5.58
   0  -5  -9  326.03    5.66
   0  -5  10   22.39    0.87
   0   5 -10   32.34    1.39
   0   5 -10   34.78    1.17
   0  -5 -10   22.33    1.00
   0  -5 -10   26.98    1.32
   0  -5  10   22.87    1.01
   0  -5 -10   23.99    1.27
   0   5 -10   26.38    1.10
   0   5 -10   29.30    1.14
   0  -5 -10   19.74    0.81
   0   5 -10   33.40    1.10
   0   5  10   30.42    1.12
   0   5  10   32.71    1.23
   0   5 -10   27.68    0.98
   0   5  10   28.65    1.01
   0  -5  10   23.09    0.96
   0  -5 -10   19.31    0.89
   0  -5 -10   21.59    1.01
   0  -5 -10   25.61    1.21
   0   5 -10   32.09    1.17
   0  -5 -10   22.54    0.94
   0  -5  10   20.81    1.16
   0   5 -11   27.13    1.35
   0   5 -11   31.55    1.17
   0   5 -11   28.30    1.44
   0  -5  11   27.12    1.13
   0  -5 -11   30.60    1.46
   0  -5 -11   31.11    1.44
   0  -5 -11   27.64    1.11
   0  -5 -11   26.04    0.93
   0   5 -11   27.05    1.14
   0   5 -11   31.12    1.14
   0  -5  11   24.97    1.04
   0   5 -11   26.07    1.16
   0   5  11   29.25    1.14
   0  -5  11   29.53    1.35
   0   5  11   29.17    1.22
   0   5 -11   26.97    0.98
   0   5  11   28.06    1.01
   0  -5  11   29.63    1.06
   0  -5 -11   27.90    1.02
   0  -5 -11   31.69    1.34
   0   5 -11   30.23    1.21
   0  -5 -11   27.24    1.05
   0  -5 -11   27.38    1.13
   0  -5  11   27.47    1.33
   0   5 -12  100.00    2.34
   0   5 -12   95.43    2.75
   0   5 -12   85.59    2.58
   0  -5 -12  102.14    2.72
   0  -5  12   97.63    2.34
   0  -5 -12   98.92    2.67
   0  -5 -12   95.90    2.28
   0   5 -12  114.12    2.40
   0  -5  12  103.14    2.32
   0   5 -12   98.06    2.48
   0  -5 -12   99.36    2.10
   0   5 -12  104.11    2.43
   0  -5  12  109.85    2.71
   0   5  12  105.09    2.39
   0   5  12  103.87    2.49
   0   5  12  103.72    2.19
   0  -5  12  118.03    2.33
   0   5 -12   99.35    2.17
   0  -5 -12  114.26    2.32
   0   5 -12  103.03    2.46
   0  -5 -12  100.05    2.36
   0  -5  12   96.26    2.65
   0  -5 -12  112.94    2.68
   0  -5 -12  100.74    2.24
   0   5 -13   66.36    1.85
   0   5 -13   56.39    2.05
   0   5 -13   63.55    2.19
   0  -5  13   62.61    1.85
   0  -5 -13   59.07    2.03
   0  -5 -13   65.37    2.14
   0  -5 -13   61.49    1.74
   0  -5  13   63.75    1.77
   0   5 -13   63.04    1.93
   0  -5 -13   59.59    1.55
   0   5 -13   73.45    1.88
   0   5 -13   66.94    1.86
   0   5  13   66.15    1.94
   0  -5  13   67.30    2.08
   0   5  13   70.38    1.88
   0  -5  13   72.93    1.75
   0  -5 -13   65.95    1.66
   0  -5  13   59.15    2.03
   0  -5 -13   63.44    1.82
   0  -5 -13   61.91    1.67
   0  -5 -13   70.36    2.07
   0   5 -13   67.62    1.96
   0   5 -14    0.88    0.73
   0   5 -14    0.90    0.67
   0  -5 -14    1.32    0.48
   0   5 -14    1.18    0.56
   0  -5 -14    1.24    0.67
   0  -5  14    2.18    0.71
   0  -5 -14    1.75    0.64
   0  -5 -14    2.82    0.43
   0   5 -14    2.14    0.52
   0   5 -14    2.07    0.55
   0   5 -14    2.50    0.55
   0  -5  14    3.09    0.57
   0   5  14    1.26    0.53
   0   5  14    1.39    0.46
   0  -5  14    2.99    0.43
   0  -5 -14    3.09    0.56
   0  -5  14    1.79    0.66
   0  -5 -14    2.46    0.44
   0  -5  14    2.50    0.70
   0   5 -14    1.51    0.58
   0  -5 -14    2.80    0.63
   0   5 -15   72.10    2.49
   0   5 -15   76.50    2.14
   0  -5 -15   79.31    2.42
   0  -5 -15   82.90    2.50
   0  -5 -15   81.72    2.07
   0  -5  15   81.72    2.28
   0   5 -15   75.83    2.28
   0  -5  15   88.61    2.19
   0   5 -15   87.76    2.22
   0  -5 -15   76.13    1.85
   0   5 -15   80.73    2.12
   0  -5  15   87.25    2.44
   0   5  15   80.38    2.13
   0   5  15   79.43    2.21
   0  -5  15   85.31    1.94
   0  -5 -15   79.43    1.96
   0  -5 -15   83.00    2.17
   0  -5 -15   90.22    2.43
   0  -5  15   76.36    2.42
   0   5 -15   80.93    2.30
   0  -5 -16   34.93    1.15
   0   5 -16   34.83    1.33
   0   5 -16   39.70    1.47
   0  -5  16   39.30    1.42
   0   5 -16   34.17    1.52
   0   5 -16   31.81    1.68
   0   5  16   35.36    1.38
   0  -5  16   36.40    1.59
   0   5  16   35.27    1.44
   0  -5 -16   32.79    1.53
   0  -5  16   35.85    1.55
   0  -5 -16   39.17    1.71
   0  -5 -16   41.17    1.63
   0   5 -16   36.56    1.53
   0  -5  16   32.78    1.56
   0  -5 -16   37.13    1.40
   0  -5 -16   33.65    1.20
   0  -5  17    9.84    0.64
   0  -5 -17    9.56    0.65
   0   5 -17   13.82    1.04
   0   5 -17   16.20    0.99
   0  -5  17   11.63    0.87
   0   5 -17   12.84    1.18
   0   5  17   16.41    1.02
   0   5  17   15.59    0.96
   0  -5 -17   10.93    1.04
   0  -5 -17    9.27    0.93
   0  -5  17   10.21    1.04
   0   5 -17   15.28    1.04
   0  -5 -17   11.48    0.97
   0  -5 -17   10.51    0.83
   0   5 -18   13.88    0.98
   0   5 -18   10.70    0.98
   0  -5 -18   10.70    0.69
   0  -5  18   12.10    0.70
   0  -5  18   13.25    0.94
   0   5 -18   13.06    1.21
   0   5 -18   15.01    1.25
   0   5  18   14.48    1.01
   0   5  18   14.01    0.93
   0  -5  18   15.80    1.20
   0  -5 -18   15.54    1.20
   0  -5 -18   13.56    0.93
   0   5 -18   13.05    1.02
   0  -5 -18   13.82    1.04
   0   5 -18   15.18    0.99
   0  -5  19   43.63    1.35
   0   5 -19   47.92    1.93
   0  -5  19   49.21    1.73
   0  -5 -19   42.42    1.38
   0   5 -19   56.13    1.90
   0   5 -19   43.96    2.07
   0   5 -19   52.36    2.20
   0   5  19   52.59    1.78
   0   5  19   53.71    1.88
   0  -5  19   54.46    2.04
   0  -5 -19   48.61    2.03
   0  -5 -19   51.13    1.94
   0   5 -19   54.07    1.87
   0  -5 -19   47.35    1.71
   0   5 -19   52.05    1.99
   0  -5  20  235.39    4.34
   0   5 -20  196.98    4.56
   0  -5  20  215.85    3.75
   0   5 -20  232.44    4.48
   0   5 -20  169.95    4.65
   0   5 -20  152.76    4.44
   0   5  20  196.04    4.16
   0   5  20  189.46    4.25
   0  -5 -20  190.22    4.52
   0  -5  20  201.35    4.48
   0  -5 -20  191.11    4.10
   0  -5 -20  216.42    4.52
   0   5 -20  199.36    4.48
   0   5 -20  198.98    4.24
   0  -5  21  183.17    3.82
   0  -5  21  161.58    3.21
   0   5 -21  162.96    4.12
   0   5 -21  188.70    4.05
   0   5 -21  173.19    4.16
   0  -5 -21  159.78    3.68
   0   5 -21  169.24    3.86
   0  -5 -21  174.76    4.05
   0   5 -21  134.95    4.09
   0   5 -21  167.11    3.84
   0   5 -21  156.38    4.36
   0  -5 -21  158.31    4.09
   0  -5  21  179.16    4.18
   0   5  21  172.23    3.79
   0   5 -22  183.52    4.96
   0   5 -22  213.34    5.25
   0   5 -22  216.84    4.61
   0   5 -22  263.12    3.92
   0  -5  22  221.58    3.71
   0  -5  22  213.24    3.59
   0  -5  22  218.69    3.26
   0   5  22  206.77    3.44
   0  -5  22  200.62    3.36
   0  -5  22  195.29    3.36
   0   5  22  211.56    3.27
   0  -5  22  212.33    3.67
   0  -5  22  204.14    3.46
   0   5  22  202.47    3.26
   0  -5  22  210.96    3.35
   0  -5  22  202.26    3.37
   0   5 -22  238.27    4.75
   0  -5 -22  227.87    4.54
   0  -5 -22  250.90    4.98
   0  -5 -22  222.77    4.97
   0  -5  22  243.01    5.06
   0  -5 -22  223.24    5.43
   0   5 -22  278.15    5.04
   0  -5  22  283.03    4.87
   0   5  22  239.44    4.65
   0   5 -23  146.63    4.30
   0   5 -23  136.55    4.19
   0   5 -23  169.06    3.92
   0   5 -23  200.44    3.19
   0  -5  23  145.90    2.78
   0  -5  23  161.33    2.95
   0  -5  23  158.69    2.86
   0   5 -23  184.95    3.99
   0  -5 -23  175.07    3.80
   0   5  23  151.19    2.62
   0  -5  23  162.91    2.53
   0   5  23  149.08    2.68
   0  -5  23  156.02    2.78
   0  -5  23  154.15    2.94
   0  -5  23  153.20    2.73
   0  -5  23  152.34    2.64
   0   5  23  153.64    2.54
   0  -5  23  160.37    2.63
   0   5 -23  212.02    4.32
   0  -5  23  218.45    4.16
   0  -5 -23  158.26    4.53
   0  -5 -23  159.36    4.10
   0  -5  23  150.34    2.63
   0   5  23  163.04    2.55
   0  -5  23  148.35    2.63
   0   5  23  185.13    3.94
   0   5 -24  194.48    4.36
   0   5 -24  172.27    4.77
   0   5  24  193.42    2.94
   0  -5  24  167.42    3.01
   0  -5  24  176.57    3.04
   0   5 -24  223.33    3.55
   0  -5  24  187.88    3.35
   0  -5  24  180.37    3.23
   0   5  24  181.55    3.01
   0   5  24  183.04    3.10
   0  -5  24  189.13    2.92
   0  -5  24  180.52    3.19
   0  -5  24  176.65    3.32
   0  -5  24  177.50    3.12
   0   5  24  178.57    2.92
   0  -5  24  186.77    3.02
   0  -5  24  178.59    3.05
   0  -5 -24  258.34    5.25
   0  -5  24  249.41    4.58
   0   5 -24  248.19    4.79
   0   5  24  207.21    4.36
   0  -5 -24  193.32    4.18
   0   5 -24  208.54    4.44
   0  -5 -24  186.52    5.04
   0   5  25  104.99    1.83
   0   5  25  110.19    2.04
   0   5  25  106.99    2.41
   0   5 -25  117.98    2.34
   0  -5  25   93.51    2.06
   0  -5  25   87.77    2.14
   0  -5  25  107.27    1.81
   0   5  25  102.58    2.00
   0   5  25  100.80    1.89
   0  -5  25  107.97    1.90
   0   5  25  102.13    1.94
   0   5  25  109.81    2.14
   0   5  25  109.83    2.14
   0  -5  25   97.86    2.03
   0  -5  25   95.35    1.98
   0  -5  25   92.70    1.89
   0   5  25  108.85    1.83
   0  -5  25   97.25    1.91
   0  -5  25  108.93    1.81
   0   5  25  108.18    2.07
   0   5  25  104.70    1.83
   0  -5  25  104.39    1.90
   0  -5  25   99.37    1.92
   0  -5  25   97.03    2.17
   0   5  26   36.54    1.08
   0  -5  26   32.80    0.81
   0  -5  26   30.20    1.14
   0  -5  26   31.70    1.06
   0  -5  26   32.95    1.18
   0  -5  26   33.75    0.82
   0   5  26   33.56    0.99
   0   5  26   33.37    0.92
   0   5 -26   40.47    1.14
   0   5 -26   40.86    1.10
   0  -5  26   31.28    1.01
   0  -5  26   30.16    0.97
   0   5  26   33.64    0.84
   0   5  26   34.11    0.86
   0  -5  26   30.79    0.91
   0  -5  26   32.68    0.90
   0   5  26   36.62    0.86
   0  -5  26   30.09    0.90
   0   5  26   35.81    1.38
   0   5  26   39.12    1.07
   0  -5  26   33.18    0.90
   0   5  26   33.40    0.96
   0   5  26   35.33    1.10
   0   5  26   36.25    1.12
   0  -5  27   13.87    0.52
   0  -5  27   13.04    0.82
   0   5 -27   15.38    0.76
   0  -5  27   14.45    0.53
   0   5  27   12.73    0.65
   0   5  27   12.17    0.57
   0   5 -27   15.30    0.71
   0  -5  27   12.54    0.73
   0  -5  27   12.99    0.70
   0  -5  27   12.29    0.66
   0   5  27   14.12    0.73
   0   5  27   12.51    0.54
   0  -5  27   13.25    0.58
   0  -5  27   12.47    0.59
   0   5  27   13.16    0.53
   0  -5  27   13.06    0.60
   0   5  27   14.73    0.74
   0   5  27   12.89    1.03
   0   5  27   13.33    0.75
   0  -5  27   14.18    0.61
   0   5  27   13.51    0.76
   0   5 -28    2.73    0.51
   0   5  28    2.23    0.38
   0  -5  28    3.04    0.35
   0   5  28    2.30    0.44
   0   5 -28    2.67    0.47
   0  -5  28    1.79    0.51
   0  -5  28    1.97    0.57
   0  -5  28    2.09    0.44
   0  -5  28    2.07    0.46
   0   5  28    2.34    0.53
   0  -5  28    2.71    0.41
   0  -5  28    2.50    0.31
   0   5  28    2.76    0.54
   0  -5  28    2.18    0.36
   0   5  28    2.43    0.36
   0  -5  28    1.96    0.39
   0  -5  28    2.72    0.34
   0   5  28    2.59    0.52
   0   5  28    2.15    0.82
   0   5  28    2.00    0.51
   0  -5  28    2.52    0.41
   0   5  28    2.79    0.35
   0  -5  29  141.42    2.23
   0   5  29  121.26    2.35
   0   5  29  120.75    2.35
   0  -5  29  122.11    2.59
   0  -5  29  138.58    2.22
   0   5  29  121.16    2.27
   0   5 -29  147.52    2.59
   0   5  29  120.47    2.39
   0   5 -29  145.24    2.52
   0  -5  29  127.99    2.44
   0  -5  29  119.45    2.39
   0  -5  29  135.09    2.32
   0   5  29  129.56    2.23
   0  -5  29  125.06    2.33
   0   5  29  133.51    2.50
   0   5  29  135.02    2.43
   0  -5  29  125.75    2.33
   0  -5  29  123.38    2.49
   0   5  29  123.88    2.85
   0   5  29  132.63    2.43
   0   5  29  127.16    2.53
   0   5  29  128.58    2.54
   0  -5  29  139.11    2.17
   0  -5  29  140.22    2.34
   0  -5  30   36.75    1.24
   0   5  30   37.47    1.49
   0   5  30   38.20    0.95
   0  -5  30   39.44    1.00
   0  -5  30   36.91    1.02
   0   5  30   43.46    1.15
   0   5  30   42.13    1.18
   0   5  30   36.08    1.06
   0   5  30   35.58    1.05
   0  -5  30   40.39    0.93
   0  -5  30   36.29    1.01
   0  -5  30   37.44    1.17
   0  -5  30   40.67    1.04
   0   5  30   38.36    1.20
   0  -5  30   40.33    0.88
   0   5  30   38.86    1.21
   0   5  30   38.07    0.99
   0   5  30   35.55    1.07
   0  -5  30   41.16    0.94
   0  -5  31    0.88    0.54
   0   5  31    0.66    0.77
   0  -5  31    0.65    0.29
   0   5 -31    1.11    0.45
   0  -5  31    0.49    0.30
   0  -5  31    0.43    0.34
   0   5  31    0.98    0.45
   0   5  31    0.82    0.48
   0   5  31    1.10    0.45
   0  -5  31    0.68    0.30
   0   5  31    0.95    0.46
   0  -5  31    0.39    0.34
   0   5  31    0.61    0.30
   0   5  31    0.52    0.37
   0  -5  31    0.56    0.43
   0   5  31    0.86    0.49
   0   5  31    0.97    0.49
   0  -5  31    0.65    0.39
   0  -5  31    0.53    0.26
   0   5  32    2.22    0.42
   0   5  32    2.41    0.33
   0   5  32    2.83    0.53
   0   5  32    2.85    0.48
   0   5  32    2.40    0.48
   0   5  32    2.75    0.48
   0  -5  32    2.93    0.35
   0  -5  32    2.86    0.34
   0  -5  32    2.87    0.35
   0   5 -32    2.48    0.48
   0   5  32    1.98    0.82
   0  -5  32    2.95    0.55
   0   5  32    2.11    0.52
   0  -5  32    3.11    0.43
   0   5  32    2.06    0.51
   0  -5  32    2.98    0.30
   0   5  33    0.32    0.48
   0   5  33    0.42    0.48
   0  -5  33    0.64    0.25
   0  -5  33    0.62    0.38
   0   5  33    0.25    0.35
   0   5  33    0.44    0.43
   0   5  33    0.59    0.43
   0  -5  33    0.80    0.29
   0  -5  33    0.51    0.30
   0   5 -33    0.40    0.41
   0  -5  33    0.61    0.27
   0   5  33    0.39    0.44
   0   5  33    0.01    0.47
   0  -5  34    6.89    0.35
   0  -5  34    6.95    0.50
   0   5  34    6.10    0.60
   0   5  34    6.39    0.60
   0   5  34    5.39    0.47
   0   5  34    6.52    0.53
   0   5  34    6.58    0.54
   0  -5  34    6.81    0.41
   0  -5  34    6.95    0.38
   0  -5  34    7.00    0.44
   0   5  34    6.15    0.58
   0  -5  35   13.48    0.45
   0   5  35   12.55    0.71
   0  -5  35   13.63    0.60
   0   5  35   13.51    0.72
   0   5  35   11.17    0.56
   0   5 -35   15.21    0.69
   0  -5  35   13.98    0.52
   0   5  35   12.88    0.62
   0   5  35   12.57    0.62
   0  -5  35   13.36    0.54
   0  -5  35   13.93    0.50
   0   5  35   14.21    0.70
   0   5  36    3.96    0.50
   0   5 -36    3.87    0.45
   0   5  36    3.56    0.43
   0   5  36    3.47    0.43
   0  -5  36    4.63    0.33
   0  -5  36    4.36    0.36
   0   5 -36    4.19    0.44
   0  -5  36    4.49    0.29
   0   5  36    3.74    0.51
   0  -5  36    4.44    0.43
   0   5  36    3.80    0.50
   0  -5  37    1.89    0.29
   0  -5  37    1.83    0.25
   0   5 -37    2.80    0.36
   0   5  37    2.91    0.46
   0  -5  37    2.17    0.36
   0   5  37    2.76    0.46
   0  -5  37    1.71    0.22
   0  -5  38    1.34    0.24
   0   5 -38    1.83    0.33
   0   5  38    1.54    0.41
   0   5  38    1.46    0.41
   0  -5  38    1.46    0.33
   0  -5  39    8.46    0.34
   0  -5  39    8.81    0.43
   0   5  39    6.08    0.47
   0   5  39    6.21    0.47
   0  -5  40    4.12    0.24
   0   5  40    3.01    0.36
   0  -5  40    4.53    0.33
   0   5  40    3.25    0.37
   0  -5  41    9.40    0.37
   0  -5  42    7.78    0.27
   0   6   0   88.54    2.20
   0  -6   0  116.16    2.44
   0   6   0   98.13    2.37
   0   6   0  100.41    2.28
   0  -6   0  114.06    2.56
   0  -6   0   95.68    2.33
   0   6   0   80.13    2.12
   0  -6   0   96.95    2.40
   0  -6   0  101.52    2.51
   0  -6  -1  854.00   12.22
   0   6  -1  759.27   11.99
   0   6  -1  828.36   12.33
   0   6   1  798.67   12.14
   0   6  -1  832.28   12.15
   0  -6  -1  898.53   12.51
   0   6   1  840.36   12.08
   0  -6   1  825.39   12.30
   0   6  -1  707.79   11.89
   0   6   1  736.87   11.93
   0  -6  -1  813.96   12.14
   0  -6   1  822.23   12.25
   0  -6   1  886.96   12.49
   0  -6  -1  849.05   12.41
   0  -6   1  853.88   12.42
   0   6  -1  777.87   11.48
   0  -6  -1  863.30   12.34
   0   6  -2  115.40    2.52
   0  -6  -2  140.04    2.72
   0  -6   2  127.28    2.87
   0   6  -2   97.49    2.55
   0   6   2   94.41    2.38
   0   6  -2  131.95    2.76
   0  -6  -2  153.59    3.02
   0   6   2  126.20    2.56
   0  -6   2  140.59    2.82
   0   6   2  101.35    2.40
   0  -6   2  113.15    2.65
   0   6  -2   91.98    2.32
   0  -6  -2  120.94    2.78
   0  -6  -2  117.62    2.66
   0   6  -2  100.39    2.08
   0  -6   2  114.25    2.70
   0  -6   2  118.30    2.76
   0   6  -3   94.09    2.16
   0   6   3   95.27    2.17
   0  -6  -3   91.39    2.22
   0  -6   3  101.27    2.31
   0  -6   3   89.76    2.37
   0   6   3   79.74    2.04
   0   6  -3   79.85    2.26
   0   6   3  101.32    2.20
   0   6  -3  107.40    2.40
   0  -6   3   82.70    2.18
   0  -6  -3   95.40    2.42
   0  -6   3   84.07    2.27
   0   6   3   87.70    2.13
   0  -6  -3   86.29    2.24
   0  -6  -3   87.58    2.36
   0  -6   3   77.97    2.21
   0   6  -3   88.46    1.85
   0  -6   4    6.03    0.77
   0   6   4    3.84    0.53
   0   6   4    5.10    0.68
   0   6  -4    4.92    0.57
   0  -6   4    8.07    0.70
   0   6   4    5.05    0.58
   0  -6  -4    7.35    0.65
   0   6   4    3.99    0.52
   0  -6   4    6.23    0.75
   0   6  -4    4.14    0.72
   0   6  -4    4.74    0.40
   0  -6  -4    7.12    0.80
   0   6   4    5.23    0.58
   0  -6   4    5.78    0.62
   0   6  -4    5.01    0.66
   0   6  -4    6.11    0.67
   0  -6  -4    6.61    0.97
   0   6  -4    4.40    0.45
   0  -6  -4    6.45    0.72
   0  -6  -4    6.77    0.82
   0  -6   4    6.24    0.73
   0   6   5  484.77    7.80
   0  -6   5  442.95    7.82
   0   6   5  468.81    7.58
   0   6  -5  464.22    7.55
   0  -6  -5  489.16    7.69
   0  -6   5  520.18    7.79
   0   6   5  474.42    7.58
   0   6   5  430.38    7.27
   0  -6   5  497.19    7.87
   0   6  -5  481.11    8.00
   0   6   5  514.26    7.56
   0  -6  -5  504.38    8.09
   0   6  -5  520.48    7.91
   0   6  -5  463.71    7.14
   0   6  -5  491.44    7.71
   0  -6  -5  534.27    8.46
   0  -6   5  504.16    7.52
   0   6  -5  484.33    7.36
   0  -6   5  423.28    7.66
   0  -6  -5  457.22    7.61
   0   6   6  308.08    5.34
   0   6   6  303.75    5.50
   0  -6   6  275.25    5.50
   0   6   6  328.99    5.34
   0   6  -6  319.10    5.31
   0  -6  -6  346.11    5.49
   0  -6   6  363.39    5.57
   0   6  -6  279.35    5.60
   0  -6   6  294.12    5.39
   0   6  -6  242.82    5.27
   0   6  -6  354.92    5.65
   0   6  -6  335.78    5.01
   0  -6  -6  361.97    5.93
   0   6   6  348.72    5.30
   0  -6   6  299.73    5.10
   0  -6  -6  312.53    5.94
   0   6  -6  300.28    5.11
   0  -6   6  294.43    5.64
   0  -6  -6  286.46    5.29
   0   6   7  124.90    2.89
   0   6   7  121.05    2.68
   0  -6   7  120.85    2.98
   0   6  -7  116.50    2.62
   0   6   7  122.99    2.66
   0  -6  -7  131.42    2.78
   0  -6   7  141.38    2.86
   0   6  -7  106.47    2.80
   0  -6   7  127.96    2.81
   0   6  -7  119.81    3.04
   0   6  -7  121.66    2.60
   0   6  -7  130.01    2.90
   0  -6  -7  139.62    3.17
   0   6  -7  123.09    2.43
   0   6   7  132.74    2.64
   0  -6  -7  138.55    3.33
   0  -6   7  129.81    2.50
   0   6  -7  119.81    2.58
   0  -6   7  122.62    3.03
   0  -6  -7  125.01    2.76
   0  -6  -7  131.69    3.04
   0   6   8    1.48    0.52
   0   6   8    1.66    0.49
   0  -6   8    1.48    0.48
   0   6  -8    1.72    0.46
   0  -6  -8    1.22    0.46
   0   6   8    1.79    0.47
   0   6  -8    1.26    0.60
   0   6  -8    1.47    0.68
   0  -6   8    1.18    0.46
   0   6  -8    1.91    0.49
   0   6   8    1.99    0.44
   0   6  -8    2.48    0.55
   0   6  -8    1.95    0.40
   0  -6  -8    1.72    0.80
   0  -6   8    1.23    0.67
   0  -6  -8    1.52    0.49
   0   6  -8    1.69    0.45
   0  -6  -8    1.11    0.53
   0  -6   8    1.27    0.62
   0  -6  -8    1.97    0.64
   0   6   9   61.73    1.76
   0   6   9   62.55    1.90
   0  -6   9   53.67    1.89
   0  -6  -9   48.73    1.58
   0   6  -9   53.56    1.60
   0   6   9   56.72    1.61
   0  -6   9   55.39    1.67
   0   6  -9   67.38    1.77
   0   6  -9   64.11    2.12
   0   6  -9   54.73    1.90
   0   6  -9   52.88    1.63
   0   6   9   61.38    1.57
   0   6  -9   60.28    1.55
   0   6  -9   60.04    1.84
   0  -6  -9   58.55    2.11
   0  -6  -9   54.85    1.90
   0  -6  -9   48.70    1.66
   0  -6  -9   52.21    1.64
   0  -6   9   51.44    1.92
   0   6  -9   62.68    1.72
   0   6  10   11.35    0.88
   0   6  10   10.64    0.76
   0   6 -10   11.05    0.74
   0  -6 -10   12.88    0.81
   0  -6  10   13.86    0.82
   0   6  10   11.78    0.74
   0   6 -10   10.48    0.95
   0   6 -10   12.08    0.83
   0   6 -10   12.39    1.07
   0   6 -10   11.81    0.87
   0  -6  10   11.27    0.76
   0   6 -10   10.49    0.78
   0   6 -10   12.59    0.75
   0  -6 -10   13.41    1.16
   0  -6 -10   11.09    0.85
   0  -6  10   11.17    0.99
   0  -6 -10   11.25    0.80
   0   6 -10   11.74    0.80
   0  -6 -10   12.00    0.97
   0   6  11  234.84    4.39
   0   6  11  228.36    4.55
   0  -6  11  276.33    4.52
   0   6  11  238.82    4.27
   0   6 -11  221.99    4.18
   0  -6 -11  253.67    4.37
   0   6 -11  216.66    4.28
   0   6 -11  185.77    4.54
   0   6 -11  214.20    4.39
   0   6 -11  246.67    4.59
   0  -6  11  239.61    4.28
   0   6 -11  252.20    4.30
   0  -6 -11  247.70    5.05
   0  -6 -11  233.63    4.89
   0  -6  11  224.30    4.79
   0  -6 -11  255.55    4.85
   0  -6 -11  225.31    4.42
   0  -6 -11  239.56    4.39
   0   6 -11  227.61    4.41
   0   6  12  204.96    4.06
   0   6  12  204.60    4.24
   0  -6  12  267.77    4.29
   0  -6 -12  239.63    4.12
   0   6 -12  182.32    3.93
   0   6 -12  153.98    4.16
   0   6 -12  221.66    4.27
   0   6 -12  202.00    4.16
   0   6 -12  233.44    4.05
   0  -6  12  234.38    4.08
   0  -6  12  219.93    4.25
   0  -6 -12  203.68    4.54
   0  -6 -12  200.07    4.56
   0   6 -12  200.11    4.09
   0  -6 -12  190.28    4.04
   0  -6  12  201.87    4.52
   0  -6 -12  223.07    4.50
   0  -6 -12  204.89    4.00
   0   6  13  301.62    5.73
   0  -6  13  341.40    6.14
   0   6  13  303.69    5.58
   0  -6  13  381.39    5.71
   0  -6 -13  342.85    5.54
   0   6 -13  238.62    5.75
   0   6 -13  287.17    5.50
   0  -6  13  344.17    5.61
   0   6 -13  318.29    5.73
   0   6 -13  326.31    5.53
   0   6 -13  270.91    5.59
   0  -6 -13  327.34    6.23
   0  -6 -13  324.21    6.24
   0  -6 -13  340.06    6.11
   0   6 -13  297.93    5.64
   0  -6 -13  306.46    5.64
   0  -6  13  306.50    6.11
   0  -6 -13  326.71    5.56
   0   6  14   39.90    1.50
   0   6  14   42.85    1.64
   0  -6  14   52.79    1.57
   0   6 -14   39.13    1.87
   0   6 -14   33.41    1.70
   0   6 -14   39.03    1.51
   0   6 -14   47.61    1.66
   0  -6  14   50.73    1.60
   0   6 -14   49.81    1.60
   0   6 -14   39.99    1.65
   0  -6 -14   39.76    1.80
   0  -6 -14   43.17    1.90
   0  -6  14   38.95    1.78
   0  -6 -14   41.27    1.58
   0  -6 -14   45.39    1.80
   0  -6 -14   42.51    1.49
   0   6 -14   39.12    1.59
   0   6  15  233.59    4.49
   0   6  15  226.01    4.62
   0  -6  15  250.68    4.32
   0  -6 -15  232.06    5.02
   0  -6 -15  216.93    4.90
   0   6 -15  183.46    4.73
   0   6 -15  202.42    4.94
   0   6 -15  215.18    4.40
   0  -6 -15  221.50    4.48
   0  -6 -15  224.10    4.31
   0   6 -15  223.52    4.61
   0  -6  15  212.72    4.90
   0  -6 -15  243.49    4.90
   0   6 -15  240.59    4.57
   0  -6  15  253.48    4.50
   0   6 -15  251.37    4.52
   0   6 -15  204.25    4.55
   0  -6  16  114.31    3.35
   0  -6 -16  120.55    3.03
   0  -6 -16  134.87    3.41
   0   6 -16  134.30    3.25
   0  -6 -16  114.21    3.32
   0  -6 -16  124.71    3.47
   0  -6 -16  125.95    2.68
   0   6 -16  134.02    3.32
   0  -6  16  150.82    3.16
   0   6 -16  154.61    3.25
   0   6 -16  155.42    3.21
   0   6 -16  105.32    3.32
   0   6 -16  116.26    2.96
   0   6 -16  115.98    3.50
   0   6  16  130.54    3.06
   0   6  16  131.37    3.20
   0   6 -17  163.22    3.78
   0  -6  17  135.70    3.79
   0  -6 -17  147.94    3.49
   0  -6 -17  165.00    3.90
   0  -6 -17  152.93    3.97
   0  -6 -17  134.27    3.70
   0   6 -17  181.34    3.66
   0  -6  17  182.19    3.63
   0  -6 -17  149.59    3.08
   0   6 -17  151.10    3.51
   0   6 -17  129.32    3.83
   0   6 -17  150.46    4.15
   0   6  17  170.39    3.61
   0   6  17  156.68    3.65
   0  -6 -18   13.89    1.14
   0  -6 -18   10.92    0.95
   0   6 -18   13.18    1.08
   0   6 -18   16.99    1.09
   0  -6  18   14.36    1.00
   0  -6  18   12.75    0.77
   0  -6 -18   13.75    1.25
   0   6  18   12.84    0.97
   0   6  18   12.99    1.02
   0   6 -18   13.14    1.01
   0   6 -18   12.40    1.31
   0   6 -18   10.79    1.18
   0   6  19  177.03    3.75
   0  -6  19  140.75    2.60
   0   6  19  177.68    3.93
   0   6  19  158.55    2.65
   0  -6  19  145.50    2.69
   0  -6 -19  159.39    4.13
   0  -6  19  149.11    2.67
   0   6 -19  154.75    4.33
   0   6 -19  161.80    3.70
   0  -6  19  146.60    2.57
   0  -6  19  153.32    2.56
   0  -6  19  143.75    2.58
   0  -6  19  148.02    2.57
   0   6 -19  184.98    3.76
   0  -6 -19  203.82    4.54
   0  -6  19  198.52    3.82
   0   6 -19  202.90    3.97
   0  -6  19  183.92    3.30
   0   6 -19  182.14    4.07
   0   6 -19  176.75    3.84
   0  -6 -19  179.57    4.12
   0  -6 -19  161.56    3.69
   0  -6  20   25.78    0.76
   0  -6  20   25.14    0.77
   0  -6  20   25.28    0.93
   0   6  20   28.74    1.47
   0   6  20   28.93    1.42
   0   6  20   28.46    0.84
   0   6  20   27.47    0.80
   0  -6 -20   26.61    1.67
   0   6 -20   28.98    0.94
   0  -6  20   24.73    0.89
   0  -6 -20   25.64    1.39
   0   6 -20   30.41    1.49
   0   6 -20   30.53    1.61
   0  -6 -20   29.33    1.60
   0  -6  20   24.22    0.83
   0   6 -20   26.85    1.42
   0   6 -20   27.21    1.81
   0  -6  20   26.11    0.76
   0  -6  20   25.30    0.76
   0  -6  20   33.77    1.21
   0  -6  20   34.24    1.51
   0   6 -20   36.91    1.61
   0  -6 -20   37.38    1.90
   0  -6  20   28.37    1.02
   0  -6  20   25.19    0.88
   0   6 -20   32.07    1.15
   0  -6  21  116.86    2.14
   0  -6  21  115.40    2.13
   0  -6  21  115.99    2.32
   0   6  21  126.29    3.33
   0   6  21  128.25    3.22
   0   6  21  114.10    2.14
   0   6  21  111.03    2.08
   0  -6 -21  118.35    3.57
   0  -6  21  121.99    2.44
   0  -6  21  114.70    2.26
   0   6 -21  126.57    2.33
   0   6 -21  130.61    3.32
   0  -6 -21  139.99    3.61
   0  -6 -21  129.14    3.24
   0   6 -21  129.78    3.52
   0  -6  21  114.34    2.20
   0   6 -21  105.95    3.64
   0  -6  21  118.99    2.15
   0  -6  21  124.97    2.13
   0  -6  21  169.99    3.51
   0   6 -21  156.46    3.51
   0  -6 -21  168.77    4.11
   0  -6  21  113.64    2.40
   0   6 -21  138.78    2.63
   0  -6  21  109.08    2.23
   0  -6  22    2.94    0.39
   0  -6  22    2.80    0.38
   0  -6  22    1.63    0.45
   0   6 -22    2.29    0.63
   0   6  22    2.76    0.71
   0   6  22    2.63    0.65
   0  -6  22    2.27    0.50
   0   6  22    2.95    0.43
   0   6  22    2.76    0.38
   0   6 -22    2.04    0.95
   0   6 -22    2.73    0.47
   0  -6  22    2.32    0.48
   0  -6  22    2.62    0.44
   0  -6  22    4.30    0.77
   0   6 -22    4.40    0.79
   0  -6 -22    4.90    0.93
   0   6 -22    2.56    0.67
   0  -6 -22    2.70    0.69
   0  -6 -22    2.93    0.80
   0   6 -22    2.37    0.76
   0  -6 -22    1.36    0.84
   0  -6 -22    2.26    0.98
   0  -6  22    2.85    0.38
   0  -6  22    3.01    0.36
   0  -6  22    1.54    0.56
   0   6  23   74.57    1.54
   0   6  23   71.62    1.86
   0   6 -23   79.51    1.87
   0   6  23   74.99    1.53
   0  -6  23   64.71    1.61
   0   6  23   61.96    1.37
   0   6 -23   78.15    1.70
   0   6  23   64.61    1.46
   0  -6  23   68.34    1.30
   0  -6  23   65.10    1.55
   0   6 -23   70.64    1.59
   0   6 -23   75.94    1.64
   0  -6  23   64.22    1.49
   0  -6  23   63.35    1.40
   0  -6  23   65.97    1.39
   0  -6  23   64.59    1.41
   0  -6  23   62.16    1.41
   0  -6  23   64.76    1.68
   0   6  23   68.97    1.34
   0  -6  23   66.98    1.71
   0   6  24   15.05    0.57
   0   6  24   15.35    1.05
   0   6  24   15.17    0.74
   0   6 -24   15.74    0.92
   0  -6  24   16.28    0.55
   0   6  24   14.25    0.68
   0  -6  24   13.67    0.76
   0   6  24   15.36    0.63
   0  -6  24   16.05    0.54
   0   6  24   14.75    0.68
   0   6 -24   18.25    0.81
   0  -6  24   13.86    0.73
   0   6 -24   18.59    0.79
   0  -6  24   14.29    0.70
   0  -6  24   15.87    0.62
   0  -6  24   14.60    0.62
   0   6  24   15.48    0.74
   0   6  24   14.26    0.69
   0   6  24   15.60    0.75
   0  -6  24   11.62    0.84
   0  -6  24   14.72    0.64
   0  -6  24   14.66    0.62
   0  -6  24   12.39    0.83
   0   6  25  183.48    2.92
   0   6  25  199.59    3.62
   0   6  25  198.16    3.16
   0   6 -25  207.91    3.54
   0  -6  25  180.92    2.87
   0   6  25  204.99    3.17
   0  -6  25  174.31    3.22
   0   6  25  169.27    3.05
   0  -6  25  181.42    2.87
   0   6 -25  210.06    3.37
   0   6  25  171.81    2.97
   0  -6  25  178.96    3.18
   0   6 -25  204.27    3.29
   0  -6  25  172.36    3.10
   0  -6  25  177.34    2.98
   0  -6  25  167.71    3.01
   0   6  25  189.94    3.21
   0   6  25  187.32    3.21
   0  -6  25  167.96    3.31
   0  -6  25  158.54    2.97
   0  -6  25  170.72    3.02
   0  -6  25  183.44    3.37
   0   6  26   43.38    1.01
   0   6  26   45.16    1.55
   0   6 -26   48.36    1.45
   0  -6  26   42.92    0.97
   0   6  26   48.51    1.21
   0  -6  26   40.47    1.25
   0   6  26   43.06    1.18
   0   6 -26   51.33    1.33
   0   6  26   41.63    1.06
   0  -6  26   44.10    0.98
   0  -6  26   40.50    1.20
   0   6 -26   52.10    1.30
   0  -6  26   38.40    1.14
   0  -6  26   40.62    1.09
   0  -6  26   41.70    1.05
   0   6  26   42.19    1.20
   0   6  26   42.72    1.21
   0  -6  26   39.21    1.33
   0  -6  26   39.89    1.08
   0  -6  26   37.11    1.04
   0  -6  26   42.69    1.35
   0   6  27   54.99    1.18
   0   6  27   54.05    1.38
   0   6 -27   60.83    1.64
   0  -6  27   54.83    1.13
   0   6  27   53.31    1.70
   0  -6  27   50.53    1.42
   0  -6  27   56.41    1.15
   0   6  27   53.62    1.24
   0   6 -27   66.98    1.54
   0   6  27   54.63    1.34
   0  -6  27   50.94    1.36
   0   6 -27   66.39    1.50
   0  -6  27   48.53    1.32
   0  -6  27   54.52    1.24
   0  -6  27   51.29    1.25
   0  -6  27   42.63    1.46
   0   6  27   54.85    1.40
   0   6  27   54.60    1.40
   0  -6  27   50.37    1.50
   0  -6  27   51.06    1.24
   0   6  28   21.81    1.18
   0  -6  28   21.55    0.91
   0  -6  28   22.50    0.67
   0   6 -28   27.43    1.11
   0  -6  28   22.46    0.87
   0   6 -28   24.95    0.90
   0  -6  28   23.25    1.03
   0  -6  28   20.48    0.82
   0   6  28   24.64    0.93
   0  -6  28   20.42    0.76
   0  -6  28   22.39    0.75
   0   6  28   20.46    0.80
   0  -6  28   22.64    0.67
   0   6  28   21.24    0.74
   0   6 -28   25.02    0.94
   0   6  28   21.97    0.89
   0   6  28   22.22    0.89
   0  -6  28   22.23    0.64
   0  -6  28   20.41    0.75
   0  -6  29   45.08    0.97
   0  -6  29   34.73    1.25
   0   6 -29   41.40    1.22
   0   6  29   33.21    1.04
   0   6  29   36.85    0.99
   0  -6  29   43.48    0.95
   0   6 -29   42.12    1.18
   0  -6  29   35.90    1.18
   0  -6  29   36.23    1.10
   0  -6  29   34.47    1.08
   0  -6  29   39.82    1.06
   0  -6  29   41.64    1.03
   0   6  29   35.16    1.14
   0  -6  29   42.65    1.02
   0   6  29   36.46    1.16
   0  -6  29   42.96    0.91
   0   6  29   35.89    1.16
   0  -6  29   39.88    1.06
   0   6  29   32.06    1.42
   0  -6  30    3.73    0.55
   0  -6  30    6.00    0.47
   0  -6  30    4.30    0.48
   0  -6  30    6.09    0.41
   0   6 -30    7.45    0.63
   0  -6  30    5.60    0.47
   0  -6  30    5.29    0.43
   0   6  30    4.22    0.87
   0  -6  30    5.88    0.47
   0  -6  30    6.28    0.37
   0   6  30    5.00    0.57
   0   6  30    5.17    0.57
   0   6 -30    7.33    0.56
   0   6  30    4.77    0.58
   0   6  30    6.02    0.44
   0  -6  30    6.46    0.39
   0   6  30    5.74    0.52
   0   6 -30    6.52    0.58
   0  -6  30    4.08    0.64
   0   6  31   51.86    1.31
   0   6  31   55.95    1.21
   0   6 -31   59.48    1.44
   0  -6  31   55.03    1.13
   0   6  31   55.16    1.38
   0  -6  31   57.42    1.15
   0  -6  31   50.65    1.23
   0   6 -31   64.39    1.51
   0  -6  31   55.59    1.22
   0  -6  31   48.86    1.22
   0   6  31   49.49    1.66
   0  -6  31   44.73    1.40
   0   6 -31   62.32    1.42
   0  -6  31   45.82    1.32
   0   6  31   55.26    1.41
   0  -6  31   55.16    1.09
   0  -6  31   54.11    1.20
   0   6  31   54.17    1.40
   0  -6  32   10.30    0.46
   0  -6  32    6.80    0.66
   0  -6  32    6.71    0.56
   0   6  32    6.81    0.91
   0   6 -32   10.91    0.68
   0  -6  32    9.60    0.50
   0   6  32    8.33    0.56
   0   6  32    8.69    0.45
   0   6 -32    9.65    0.62
   0  -6  32    9.83    0.44
   0   6  32    7.18    0.60
   0   6 -32   10.83    0.61
   0   6  32    8.02    0.61
   0   6  32    8.21    0.62
   0  -6  32   10.38    0.44
   0  -6  32    9.77    0.53
   0   6  33   10.53    0.65
   0   6  33   10.11    0.64
   0  -6  33   12.67    0.56
   0  -6  33   12.75    0.45
   0   6  33    8.98    0.92
   0   6  33   10.71    0.65
   0  -6  33   14.01    0.52
   0   6 -33   12.61    0.70
   0  -6  33   12.31    0.54
   0  -6  33   12.93    0.49
   0   6  33    9.84    0.58
   0  -6  34    5.47    0.33
   0   6  34    4.41    0.51
   0   6  34    4.73    0.52
   0  -6  34    5.57    0.42
   0   6  34    3.18    0.78
   0   6  34    4.02    0.51
   0  -6  34    6.59    0.39
   0  -6  34    5.31    0.39
   0  -6  34    5.57    0.35
   0   6 -34    6.23    0.53
   0   6  34    4.90    0.45
   0   6 -34    6.07    0.56
   0   6  35    4.15    0.48
   0  -6  35    4.46    0.39
   0  -6  35    4.38    0.30
   0   6  35    4.08    0.49
   0   6  35    3.97    0.78
   0   6  35    4.52    0.51
   0  -6  35    4.80    0.35
   0  -6  35    4.29    0.35
   0   6 -35    4.40    0.46
   0  -6  35    4.52    0.32
   0   6  35    3.59    0.39
   0   6 -35    4.86    0.49
   0   6 -36    8.19    0.51
   0  -6  36    7.50    0.33
   0   6  36    6.77    0.50
   0   6  36    7.41    0.52
   0  -6  36    7.04    0.42
   0   6  36    6.10    0.77
   0   6  36    7.20    0.53
   0  -6  36    7.78    0.38
   0  -6  36    7.14    0.39
   0  -6  36    6.91    0.35
   0   6 -36    8.65    0.54
   0   6 -37    4.71    0.40
   0   6  37    4.02    0.42
   0   6  37    4.01    0.42
   0  -6  37    4.27    0.35
   0   6  37    4.26    0.69
   0   6 -37    4.76    0.42
   0  -6  37    4.53    0.31
   0   6 -37    4.76    0.42
   0  -6  37    4.64    0.29
   0   6  37    4.71    0.46
   0  -6  37    4.73    0.32
   0  -6  38   10.49    0.41
   0   6  38    7.89    0.46
   0   6  38    8.41    0.47
   0   6 -38    9.43    0.47
   0   6 -38   11.21    0.47
   0  -6  38    9.87    0.35
   0   6 -38   11.00    0.49
   0  -6  38   12.15    0.40
   0   6 -39    8.52    0.40
   0  -6  39    7.63    0.32
   0  -6  40    3.89    0.24
   0  -6  41    0.77    0.16
   0  -7   0    0.73    0.62
   0  -7   0    0.93    0.79
   0  -7   0    0.75    0.69
   0   7   0    0.54    0.54
   0  -7   0    0.35    0.49
   0   7   0    0.54    0.49
   0   7   0    0.33    0.46
   0   7   0    0.48    0.48
   0  -7   0    2.16    0.62
   0  -7   0    0.54    0.58
   0  -7   0    0.52    0.61
   0  -7   1  200.78    3.99
   0  -7   1  210.41    4.51
   0  -7  -1  215.16    4.58
   0  -7  -1  194.26    4.04
   0  -7   1  208.26    4.30
   0   7  -1  182.91    3.95
   0   7   1  175.86    3.79
   0   7  -1  177.96    3.75
   0  -7  -1  204.20    3.98
   0   7   1  177.37    3.70
   0   7  -1  173.00    3.64
   0  -7   1  187.40    4.00
   0  -7  -1  194.76    4.08
   0   7  -1  204.44    3.90
   0   7   1  211.23    3.89
   0  -7  -1  196.67    4.11
   0  -7   1  186.33    4.05
   0  -7   1  177.39    3.99
   0  -7  -1  189.54    4.11
   0  -7  -2    1.48    0.67
   0  -7   2    1.56    0.78
   0  -7   2    1.00    0.58
   0   7  -2    0.99    0.63
   0  -7   2    1.19    0.68
   0   7   2    0.80    0.50
   0  -7  -2    4.97    0.69
   0   7  -2    5.39    0.63
   0   7  -2    1.41    0.51
   0   7   2    1.66    0.49
   0   7   2    4.01    0.61
   0   7  -2    4.45    0.65
   0  -7  -2    4.99    0.74
   0  -7   2    5.02    0.69
   0  -7  -2    2.57    0.69
   0  -7  -2    1.95    0.70
   0  -7   2    1.53    0.67
   0  -7   2    1.44    0.65
   0  -7   3  146.97    3.13
   0  -7  -3  145.02    3.39
   0  -7   3  152.13    3.47
   0   7   3  124.16    2.93
   0   7  -3  130.68    3.28
   0   7   3  138.93    3.06
   0   7  -3  140.23    3.07
   0  -7  -3  158.81    3.28
   0  -7   3  165.32    3.33
   0   7  -3  119.91    2.88
   0   7   3  141.16    3.26
   0   7   3  135.22    2.99
   0  -7   3  133.19    3.14
   0   7   3  156.95    3.12
   0  -7  -3  155.44    3.48
   0  -7   3  137.48    3.33
   0  -7  -3  139.65    3.23
   0  -7   3  132.28    3.25
   0  -7  -3  136.76    3.33
   0  -7  -4   17.61    1.17
   0  -7  -4   20.28    1.41
   0  -7   4   18.70    1.00
   0   7  -4   16.71    1.16
   0  -7   4   17.55    1.14
   0   7  -4   17.88    0.99
   0  -7   4   22.02    1.11
   0   7   4   18.27    0.99
   0  -7  -4   20.28    1.06
   0   7   4   15.50    0.92
   0   7  -4   14.59    0.87
   0   7   4   16.91    1.07
   0   7   4   19.41    0.98
   0  -7  -4   22.65    1.25
   0  -7  -4   18.49    1.17
   0  -7   4   16.75    1.10
   0  -7  -4   19.02    1.10
   0  -7  -5  106.26    3.11
   0  -7  -5   97.74    2.79
   0  -7   5   98.85    2.39
   0  -7   5   96.73    2.65
   0   7  -5  109.55    2.93
   0  -7   5  106.60    2.62
   0   7   5  112.82    2.59
   0   7  -5  108.59    2.54
   0  -7  -5   96.97    2.55
   0   7   5  110.91    2.57
   0   7  -5   91.93    2.35
   0   7   5  113.62    2.80
   0  -7   5   87.93    2.60
   0   7   5  123.16    2.59
   0   7  -5  116.18    2.71
   0  -7  -5  103.03    2.84
   0   7  -5  107.61    2.27
   0  -7  -5   91.99    2.56
   0  -7   5   83.56    2.52
   0  -7  -5   98.83    2.76
   0  -7  -6    8.81    0.99
   0  -7  -6    8.80    1.08
   0  -7   6    6.89    0.81
   0   7  -6   10.07    1.04
   0  -7   6   19.11    1.09
   0  -7  -6   20.39    1.07
   0   7  -6   19.59    1.03
   0   7   6   19.37    1.01
   0   7   6   12.68    0.96
   0   7   6   11.98    0.83
   0  -7   6    9.25    0.97
   0  -7  -6   21.59    1.27
   0   7  -6   19.19    1.06
   0   7   6   20.77    1.02
   0  -7   6    9.32    1.00
   0  -7  -6   10.64    0.92
   0   7  -6   11.53    0.72
   0  -7  -7  289.66    5.92
   0  -7  -7  275.29    5.58
   0  -7   7  297.71    5.72
   0   7  -7  277.06    5.66
   0  -7   7  259.35    5.17
   0  -7  -7  274.64    5.16
   0   7   7  292.39    5.14
   0  -7   7  309.83    5.34
   0   7  -7  278.73    5.09
   0   7   7  282.47    5.11
   0  -7   7  252.17    5.36
   0   7   7  290.47    5.38
   0   7  -7  312.77    5.51
   0   7  -7  291.79    5.30
   0   7   7  300.26    5.04
   0  -7  -7  287.49    5.64
   0  -7  -7  263.56    5.20
   0  -7   7  249.68    5.43
   0   7  -7  273.27    4.89
   0  -7  -8   28.88    1.67
   0  -7   8   28.65    1.54
   0  -7  -8   27.59    1.54
   0   7  -8   25.81    1.46
   0   7  -8   31.91    1.30
   0   7   8   34.07    1.31
   0  -7  -8   34.54    1.37
   0  -7   8   36.78    1.41
   0   7   8   29.58    1.39
   0  -7   8   27.68    1.43
   0   7   8   29.61    1.28
   0   7  -8   36.08    1.52
   0   7   8   34.24    1.25
   0   7  -8   34.39    1.42
   0  -7  -8   35.53    1.63
   0  -7  -8   28.21    1.32
   0  -7   8   28.55    1.54
   0   7  -8   28.42    1.17
   0  -7  -9  184.47    4.46
   0  -7   9  195.77    4.25
   0  -7  -9  180.82    4.25
   0   7  -9  183.22    4.29
   0   7  -9  177.01    3.69
   0  -7  -9  173.17    3.74
   0  -7   9  184.50    3.84
   0   7   9  187.36    3.75
   0   7   9  199.23    3.89
   0   7   9  196.44    4.09
   0  -7   9  161.61    3.45
   0   7  -9  188.86    3.47
   0   7  -9  194.51    3.97
   0  -7  -9  182.87    4.25
   0   7  -9  207.28    4.12
   0   7  -9  190.48    3.73
   0  -7  -9  174.30    3.84
   0  -7   9  166.13    4.15
   0  -7  -9  175.92    4.15
   0  -7 -10   27.41    1.69
   0  -7  10   27.06    1.50
   0   7 -10   27.71    1.58
   0   7 -10   27.31    1.25
   0  -7  10   48.54    1.65
   0  -7 -10   44.97    1.59
   0   7  10   32.04    1.35
   0   7  10   33.90    1.52
   0   7 -10   41.41    1.60
   0   7 -10   44.62    1.66
   0  -7  10   39.86    1.37
   0   7 -10   44.74    1.35
   0  -7 -10   31.77    1.61
   0  -7 -10   32.14    1.42
   0   7 -10   34.29    1.37
   0  -7  10   29.61    1.58
   0  -7 -11   96.55    3.05
   0  -7  11  101.13    2.81
   0   7 -11   93.15    2.44
   0   7 -11   90.69    2.99
   0  -7 -11   99.38    2.55
   0  -7  11  111.63    2.67
   0   7  11   98.38    2.69
   0   7  11   99.41    2.53
   0   7 -11   96.96    2.61
   0  -7  11   96.28    2.38
   0   7 -11  106.02    2.75
   0   7 -11   99.78    2.32
   0   7 -11   96.98    2.51
   0  -7 -11   92.58    2.78
   0  -7  11   86.03    2.80
   0  -7 -11   90.44    2.47
   0  -7 -12   36.33    1.92
   0   7 -12   35.40    1.48
   0   7 -12   36.61    1.89
   0  -7  12   51.45    1.73
   0  -7 -12   48.45    1.64
   0   7  12   43.82    1.61
   0   7  12   41.87    1.72
   0   7 -12   43.61    1.67
   0   7 -12   50.40    1.82
   0  -7  12   47.51    1.56
   0   7 -12   46.73    1.50
   0  -7 -12   48.30    2.01
   0   7 -12   37.97    1.55
   0  -7  12   39.25    1.89
   0  -7 -12   38.92    1.52
   0  -7 -12   40.51    1.79
   0  -7 -13    3.71    0.91
   0  -7 -13    3.43    0.85
   0   7 -13    5.00    0.72
   0   7 -13    5.57    1.03
   0  -7  13    5.88    0.68
   0   7  13    7.46    0.75
   0   7  13    6.95    0.79
   0  -7  13    5.37    0.65
   0   7 -13    7.18    0.79
   0   7 -13    7.93    0.71
   0   7 -13    7.13    0.76
   0  -7 -13    5.35    0.88
   0  -7 -13    3.78    0.68
   0   7 -13    6.46    0.77
   0  -7 -13    3.83    0.63
   0  -7 -13    4.98    0.87
   0  -7  13    4.49    0.90
   0  -7 -14   30.87    1.78
   0  -7 -14   29.95    1.74
   0   7 -14   29.31    1.38
   0  -7  14   41.80    1.53
   0   7 -14   37.69    1.57
   0  -7  14   38.62    1.44
   0  -7 -14   43.29    1.95
   0   7 -14   39.53    1.45
   0   7 -14   41.46    1.65
   0  -7 -14   30.40    1.38
   0   7 -14   33.12    1.51
   0  -7 -14   34.70    1.71
   0  -7  14   31.43    1.73
   0  -7 -14   29.95    1.45
   0   7  14   32.75    1.56
   0   7  14   34.75    1.46
   0   7 -15   57.46    2.03
   0   7  15   69.90    2.13
   0   7  15   70.22    2.30
   0   7 -15   79.60    2.16
   0   7 -15   73.01    2.25
   0  -7  15   70.16    2.06
   0  -7 -15   73.65    2.64
   0  -7 -15   57.31    2.41
   0  -7 -15   55.38    2.40
   0  -7  15   56.60    2.40
   0   7 -15   67.65    2.23
   0  -7 -15   55.71    2.04
   0  -7 -15   60.90    2.32
   0  -7  16   31.25    0.82
   0  -7  16   32.07    0.96
   0   7 -16   36.62    1.23
   0  -7  16   33.08    1.08
   0  -7  16   34.05    1.02
   0  -7  16   29.95    0.86
   0   7  16   34.49    1.50
   0   7  16   34.72    1.62
   0   7  16   32.41    0.87
   0   7 -16   33.31    1.04
   0  -7  16   35.56    1.12
   0  -7  16   32.48    0.92
   0   7 -16   36.09    1.58
   0  -7 -16   44.49    2.04
   0   7 -16   38.16    1.51
   0  -7  16   41.97    1.59
   0  -7  16   30.53    0.82
   0  -7  16   32.08    0.83
   0   7 -16   27.41    1.42
   0   7 -16   28.92    1.87
   0  -7 -16   31.98    1.84
   0  -7 -16   31.02    1.79
   0  -7  16   32.56    1.82
   0   7 -16   34.60    1.54
   0  -7 -16   37.12    1.80
   0  -7 -16   32.94    1.54
   0   7 -16   33.40    1.58
   0   7 -17  257.88    5.39
   0   7 -17  262.03    6.25
   0   7 -17  271.45    4.48
   0   7 -17  326.72    4.89
   0  -7  17  254.48    4.38
   0  -7  17  268.08    4.55
   0  -7  17  271.79    4.50
   0   7  17  287.24    4.31
   0   7  17  297.21    4.38
   0   7 -17  304.77    4.72
   0  -7  17  275.19    4.61
   0   7 -17  301.60    4.60
   0  -7  17  270.87    4.46
   0  -7  17  259.90    4.34
   0  -7  17  363.13    5.76
   0   7 -17  316.48    5.73
   0   7 -17  348.41    5.70
   0  -7 -17  345.17    6.59
   0   7  17  302.78    5.79
   0   7  17  322.57    5.70
   0  -7  17  245.18    4.27
   0  -7 -17  256.82    5.95
   0  -7  17  275.40    4.67
   0  -7 -17  275.58    6.14
   0  -7 -17  300.86    6.06
   0   7 -17  302.88    5.82
   0  -7  17  263.77    6.04
   0  -7 -17  266.59    5.50
   0   7 -17  305.34    5.67
   0  -7  17  277.31    4.27
   0   7 -18   39.17    1.73
   0   7 -18   39.68    2.20
   0   7 -18   41.13    1.17
   0  -7  18   39.41    1.14
   0   7 -18   50.00    1.48
   0  -7  18   42.22    1.28
   0  -7  18   41.52    1.23
   0  -7  18   42.73    1.22
   0  -7  18   39.81    1.07
   0   7  18   47.96    1.85
   0   7  18   46.79    1.93
   0   7 -18   52.19    1.32
   0   7  18   45.38    1.07
   0   7 -18   45.89    1.27
   0  -7  18   43.22    1.20
   0   7 -18   51.55    1.28
   0  -7  18   45.37    1.04
   0  -7  18   55.78    1.63
   0   7 -18   57.56    1.95
   0  -7  18   59.98    1.96
   0   7 -18   52.07    1.91
   0  -7 -18   62.55    2.47
   0   7 -18   44.49    1.91
   0  -7 -18   42.75    1.81
   0   7 -18   47.51    1.86
   0  -7 -18   47.40    2.09
   0  -7 -18   43.97    2.17
   0  -7  18   44.70    1.36
   0  -7  18   41.58    1.04
   0   7 -18   44.09    1.33
   0  -7  18   43.40    1.29
   0  -7  19  101.51    2.03
   0  -7  19  105.76    2.16
   0   7 -19  125.26    2.53
   0  -7  19  108.31    2.30
   0  -7  19  114.83    2.29
   0  -7  19  110.60    2.26
   0   7  19  116.55    3.24
   0   7  19  117.48    3.08
   0   7 -19  122.11    2.33
   0   7  19  103.03    2.01
   0  -7  19  114.66    2.25
   0   7 -19  118.70    2.29
   0   7 -19  121.76    2.28
   0  -7  19  139.89    3.20
   0   7 -19  128.91    3.17
   0  -7 -19  138.36    3.85
   0   7 -19  117.11    3.10
   0  -7  19  127.85    2.71
   0  -7  19  113.01    2.03
   0  -7 -19  108.66    3.07
   0   7 -19  112.16    3.23
   0  -7 -19  119.03    3.46
   0  -7  19  114.73    2.34
   0   7 -19  116.74    2.38
   0  -7  19  117.38    2.41
   0  -7 -19  111.98    3.57
   0   7 -19  101.84    2.98
   0   7 -19   97.92    3.57
   0   7  20   14.54    0.69
   0   7 -20   15.37    0.93
   0  -7  20   11.22    0.68
   0  -7  20   13.37    0.80
   0   7 -20   15.28    0.86
   0  -7  20   11.70    0.72
   0  -7  20    8.83    0.53
   0   7 -20   12.97    0.71
   0   7  20   10.59    0.54
   0  -7  20   12.12    0.69
   0   7 -20   11.67    0.69
   0   7 -20   11.62    0.66
   0   7 -20   11.73    0.99
   0  -7  20   11.66    0.99
   0  -7  20   10.40    0.52
   0  -7 -20   10.96    1.39
   0   7  20   13.90    0.64
   0  -7  20   13.05    0.81
   0  -7  20   12.43    0.79
   0   7  20   10.78    0.61
   0  -7  21  111.53    2.37
   0   7 -21  164.73    2.90
   0  -7  21  125.34    2.59
   0  -7  21  120.07    2.46
   0  -7  21  102.22    2.20
   0  -7  21  110.04    2.22
   0   7  21  130.29    2.33
   0   7  21  126.83    2.27
   0   7 -21  150.29    2.63
   0   7 -21  143.24    2.58
   0  -7  21  118.09    2.40
   0   7 -21  143.78    2.54
   0  -7  21  120.23    2.54
   0  -7  21  111.93    2.23
   0  -7  21  115.92    2.21
   0   7  21  161.06    2.47
   0   7  21  124.32    2.29
   0   7  21  156.32    2.84
   0   7  21  154.91    2.46
   0  -7  21  126.77    2.58
   0   7 -21  161.61    2.79
   0   7  22    2.03    0.74
   0   7  22    1.82    0.52
   0  -7  22    1.29    0.50
   0   7 -22    2.66    0.65
   0  -7  22    1.35    0.57
   0  -7  22    1.84    0.52
   0   7  22    3.40    0.42
   0   7 -22    3.87    0.56
   0   7  22    3.31    0.47
   0  -7  22    1.25    0.50
   0   7 -22    4.66    0.54
   0   7 -22    2.27    0.49
   0  -7  22    1.96    0.43
   0  -7  22    2.86    0.38
   0  -7  22    2.98    0.42
   0  -7  22    2.71    0.41
   0  -7  22    2.54    0.41
   0   7  22    1.92    0.46
   0   7  22    3.27    0.37
   0  -7  22    1.14    0.57
   0   7 -22    1.78    0.57
   0   7  23  174.92    3.24
   0   7  23  174.86    2.85
   0   7 -23  186.57    3.28
   0  -7  23  150.57    2.86
   0  -7  23  148.71    2.52
   0  -7  23  168.62    3.08
   0  -7  23  162.25    2.98
   0   7  23  148.48    2.75
   0   7 -23  171.60    3.00
   0   7  23  142.57    2.63
   0  -7  23  158.17    2.54
   0  -7  23  157.16    2.89
   0   7 -23  164.02    2.95
   0   7 -23  170.03    2.94
   0  -7  23  153.85    2.82
   0  -7  23  161.39    3.05
   0   7 -23  173.63    3.11
   0   7  23  170.44    2.82
   0  -7  23  155.02    2.66
   0  -7  23  145.94    2.69
   0   7  23  160.90    2.61
   0  -7  23  140.64    2.68
   0  -7  23  145.51    2.68
   0   7 -24   87.80    2.11
   0  -7  24   90.18    1.56
   0   7  24   79.83    1.73
   0  -7  24   76.84    1.86
   0   7  24   81.05    1.66
   0  -7  24   88.51    1.55
   0   7 -24   95.40    1.98
   0   7  24   80.40    1.74
   0   7 -24   80.29    1.83
   0  -7  24   79.03    1.81
   0   7 -24   97.22    1.94
   0  -7  24   79.32    1.76
   0  -7  24   77.09    1.94
   0  -7  24   88.52    1.67
   0  -7  24   82.15    1.69
   0   7  24   79.11    2.08
   0   7  24   78.19    1.74
   0   7  24   79.05    1.57
   0  -7  24   81.91    1.69
   0  -7  24   83.36    1.69
   0   7  25   51.52    1.32
   0   7  25   45.88    1.58
   0   7 -25   52.30    1.58
   0  -7  25   54.69    1.10
   0   7  25   51.02    1.29
   0  -7  25   53.63    1.45
   0   7  25   43.71    1.14
   0   7  25   43.26    1.22
   0   7 -25   52.96    1.45
   0  -7  25   54.12    1.09
   0   7 -25   50.38    1.37
   0  -7  25   52.18    1.37
   0   7 -25   51.85    1.39
   0  -7  25   51.89    1.33
   0  -7  25   54.02    1.52
   0   7  25   47.25    1.28
   0   7  25   46.45    1.26
   0  -7  25   50.85    1.24
   0  -7  25   54.88    1.21
   0   7  25   47.20    1.11
   0  -7  25   48.19    1.21
   0  -7  25   51.33    1.24
   0   7  26   70.23    1.41
   0   7  26   64.92    1.88
   0   7  26   70.27    1.59
   0   7 -26   76.62    1.94
   0  -7  26   74.25    1.37
   0   7  26   70.50    1.58
   0  -7  26   66.07    1.68
   0   7 -26   82.20    1.80
   0   7  26   70.16    1.60
   0  -7  26   73.81    1.37
   0   7  26   69.81    1.48
   0  -7  26   68.63    1.64
   0   7 -26   83.47    1.76
   0  -7  26   65.30    1.57
   0  -7  26   73.86    1.49
   0  -7  26   70.52    1.53
   0   7  26   67.93    1.58
   0   7  26   68.69    1.58
   0  -7  26   59.03    1.73
   0  -7  26   67.14    1.50
   0  -7  26   69.83    1.52
   0  -7  26   63.33    1.75
   0   7  27    9.94    0.51
   0   7  27   10.95    0.64
   0   7 -27   11.09    0.89
   0  -7  27    9.43    0.45
   0   7  27   10.82    0.69
   0   7  27   10.69    0.95
   0  -7  27    9.65    0.71
   0   7 -27   10.68    0.73
   0  -7  27    9.57    0.44
   0   7  27    9.05    0.60
   0   7  27    8.75    0.52
   0  -7  27   10.17    0.66
   0   7 -27   10.21    0.68
   0  -7  27    9.59    0.64
   0  -7  27    9.74    0.52
   0  -7  27    9.49    0.55
   0  -7  27    8.58    0.81
   0   7  27    9.19    0.61
   0   7  27    9.35    0.61
   0  -7  27    8.45    0.53
   0  -7  27    9.96    0.81
   0   7 -28   19.34    1.01
   0  -7  28   16.97    0.59
   0  -7  28   16.56    0.65
   0   7 -28   23.58    0.95
   0  -7  28   15.12    0.67
   0  -7  28   14.30    0.81
   0  -7  28   17.31    0.58
   0   7  28   18.83    0.78
   0   7  28   19.34    0.69
   0   7 -28   21.88    0.92
   0   7 -28   22.95    0.89
   0  -7  28   15.93    0.76
   0  -7  28   15.14    0.75
   0   7  28   19.25    0.79
   0  -7  28   15.54    0.90
   0  -7  28   16.65    0.69
   0   7  28   19.79    0.83
   0   7  28   17.98    1.08
   0   7  28   18.61    0.78
   0   7  28   18.87    0.78
   0   7 -29   92.43    2.06
   0  -7  29   81.64    1.48
   0  -7  29   75.78    1.56
   0  -7  29   71.93    1.59
   0   7 -29   97.59    1.95
   0  -7  29   69.26    1.73
   0   7  29   79.30    1.69
   0  -7  29   77.03    1.45
   0   7 -29   91.99    1.89
   0   7  29   79.57    1.57
   0   7 -29   90.96    1.84
   0  -7  29   71.82    1.68
   0  -7  29   69.02    1.65
   0   7  29   86.00    1.72
   0  -7  29   69.33    1.82
   0  -7  29   70.80    1.58
   0   7  29   78.53    2.05
   0   7  29   85.36    1.74
   0   7  29   77.72    1.70
   0  -7  29   76.17    1.44
   0   7  29   79.97    1.72
   0   7 -30   14.02    0.86
   0  -7  30   11.48    0.72
   0  -7  30   13.06    0.57
   0  -7  30   12.04    0.59
   0   7 -30   15.33    0.79
   0  -7  30   10.79    0.77
   0   7  30   13.11    0.56
   0   7 -30   15.13    0.75
   0  -7  30   13.94    0.51
   0   7  30   13.39    0.67
   0   7 -30   14.99    0.72
   0  -7  30   12.27    0.64
   0  -7  30   11.94    0.66
   0   7  30   11.85    0.98
   0  -7  30   12.40    0.60
   0   7  30   14.12    0.69
   0  -7  30   13.96    0.52
   0   7  30   12.89    0.67
   0  -7  30   13.02    0.49
   0   7  30   13.24    0.68
   0   7  31   14.96    0.57
   0  -7  31   18.32    0.57
   0   7 -31   17.82    0.79
   0   7  31   14.89    0.69
   0   7 -31   17.08    0.75
   0  -7  31   15.83    0.64
   0  -7  31   17.29    0.70
   0  -7  31   15.98    0.77
   0  -7  31   15.41    0.64
   0  -7  31   17.30    0.63
   0   7 -31   18.03    0.82
   0  -7  31   17.87    0.57
   0   7  31   16.25    1.02
   0  -7  31   17.83    0.55
   0   7  31   15.49    0.70
   0   7  31   15.25    0.71
   0  -7  31   16.82    0.87
   0   7  31   18.34    0.80
   0   7  31   17.92    0.74
   0   7 -32    1.35    0.40
   0  -7  32    1.55    0.51
   0  -7  32    1.72    0.44
   0  -7  32    1.77    0.29
   0   7  32    1.25    0.47
   0  -7  32    1.43    0.27
   0   7  32    1.10    0.38
   0   7 -32    1.51    0.43
   0   7  32    1.31    0.72
   0  -7  32    1.67    0.35
   0   7  32    1.37    0.40
   0  -7  32    1.59    0.28
   0   7  32    1.53    0.42
   0   7 -32    1.88    0.46
   0  -7  32    1.43    0.35
   0  -7  32    1.77    0.33
   0  -7  33   10.80    0.44
   0   7  33    8.05    0.58
   0  -7  33   10.22    0.47
   0   7 -33    7.90    0.58
   0  -7  33   10.33    0.41
   0   7  33    7.06    0.82
   0   7 -33    8.53    0.61
   0   7  33    6.52    0.49
   0   7 -33    8.14    0.56
   0  -7  33   10.64    0.41
   0   7  33    6.79    0.51
   0   7  33    6.83    0.50
   0  -7  33    8.89    0.62
   0   7 -33    7.39    0.51
   0  -7  34    5.17    0.34
   0   7  34    3.85    0.71
   0   7  34    3.55    0.40
   0  -7  34    4.97    0.30
   0   7  34    3.53    0.40
   0   7  34    4.39    0.49
   0  -7  34    5.04    0.36
   0   7 -34    4.38    0.48
   0  -7  34    4.80    0.31
   0   7 -34    4.05    0.41
   0   7  34    3.34    0.40
   0   7 -34    4.05    0.44
   0   7 -34    4.67    0.50
   0   7  35   19.35    0.71
   0   7 -35   20.28    0.74
   0   7  35   15.43    0.61
   0   7 -35   20.06    0.72
   0  -7  35   20.68    0.56
   0   7  35   15.75    0.91
   0  -7  35   19.51    0.53
   0   7 -35   18.71    0.71
   0  -7  35   18.56    0.58
   0  -7  35   20.69    0.51
   0   7 -36    9.33    0.51
   0   7 -36   10.34    0.51
   0  -7  36    9.76    0.38
   0   7 -36    9.82    0.52
   0  -7  36    8.63    0.34
   0   7 -36    9.31    0.50
   0  -7  36    8.98    0.39
   0  -7  36    9.31    0.33
   0   7 -37   48.76    1.05
   0   7 -37   49.26    1.04
   0   7  37   44.10    1.02
   0  -7  37   50.33    0.90
   0   7 -37   44.84    1.01
   0   7 -37   49.80    1.06
   0  -7  37   45.15    0.90
   0   7 -38    8.61    0.42
   0   7 -38    8.79    0.43
   0  -7  38    9.01    0.33
   0   7 -38    9.21    0.42
   0  -7  39   29.34    0.59
   0  -7  40    6.36    0.23
   0  -8   0   50.03    1.96
   0  -8   0   48.35    1.95
   0   8   0   39.66    1.71
   0  -8   0   49.71    2.08
   0  -8   0   45.67    1.84
   0  -8   0   48.06    2.15
   0  -8   0   64.16    2.03
   0   8   0   58.02    1.87
   0  -8   0   57.44    2.03
   0   8   0   63.83    1.95
   0   8   0   47.93    1.68
   0  -8  -1   18.95    1.27
   0  -8   1   18.49    1.26
   0  -8  -1   19.97    1.27
   0  -8   1   18.50    1.27
   0   8  -1   16.89    1.17
   0  -8   1   23.13    1.43
   0  -8  -1   22.17    1.44
   0  -8   1   20.62    1.24
   0  -8   1   21.75    1.51
   0  -8  -1   20.94    1.28
   0  -8  -1   23.41    1.54
   0  -8  -1   19.83    1.16
   0   8  -1   14.31    1.00
   0   8  -1   17.21    1.09
   0  -8   1   16.93    1.15
   0  -8  -1   17.25    1.19
   0   8   1   16.73    1.07
   0   8   1   15.96    0.97
   0  -8   2    6.68    0.93
   0  -8   2    5.53    0.84
   0  -8  -2    7.47    0.92
   0  -8  -2    6.20    0.86
   0  -8  -2    6.61    0.99
   0   8  -2    6.89    0.84
   0  -8   2    6.73    0.93
   0  -8  -2    6.80    0.88
   0  -8   2    6.01    0.78
   0  -8  -2    6.20    1.08
   0  -8   2    6.98    1.05
   0   8  -2    8.68    0.79
   0  -8  -2    7.54    0.81
   0  -8  -2    8.38    0.91
   0   8  -2   10.12    0.87
   0   8   2   10.45    0.83
   0   8   2    7.34    0.86
   0   8   2    7.91    0.73
   0  -8  -3   13.16    1.10
   0  -8   3   12.20    1.08
   0  -8  -3   12.64    1.12
   0  -8   3   12.23    1.13
   0  -8   3   12.66    1.11
   0  -8  -3   12.60    1.25
   0   8  -3   10.65    1.02
   0  -8   3   12.52    1.28
   0  -8  -3   11.60    1.08
   0  -8   3   11.24    0.92
   0  -8   3   16.37    1.08
   0   8  -3   13.81    0.96
   0   8   3   14.80    0.99
   0  -8  -3   15.50    1.04
   0   8   3   16.62    1.02
   0  -8  -3   14.46    1.13
   0   8  -3   15.38    1.05
   0   8   3   13.59    0.92
   0   8   3   13.00    1.05
   0  -8  -4   51.89    2.10
   0  -8  -4   50.58    1.97
   0  -8   4   48.17    1.97
   0   8  -4   40.55    1.86
   0  -8  -4   51.60    2.23
   0  -8   4   50.70    2.20
   0  -8  -4   47.66    1.99
   0   8  -4   58.56    1.89
   0   8   4   59.21    1.89
   0  -8   4   54.90    1.93
   0  -8  -4   65.82    2.05
   0  -8  -4   62.30    2.21
   0   8   4   65.16    1.92
   0   8   4   49.32    1.73
   0   8   4   49.34    1.92
   0  -8  -5    4.99    0.89
   0  -8  -5    5.81    0.84
   0  -8   5    4.11    0.79
   0  -8  -5    6.31    1.04
   0   8  -5    5.67    0.89
   0  -8  -5    6.17    0.91
   0  -8  -5    6.05    1.06
   0  -8   5    5.77    1.00
   0   8  -5    5.09    0.69
   0   8   5    5.10    0.69
   0  -8   5    4.98    0.73
   0  -8  -5    5.37    0.71
   0  -8  -5    4.77    0.85
   0   8   5    6.05    0.71
   0   8   5    6.04    0.77
   0   8   5    5.06    0.64
   0  -8  -6   11.84    1.00
   0  -8  -6   12.34    1.12
   0   8  -6   10.04    1.08
   0  -8   6   12.24    1.20
   0  -8  -6   11.20    1.10
   0  -8  -6   12.90    1.35
   0  -8   6   16.38    1.06
   0   8  -6   14.09    0.95
   0  -8  -6   14.38    1.05
   0   8   6   14.79    0.99
   0  -8  -6   15.67    1.20
   0   8   6   16.87    0.98
   0   8  -6   16.01    1.06
   0   8   6   11.97    0.87
   0   8   6   13.61    1.05
   0  -8  -7   38.35    1.85
   0  -8  -7   40.79    1.72
   0  -8   7   40.15    1.95
   0   8  -7   36.24    1.85
   0  -8  -7   34.86    1.81
   0  -8  -7   34.82    2.00
   0  -8   7   38.99    1.94
   0  -8  -7   50.45    1.84
   0  -8   7   56.92    1.97
   0   8  -7   54.61    1.90
   0   8   7   55.82    1.73
   0  -8  -7   49.64    2.06
   0   8   7   47.30    1.67
   0   8   7   45.13    1.85
   0  -8  -8   36.79    1.64
   0  -8   8   39.33    1.92
   0   8  -8   37.70    1.90
   0  -8   8   43.16    1.99
   0  -8  -8   41.05    2.08
   0  -8  -8   39.62    1.92
   0  -8   8   48.09    1.82
   0  -8  -8   47.83    1.78
   0  -8  -8   44.48    1.99
   0   8  -8   47.20    1.78
   0   8   8   45.43    1.59
   0   8   8   40.84    1.77
   0   8   8   42.42    1.63
   0  -8   9   76.82    2.74
   0  -8  -9   74.39    2.39
   0   8  -9   70.67    2.67
   0  -8  -9   77.06    2.71
   0  -8  -9   78.96    2.92
   0  -8   9   82.97    2.74
   0  -8  -9   83.47    2.46
   0  -8   9   88.78    2.55
   0   8  -9   82.28    2.46
   0  -8  -9   85.00    2.80
   0   8   9   76.67    2.25
   0   8   9   76.89    2.45
   0  -8 -10   62.50    2.41
   0  -8  10   61.95    2.46
   0  -8 -10   60.21    2.15
   0  -8 -10   62.44    2.49
   0  -8 -10   60.12    2.59
   0  -8  10   65.87    2.42
   0   8 -10   61.08    2.49
   0   8  10   69.18    2.31
   0   8  10   68.41    2.12
   0   8 -10   73.94    2.33
   0  -8 -10   73.64    2.62
   0  -8  10   79.22    2.35
   0  -8 -10   75.96    2.28
   0   8 -11   69.10    2.73
   0  -8  11   67.30    1.40
   0  -8  11   66.67    1.42
   0   8 -11   85.35    1.88
   0  -8  11   80.65    1.67
   0   8  11   75.86    1.47
   0   8 -11   81.85    1.87
   0  -8  11   83.61    1.74
   0  -8  11   77.96    1.64
   0   8 -11   74.80    1.67
   0  -8  11   92.43    2.57
   0  -8 -11   81.59    2.40
   0  -8  11   69.40    1.41
   0   8  11   77.25    2.52
   0   8  11   80.48    2.33
   0  -8 -11   81.56    2.84
   0  -8 -11   77.05    2.91
   0  -8 -11   78.75    2.71
   0  -8  11   76.24    2.82
   0  -8 -11   75.16    2.40
   0  -8 -11   88.34    2.91
   0   8 -11   79.04    2.43
   0  -8  12   51.33    1.34
   0   8 -12   56.13    1.54
   0  -8  12   54.67    1.49
   0  -8 -12   50.74    2.36
   0   8 -12   46.90    2.28
   0   8 -12   57.10    1.42
   0  -8  12   48.50    1.21
   0   8 -12   53.48    1.33
   0   8 -12   58.43    1.56
   0  -8  12   75.24    2.25
   0  -8 -12   68.38    2.11
   0  -8  12   48.77    1.10
   0   8 -12   62.10    1.36
   0   8  12   49.57    1.28
   0   8  12   63.03    1.25
   0   8 -12   62.08    1.40
   0   8  12   60.41    1.23
   0  -8  12   53.99    1.34
   0   8 -12   57.23    1.40
   0   8  12   49.47    1.25
   0  -8  12   53.14    1.21
   0   8  12   52.28    1.25
   0  -8  12   53.79    1.15
   0  -8 -12   56.44    2.29
   0  -8  12   54.47    2.38
   0  -8 -12   52.27    1.97
   0   8  12   59.88    2.19
   0   8  12   57.89    1.97
   0   8 -12   68.39    2.22
   0  -8  12   54.20    1.15
   0  -8  12   51.11    1.16
   0  -8  13   24.26    0.90
   0   8  13   21.16    0.90
   0   8 -13   23.95    1.01
   0  -8 -13   21.54    1.69
   0  -8  13   27.36    1.03
   0   8 -13   18.84    1.55
   0   8 -13   20.68    0.87
   0   8 -13   19.41    0.80
   0  -8  13   22.39    0.77
   0   8 -13   17.66    0.74
   0  -8  13   16.19    0.58
   0  -8  13   25.15    1.29
   0  -8  13   23.21    0.93
   0   8  13   17.51    0.77
   0   8  13   19.83    0.67
   0   8 -13   19.84    0.81
   0   8  13   18.05    0.65
   0   8 -13   20.39    0.84
   0   8  13   17.97    0.74
   0  -8  13   21.83    0.83
   0  -8  13   20.98    0.70
   0   8  13   19.62    0.76
   0  -8  13   20.30    0.65
   0  -8  13   19.45    0.64
   0   8 -13   18.08    1.14
   0  -8  13   21.34    1.54
   0  -8 -13   18.37    1.21
   0  -8 -13   21.19    1.46
   0   8  13   20.65    1.32
   0   8  13   21.35    1.20
   0  -8  13   19.88    0.67
   0   8 -13   19.97    1.24
   0  -8  13   19.44    0.64
   0  -8  13   17.21    0.65
   0  -8  14   37.10    1.21
   0   8 -14   47.07    1.38
   0   8  14   40.33    1.23
   0  -8  14   41.24    1.34
   0  -8 -14   36.55    2.05
   0   8 -14   38.27    2.11
   0   8 -14   45.91    1.27
   0   8 -14   42.73    1.18
   0  -8  14   37.20    1.08
   0   8 -14   54.87    1.28
   0  -8  14   62.13    2.04
   0  -8  14   40.13    1.24
   0  -8  14   41.57    1.26
   0   8  14   41.25    1.14
   0  -8  14   39.38    1.15
   0   8  14   41.77    1.14
   0   8 -14   48.49    1.29
   0   8  14   52.39    1.10
   0   8  14   54.43    1.13
   0   8 -14   52.29    1.30
   0   8  14   45.72    1.15
   0  -8  14   41.01    1.07
   0  -8  14   43.99    1.04
   0  -8  14   43.51    1.03
   0   8 -14   61.97    2.13
   0  -8 -14   58.33    2.43
   0   8 -14   48.29    1.83
   0  -8  14   41.94    2.10
   0  -8 -14   44.28    2.08
   0   8 -14   48.27    1.83
   0  -8  14   43.44    1.03
   0  -8  14   42.85    1.04
   0  -8  14   38.23    1.01
   0   8  14   49.66    1.99
   0   8  14   39.61    1.06
   0   8  14   50.16    1.83
   0  -8  15   40.74    1.24
   0   8  15   31.52    1.10
   0   8 -15   36.20    1.25
   0  -8 -15   40.03    2.11
   0  -8 -15   37.43    2.09
   0  -8  15   41.61    1.33
   0  -8 -15   40.18    2.27
   0   8 -15   33.12    2.01
   0   8 -15   35.98    1.14
   0   8 -15   34.06    1.06
   0   8 -15   40.01    1.31
   0  -8  15   37.96    1.07
   0   8 -15   38.11    1.10
   0  -8  15   38.76    1.21
   0  -8  15   39.85    1.16
   0  -8  15   40.88    1.23
   0  -8  15   42.29    1.23
   0   8  15   31.15    1.00
   0   8 -15   38.69    1.14
   0   8  15   36.18    0.96
   0   8  15   35.16    0.94
   0   8  15   32.17    1.01
   0  -8  15   39.94    1.14
   0   8 -15   36.26    1.14
   0  -8  15   37.98    1.02
   0  -8  15   39.87    0.96
   0  -8  15   38.36    0.96
   0  -8 -15   46.59    2.21
   0   8 -15   41.50    1.79
   0  -8  15   39.38    2.09
   0   8 -15   33.06    1.60
   0  -8 -15   42.08    2.05
   0   8 -15   37.69    1.65
   0  -8  15   36.94    0.96
   0  -8  15   38.49    0.96
   0   8  15   37.13    1.76
   0   8  15   38.09    1.64
   0  -8  15   36.12    0.96
   0   8 -16   29.21    1.52
   0  -8  16   21.16    0.95
   0  -8 -16   22.08    1.79
   0   8  16   23.04    0.86
   0   8 -16   24.58    0.94
   0   8 -16   24.79    1.10
   0   8 -16   23.53    0.87
   0  -8  16   21.43    0.84
   0  -8  16   22.17    0.96
   0   8  16   21.65    0.91
   0   8 -16   24.94    1.07
   0  -8  16   23.49    0.93
   0  -8  16   22.74    0.92
   0  -8  16   23.94    0.98
   0   8 -16   26.89    1.43
   0   8 -16   24.75    1.41
   0  -8  16   22.94    1.65
   0  -8 -16   24.81    1.65
   0   8  16   22.23    0.83
   0   8  16   22.23    0.83
   0  -8  16   22.58    0.87
   0   8 -16   25.50    0.96
   0   8  16   26.48    0.78
   0   8  16   26.43    0.79
   0  -8  16   22.82    0.80
   0  -8  16   23.42    0.73
   0  -8  16   22.45    0.73
   0  -8  16   22.91    0.75
   0  -8  16   23.53    0.73
   0   8  16   25.67    1.49
   0  -8  16   20.34    0.73
   0   8  16   26.88    1.41
   0   8  16   23.84    0.69
   0  -8 -16   19.85    1.58
   0  -8  16   23.37    1.01
   0  -8 -16   21.83    1.69
   0  -8  17   40.30    1.27
   0  -8  17   46.53    1.43
   0   8  17   36.87    1.06
   0   8  17   38.20    1.14
   0   8 -17   38.75    1.21
   0   8  17   40.28    1.08
   0   8 -17   43.22    1.43
   0   8 -17   37.65    1.12
   0  -8  17   40.21    1.13
   0  -8  17   42.64    1.34
   0   8 -17   38.67    1.34
   0  -8  17   44.24    1.25
   0  -8  17   43.33    1.29
   0   8  17   35.71    1.08
   0   8  17   43.81    1.10
   0   8  17   42.04    1.04
   0  -8  17   44.15    1.21
   0   8 -17   42.34    1.25
   0   8  17   37.56    1.09
   0  -8  17   42.77    1.12
   0  -8  17   49.41    1.08
   0  -8  17   45.29    1.09
   0   8 -17   40.93    1.84
   0  -8  17   42.95    2.23
   0  -8  17   39.80    1.04
   0   8  17   41.35    0.97
   0  -8  17   46.20    1.09
   0  -8  18   28.37    1.14
   0   8 -18   31.95    1.08
   0   8  18   34.32    0.99
   0   8  18   35.01    1.24
   0   8 -18   37.07    1.32
   0  -8  18   25.72    0.96
   0   8 -18   38.33    1.13
   0   8  18   31.21    0.95
   0   8  18   31.56    1.03
   0  -8  18   28.51    1.06
   0  -8  18   28.93    1.03
   0   8  18   29.61    0.95
   0   8 -18   35.55    1.14
   0  -8  18   29.59    1.01
   0   8  18   35.27    0.87
   0  -8  18   29.14    0.96
   0  -8  18   30.70    0.89
   0  -8  18   32.69    0.89
   0   8  18   37.57    0.95
   0   8 -18   38.98    1.18
   0   8  18   38.55    1.00
   0  -8  18   30.10    0.88
   0  -8  18   27.27    1.10
   0   8 -18   33.41    1.24
   0  -8  18   24.59    1.05
   0   8 -19   72.99    1.89
   0  -8  19   59.15    1.49
   0  -8  19   69.44    1.78
   0  -8  19   63.15    1.60
   0  -8  19   63.55    1.62
   0   8 -19   69.83    1.78
   0  -8  19   67.91    1.69
   0   8  19   57.03    1.37
   0   8 -19   65.70    1.64
   0   8  19   57.59    1.33
   0  -8  19   62.83    1.55
   0   8 -19   64.12    1.61
   0   8 -19   62.70    1.56
   0  -8  19   59.95    1.44
   0  -8  19   58.42    1.33
   0   8  19   69.69    1.48
   0   8 -19   65.07    1.60
   0   8  19   72.28    1.81
   0   8  19   59.83    1.28
   0  -8  19   66.57    1.69
   0   8  19   68.79    1.48
   0  -8  20   29.24    1.08
   0  -8  20   28.23    1.09
   0  -8  20   28.08    1.17
   0   8  20   37.99    0.97
   0   8 -20   38.76    1.22
   0   8 -20   41.97    1.22
   0   8 -20   34.46    1.32
   0  -8  20   25.72    0.98
   0  -8  20   29.10    1.05
   0   8 -20   34.64    1.16
   0  -8  20   25.36    1.12
   0   8  20   33.13    1.01
   0   8 -20   31.76    1.09
   0   8  20   34.16    1.02
   0   8  20   32.49    1.28
   0   8  20   33.34    0.88
   0   8 -20   34.34    1.25
   0  -8  20   29.18    1.17
   0  -8  20   34.51    0.92
   0   8  21  332.72    5.03
   0   8  21  324.02    5.38
   0  -8  21  297.50    5.08
   0   8 -21  351.79    5.58
   0  -8  21  334.99    5.38
   0  -8  21  318.25    5.21
   0   8 -21  338.66    5.27
   0   8  21  301.30    4.90
   0  -8  21  324.66    5.17
   0   8 -21  337.22    5.28
   0   8 -21  333.15    5.20
   0  -8  21  317.61    5.29
   0   8  21  344.15    5.06
   0  -8  21  290.87    4.91
   0   8  21  309.00    4.82
   0   8 -21  327.43    5.39
   0  -8  21  332.98    5.37
   0  -8  21  328.48    4.93
   0   8 -22   25.96    1.21
   0  -8  22   24.18    0.97
   0  -8  22   29.06    0.73
   0  -8  22   28.62    1.14
   0  -8  22   25.86    1.02
   0   8  22   24.65    0.82
   0   8 -22   29.30    1.11
   0   8 -22   25.85    1.02
   0  -8  22   27.21    1.02
   0   8 -22   29.49    1.07
   0  -8  22   25.30    1.10
   0  -8  22   30.04    0.86
   0   8  22   25.24    0.89
   0  -8  22   26.53    0.87
   0   8  22   23.96    1.16
   0   8  22   24.44    0.91
   0  -8  22   27.15    1.15
   0   8 -22   23.52    1.06
   0   8  23   20.49    1.08
   0   8  23   20.60    0.84
   0   8 -23   21.78    1.11
   0  -8  23   19.14    0.88
   0  -8  23   21.47    0.63
   0  -8  23   22.21    1.00
   0  -8  23   21.27    0.95
   0   8 -23   21.83    0.96
   0   8  23   18.33    0.71
   0  -8  23   20.65    0.89
   0   8 -23   21.08    0.90
   0   8 -23   19.93    0.92
   0  -8  23   22.22    0.75
   0  -8  23   21.32    0.77
   0  -8  23   20.67    0.76
   0  -8  23   19.61    0.77
   0   8  23   19.55    0.80
   0  -8  23   22.38    1.04
   0   8 -23   20.22    1.00
   0  -8  23   20.25    1.02
   0   8  24   12.50    0.71
   0   8  24   11.40    0.93
   0   8 -24   13.97    0.96
   0  -8  24   15.33    0.53
   0  -8  24   12.68    0.81
   0  -8  24   12.90    0.79
   0   8 -24   14.53    0.81
   0  -8  24   14.86    0.52
   0   8  24   11.76    0.64
   0   8  24   11.53    0.57
   0  -8  24   13.15    0.74
   0   8 -24   14.16    0.76
   0   8 -24   11.97    0.75
   0  -8  24   13.38    0.63
   0  -8  24   13.92    0.61
   0   8 -24   14.72    0.81
   0  -8  24   11.35    0.85
   0   8  24   11.77    0.66
   0  -8  24   13.54    0.63
   0  -8  24   13.21    0.63
   0  -8  24   12.76    0.88
   0   8 -24   10.64    0.82
   0   8 -25   13.37    0.97
   0  -8  25   10.87    0.46
   0   8  25   12.57    0.93
   0   8  25   14.47    0.74
   0  -8  25   10.82    0.75
   0   8 -25   13.21    0.79
   0   8  25   10.80    0.56
   0   8  25   11.06    0.64
   0  -8  25   11.21    0.46
   0  -8  25   10.74    0.69
   0   8 -25   13.16    0.74
   0  -8  25   10.46    0.65
   0   8 -25   12.52    0.75
   0  -8  25   11.87    0.85
   0  -8  25   10.63    0.55
   0  -8  25   10.46    0.60
   0   8 -25   13.37    0.78
   0   8  25   13.69    0.69
   0   8  25   12.40    0.55
   0  -8  25   10.09    0.59
   0  -8  25   10.04    0.58
   0   8 -26   15.75    0.97
   0  -8  26   13.59    0.51
   0   8  26   13.80    0.96
   0   8  26   15.00    0.75
   0  -8  26   11.52    0.75
   0   8  26   14.91    0.62
   0  -8  26   13.18    0.50
   0   8 -26   17.31    0.86
   0   8  26   15.32    0.72
   0  -8  26   12.09    0.72
   0   8 -26   17.90    0.82
   0   8 -26   15.84    0.79
   0  -8  26   12.03    0.69
   0  -8  26   10.78    0.84
   0   8 -26   18.39    0.86
   0  -8  26   12.85    0.63
   0  -8  26   13.27    0.59
   0   8  26   14.51    0.70
   0   8  26   15.61    0.59
   0  -8  26   11.75    0.60
   0  -8  26   13.35    0.63
   0  -8  27   12.52    0.76
   0  -8  27   15.60    0.53
   0   8 -27   10.73    0.85
   0   8  27   10.49    0.54
   0   8 -27   12.47    0.76
   0   8  27   11.12    0.65
   0  -8  27   14.68    0.51
   0   8 -27   12.65    0.71
   0  -8  27   12.16    0.70
   0  -8  27   12.54    0.69
   0   8 -27   10.02    0.66
   0  -8  27   13.74    0.62
   0   8  27    9.62    0.90
   0   8  27   10.29    0.68
   0  -8  27   11.24    0.82
   0   8  27   10.51    0.64
   0  -8  27   13.47    0.62
   0  -8  27   14.54    0.59
   0   8 -27   13.07    0.78
   0  -8  28    7.75    0.66
   0  -8  28   10.39    0.45
   0   8 -28    7.21    0.77
   0   8  28    7.16    0.55
   0   8  28    7.64    0.47
   0   8 -28    8.22    0.64
   0  -8  28    9.77    0.44
   0   8 -28    8.41    0.61
   0  -8  28    8.74    0.62
   0  -8  28    7.99    0.60
   0  -8  28    9.15    0.53
   0   8  28    6.19    0.81
   0   8  28    6.52    0.61
   0  -8  28    7.06    0.71
   0   8  28    6.96    0.57
   0  -8  28    9.14    0.54
   0   8 -28    7.97    0.67
   0  -8  28    9.65    0.51
   0   8  29   46.15    1.50
   0  -8  29   46.35    1.31
   0  -8  29   53.42    1.05
   0   8 -29   51.33    1.52
   0   8  29   47.76    1.10
   0  -8  29   52.01    1.04
   0   8 -29   54.14    1.39
   0   8  29   44.79    1.20
   0   8 -29   55.27    1.35
   0  -8  29   44.74    1.23
   0  -8  29   44.90    1.23
   0  -8  29   47.96    1.17
   0  -8  29   51.82    1.04
   0  -8  29   46.91    1.41
   0   8  29   51.07    1.25
   0  -8  29   47.32    1.17
   0  -8  29   50.80    1.15
   0   8 -29   55.12    1.41
   0   8  30    6.89    0.79
   0  -8  30    7.35    0.60
   0  -8  30    9.86    0.43
   0   8 -30    8.52    0.74
   0  -8  30    9.20    0.40
   0   8  30    8.40    0.56
   0   8  30    8.17    0.43
   0   8 -30    9.28    0.65
   0   8 -30    9.46    0.61
   0  -8  30    7.60    0.52
   0  -8  30    7.70    0.56
   0  -8  30    7.85    0.49
   0   8  30    8.04    0.57
   0  -8  30    6.99    0.67
   0  -8  30    8.94    0.41
   0  -8  30    7.99    0.49
   0   8 -30    9.61    0.64
   0  -8  30    8.76    0.46
   0   8 -31   24.27    1.00
   0  -8  31   28.57    0.68
   0   8  31   25.88    0.84
   0  -8  31   25.29    0.78
   0  -8  31   29.10    0.68
   0  -8  31   24.60    0.96
   0   8 -31   24.10    0.85
   0  -8  31   24.25    0.89
   0   8 -31   26.24    0.91
   0   8 -31   26.18    0.93
   0  -8  31   27.85    0.67
   0   8  31   20.99    0.78
   0   8  31   19.75    1.03
   0   8 -31   25.83    0.93
   0  -8  31   27.30    0.76
   0  -8  31   24.88    0.77
   0  -8  32    0.35    0.25
   0   8  32    0.31    0.39
   0  -8  32    0.22    0.30
   0  -8  32    0.27    0.23
   0  -8  32    0.62    0.47
   0   8 -32    0.45    0.39
   0   8 -32    0.50    0.42
   0   8  32    0.38    0.35
   0   8 -32    0.40    0.36
   0   8  32    0.44    0.62
   0  -8  32    0.40    0.22
   0  -8  32    0.27    0.30
   0  -8  32    0.24    0.27
   0   8 -32    0.27    0.42
   0  -8  32    0.39    0.38
   0   8 -33    5.40    0.45
   0   8 -33    5.84    0.51
   0  -8  33    9.82    0.36
   0  -8  33    9.51    0.42
   0  -8  33    9.40    0.36
   0   8  33    3.15    0.64
   0   8 -33    4.67    0.46
   0   8 -33    5.48    0.51
   0   8  33    4.19    0.40
   0   8  33    4.25    0.45
   0   8  33    4.62    0.49
   0  -8  33   10.04    0.38
   0   8 -33    5.69    0.49
   0   8 -34   12.49    0.54
   0   8 -34   11.77    0.56
   0   8 -34   13.19    0.62
   0   8  34   10.35    0.50
   0  -8  34   13.58    0.41
   0   8  34   10.01    0.55
   0   8  34    7.95    0.71
   0   8 -34   13.21    0.58
   0  -8  34   13.84    0.47
   0   8 -34   12.73    0.60
   0  -8  34   14.35    0.44
   0   8  35   10.89    0.48
   0   8 -35   14.08    0.59
   0  -8  35   12.39    0.38
   0   8  35   13.17    0.55
   0   8  35    9.68    0.69
   0   8 -35   14.45    0.57
   0  -8  35   12.59    0.43
   0   8 -35   14.14    0.58
   0   8 -35   12.98    0.56
   0  -8  35   13.14    0.41
   0   8 -36    2.51    0.35
   0   8  36    1.73    0.50
   0   8 -36    2.44    0.32
   0   8 -36    2.60    0.34
   0   8  36    2.60    0.35
   0  -8  36    2.36    0.19
   0   8 -36    2.89    0.33
   0  -8  36    2.36    0.22
   0   8 -37   22.06    0.59
   0   8 -37   22.39    0.61
   0  -8  38    0.94    0.16
   0   9   0    0.24    0.41
   0   9   0   -0.03    0.32
   0   9   0    0.06    0.50
   0  -9   0    0.14    0.41
   0  -9   0    0.60    0.38
   0   9   0    0.16    0.39
   0  -9   0    0.23    0.36
   0   9   0    0.18    0.42
   0  -9   0    0.32    0.58
   0   9   0   -0.05    0.46
   0  -9   0    0.17    0.62
   0  -9   0    0.33    0.89
   0  -9   0    0.31    0.55
   0  -9   0    0.05    0.74
   0   9   0    0.30    0.59
   0   9   0    0.83    0.38
   0   9   0    0.22    0.51
   0  -9   0    0.33    0.74
   0  -9   0    0.22    0.68
   0  -9   1   27.68    1.69
   0  -9  -1   26.53    1.70
   0   9   1   24.96    0.96
   0   9  -1   25.54    0.98
   0   9   1   23.65    0.90
   0   9  -1   24.95    0.93
   0   9   1   24.05    0.81
   0   9  -1   23.51    0.83
   0   9   1   24.46    0.96
   0  -9   1   28.22    0.94
   0   9  -1   23.39    0.93
   0  -9  -1   28.90    0.93
   0  -9  -1   26.72    0.85
   0  -9   1   27.67    0.87
   0   9  -1   22.23    0.83
   0  -9  -1   28.58    0.87
   0   9   1   22.34    0.83
   0  -9   1   27.21    0.88
   0   9  -1   21.13    0.82
   0   9   1   21.84    0.84
   0  -9  -1   27.87    1.50
   0   9   1   21.26    0.80
   0   9  -1   22.57    0.79
   0   9   1   25.28    1.46
   0   9  -1   25.27    0.99
   0  -9   1   30.18    1.13
   0  -9  -1   23.14    1.45
   0  -9  -1   31.38    1.10
   0  -9  -1   26.35    1.83
   0  -9   1   26.51    1.77
   0  -9  -1   24.00    1.56
   0  -9   1   26.10    1.65
   0  -9   1   24.27    1.53
   0  -9  -1   25.16    1.59
   0   9  -1   27.51    1.41
   0   9   1   27.42    1.38
   0  -9  -1   24.00    1.47
   0   9   2   56.12    1.53
   0   9  -2   58.67    1.53
   0  -9  -2   66.61    1.63
   0  -9   2   65.77    1.64
   0  -9   2   55.41    2.54
   0  -9  -2   55.40    2.22
   0  -9  -2   58.60    2.64
   0  -9   2   56.64    2.35
   0  -9  -2   57.89    2.48
   0   9  -2   59.00    1.53
   0   9   2   58.72    1.52
   0   9   2   57.11    1.44
   0   9   2   68.45    1.42
   0   9  -2   72.48    1.46
   0   9   2   55.34    1.46
   0  -9  -2   62.60    1.44
   0  -9   2   60.91    1.46
   0   9  -2   54.07    1.45
   0   9  -2   60.64    1.59
   0  -9  -2   59.77    1.34
   0  -9   2   61.22    1.37
   0  -9  -2   64.79    1.40
   0   9   2   54.21    1.35
   0   9  -2   53.95    1.34
   0  -9  -2   80.26    2.50
   0   9  -2   51.94    1.33
   0  -9   2   62.50    1.40
   0   9   2   56.10    1.35
   0   9   2   54.46    1.30
   0  -9   2   62.21    1.20
   0  -9   2   54.78    2.26
   0  -9  -2   60.70    2.42
   0  -9   2   62.01    2.47
   0  -9  -2   60.95    2.35
   0   9   2   60.43    2.25
   0   9  -2   56.78    1.34
   0  -9  -2   72.05    2.50
   0   9  -2   82.76    2.40
   0   9   2   81.62    2.32
   0  -9   2   63.01    1.20
   0   9   3   44.93    1.34
   0   9  -3   47.44    1.37
   0   9   3   47.86    1.36
   0   9  -3   50.55    1.45
   0   9  -3   43.06    1.27
   0  -9  -3   52.28    1.28
   0  -9   3   49.39    1.30
   0  -9  -3   54.87    1.48
   0  -9  -3   43.15    2.00
   0  -9   3   48.38    2.32
   0  -9  -3   49.02    2.31
   0  -9   3   44.97    2.05
   0   9  -3   39.80    1.93
   0   9  -3   45.58    1.32
   0   9   3   45.93    1.32
   0   9   3   47.90    1.32
   0   9   3   49.65    1.20
   0   9  -3   52.67    1.25
   0  -9   3   49.65    1.22
   0  -9   3   57.59    1.46
   0  -9   3   57.33    1.49
   0  -9  -3   51.06    1.19
   0   9  -3   42.29    1.16
   0  -9  -3   52.81    1.23
   0   9   3   46.11    1.21
   0  -9   3   63.07    2.21
   0  -9  -3   59.78    2.16
   0   9  -3   42.55    1.15
   0  -9   3   50.51    1.24
   0   9   3   43.47    1.19
   0   9   3   44.17    1.14
   0   9  -3   49.41    1.29
   0  -9   3   48.56    1.03
   0  -9   3   46.60    2.18
   0  -9  -3   45.01    2.00
   0  -9  -3   46.42    2.12
   0   9   3   52.31    2.08
   0   9  -3   43.83    1.16
   0   9   3   46.01    1.21
   0   9  -3   60.32    2.09
   0   9   3   59.05    2.00
   0  -9  -3   55.90    2.23
   0  -9   3   49.89    1.04
   0   9   4   38.17    1.22
   0   9  -4   39.04    1.19
   0   9  -4   34.37    1.10
   0  -9   4   37.96    1.10
   0   9  -4   40.24    1.28
   0  -9  -4   39.11    1.08
   0  -9  -4   31.98    1.76
   0  -9   4   34.03    1.96
   0  -9  -4   43.36    1.32
   0  -9  -4   34.07    1.98
   0   9  -4   31.28    1.75
   0   9   4   36.15    1.12
   0   9   4   37.46    1.13
   0   9  -4   39.99    1.06
   0   9   4   36.13    1.00
   0  -9  -4   42.79    1.81
   0  -9   4   42.29    1.83
   0  -9   4   36.01    1.01
   0  -9   4   40.15    1.22
   0  -9  -4   37.36    0.98
   0  -9   4   40.07    1.24
   0   9   4   34.18    1.02
   0   9  -4   33.90    1.00
   0  -9  -4   37.88    1.02
   0   9   4   44.70    0.93
   0  -9   4   36.61    1.04
   0   9   4   33.83    1.03
   0   9  -4   31.77    0.97
   0   9  -4   36.78    1.10
   0  -9   4   33.53    0.88
   0   9   4   34.16    0.98
   0  -9   4   31.42    0.82
   0  -9  -4   33.88    1.83
   0  -9  -4   33.35    1.73
   0   9  -4   34.37    0.97
   0   9   4   33.88    1.01
   0   9   4   38.99    1.77
   0   9  -4   42.40    1.75
   0   9   4   45.74    1.72
   0  -9  -4   36.66    1.83
   0  -9   4   32.25    0.82
   0  -9   4   31.16    0.82
   0   9  -5    2.63    0.57
   0  -9   5    2.46    0.46
   0   9   5    1.82    0.56
   0   9  -5    2.24    0.57
   0   9  -5    1.79    0.51
   0  -9  -5    2.05    0.45
   0  -9   5    2.45    0.51
   0  -9   5    1.94    0.91
   0  -9  -5    2.13    0.84
   0  -9  -5    1.00    0.92
   0  -9  -5    1.88    0.90
   0   9  -5    1.68    0.81
   0   9   5    2.37    0.54
   0   9  -5    1.82    0.54
   0   9  -5    2.38    0.51
   0   9   5    1.90    0.47
   0   9   5    2.10    0.37
   0  -9  -5    2.18    0.66
   0  -9   5    2.87    0.72
   0  -9  -5    2.09    0.37
   0  -9   5    2.16    0.53
   0  -9   5    2.50    0.57
   0  -9   5    2.45    0.46
   0   9  -5    1.71    0.39
   0  -9  -5    2.20    0.40
   0   9   5    2.51    0.31
   0   9  -5    1.72    0.43
   0  -9   5    1.73    0.44
   0   9   5    1.78    0.48
   0   9  -5    2.59    0.49
   0  -9   5    1.95    0.34
   0   9   5    1.97    0.47
   0  -9   5    1.80    0.28
   0  -9  -5    1.87    0.77
   0  -9  -5    2.23    0.71
   0   9  -5    1.86    0.40
   0   9   5    1.88    0.41
   0   9   5    1.78    0.69
   0   9   5    2.72    0.63
   0  -9  -5    2.56    0.77
   0  -9   5    2.01    0.28
   0  -9   5    1.98    0.28
   0  -9   6   36.71    1.08
   0   9  -6   39.20    1.24
   0   9   6   37.83    1.25
   0   9  -6   38.80    1.30
   0   9  -6   35.49    1.14
   0  -9   6   41.76    1.23
   0  -9  -6   40.68    1.13
   0   9   6   38.18    1.24
   0  -9  -6   37.26    1.95
   0  -9   6   44.09    1.37
   0  -9  -6   35.03    2.14
   0  -9   6   37.33    2.07
   0  -9  -6   38.99    2.15
   0   9  -6   32.25    1.85
   0   9   6   38.65    1.21
   0   9  -6   38.91    1.21
   0   9  -6   39.85    1.20
   0   9  -6   42.17    1.31
   0   9   6   38.74    1.17
   0   9  -6   47.81    1.13
   0   9   6   47.08    1.12
   0  -9   6   61.53    2.17
   0  -9  -6   54.81    2.06
   0  -9   6   41.28    1.14
   0  -9  -6   41.58    1.06
   0  -9   6   44.28    1.32
   0  -9   6   42.84    1.29
   0  -9  -6   44.72    1.12
   0   9  -6   37.19    1.05
   0   9  -6   45.92    1.15
   0   9   6   54.95    1.07
   0   9  -6   37.05    1.03
   0  -9   6   42.40    1.15
   0  -9   6   39.55    0.99
   0   9   6   39.65    1.08
   0   9  -6   43.08    1.22
   0  -9   6   44.28    0.97
   0  -9  -6   42.32    2.04
   0  -9  -6   43.47    1.95
   0   9   6   39.37    1.09
   0   9   6   44.75    1.94
   0   9  -6   38.78    1.06
   0  -9  -6   56.24    2.29
   0   9   6   58.52    1.91
   0  -9   6   44.34    0.96
   0  -9   6   44.18    0.98
   0   9   7   21.05    0.95
   0   9  -7   23.37    0.98
   0  -9   7   27.28    0.91
   0   9   7   23.13    0.98
   0  -9   7   29.08    1.02
   0  -9  -7   29.42    0.90
   0   9  -7   23.41    1.01
   0   9  -7   21.83    0.88
   0  -9  -7   22.16    1.59
   0  -9   7   27.16    1.75
   0  -9  -7   25.22    1.86
   0  -9   7   29.08    1.10
   0   9  -7   19.37    1.49
   0  -9  -7   26.40    1.84
   0   9   7   21.10    0.89
   0   9  -7   22.60    0.92
   0   9  -7   24.93    1.03
   0   9  -7   21.42    0.89
   0   9   7   20.53    0.87
   0   9   7   18.88    0.74
   0   9  -7   20.31    0.77
   0  -9   7   28.50    1.54
   0  -9  -7   27.29    1.47
   0  -9   7   26.47    0.89
   0  -9   7   29.01    1.04
   0  -9  -7   27.44    0.82
   0  -9   7   28.48    1.04
   0  -9  -7   28.53    0.86
   0   9  -7   18.90    0.75
   0   9   7   19.42    0.82
   0   9  -7   20.73    0.81
   0   9   7   23.63    0.71
   0  -9   7   25.01    0.89
   0   9  -7   21.64    0.88
   0   9   7   21.24    0.82
   0  -9   7   24.91    0.76
   0  -9   7   23.63    0.70
   0  -9  -7   22.41    1.46
   0  -9  -7   25.02    1.62
   0  -9   7   23.27    1.65
   0   9  -7   18.69    0.73
   0   9   7   20.38    0.79
   0   9   7   20.99    1.18
   0   9   7   23.23    1.42
   0  -9  -7   25.61    1.61
   0   9  -7   23.22    1.35
   0   9   7   24.28    1.26
   0  -9   7   22.76    0.68
   0  -9   7   21.59    0.67
   0   9  -8    1.73    0.56
   0   9   8    0.43    0.54
   0  -9   8    1.12    0.46
   0   9   8    0.89    0.55
   0  -9  -8    1.03    0.43
   0   9  -8    0.30    0.47
   0  -9   8    1.39    0.52
   0  -9  -8    0.77    0.92
   0  -9   8    0.33    0.85
   0  -9  -8    0.43    0.79
   0  -9   8    0.99    0.56
   0   9  -8    0.26    0.76
   0  -9  -8   -0.09    0.90
   0   9  -8    0.39    0.49
   0   9   8    0.48    0.44
   0   9  -8    0.77    0.48
   0  -9   8    1.22    0.37
   0   9   8    0.60    0.44
   0   9  -8    0.97    0.54
   0   9   8    0.91    0.36
   0   9  -8    1.26    0.37
   0  -9  -8    1.48    0.63
   0  -9   8    1.39    0.62
   0  -9   8    0.77    0.40
   0  -9   8    1.20    0.54
   0  -9  -8    1.14    0.37
   0  -9   8    0.80    0.52
   0   9   8    0.75    0.47
   0   9   8    0.95    0.30
   0   9  -8    0.80    0.38
   0  -9  -8    1.19    0.36
   0   9   8    0.73    0.47
   0  -9   8    1.24    0.49
   0   9   8    0.23    0.46
   0   9  -8    0.94    0.45
   0  -9   8    1.24    0.35
   0   9  -8    0.95    0.37
   0  -9   8    1.23    0.30
   0  -9  -8    0.73    0.75
   0  -9   8    1.06    0.77
   0  -9  -8    1.09    0.68
   0   9   8    0.60    0.40
   0   9   8    0.85    0.50
   0   9   8    0.56    0.57
   0   9  -8    0.64    0.38
   0  -9  -8    1.89    0.74
   0   9  -8    0.40    0.56
   0  -9   8    1.28    0.30
   0  -9   8    1.06    0.29
   0  -9   9   15.01    0.74
   0   9  -9   13.75    0.79
   0   9   9   11.48    0.76
   0   9  -9   12.18    0.71
   0   9   9   12.30    0.80
   0  -9   9   14.90    0.81
   0  -9  -9   17.12    0.72
   0  -9  -9   12.11    1.42
   0  -9  -9   13.71    1.34
   0  -9   9   16.36    0.92
   0  -9   9   14.47    1.34
   0  -9  -9   12.96    1.47
   0   9  -9   11.99    1.33
   0   9  -9   12.58    0.75
   0  -9   9   13.08    0.61
   0   9   9   12.13    0.71
   0   9  -9   14.39    0.84
   0   9  -9   12.20    0.71
   0  -9   9   10.12    0.45
   0   9  -9   10.85    0.61
   0   9   9   10.41    0.56
   0  -9   9   15.02    1.15
   0  -9  -9   13.08    1.07
   0  -9   9   15.46    0.84
   0  -9   9   14.65    0.81
   0  -9   9   14.20    0.69
   0  -9  -9   15.36    0.64
   0   9   9   10.84    0.67
   0   9   9   12.08    0.54
   0   9   9   12.02    0.57
   0   9  -9   11.72    0.66
   0   9   9   11.26    0.68
   0  -9   9   14.04    0.58
   0  -9   9   13.64    0.75
   0   9  -9   12.54    0.72
   0   9  -9   11.52    0.61
   0  -9   9   12.33    0.52
   0  -9  -9   13.04    1.14
   0  -9   9   12.34    1.31
   0   9   9   10.98    0.92
   0   9   9   11.30    1.08
   0   9   9   10.39    0.61
   0   9  -9   10.55    0.57
   0   9  -9   12.29    1.04
   0  -9  -9   14.46    1.31
   0  -9   9   11.87    0.53
   0  -9   9   11.88    0.51
   0   9 -10   34.43    1.18
   0  -9  10   41.11    1.18
   0   9  10   32.82    1.20
   0   9  10   34.61    1.20
   0  -9 -10   44.43    1.12
   0  -9  10   41.54    1.24
   0   9 -10   38.11    1.30
   0  -9 -10   37.26    2.17
   0  -9 -10   36.66    2.05
   0  -9  10   42.54    1.35
   0   9 -10   31.87    1.96
   0  -9 -10   41.27    2.31
   0   9 -10   35.56    1.19
   0   9 -10   36.37    1.15
   0   9 -10   40.44    1.32
   0  -9  10   37.23    1.02
   0   9  10   33.03    1.10
   0   9 -10   39.03    1.08
   0  -9  10   33.97    0.86
   0  -9 -10   47.42    1.92
   0  -9  10   51.71    2.00
   0  -9  10   43.21    1.30
   0  -9  10   40.91    1.16
   0  -9  10   40.89    1.27
   0   9  10   32.62    1.08
   0  -9 -10   44.18    1.08
   0   9 -10   38.37    1.11
   0   9  10   39.42    0.97
   0   9  10   40.29    1.01
   0   9  10   33.80    1.07
   0  -9  10   44.33    1.23
   0  -9  10   38.56    1.01
   0  -9  10   40.25    0.96
   0   9 -10   39.52    1.09
   0  -9 -10   41.92    1.89
   0  -9  10   39.36    2.14
   0   9 -10   38.01    1.59
   0   9  10   34.07    1.04
   0   9  10   37.43    1.82
   0   9 -10   33.12    0.98
   0   9  10   37.56    1.61
   0   9 -10   43.19    1.85
   0  -9 -10   47.80    2.23
   0  -9  10   37.48    0.95
   0  -9  10   39.88    0.95
   0  -9  11   38.81    1.22
   0   9  11   33.70    1.18
   0   9 -11   34.88    1.27
   0  -9  11   40.64    1.35
   0  -9 -11   30.80    1.91
   0  -9 -11   35.69    2.19
   0   9 -11   28.66    1.87
   0   9 -11   32.14    1.14
   0   9 -11   36.48    1.29
   0   9 -11   33.11    1.09
   0  -9  11   32.86    0.97
   0   9 -11   31.36    1.00
   0   9 -11   33.37    1.13
   0   9  11   30.21    1.14
   0  -9  11   37.86    1.14
   0  -9  11   37.49    1.22
   0  -9  11   38.84    1.24
   0  -9  11   35.65    1.09
   0   9  11   28.71    0.99
   0  -9 -11   39.36    1.03
   0   9  11   30.95    1.03
   0  -9  11   36.47    1.11
   0   9  11   33.32    0.92
   0   9 -11   32.37    1.05
   0   9  11   33.47    0.91
   0  -9  11   34.04    0.95
   0   9 -11   32.48    1.02
   0  -9  11   30.92    0.85
   0  -9 -11   36.94    1.68
   0  -9  11   38.80    1.75
   0  -9 -11   33.43    1.74
   0   9 -11   33.62    1.52
   0  -9  11   34.97    2.05
   0  -9  11   29.75    0.86
   0  -9  11   30.98    0.85
   0  -9  11   30.67    0.86
   0   9  11   32.69    1.52
   0   9  11   29.34    0.96
   0   9 -11   29.18    0.92
   0  -9  12  185.53    4.02
   0   9  12  116.97    2.56
   0  -9  12  118.75    2.49
   0   9 -12  120.46    2.54
   0  -9  12  131.98    2.74
   0   9  12  126.24    2.44
   0   9  12  130.95    2.36
   0   9 -12  121.81    2.58
   0   9 -12  128.23    2.56
   0  -9  12  119.18    2.36
   0   9 -12  140.92    2.81
   0   9 -12  153.85    2.58
   0   9 -12  130.65    2.74
   0  -9  12  128.36    2.60
   0   9  12  116.16    2.55
   0  -9  12  128.13    2.51
   0  -9  12  133.12    2.65
   0  -9  12  136.49    2.68
   0   9  12  120.47    2.43
   0  -9 -12  146.80    2.44
   0   9  12  158.35    2.42
   0   9  12  155.05    2.40
   0   9 -12  148.09    2.61
   0   9  12  125.88    2.44
   0  -9  12  130.99    2.51
   0  -9  12  129.30    2.38
   0  -9  12  141.98    2.34
   0   9 -12  151.42    2.56
   0  -9 -12  131.40    3.60
   0   9 -12  138.84    3.36
   0  -9  12  141.01    2.33
   0  -9  12  136.30    2.34
   0   9  12  125.73    2.41
   0   9  12  138.79    3.36
   0   9 -12  121.12    2.32
   0  -9  12  115.24    2.23
   0   9  12  136.63    2.24
   0  -9  13   93.65    2.11
   0   9  13   85.81    1.81
   0   9  13   90.60    1.73
   0   9 -13   82.27    1.92
   0   9 -13   90.83    2.15
   0  -9  13   78.33    1.71
   0   9 -13   81.58    1.86
   0   9 -13   86.18    1.83
   0   9 -13   88.68    2.10
   0   9  13   81.03    1.92
   0  -9  13   88.92    1.99
   0  -9  13   89.04    2.01
   0  -9 -13   92.79    1.75
   0   9  13   76.28    1.76
   0   9 -13   89.57    1.90
   0   9  13   88.45    1.68
   0   9  13   89.52    1.70
   0   9 -13   86.90    1.95
   0  -9  13   84.91    1.85
   0   9  13   77.42    1.75
   0  -9  13   83.47    1.71
   0  -9  13   74.16    1.58
   0   9  13   76.39    1.70
   0  -9  13   86.74    1.91
   0   9 -13   82.27    1.89
   0   9  13   74.27    1.86
   0  -9  13   82.87    1.63
   0  -9  13   78.36    1.64
   0   9 -13   87.42    1.85
   0  -9  13   82.95    1.64
   0   9  13   84.91    1.57
   0  -9  14   32.41    1.22
   0   9  14   33.08    0.95
   0   9  14   30.48    1.01
   0   9 -14   30.63    1.12
   0   9 -14   30.48    1.07
   0  -9  14   28.35    0.95
   0   9 -14   33.07    1.29
   0   9 -14   36.95    1.08
   0   9 -14   31.14    1.23
   0   9  14   28.67    1.10
   0  -9  14   30.39    1.11
   0  -9  14   32.10    1.14
   0   9  14   27.89    1.00
   0   9  14   35.50    0.93
   0   9 -14   36.45    1.11
   0   9  14   36.04    0.94
   0  -9  14   30.94    1.05
   0   9  14   28.43    0.97
   0   9 -14   34.98    1.14
   0  -9  14   29.87    0.94
   0   9  14   29.45    0.95
   0  -9  14   27.02    0.84
   0  -9  14   29.57    1.09
   0   9 -14   29.62    1.08
   0  -9  14   30.27    0.88
   0  -9  14   30.04    0.89
   0   9 -14   36.42    1.09
   0  -9  14   30.24    0.88
   0  -9  14   32.26    0.89
   0   9  14   33.46    0.84
   0  -9  15   11.03    0.84
   0   9  15   13.66    0.70
   0   9  15   14.20    0.66
   0   9  15   14.80    0.66
   0   9  15   14.70    0.86
   0   9 -15   12.92    0.79
   0  -9  15    9.72    0.64
   0   9 -15   12.60    0.74
   0   9 -15   12.80    0.68
   0   9  15   13.00    0.80
   0   9 -15   14.06    0.90
   0  -9  15   11.12    0.76
   0  -9  15   10.88    0.75
   0   9  15   10.95    0.67
   0   9  15   11.66    0.57
   0   9  15   12.48    0.60
   0   9 -15   13.87    0.74
   0   9 -15   13.54    0.80
   0   9  15   11.68    0.69
   0  -9  15   10.28    0.71
   0  -9  15    9.61    0.60
   0  -9  15    9.37    0.54
   0   9  15   11.36    0.62
   0  -9  15   10.90    0.78
   0  -9  15    9.07    0.53
   0  -9  15    9.40    0.53
   0  -9  15   10.00    0.52
   0   9 -15   12.79    0.71
   0  -9  15    9.36    0.53
   0   9  15   11.58    0.51
   0  -9  16    1.60    0.61
   0   9  16    1.01    0.43
   0   9  16    1.43    0.46
   0   9  16    1.15    0.63
   0   9 -16    0.82    0.54
   0   9  16    0.79    0.44
   0   9 -16    0.78    0.47
   0  -9  16    1.07    0.45
   0   9 -16    0.78    0.45
   0   9 -16    1.25    0.64
   0   9  16    0.69    0.56
   0  -9  16    1.37    0.56
   0  -9  16    1.32    0.54
   0   9  16    0.54    0.47
   0   9  16    1.04    0.37
   0   9  16    0.70    0.40
   0   9 -16    0.69    0.48
   0  -9  16    1.22    0.49
   0   9  16    0.41    0.47
   0  -9  16    1.04    0.43
   0   9 -16    0.79    0.51
   0  -9  16    1.04    0.38
   0  -9  16    1.10    0.35
   0  -9  16    0.78    0.37
   0   9  16    0.70    0.31
   0  -9  16    1.77    0.59
   0   9 -16    1.12    0.49
   0  -9  16    0.92    0.35
   0  -9  16    1.01    0.32
   0   9  17  129.47    2.25
   0   9  17  122.25    2.31
   0   9  17  132.68    2.54
   0   9  17  124.14    2.21
   0   9 -17  116.27    2.43
   0   9 -17  117.08    2.35
   0  -9  17  105.64    2.21
   0   9 -17  133.74    2.73
   0   9 -17  125.98    2.38
   0  -9  17  110.25    2.36
   0  -9  17  111.40    2.41
   0  -9  17  116.79    2.40
   0  -9  17  118.20    2.56
   0   9  17  106.31    2.20
   0  -9  17  112.53    2.32
   0   9  17  125.95    2.22
   0   9 -17  128.27    2.45
   0   9  17  123.66    2.17
   0   9 -17  124.13    2.48
   0  -9  17  109.41    2.21
   0  -9  17  113.19    2.10
   0   9 -17  129.71    2.42
   0  -9  17  103.96    2.09
   0  -9  17  105.15    2.09
   0  -9  17  102.30    2.11
   0   9  17  117.91    2.05
   0   9  17  109.99    2.33
   0  -9  17  116.00    2.48
   0   9 -17  123.98    2.61
   0  -9  17  107.34    2.36
   0   9 -18   14.07    0.81
   0   9  18   15.96    0.74
   0   9  18   14.88    0.93
   0   9 -18   14.11    0.78
   0   9 -18   16.81    1.05
   0  -9  18   14.84    0.76
   0  -9  18   16.98    0.99
   0  -9  18   16.71    0.84
   0  -9  18   17.82    0.91
   0  -9  18   16.47    0.67
   0  -9  18   15.34    0.67
   0   9  18   12.99    0.71
   0  -9  18   18.23    0.86
   0   9  18   14.99    0.60
   0   9 -18   15.59    0.87
   0  -9  18   16.50    0.76
   0  -9  18   17.85    0.67
   0   9 -18   18.04    0.85
   0  -9  18   17.76    0.69
   0   9  18   15.91    0.66
   0   9  18   15.09    0.67
   0   9  18   15.78    0.73
   0   9  18   14.79    0.77
   0   9  18   12.98    0.78
   0   9 -18   15.77    0.95
   0  -9  18   17.20    0.95
   0  -9  18   16.75    0.93
   0   9 -19   96.87    2.28
   0   9 -19   82.61    1.86
   0  -9  19   77.66    1.81
   0   9  19   91.73    1.90
   0   9  19   94.50    1.82
   0  -9  19   82.23    1.96
   0  -9  19   86.30    1.98
   0   9  19   87.72    1.65
   0   9  19   82.69    1.74
   0   9  19   85.70    1.71
   0  -9  19   90.22    2.13
   0  -9  19   84.13    1.92
   0  -9  19   79.88    1.79
   0   9 -19   92.51    2.03
   0  -9  19   80.25    1.70
   0  -9  19   85.80    1.70
   0   9 -19   95.70    1.99
   0  -9  19   78.56    1.69
   0   9 -19   89.99    2.16
   0  -9  19   83.21    2.03
   0   9  19   91.16    1.80
   0   9  19   89.68    2.07
   0   9 -19   82.61    1.93
   0  -9  19   83.02    2.01
   0   9  20    2.28    0.46
   0   9  20    1.72    0.50
   0   9 -20    1.59    0.54
   0   9  20    1.80    0.50
   0   9  20    2.19    0.67
   0   9 -20    2.23    0.72
   0  -9  20    2.03    0.52
   0  -9  20    2.17    0.55
   0  -9  20    2.54    0.55
   0   9  20    2.79    0.45
   0   9  20    3.01    0.42
   0  -9  20    2.63    0.66
   0  -9  20    2.49    0.55
   0   9 -20    2.83    0.59
   0  -9  20    2.69    0.49
   0   9 -20    3.27    0.57
   0  -9  20    3.35    0.41
   0  -9  20    3.10    0.42
   0  -9  20    2.98    0.41
   0  -9  20    2.35    0.68
   0   9 -20    2.30    0.62
   0   9  20    2.13    0.36
   0  -9  20    2.73    0.66
   0   9  21   40.81    1.34
   0   9 -21   36.04    1.21
   0   9  21   39.99    1.10
   0   9 -21   42.36    1.49
   0  -9  21   32.92    1.11
   0  -9  21   33.01    0.82
   0  -9  21   38.73    1.33
   0  -9  21   37.84    1.20
   0  -9  21   37.21    1.23
   0   9  21   34.63    1.05
   0   9  21   34.56    0.99
   0   9 -21   37.90    1.24
   0  -9  21   36.58    1.17
   0   9 -21   36.22    1.17
   0  -9  21   35.81    1.09
   0   9 -21   37.57    1.23
   0   9 -21   38.71    1.22
   0  -9  21   35.75    0.98
   0   9 -21   40.38    1.40
   0  -9  21   39.58    1.32
   0   9  21   42.36    1.11
   0   9  21   39.20    1.14
   0   9  21   35.60    0.93
   0  -9  21   38.16    1.30
   0   9  22   26.91    1.15
   0   9  22   27.08    0.94
   0  -9  22   24.45    0.97
   0   9 -22   29.46    1.26
   0  -9  22   33.53    0.76
   0  -9  22   29.10    1.17
   0  -9  22   29.15    1.09
   0   9  22   30.00    0.89
   0   9 -22   33.08    1.13
   0  -9  22   28.67    1.05
   0   9 -22   35.94    1.12
   0   9 -22   27.50    1.05
   0  -9  22   28.53    0.97
   0  -9  22   34.61    0.92
   0  -9  22   27.29    1.15
   0   9 -22   26.68    1.16
   0   9  22   27.49    0.93
   0   9  22   28.18    0.82
   0  -9  22   26.43    1.12
   0   9  23    9.90    0.60
   0   9  23    8.89    0.82
   0   9  23    9.26    0.64
   0   9 -23    9.23    0.87
   0  -9  23    6.95    0.38
   0  -9  23    9.39    0.76
   0  -9  23    9.21    0.72
   0  -9  23    7.58    0.40
   0   9 -23    7.90    0.69
   0   9  23    6.75    0.49
   0  -9  23    8.78    0.66
   0   9 -23    6.72    0.62
   0   9 -23    7.62    0.66
   0  -9  23    7.30    0.49
   0  -9  23    6.70    0.51
   0   9 -23   10.01    0.82
   0  -9  23    9.07    0.80
   0   9  23    7.41    0.46
   0  -9  23    9.84    0.81
   0   9  24    2.15    0.46
   0   9  24    2.30    0.51
   0   9  24    2.10    0.69
   0   9 -24    2.17    0.69
   0  -9  24    2.05    0.29
   0  -9  24    1.97    0.55
   0  -9  24    1.28    0.52
   0   9  24    2.28    0.39
   0  -9  24    1.64    0.28
   0   9 -24    2.57    0.56
   0  -9  24    1.78    0.49
   0   9 -24    2.38    0.52
   0   9 -24    2.23    0.54
   0  -9  24    1.97    0.37
   0  -9  24    1.54    0.40
   0  -9  24    1.66    0.64
   0   9  24    2.16    0.37
   0  -9  24    1.74    0.64
   0   9 -24    1.72    0.59
   0   9 -25   35.31    1.31
   0  -9  25   31.49    0.76
   0   9  25   34.38    1.02
   0   9  25   31.05    1.21
   0  -9  25   28.10    1.06
   0   9  25   33.02    0.90
   0   9 -25   36.33    1.17
   0  -9  25   31.38    0.77
   0  -9  25   28.43    1.02
   0   9 -25   37.38    1.14
   0   9 -25   33.65    1.13
   0  -9  25   28.15    0.90
   0   9 -25   37.40    1.16
   0  -9  25   31.47    0.89
   0  -9  25   24.62    1.11
   0   9  25   34.07    0.99
   0   9 -25   29.62    1.15
   0  -9  25   29.20    1.17
   0  -9  25   27.84    0.90
   0  -9  25   29.17    0.91
   0   9 -26   29.02    1.19
   0  -9  26   25.67    0.67
   0   9  26   25.62    1.10
   0   9  26   27.20    0.91
   0  -9  26   22.11    0.94
   0  -9  26   26.35    0.68
   0   9  26   27.31    0.80
   0   9 -26   30.65    1.08
   0   9  26   27.09    0.90
   0  -9  26   22.54    0.89
   0   9 -26   31.12    1.04
   0   9 -26   29.16    1.02
   0  -9  26   24.83    0.78
   0  -9  26   23.57    0.81
   0   9 -26   31.75    1.07
   0  -9  26   18.40    0.99
   0  -9  26   23.23    0.80
   0   9  26   29.19    0.90
   0  -9  26   21.75    1.02
   0   9 -26   25.57    1.05
   0  -9  27   53.76    1.43
   0  -9  27   59.65    1.10
   0   9 -27   56.88    1.65
   0   9 -27   58.47    1.47
   0   9  27   52.31    1.18
   0  -9  27   57.96    1.10
   0   9  27   51.36    1.29
   0   9 -27   58.54    1.42
   0  -9  27   52.49    1.35
   0  -9  27   50.17    1.31
   0   9 -27   54.24    1.41
   0  -9  27   51.96    1.49
   0   9  27   50.65    1.52
   0  -9  27   53.57    1.25
   0  -9  27   53.90    1.25
   0   9 -27   59.20    1.48
   0  -9  27   56.03    1.21
   0   9  27   57.05    1.31
   0   9  28   10.62    0.82
   0  -9  28   10.14    0.67
   0  -9  28   12.96    0.46
   0   9 -28   12.89    0.86
   0   9 -28   14.58    0.75
   0  -9  28   12.75    0.45
   0   9  28   12.67    0.53
   0   9  28   12.67    0.63
   0   9 -28   15.15    0.73
   0  -9  28   11.19    0.64
   0  -9  28   10.32    0.61
   0   9 -28   12.32    0.68
   0  -9  28    9.55    0.74
   0  -9  28   13.25    0.48
   0  -9  28   11.94    0.57
   0  -9  28   12.78    0.54
   0  -9  28   12.14    0.58
   0   9 -28   14.83    0.75
   0   9  28   13.05    0.64
   0   9  29   18.69    0.94
   0  -9  29   21.21    0.84
   0  -9  29   21.47    0.58
   0   9 -29   21.19    0.98
   0   9 -29   20.53    0.84
   0   9 -29   21.28    0.85
   0   9  29   19.09    0.74
   0  -9  29   21.01    0.57
   0   9 -29   21.54    0.81
   0  -9  29   21.27    0.76
   0  -9  29   19.63    0.75
   0  -9  29   20.04    0.89
   0   9  29   21.50    0.76
   0  -9  29   20.27    0.70
   0  -9  29   20.32    0.70
   0  -9  29   21.52    0.67
   0   9 -29   20.92    0.84
   0  -9  29   23.46    0.61
   0   9 -30    4.10    0.61
   0  -9  30    4.89    0.31
   0  -9  30    4.17    0.28
   0   9  30    4.03    0.44
   0   9 -30    4.72    0.51
   0   9 -30    4.34    0.50
   0  -9  30    3.51    0.48
   0   9 -30    4.45    0.48
   0   9  30    3.51    0.44
   0  -9  30    3.25    0.55
   0  -9  30    4.73    0.32
   0  -9  30    4.14    0.39
   0   9 -30    4.73    0.51
   0  -9  30    4.10    0.38
   0  -9  30    4.63    0.36
   0   9  30    3.03    0.62
   0   9 -31   11.92    0.72
   0  -9  31   12.87    0.42
   0   9 -31   11.17    0.61
   0   9  31    9.37    0.52
   0   9 -31   12.39    0.64
   0  -9  31   10.90    0.60
   0   9  31   12.19    0.57
   0  -9  31   10.77    0.66
   0  -9  31   13.40    0.43
   0   9 -31   12.09    0.60
   0  -9  31   11.26    0.50
   0   9 -31   11.11    0.58
   0  -9  31   12.91    0.49
   0   9 -31   12.66    0.65
   0  -9  31   11.73    0.51
   0   9  31    9.86    0.73
   0   9 -32   17.63    0.77
   0  -9  32   19.29    0.50
   0  -9  32   13.57    0.67
   0   9 -32   20.47    0.71
   0  -9  32   19.41    0.50
   0   9  32   14.62    0.78
   0   9 -32   19.96    0.73
   0   9  32   16.35    0.61
   0   9 -32   19.48    0.71
   0   9 -32   19.63    0.72
   0  -9  32   18.48    0.55
   0   9  32   16.62    0.62
   0   9 -32   20.06    0.69
   0   9 -33    3.77    0.39
   0  -9  33    3.66    0.25
   0   9  33    2.68    0.51
   0   9  33    2.93    0.34
   0   9 -33    3.24    0.39
   0   9 -33    3.54    0.41
   0   9 -33    3.58    0.41
   0  -9  33    3.30    0.28
   0   9 -33    3.29    0.39
   0  -9  33    3.47    0.25
   0   9 -33    3.41    0.37
   0   9 -34    7.60    0.39
   0   9 -34    8.07    0.45
   0   9 -34    7.72    0.41
   0   9  34    6.09    0.37
   0  -9  34    7.55    0.28
   0   9 -34    8.15    0.44
   0  -9  34    6.95    0.32
   0   9 -34    7.65    0.45
   0   9  34    4.86    0.51
   0   9  34    6.51    0.42
   0   9 -34    8.22    0.44
   0  -9  34    7.61    0.29
   0   9 -35    5.49    0.38
   0  -9  35    4.90    0.23
   0   9 -35    5.53    0.36
   0  -9  35    4.36    0.22
   0   9 -35    5.57    0.36
   0   9 -35    5.30    0.36
   0   9  35    4.74    0.35
   0   9  36    8.21    0.36
   0  10   0  102.87    2.22
   0  10   0  112.05    2.10
   0  10   0  103.15    2.24
   0 -10   0  107.39    2.06
   0  10   0   92.11    2.00
   0  10   0   94.87    2.01
   0 -10   0  106.60    2.08
   0  10   0   99.76    2.04
   0  10   0  105.25    2.14
   0 -10   0  101.09    1.86
   0  10   0  106.37    2.35
   0 -10   0  106.90    2.15
   0  10   0   96.64    2.19
   0 -10   0   94.99    3.35
   0 -10   0  105.80    1.83
   0 -10   0  113.15    2.38
   0 -10   0  106.49    1.83
   0  10  -1   16.14    0.89
   0  10   1   16.17    0.87
   0  10   1   15.80    0.83
   0  10  -1   15.51    0.85
   0  10   1   14.12    0.70
   0  10  -1   13.93    0.70
   0 -10  -1   24.26    1.04
   0 -10   1   23.29    0.84
   0 -10   1   25.60    1.09
   0 -10  -1   22.88    0.82
   0  10   1   13.49    0.75
   0  10  -1   13.54    0.74
   0  10  -1   15.97    0.88
   0 -10  -1   22.36    0.82
   0 -10   1   21.72    0.82
   0  10   1   14.48    0.75
   0  10  -1   14.01    0.74
   0 -10   1   18.83    0.65
   0  10  -1   15.00    0.78
   0  10   1   14.70    0.76
   0 -10  -1   19.74    0.61
   0 -10   1   19.25    0.62
   0 -10   1   18.85    0.61
   0 -10  -1   19.44    0.60
   0 -10   1   17.01    0.58
   0  10  -1   17.05    0.95
   0  10   1   17.23    0.95
   0  10  -1   17.75    0.90
   0 -10  -1   24.44    0.90
   0 -10   1   24.20    0.92
   0  10   1   16.39    0.91
   0 -10   1   26.44    1.09
   0 -10  -1   25.47    1.09
   0  10  -1   13.96    0.73
   0  10  -2    5.29    0.66
   0  10   2    4.95    0.63
   0  10  -2    5.14    0.59
   0  10  -2    5.18    0.61
   0  10   2    4.89    0.61
   0  10  -2    7.81    0.57
   0  10   2    7.88    0.55
   0  10  -2    4.18    0.63
   0  10   2    4.38    0.67
   0 -10  -2    4.59    0.67
   0 -10  -2    4.04    0.49
   0 -10   2    4.15    0.50
   0 -10   2    4.38    0.68
   0  10   2    5.16    0.58
   0  10  -2    4.93    0.55
   0 -10   2    4.35    0.52
   0  10   2    4.86    0.56
   0  10  -2    4.72    0.55
   0 -10  -2    3.91    0.50
   0  10   2    7.90    0.43
   0 -10   2    3.47    0.37
   0  10  -2    5.83    0.59
   0  10   2    5.30    0.55
   0 -10  -2    4.45    0.33
   0 -10   2    5.15    0.37
   0 -10  -2    4.97    0.34
   0 -10   2    4.64    0.36
   0 -10   2    4.96    0.37
   0 -10   2    3.54    0.55
   0  10  -2    4.00    0.63
   0 -10  -2    3.65    0.56
   0  10   2    5.35    0.68
   0  10   2    4.91    0.69
   0  10  -2    4.98    0.68
   0 -10  -2    3.84    0.73
   0 -10   2    3.85    0.71
   0  10  -2    5.10    0.54
   0  10   3   15.03    0.84
   0  10  -3   15.15    0.87
   0  10   3   15.82    0.82
   0  10  -3   15.16    0.86
   0  10  -3   14.71    0.73
   0  10   3   14.10    0.70
   0  10   3   14.23    0.88
   0  10  -3   14.13    0.85
   0 -10   3   20.24    0.83
   0 -10  -3   20.99    0.78
   0 -10  -3   23.60    1.00
   0 -10   3   21.78    1.02
   0 -10   3   21.92    0.99
   0  10   3   14.44    0.76
   0  10  -3   12.84    0.71
   0  10   3   13.70    0.75
   0  10  -3   13.73    0.70
   0 -10  -3   18.73    0.80
   0 -10   3   19.69    0.82
   0  10   3   16.16    0.59
   0  10  -3   15.06    0.79
   0 -10   3   18.44    0.65
   0 -10  -3   18.06    0.57
   0 -10   3   17.95    0.60
   0 -10   3   16.66    0.61
   0 -10   3   17.20    0.59
   0 -10  -3   17.69    0.56
   0  10  -3   15.25    0.85
   0  10   3   15.24    0.89
   0  10   3   14.66    0.87
   0 -10  -3   21.01    0.85
   0  10  -3   15.73    0.93
   0 -10   3   20.53    0.88
   0 -10  -3   23.66    1.04
   0 -10  -3   18.59    1.43
   0  10  -3   14.10    0.71
   0  10  -4   36.62    1.27
   0  10   4   35.89    1.25
   0  10   4   35.84    1.20
   0  10  -4   38.75    1.29
   0  10   4   42.35    1.13
   0  10  -4   45.77    1.19
   0  10   4   34.08    1.28
   0  10  -4   34.69    1.24
   0 -10  -4   51.81    1.44
   0 -10   4   48.15    1.42
   0 -10   4   43.50    1.19
   0 -10  -4   44.66    1.15
   0 -10   4   45.56    1.39
   0  10  -4   33.33    1.06
   0  10   4   34.88    1.14
   0 -10  -4   44.26    1.15
   0  10   4   34.46    1.09
   0 -10   4   44.56    1.21
   0  10  -4   33.67    1.05
   0  10   4   47.80    1.03
   0 -10   4   41.49    1.02
   0  10  -4   39.56    1.23
   0 -10   4   43.13    0.98
   0 -10  -4   44.76    0.94
   0 -10   4   43.85    0.98
   0 -10  -4   44.48    0.93
   0 -10   4   43.19    1.00
   0  10  -4   34.86    1.21
   0 -10  -4   42.72    1.21
   0 -10   4   42.91    1.29
   0  10   4   36.07    1.26
   0  10  -4   36.64    1.33
   0 -10  -4   49.46    1.49
   0  10   4   36.77    1.12
   0  10  -4   35.99    1.09
   0  10   5    6.40    0.65
   0  10   5    5.71    0.59
   0  10  -5    5.82    0.61
   0  10  -5    6.87    0.73
   0  10  -5    4.76    0.47
   0  10  -5    4.89    0.53
   0  10   5    4.85    0.49
   0  10   5    6.18    0.73
   0  10  -5    6.52    0.73
   0 -10   5    7.85    0.61
   0 -10  -5    7.19    0.54
   0 -10   5    6.69    0.74
   0 -10   5    7.10    0.71
   0 -10   5    6.18    0.56
   0  10   5    5.29    0.60
   0  10  -5    5.41    0.55
   0 -10  -5    6.61    0.56
   0  10  -5    5.26    0.53
   0  10   5    5.75    0.57
   0 -10   5    6.54    0.59
   0  10  -5    5.12    0.50
   0  10   5    5.78    0.41
   0 -10   5    6.08    0.46
   0  10  -5    5.73    0.61
   0 -10   5    5.18    0.41
   0 -10   5    5.12    0.41
   0 -10   5    4.83    0.40
   0 -10   5    8.54    0.68
   0 -10  -5    7.17    0.60
   0  10  -5    7.90    0.76
   0  10  -5    6.77    0.69
   0 -10  -5    7.74    0.79
   0  10  -5    4.99    0.53
   0  10   5    5.49    0.53
   0  10   6    9.19    0.73
   0  10  -6    9.55    0.71
   0  10   6    8.86    0.73
   0  10  -6   10.15    0.82
   0  10  -6   12.38    0.67
   0  10   6   10.75    0.61
   0  10  -6   10.44    0.58
   0  10  -6    9.63    0.79
   0 -10   6   10.20    0.68
   0  10   6    9.82    0.82
   0 -10  -6   10.00    0.60
   0 -10   6   10.51    0.69
   0 -10   6   11.01    0.82
   0 -10   6   11.22    0.81
   0  10  -6    8.17    0.61
   0 -10  -6   10.02    0.64
   0  10  -6    8.44    0.60
   0 -10   6    9.51    0.64
   0  10   6   11.58    0.53
   0  10  -6   11.05    0.64
   0  10  -6    9.53    0.68
   0 -10   6    9.70    0.54
   0 -10   6   10.65    0.79
   0 -10   6    9.59    0.49
   0 -10   6    9.38    0.48
   0 -10   6    8.81    0.48
   0  10  -6    8.71    0.75
   0 -10   6   10.55    0.76
   0 -10  -6   10.95    0.69
   0  10   6    9.57    0.80
   0  10  -6   10.65    0.88
   0 -10  -6   12.83    0.90
   0 -10   6   10.78    0.89
   0  10  -6    8.36    0.62
   0  10   6    8.52    0.65
   0  10   7  241.21    4.31
   0  10  -7  256.33    4.45
   0  10  -7  241.65    4.31
   0  10  -7  273.95    4.52
   0  10   7  244.62    4.31
   0  10   7  238.71    4.10
   0  10  -7  246.56    4.13
   0  10  -7  261.02    4.22
   0  10  -7  247.58    4.37
   0  10   7  248.79    4.41
   0 -10   7  268.98    4.25
   0 -10   7  284.97    4.54
   0 -10   7  263.42    4.25
   0 -10   7  286.89    4.55
   0 -10  -7  274.65    4.13
   0 -10  -7  284.66    4.22
   0  10  -7  226.82    4.07
   0 -10   7  269.90    4.28
   0  10  -7  226.08    4.03
   0  10  -7  259.01    4.21
   0  10   7  276.35    4.02
   0  10  -7  253.04    4.33
   0 -10   7  252.23    4.03
   0 -10   7  277.81    4.43
   0 -10   7  250.18    3.96
   0 -10   7  247.73    3.95
   0 -10   7  230.71    3.94
   0 -10   7  288.68    4.61
   0 -10  -7  327.54    4.70
   0  10   7  246.09    4.35
   0 -10   7  277.03    4.39
   0  10  -7  272.80    4.62
   0  10  -7  241.96    4.28
   0 -10  -7  290.66    4.29
   0  10   7  234.98    4.14
   0  10  -7  230.28    4.10
   0  10   8  112.10    1.98
   0  10  -8  107.87    2.44
   0  10   8  102.84    2.36
   0  10  -8  110.39    2.49
   0  10   8  103.39    2.31
   0  10  -8  102.66    2.32
   0  10   8  133.18    2.28
   0  10  -8  137.96    2.35
   0  10   8  103.88    2.44
   0 -10   8  107.11    2.27
   0  10  -8   98.24    2.35
   0 -10   8  117.95    2.34
   0 -10   8  126.09    2.57
   0 -10  -8  116.47    2.17
   0 -10   8  123.54    2.53
   0  10  -8   99.47    2.14
   0  10   8  100.84    2.22
   0 -10  -8  126.30    2.28
   0 -10   8  120.04    2.36
   0  10  -8  129.85    2.36
   0  10   8  140.97    2.23
   0  10   8  137.26    2.16
   0  10  -8  110.89    2.38
   0 -10   8  114.66    2.14
   0 -10   8  128.18    2.48
   0 -10   8  125.02    2.10
   0  10  -8  129.13    2.26
   0 -10   8  120.96    2.11
   0 -10   8  127.32    2.10
   0 -10  -8  135.91    2.64
   0 -10   8  119.10    2.57
   0 -10  -8  116.56    2.27
   0 -10   8  113.88    2.41
   0  10  -8  111.08    2.57
   0  10   8  101.07    2.39
   0  10  -8   97.79    2.28
   0  10   8  111.51    2.24
   0  10  -8  104.95    2.18
   0 -10  -9   39.19    1.30
   0 -10   9   36.82    1.31
   0  10   9   28.64    0.88
   0  10  -9   27.57    1.14
   0  10  -9   25.67    1.04
   0  10  -9   29.85    1.19
   0  10   9   25.11    1.02
   0  10   9   21.74    0.82
   0  10  -9   22.26    0.87
   0 -10   9   35.22    1.10
   0  10   9   28.33    1.16
   0  10  -9   27.49    1.12
   0 -10   9   32.58    1.20
   0 -10  -9   31.67    0.92
   0 -10   9   32.35    1.07
   0 -10   9   34.35    1.22
   0 -10  -9   32.20    0.97
   0  10   9   23.13    0.94
   0  10   9   24.40    0.95
   0  10  -9   24.38    0.93
   0  10   9   25.20    0.83
   0  10   9   25.67    0.81
   0 -10   9   30.71    1.08
   0  10  -9   25.56    1.03
   0 -10   9   28.42    0.88
   0  10  -9   24.72    0.88
   0 -10   9   25.96    0.79
   0 -10  -9   34.42    1.04
   0 -10   9   35.99    1.22
   0  10  -9   26.93    1.04
   0  10   9   27.82    1.15
   0 -10   9   26.52    0.79
   0 -10   9   23.56    0.77
   0  10   9   23.99    0.71
   0  10  -9   23.90    0.89
   0  10   9   23.53    0.90
   0 -10  10   62.01    1.76
   0 -10 -10   69.50    1.77
   0  10  10   57.22    1.35
   0  10 -10   58.03    1.65
   0  10 -10   55.98    1.55
   0  10  10   53.10    1.48
   0  10 -10   62.09    1.73
   0 -10  10   53.03    1.35
   0  10 -10   71.85    1.54
   0  10 -10   53.35    1.57
   0 -10  10   54.45    1.49
   0  10  10   54.58    1.62
   0 -10  10   63.68    1.69
   0 -10  10   63.47    1.68
   0 -10  10   57.88    1.53
   0  10  10   53.99    1.48
   0 -10 -10   66.14    1.47
   0  10  10   57.02    1.47
   0  10  10   73.19    1.43
   0  10  10   74.63    1.42
   0  10 -10   68.40    1.57
   0  10 -10   60.29    1.60
   0 -10  10   64.44    1.61
   0 -10  10   57.13    1.35
   0 -10  10   65.83    1.35
   0  10 -10   66.80    1.50
   0  10 -10   51.26    1.47
   0 -10  10   59.13    1.61
   0 -10 -10   61.95    1.47
   0  10  10   55.45    1.62
   0 -10  10   65.39    1.34
   0 -10  10   62.44    1.35
   0  10  10   60.62    1.23
   0  10 -10   57.58    1.40
   0  10  10   56.82    1.44
   0 -10  11  132.47    2.73
   0  10  11  121.16    2.23
   0  10  11  125.12    2.37
   0  10 -11  123.52    2.58
   0  10 -11  117.21    2.45
   0  10 -11  129.38    2.70
   0 -10  11  111.03    2.22
   0  10 -11  125.44    2.38
   0  10  11  118.10    2.53
   0  10 -11  115.65    2.49
   0 -10  11  121.39    2.44
   0 -10  11  131.23    2.63
   0 -10  11  124.29    2.44
   0 -10  11  130.89    2.61
   0  10  11  110.47    2.31
   0 -10 -11  133.36    2.33
   0  10  11  114.24    2.32
   0  10  11  128.80    2.23
   0  10  11  126.97    2.22
   0  10 -11  125.92    2.43
   0 -10  11  121.85    2.26
   0 -10  11  126.25    2.46
   0  10 -11  120.52    2.50
   0  10 -11  123.88    2.34
   0 -10  11  117.71    2.16
   0  10  11  115.99    2.51
   0 -10  11  128.75    2.56
   0  10 -11  125.43    2.73
   0 -10  11  110.18    2.15
   0 -10  11  115.89    2.15
   0  10  11  122.77    2.09
   0  10  11  110.86    2.27
   0  10 -11  111.79    2.24
   0 -10  12   37.01    1.37
   0  10  12   31.60    1.06
   0  10  12   34.25    1.00
   0  10 -12   32.91    1.25
   0  10 -12   36.09    1.38
   0 -10  12   30.59    1.00
   0  10 -12   32.74    1.15
   0  10 -12   45.40    1.19
   0  10 -12   29.29    1.17
   0  10  12   29.76    1.19
   0 -10  12   31.46    1.14
   0 -10  12   35.79    1.26
   0 -10  12   32.97    1.13
   0 -10  12   36.16    1.27
   0 -10 -12   37.78    1.05
   0  10  12   30.53    1.09
   0  10  12   30.44    1.09
   0 -10  12   35.77    1.16
   0  10  12   43.36    1.06
   0  10  12   42.71    1.04
   0  10 -12   42.40    1.21
   0 -10  12   34.83    1.02
   0 -10  12   38.89    0.99
   0  10 -12   41.02    1.15
   0  10  12   30.19    1.21
   0  10 -12   35.32    1.39
   0 -10  12   34.27    1.24
   0 -10  12   38.62    1.01
   0 -10  12   39.11    0.99
   0  10  12   34.21    0.88
   0  10  12   34.44    1.09
   0  10 -12   32.99    1.02
   0 -10  13  116.36    2.48
   0  10  13  113.10    2.14
   0  10  13  112.63    2.02
   0  10 -13  106.22    2.32
   0  10 -13  114.13    2.48
   0 -10  13   92.22    1.97
   0  10 -13  100.25    2.18
   0  10 -13  102.81    2.11
   0  10 -13  101.38    2.22
   0 -10  13  103.72    2.19
   0  10  13   98.31    2.23
   0 -10  13  106.07    2.29
   0 -10  13  108.32    2.30
   0 -10  13  101.42    2.14
   0  10  13   95.37    2.08
   0 -10 -13  111.71    2.04
   0 -10  13  103.24    2.17
   0  10  13   95.73    2.05
   0  10 -13  107.68    2.19
   0  10  13  102.16    1.94
   0  10  13  104.39    1.95
   0 -10  13  100.78    2.00
   0 -10  13   96.63    1.90
   0  10 -13  105.31    2.11
   0  10  13   99.32    2.23
   0  10 -13  111.79    2.50
   0 -10  13  107.21    2.30
   0 -10  13   91.65    1.90
   0 -10  13   96.58    1.89
   0  10  13  103.64    1.84
   0  10 -13   94.10    1.94
   0  10  13   99.64    2.04
   0 -10  13   87.47    1.82
   0  10 -14   28.83    1.28
   0  10  14   24.66    1.08
   0 -10  14   25.61    1.15
   0  10  14   27.84    0.90
   0  10  14   27.46    0.96
   0  10 -14   27.54    1.14
   0  10 -14   28.89    1.25
   0  10 -14   25.40    1.03
   0 -10  14   22.29    0.87
   0  10 -14   33.98    1.06
   0  10  14   24.26    1.04
   0  10 -14   27.09    1.09
   0 -10  14   24.41    1.05
   0 -10  14   25.87    1.07
   0 -10  14   25.60    1.10
   0  10  14   24.03    0.96
   0 -10 -14   27.29    0.90
   0  10  14   24.59    0.95
   0 -10  14   25.44    0.99
   0  10  14   31.54    0.89
   0  10  14   31.52    0.93
   0  10 -14   32.38    1.07
   0 -10  14   24.16    0.87
   0  10 -14   27.78    1.07
   0 -10  14   26.00    0.83
   0  10 -14   32.16    1.03
   0 -10  14   31.62    0.83
   0 -10  14   25.50    0.82
   0 -10  14   25.13    0.83
   0  10  14   24.83    0.90
   0  10  14   27.42    0.77
   0 -10  15   54.95    1.65
   0  10  15   58.24    1.43
   0  10  15   58.53    1.32
   0  10 -15   56.94    1.58
   0  10 -15   51.47    1.45
   0  10 -15   60.39    1.74
   0 -10  15   45.30    1.26
   0  10 -15   56.49    1.42
   0  10  15   51.56    1.50
   0  10 -15   60.12    1.74
   0 -10  15   52.59    1.49
   0 -10  15   53.01    1.52
   0  10  15   50.42    1.37
   0 -10 -15   53.75    1.28
   0  10  15   54.55    1.28
   0  10 -15   58.20    1.48
   0  10  15   54.81    1.25
   0 -10  15   50.84    1.42
   0  10 -15   56.09    1.54
   0 -10  15   48.14    1.27
   0  10  15   51.19    1.30
   0  10 -15   56.77    1.52
   0 -10  15   51.17    1.46
   0 -10  15   45.45    1.18
   0 -10  15   41.37    1.16
   0 -10  15   47.15    1.20
   0 -10  15   45.62    1.17
   0  10 -15   57.49    1.43
   0  10  15   56.19    1.17
   0 -10  16    8.17    0.85
   0  10  16   10.49    0.61
   0  10  16   10.04    0.67
   0  10 -16    9.76    0.78
   0  10 -16    9.73    0.68
   0 -10  16    7.41    0.61
   0  10 -16   13.92    0.73
   0  10  16    8.89    0.76
   0  10 -16   11.59    0.94
   0 -10  16    8.36    0.72
   0 -10  16    8.51    0.71
   0  10  16    7.99    0.64
   0  10  16   11.97    0.59
   0  10 -16   13.17    0.76
   0  10  16   12.02    0.63
   0 -10  16    7.81    0.67
   0 -10  16    8.31    0.60
   0  10 -16   10.48    0.75
   0  10  16    9.58    0.58
   0 -10  16    9.55    0.54
   0 -10  16    8.61    0.55
   0  10  16   10.51    0.51
   0 -10  16    7.83    0.75
   0  10 -16   12.35    0.73
   0 -10  16    9.71    0.54
   0 -10  16    8.84    0.53
   0  10  17   57.86    1.32
   0  10  17   55.32    1.39
   0  10  17   53.77    1.26
   0  10 -17   52.60    1.53
   0  10 -17   49.71    1.41
   0 -10  17   45.76    1.29
   0  10 -17   58.44    1.46
   0 -10  17   53.66    1.63
   0 -10  17   51.19    1.43
   0 -10  17   52.32    1.50
   0  10  17   46.83    1.30
   0 -10  17   51.03    1.43
   0  10 -17   55.27    1.69
   0  10  17   45.31    1.41
   0 -10  17   49.20    1.30
   0  10 -17   54.38    1.53
   0  10 -17   59.35    1.46
   0 -10  17   52.86    1.22
   0 -10  17   49.27    1.22
   0 -10  17   49.12    1.21
   0 -10  17   46.63    1.21
   0  10  17   55.74    1.17
   0  10 -17   58.38    1.51
   0  10  17   54.05    1.28
   0  10  17   56.17    1.27
   0 -10  17   48.48    1.46
   0  10  18   15.00    0.89
   0  10  18   14.68    0.70
   0  10 -18   13.38    0.82
   0 -10  18   12.11    0.71
   0  10 -18   14.19    0.81
   0 -10  18   14.69    0.96
   0 -10  18   14.35    0.85
   0 -10  18   15.31    0.86
   0  10 -18   13.95    0.97
   0  10  18   12.18    0.78
   0 -10  18   13.35    0.90
   0  10  18   18.36    0.73
   0  10  18   18.53    0.70
   0  10 -18   19.52    0.89
   0 -10  18   14.92    0.80
   0  10 -18   19.92    0.85
   0  10 -18   15.28    0.87
   0 -10  18   14.55    0.72
   0  10 -18   19.16    0.86
   0 -10  18   16.97    0.68
   0 -10  18   18.50    0.69
   0  10  18   16.75    0.61
   0  10  18   14.09    0.76
   0  10  18   15.49    0.70
   0 -10  18   15.84    0.69
   0 -10  18   16.55    0.67
   0 -10  18   11.97    0.84
   0  10  19   23.38    0.91
   0  10  19   24.92    0.85
   0  10 -19   22.01    0.93
   0 -10  19   19.21    0.83
   0  10 -19   23.40    1.17
   0 -10  19   21.23    1.05
   0 -10  19   22.66    0.99
   0 -10  19   21.23    0.96
   0  10  19   25.04    0.74
   0  10  19   24.73    0.84
   0  10  19   25.53    0.80
   0  10 -19   26.85    1.03
   0 -10  19   22.79    0.95
   0  10 -19   28.47    1.01
   0  10 -19   25.08    1.03
   0 -10  19   22.15    0.85
   0 -10  19   22.20    0.79
   0  10 -19   27.77    1.00
   0 -10  19   25.24    0.79
   0 -10  19   21.73    0.80
   0 -10  19   22.42    0.79
   0  10 -19   23.42    1.14
   0 -10  19   21.37    1.05
   0  10  19   22.84    1.02
   0  10 -19   21.83    0.99
   0  10  19   23.56    0.84
   0 -10  19   19.13    0.99
   0  10  20   45.39    1.15
   0  10  20   42.67    1.21
   0 -10  20   41.25    1.28
   0 -10  20   39.87    1.29
   0 -10  20   40.85    1.39
   0  10  20   46.79    1.19
   0  10  20   48.86    1.13
   0  10  20   43.87    1.13
   0  10 -20   40.99    1.30
   0  10  20   40.96    1.31
   0 -10  20   41.73    1.26
   0 -10  20   42.96    1.12
   0 -10  20   41.10    1.10
   0 -10  20   39.22    1.15
   0  10 -20   45.22    1.36
   0  10 -20   50.59    1.34
   0 -10  20   43.23    1.12
   0 -10  20   47.10    1.10
   0 -10  20   34.80    1.13
   0  10 -20   46.20    1.53
   0  10  20   47.36    1.05
   0  10 -20   42.15    1.46
   0 -10  20   38.04    1.37
   0 -10  20   35.21    1.27
   0  10  21   32.22    0.94
   0  10  21   30.29    1.02
   0 -10  21   27.74    1.05
   0 -10  21   30.02    1.04
   0 -10  21   28.59    1.14
   0  10  21   29.60    0.94
   0  10  21   29.71    0.87
   0  10 -21   27.22    1.05
   0  10  21   29.06    1.12
   0  10  21   31.88    0.94
   0 -10  21   28.43    1.04
   0 -10  21   27.31    0.88
   0  10 -21   30.28    1.12
   0 -10  21   26.46    0.95
   0 -10  21   29.45    0.85
   0 -10  21   27.17    0.88
   0  10 -21   32.15    1.08
   0  10 -21   30.49    1.29
   0  10  21   30.14    0.82
   0  10 -21   28.98    1.23
   0 -10  21   28.42    1.16
   0 -10  21   26.02    1.09
   0  10  22   33.38    1.08
   0  10  22   35.66    1.02
   0  10 -22   37.30    1.39
   0 -10  22   36.11    1.24
   0 -10  22   36.68    1.21
   0  10  22   38.53    0.99
   0 -10  22   44.23    0.89
   0  10  22   38.38    1.06
   0  10  22   34.95    1.01
   0  10  22   32.07    1.18
   0  10 -22   30.91    1.10
   0 -10  22   37.41    1.17
   0 -10  22   36.31    1.08
   0  10 -22   36.04    1.22
   0  10 -22   42.81    1.23
   0 -10  22   42.65    1.01
   0 -10  22   39.99    1.03
   0  10  22   36.99    0.92
   0  10 -22   31.58    1.26
   0 -10  22   32.81    1.23
   0 -10  22   39.94    1.03
   0 -10  22   29.56    1.17
   0  10 -23    5.18    0.78
   0 -10  23    5.78    0.64
   0 -10  23    5.23    0.62
   0  10  23    4.92    0.40
   0 -10  23    6.37    0.36
   0  10  23    4.58    0.49
   0  10  23    4.81    0.42
   0  10 -23    5.28    0.62
   0 -10  23    5.63    0.58
   0  10 -23    5.34    0.58
   0 -10  23    5.96    0.54
   0  10 -23    4.70    0.60
   0  10 -23    5.54    0.60
   0 -10  23    6.06    0.43
   0  10  23    5.04    0.50
   0  10  23    4.58    0.55
   0  10 -23    4.19    0.66
   0 -10  23    5.66    0.72
   0  10  23    4.71    0.52
   0  10  23    4.69    0.68
   0 -10  23    4.56    0.67
   0  10 -24    6.26    0.78
   0 -10  24    6.47    0.60
   0 -10  24    6.63    0.62
   0  10  24    6.70    0.51
   0  10  24    5.90    0.44
   0  10  24    6.42    0.54
   0  10 -24    7.30    0.61
   0 -10  24    7.38    0.36
   0  10 -24    7.11    0.65
   0  10 -24    7.13    0.61
   0  10 -24    7.55    0.55
   0 -10  24    6.77    0.58
   0  10 -24    5.86    0.61
   0 -10  24    6.32    0.55
   0 -10  24    7.75    0.45
   0  10 -24    6.90    0.62
   0  10  24    5.15    0.67
   0  10  24    5.98    0.53
   0 -10  24    5.05    0.68
   0  10  24    6.01    0.42
   0 -10  24    6.16    0.70
   0  10 -24    5.12    0.67
   0  10 -25   12.09    0.86
   0  10  25    9.81    0.74
   0 -10  25   10.90    0.69
   0  10 -25   13.57    0.71
   0 -10  25   11.29    0.43
   0  10  25   11.06    0.52
   0  10 -25   12.32    0.74
   0 -10  25   10.39    0.65
   0  10 -25   11.93    0.68
   0  10 -25   12.46    0.62
   0  10 -25   10.83    0.69
   0 -10  25   11.41    0.52
   0 -10  25    9.25    0.74
   0 -10  25   10.50    0.55
   0  10  25   12.13    0.61
   0  10 -25   10.75    0.78
   0 -10  25   10.28    0.76
   0 -10  26   11.85    0.71
   0 -10  26   14.61    0.45
   0  10 -26   13.64    0.88
   0 -10  26   13.81    0.45
   0  10  26   14.39    0.55
   0  10 -26   15.80    0.74
   0  10 -26   14.87    0.75
   0  10 -26   17.29    0.67
   0  10 -26   16.79    0.74
   0 -10  26   11.63    0.65
   0  10 -26   13.40    0.71
   0  10 -26   12.04    0.77
   0 -10  26    9.88    0.74
   0  10  26   10.93    0.76
   0  10 -26   17.23    0.71
   0 -10  26   13.96    0.55
   0  10  26   13.30    0.62
   0 -10  27   12.06    0.68
   0 -10  27   13.64    0.43
   0  10 -27   13.97    0.85
   0  10  27   13.51    0.51
   0  10 -27   13.95    0.71
   0  10 -27   15.57    0.71
   0 -10  27   13.37    0.42
   0  10 -27   15.09    0.69
   0  10 -27   15.47    0.62
   0 -10  27   12.10    0.62
   0  10 -27   12.58    0.67
   0 -10  27   11.45    0.74
   0  10  27   10.75    0.72
   0 -10  27   12.66    0.55
   0  10 -27   16.22    0.67
   0 -10  27   13.41    0.53
   0  10  27   12.89    0.60
   0  10  28    3.44    0.57
   0 -10  28    3.51    0.48
   0 -10  28    5.35    0.28
   0  10 -28    4.44    0.62
   0  10 -28    5.56    0.51
   0  10  28    5.24    0.43
   0  10 -28    5.77    0.51
   0  10 -28    6.45    0.50
   0  10 -28    7.01    0.44
   0 -10  28    3.69    0.42
   0  10 -28    4.54    0.48
   0 -10  28    2.68    0.52
   0 -10  28    5.40    0.32
   0  10 -28    6.84    0.49
   0 -10  28    5.25    0.40
   0 -10  28    5.01    0.36
   0  10 -28    5.95    0.53
   0 -10  28    4.72    0.40
   0  10  28    4.56    0.43
   0  10  29    1.29    0.50
   0  10 -29    2.19    0.55
   0 -10  29    1.54    0.21
   0  10  29    1.91    0.36
   0  10 -29    2.22    0.42
   0 -10  29    1.26    0.40
   0  10 -29    2.58    0.40
   0  10 -29    1.78    0.38
   0 -10  29    1.19    0.46
   0 -10  29    1.26    0.30
   0  10 -29    2.45    0.39
   0  10 -29    2.62    0.43
   0  10 -29    2.73    0.40
   0 -10  29    1.33    0.27
   0 -10  29    1.31    0.31
   0  10  29    2.11    0.37
   0 -10  29    1.66    0.25
   0 -10  30    0.32    0.35
   0 -10  30    0.39    0.17
   0 -10  30    0.11    0.41
   0 -10  30    0.33    0.26
   0  10 -30    0.32    0.33
   0  10 -30    0.23    0.33
   0 -10  30    0.45    0.23
   0  10 -30    0.02    0.36
   0 -10  30    0.44    0.26
   0 -10  30    0.54    0.20
   0  10 -30    0.11    0.45
   0  10  30    0.19    0.29
   0  10 -30    0.37    0.36
   0  10 -30    0.36    0.33
   0  10  30    0.27    0.32
   0  10 -31   11.90    0.52
   0  10  31    9.80    0.46
   0 -10  31    8.27    0.54
   0  10 -31   11.46    0.55
   0  10 -31   12.48    0.52
   0 -10  31   11.94    0.42
   0 -10  31   12.20    0.34
   0  10  31    9.57    0.46
   0  10 -31   11.65    0.55
   0  10 -31    9.79    0.61
   0 -10  31   12.29    0.37
   0  10 -32    4.25    0.35
   0  10 -32    4.19    0.36
   0 -10  32    4.57    0.27
   0  10 -32    3.53    0.37
   0  10 -32    4.13    0.37
   0  10  32    3.67    0.33
   0 -10  32    5.10    0.24
   0 -10  32    4.59    0.22
   0  10 -33    3.92    0.34
   0  10 -33    3.97    0.34
   0 -11   0    0.29    0.66
   0 -11   0    0.23    0.47
   0  11   0    0.11    0.42
   0  11   0    0.18    0.53
   0  11   0    0.28    0.52
   0  11   0    0.26    0.45
   0  11   0    0.28    0.52
   0 -11   0    0.34    0.48
   0  11   0    0.41    0.48
   0  11   0    0.10    0.60
   0 -11   0    0.31    0.27
   0  11   0    0.66    0.63
   0  11   0    0.47    0.64
   0 -11   0    0.34    0.53
   0 -11   0    0.15    0.71
   0 -11   0    0.10    0.26
   0  11   1   52.73    1.56
   0  11  -1   53.24    1.59
   0 -11   1   54.38    1.39
   0 -11  -1   61.35    1.64
   0 -11  -1   54.43    1.37
   0 -11   1   61.36    1.71
   0  11  -1   53.95    1.37
   0  11   1   54.18    1.37
   0  11  -1   51.91    1.51
   0  11   1   50.52    1.48
   0  11  -1   46.23    1.33
   0  11   1   47.61    1.35
   0  11  -1   50.19    1.59
   0  11  -1   47.39    1.32
   0 -11  -1   55.45    1.41
   0 -11   1   55.06    1.40
   0  11   1   49.37    1.36
   0  11   1   52.53    1.41
   0 -11   1   51.53    1.19
   0  11  -1   53.43    1.44
   0 -11   1   50.40    1.13
   0 -11  -1   51.28    1.13
   0 -11   1   50.94    1.12
   0 -11  -1   50.64    1.12
   0  11  -1   49.95    1.50
   0  11   1   53.48    1.58
   0  11  -1   54.48    1.63
   0  11   1   49.73    1.52
   0 -11   1   56.11    1.51
   0 -11  -1   54.91    1.45
   0 -11   1   56.51    1.67
   0 -11  -1   60.15    1.74
   0  11  -1   49.45    1.32
   0  11   2  110.56    2.50
   0  11  -2  117.92    2.58
   0  11  -2  111.91    2.47
   0  11   2  109.81    2.43
   0  11   2  139.03    2.40
   0  11  -2  141.44    2.43
   0 -11  -2  117.83    2.29
   0 -11   2  118.61    2.35
   0 -11   2  133.31    2.70
   0 -11  -2  133.35    2.66
   0  11  -2  106.99    2.27
   0  11   2  108.90    2.31
   0  11  -2  102.91    2.50
   0  11   2  108.74    2.51
   0 -11  -2  123.65    2.35
   0 -11   2  124.51    2.38
   0  11   2  107.81    2.27
   0  11  -2  107.11    2.25
   0 -11   2  118.04    2.14
   0  11  -2  118.68    2.41
   0  11   2  118.37    2.36
   0 -11   2  130.43    2.13
   0 -11  -2  126.95    2.07
   0 -11   2  120.41    2.09
   0 -11   2  130.72    2.13
   0 -11  -2  127.17    2.07
   0 -11   2  117.75    2.43
   0  11   2  111.21    2.50
   0 -11  -2  116.17    2.39
   0  11  -2  114.58    2.61
   0  11   2  103.67    2.43
   0  11  -2  103.55    2.40
   0 -11   2  123.63    2.65
   0 -11  -2  126.57    2.68
   0  11  -2  113.91    2.30
   0  11  -3   41.93    1.40
   0  11   3   43.57    1.40
   0  11  -3   46.29    1.40
   0  11   3   43.24    1.37
   0  11  -3   43.45    1.23
   0  11   3   42.38    1.18
   0  11  -3   42.62    1.47
   0  11   3   44.92    1.46
   0 -11  -3   52.33    1.53
   0 -11  -3   46.27    1.22
   0 -11   3   49.99    1.52
   0 -11   3   49.87    1.53
   0 -11   3   44.67    1.27
   0  11  -3   38.73    1.21
   0  11   3   40.55    1.25
   0  11  -3   39.57    1.18
   0 -11   3   44.81    1.27
   0  11   3   39.70    1.24
   0 -11  -3   47.39    1.26
   0  11   3   48.61    1.06
   0  11  -3   40.98    1.29
   0 -11   3   43.84    1.09
   0 -11   3   42.87    1.02
   0 -11  -3   40.72    0.97
   0 -11   3   38.80    1.00
   0 -11  -3   42.10    0.97
   0 -11   3   42.50    1.02
   0  11  -3   40.70    1.35
   0  11  -3   46.31    1.53
   0 -11  -3   48.59    1.34
   0  11   3   43.10    1.40
   0 -11   3   47.81    1.38
   0  11   3   48.74    1.48
   0 -11  -3   51.06    1.55
   0  11  -3   39.29    1.20
   0  11   4    5.05    0.68
   0  11  -4    4.65    0.68
   0  11   4    4.64    0.66
   0  11  -4    4.61    0.65
   0  11  -4    6.31    0.59
   0  11   4    5.95    0.53
   0  11   4    4.38    0.73
   0  11  -4    4.77    0.76
   0 -11  -4    4.33    0.69
   0 -11  -4    3.45    0.51
   0 -11   4    3.27    0.55
   0 -11   4    3.85    0.73
   0 -11   4    3.75    0.69
   0  11  -4    3.96    0.57
   0  11   4    4.44    0.62
   0 -11  -4    3.91    0.55
   0  11   4    4.29    0.61
   0 -11   4    4.03    0.56
   0  11  -4    4.28    0.55
   0  11   4    6.03    0.43
   0 -11   4    4.99    0.69
   0  11  -4    5.13    0.63
   0 -11   4    3.64    0.42
   0 -11   4    4.47    0.39
   0 -11   4    4.64    0.40
   0 -11   4    4.11    0.39
   0 -11  -4    3.83    0.60
   0  11   4    4.79    0.74
   0  11  -4    4.58    0.77
   0 -11   4    3.46    0.63
   0  11  -4    4.62    0.69
   0  11   4    5.12    0.67
   0 -11  -4    3.43    0.75
   0  11  -4    4.57    0.54
   0  11   4    4.93    0.60
   0  11   5   62.01    1.70
   0  11  -5   60.12    1.66
   0  11  -5   64.78    1.74
   0  11   5   59.40    1.64
   0  11   5   64.93    1.50
   0  11  -5   64.52    1.55
   0  11  -5   60.67    1.75
   0  11   5   62.15    1.77
   0 -11   5   64.39    1.56
   0 -11   5   69.68    1.80
   0 -11  -5   67.16    1.50
   0 -11   5   69.48    1.82
   0 -11  -5   76.58    1.83
   0  11  -5   55.57    1.46
   0  11   5   58.31    1.55
   0 -11   5   67.05    1.59
   0  11  -5   56.75    1.43
   0  11   5   59.74    1.52
   0 -11  -5   68.61    1.56
   0  11   5   73.57    1.40
   0  11  -5   63.60    1.65
   0 -11   5   72.96    1.78
   0 -11   5   61.92    1.38
   0 -11   5   62.80    1.33
   0 -11   5   58.26    1.31
   0 -11   5   63.40    1.33
   0 -11  -5   70.23    1.62
   0  11  -5   67.12    1.88
   0  11  -5   57.22    1.62
   0 -11   5   65.97    1.66
   0 -11  -5   73.97    1.87
   0  11   5   60.96    1.54
   0  11  -5   55.13    1.47
   0  11   6   28.28    1.16
   0  11   6   27.01    1.09
   0  11  -6   28.48    1.15
   0  11  -6   28.99    1.20
   0  11  -6   38.69    1.12
   0  11   6   37.69    1.05
   0  11  -6   35.12    0.99
   0  11  -6   27.63    1.18
   0  11   6   27.58    1.21
   0 -11   6   26.72    1.00
   0 -11   6   30.51    1.08
   0 -11  -6   35.91    1.26
   0 -11  -6   30.28    0.97
   0 -11   6   33.46    1.27
   0 -11   6   31.52    1.22
   0  11  -6   26.09    0.97
   0  11  -6   27.03    0.96
   0 -11   6   31.85    1.11
   0  11   6   28.41    1.04
   0 -11  -6   31.72    1.03
   0  11   6   41.32    1.02
   0  11   6   39.64    0.95
   0  11  -6   33.79    1.02
   0 -11   6   32.28    1.18
   0 -11   6   27.88    0.89
   0  11  -6   31.72    1.13
   0 -11   6   33.11    0.87
   0 -11   6   30.06    0.85
   0 -11   6   33.08    0.87
   0 -11   6   28.74    1.12
   0 -11  -6   31.33    1.07
   0  11  -6   28.35    1.24
   0  11  -6   24.48    1.08
   0 -11  -6   34.00    1.29
   0  11   6   28.82    1.03
   0  11  -6   27.95    1.00
   0  11   7   93.43    2.16
   0  11  -7   89.15    2.17
   0  11  -7   98.34    2.28
   0  11   7   92.31    2.11
   0  11  -7   95.18    1.95
   0  11  -7  100.02    2.05
   0  11   7   92.64    1.93
   0 -11   7   93.28    2.00
   0  11  -7   90.84    2.21
   0  11   7   93.38    2.24
   0 -11   7  103.87    2.30
   0 -11  -7  100.50    1.95
   0 -11   7  100.53    2.10
   0 -11   7  107.31    2.31
   0 -11  -7  117.46    2.37
   0  11  -7   83.16    1.90
   0 -11  -7  101.95    2.01
   0  11  -7   83.75    1.86
   0 -11   7  101.73    2.10
   0 -11   7  106.30    2.24
   0  11  -7   96.07    1.99
   0  11   7  104.62    1.85
   0  11   7  105.87    1.92
   0  11  -7   94.14    2.15
   0 -11   7   93.00    1.85
   0 -11   7  104.05    2.22
   0 -11   7   93.89    1.79
   0 -11   7   87.85    1.79
   0 -11   7   93.47    1.78
   0  11  -7   83.89    2.06
   0 -11   7  104.92    2.23
   0  11   7   90.43    2.18
   0  11  -7   96.06    2.31
   0 -11  -7  105.42    2.07
   0 -11  -7  114.00    2.40
   0 -11   7  108.65    2.42
   0  11   7   88.28    1.98
   0  11  -7   85.61    1.93
   0  11   8   81.98    2.05
   0  11  -8   86.18    2.17
   0  11  -8   89.19    2.13
   0  11   8   85.81    2.05
   0  11  -8   92.33    2.24
   0  11   8  108.59    2.00
   0  11  -8  118.39    2.16
   0  11  -8  108.78    2.03
   0 -11   8   80.70    1.95
   0  11   8   83.35    2.15
   0  11  -8   81.36    2.12
   0 -11  -8  108.72    2.28
   0 -11   8   97.90    2.24
   0 -11  -8   94.12    1.90
   0 -11   8   92.39    2.05
   0 -11   8   99.77    2.27
[truncated: 8,882,766 more chars]
