# Supplementary material for: Formal Cyclopropylation of Imines with Cyclopropanols: Stereocontrolled Access to Conformationally Constrained γ‐Amino Alcohols
Source: Angew Chem Int Ed Engl. 2025 Aug 11;64(39):e202511646. doi: 10.1002/anie.202511646 (PMC12455443; doi:10.1002/anie.202511646)
Supplement: Supplementary file 1 — Supporting Information [file ANIE-64-e202511646-s001.zip › anie202511646-supp-0001-SuppMat/compound3aa.cif]

data_241016_auto
_audit_creation_date               2024-10-16
_audit_creation_method
;
Olex2 1.5-ac6-020
(compiled 2024.02.14 svn.r2f8d729c for Rigaku Oxford Diffraction, GUI svn.r6966)
;
_shelx_SHELXL_version_number       '2018/3'
_audit_contact_author_address      ?
_audit_contact_author_email        ?
_audit_contact_author_name         ''
_audit_contact_author_phone        ?
_publ_contact_author_id_orcid      ?
_publ_section_references
;
Dolomanov, O.V., Bourhis, L.J., Gildea, R.J, Howard, J.A.K. & Puschmann, H.
 (2009), J. Appl. Cryst. 42, 339-341.

Sheldrick, G.M. (2015). Acta Cryst. A71, 3-8.

Sheldrick, G.M. (2015). Acta Cryst. C71, 3-8.
;
_chemical_name_common              ?
_chemical_name_systematic          ?
_chemical_formula_moiety           'C25 H27 N O3 S'
_chemical_formula_sum              'C25 H27 N O3 S'
_chemical_formula_weight           421.53
_chemical_melting_point            ?
_chemical_oxdiff_formula           C25H27N1O3S1
loop_
  _atom_type_symbol
  _atom_type_description
  _atom_type_scat_dispersion_real
  _atom_type_scat_dispersion_imag
  _atom_type_scat_source
 'C' 'C' 0.0181 0.0091 'International Tables Vol C Tables 4.2.6.8 and 6.1.1.4'
 'H' 'H' 0.0000 0.0000 'International Tables Vol C Tables 4.2.6.8 and 6.1.1.4'
 'N' 'N' 0.0311 0.0180 'International Tables Vol C Tables 4.2.6.8 and 6.1.1.4'
 'O' 'O' 0.0492 0.0322 'International Tables Vol C Tables 4.2.6.8 and 6.1.1.4'
 'S' 'S' 0.3331 0.5567 'International Tables Vol C Tables 4.2.6.8 and 6.1.1.4'

_shelx_space_group_comment
;
The symmetry employed for this shelxl refinement is uniquely defined
by the following loop, which should always be used as a source of
symmetry information in preference to the above space-group names.
They are only intended as comments.
;
_space_group_crystal_system        'monoclinic'
_space_group_IT_number             14
_space_group_name_H-M_alt          'P 1 21/n 1'
_space_group_name_Hall             '-P 2yn'
loop_
  _space_group_symop_operation_xyz
 'x, y, z'
 '-x+1/2, y+1/2, -z+1/2'
 '-x, -y, -z'
 'x-1/2, -y-1/2, z-1/2'

_cell_length_a                     6.54449(4)
_cell_length_b                     21.88343(13)
_cell_length_c                     14.71722(10)
_cell_angle_alpha                  90
_cell_angle_beta                   93.4880(6)
_cell_angle_gamma                  90
_cell_volume                       2103.84(2)
_cell_formula_units_Z              4
_cell_measurement_reflns_used      42524
_cell_measurement_temperature      99.95(10)
_cell_measurement_theta_max        76.4160
_cell_measurement_theta_min        2.9960
_shelx_estimated_absorpt_T_max     ?
_shelx_estimated_absorpt_T_min     ?
_exptl_absorpt_coefficient_mu      1.582
_exptl_absorpt_correction_T_max    1.00000
_exptl_absorpt_correction_T_min    0.76481
_exptl_absorpt_correction_type     multi-scan
_exptl_absorpt_process_details
;
CrysAlisPro 1.171.43.131a (Rigaku Oxford Diffraction, 2024)
Empirical absorption correction using spherical harmonics,
implemented in SCALE3 ABSPACK scaling algorithm.
;
_exptl_absorpt_special_details     ?
_exptl_crystal_colour              colourless
_exptl_crystal_colour_primary      colourless
_exptl_crystal_density_diffrn      1.331
_exptl_crystal_density_meas        ?
_exptl_crystal_density_method      ?
_exptl_crystal_description         block
_exptl_crystal_F_000               896
_exptl_crystal_size_max            0.3
_exptl_crystal_size_mid            0.2
_exptl_crystal_size_min            0.2
_exptl_transmission_factor_max     ?
_exptl_transmission_factor_min     ?
_diffrn_reflns_av_R_equivalents    0.0309
_diffrn_reflns_av_unetI/netI       0.0098
_diffrn_reflns_Laue_measured_fraction_full  0.999
_diffrn_reflns_Laue_measured_fraction_max  0.976
_diffrn_reflns_limit_h_max         8
_diffrn_reflns_limit_h_min         -8
_diffrn_reflns_limit_k_max         27
_diffrn_reflns_limit_k_min         -27
_diffrn_reflns_limit_l_max         18
_diffrn_reflns_limit_l_min         -18
_diffrn_reflns_number              48526
_diffrn_reflns_point_group_measured_fraction_full  0.999
_diffrn_reflns_point_group_measured_fraction_max  0.976
_diffrn_reflns_theta_full          67.684
_diffrn_reflns_theta_max           76.672
_diffrn_reflns_theta_min           3.624
_diffrn_ambient_environment        N~2~
_diffrn_ambient_temperature        99.95(10)
_diffrn_detector                   'Hybrid Pixel Array Detector'
_diffrn_detector_area_resol_mean   10.0000
_diffrn_detector_type              HyPix
_diffrn_measured_fraction_theta_full  0.999
_diffrn_measured_fraction_theta_max  0.976
_diffrn_measurement_details
;
List of Runs (angles in degrees, time in seconds):

  # Type    Start    End  Width  t~exp~   \w     \q     \k     \f   Frames
--------------------------------------------------------------------------
  1  \w    109.00 178.00   0.50    0.08    --  109.04  85.00 136.00  138
  2  \w      2.00  76.00   0.50    0.05    --   44.52 -99.00  90.00  148
  3  \w    -31.00  22.00   0.50    0.05    --   44.52 -38.00  60.00  106
  4  \w     -8.00  69.00   0.50    0.05    --   44.52 -85.00  16.00  154
  5  \w    -31.00  22.00   0.50    0.05    --   44.52 -38.00 -30.00  106
  6  \w      2.00  76.00   0.50    0.05    --   44.52 -99.00-150.00  148
  7  \w     38.00 100.00   0.50    0.08    --  109.04-125.00 -60.00  124
  8  \w     35.00  92.00   0.50    0.08    --  109.04 -95.00   0.00  114
  9  \w     35.00  92.00   0.50    0.08    --  109.04 -95.00  60.00  114
 10  \w     35.00  92.00   0.50    0.08    --  109.04 -85.00  16.00  114
 11  \w     35.00  92.00   0.50    0.08    --  109.04 -95.00-180.00  114
 12  \w     35.00  78.00   0.50    0.08    --  109.04 -77.00-180.00   86
 13  \w     35.00  78.00   0.50    0.08    --  109.04 -77.00-120.00   86
 14  \w     35.00  78.00   0.50    0.08    --  109.04 -77.00 -90.00   86
 15  \w     35.00  78.00   0.50    0.08    --  109.04 -77.00  30.00   86
 16  \w     35.00  78.00   0.50    0.08    --  109.04 -77.00  60.00   86
 17  \w    101.00 139.00   0.50    0.08    --  109.04  15.00-120.00   76
 18  \w    101.00 139.00   0.50    0.08    --  109.04  15.00-150.00   76
 19  \w    101.00 139.00   0.50    0.08    --  109.04  15.00-180.00   76
 20  \w    109.00 178.00   0.50    0.08    --  109.04  77.00-120.00  138
 21  \w    101.00 139.00   0.50    0.08    --  109.04  15.00 -90.00   76
 22  \w    101.00 139.00   0.50    0.08    --  109.04  15.00  90.00   76
 23  \w    101.00 139.00   0.50    0.08    --  109.04  15.00 120.00   76
 24  \w    101.00 139.00   0.50    0.08    --  109.04  15.00 150.00   76
 25  \w    -16.00  31.00   0.50    0.05    --  -44.52  38.00 -90.00   94
 26  \w    -16.00  31.00   0.50    0.05    --  -44.52  38.00-120.00   94
 27  \w    -16.00  31.00   0.50    0.05    --  -44.52  38.00-150.00   94
 28  \w    -72.00 -29.00   0.50    0.08    -- -103.00  77.00-120.00   86
 29  \w    -72.00 -29.00   0.50    0.08    -- -103.00  77.00 -60.00   86
 30  \w    -72.00 -29.00   0.50    0.08    -- -103.00  77.00 -30.00   86
 31  \w    -69.00  14.00   0.50    0.05    --  -44.52  85.00 136.00  166
 32  \w    -69.00  14.00   0.50    0.05    --  -44.52  85.00 136.00  166
 33  \w    -87.00 -29.00   0.50    0.08    -- -103.00  85.00 136.00  116
 34  \w   -120.00 -36.00   0.50    0.05    --  -44.52 -38.00 150.00  168
 35  \w   -120.00 -36.00   0.50    0.05    --  -44.52 -38.00 120.00  168
 36  \w   -120.00 -36.00   0.50    0.05    --  -44.52 -38.00  30.00  168
 37  \w   -120.00 -36.00   0.50    0.05    --  -44.52 -38.00 -60.00  168
 38  \w   -120.00 -36.00   0.50    0.05    --  -44.52 -38.00-120.00  168
 39  \w   -120.00 -36.00   0.50    0.05    --  -44.52 -38.00-150.00  168
 40  \w   -120.00 -36.00   0.50    0.05    --  -44.52 -38.00-180.00  168
 41  \w   -120.00 -36.00   0.50    0.05    --  -44.52 -38.00 -90.00  168
 42  \w   -120.00 -36.00   0.50    0.05    --  -44.52 -38.00 -30.00  168
 43  \w   -120.00 -36.00   0.50    0.05    --  -44.52 -38.00   0.00  168
 44  \w   -120.00 -36.00   0.50    0.05    --  -44.52 -38.00  60.00  168
 45  \w   -120.00 -36.00   0.50    0.05    --  -44.52 -38.00  90.00  168
 46  \w   -133.00 -94.00   0.50    0.08    -- -103.00 -15.00  30.00   78
 47  \w   -174.00 -89.00   0.50    0.08    -- -103.00 -61.00  30.00  170
 48  \w   -174.00 -89.00   0.50    0.08    -- -103.00 -61.00  60.00  170
 49  \w   -174.00 -89.00   0.50    0.08    -- -103.00 -61.00  90.00  170
 50  \w   -174.00 -89.00   0.50    0.08    -- -103.00 -61.00 120.00  170
 51  \w   -174.00 -89.00   0.50    0.08    -- -103.00 -61.00 150.00  170
 52  \w   -174.00 -92.00   0.50    0.08    -- -103.00 -45.00 -90.00  164
 53  \w   -174.00 -89.00   0.50    0.08    -- -103.00 -61.00-120.00  170
 54  \w   -174.00 -89.00   0.50    0.08    -- -103.00 -61.00-180.00  170
 55  \w   -174.00 -89.00   0.50    0.08    -- -103.00 -61.00-150.00  170
 56  \w   -133.00 -94.00   0.50    0.08    -- -103.00 -15.00 -90.00   78
 57  \w   -133.00 -94.00   0.50    0.08    -- -103.00 -15.00 -60.00   78
 58  \w   -133.00 -94.00   0.50    0.08    -- -103.00 -15.00 -30.00   78
 59  \w   -133.00 -94.00   0.50    0.08    -- -103.00 -15.00   0.00   78
 60  \w   -174.00 -92.00   0.50    0.08    -- -103.00 -45.00 -30.00  164
 61  \w   -174.00-101.00   0.50    0.08    -- -103.00 -85.00  16.00  146
;
_diffrn_measurement_device         'four-circle diffractometer'
_diffrn_measurement_device_type    'XtaLAB Synergy R, DW system, HyPix'
_diffrn_measurement_method         '\w scans'
_diffrn_orient_matrix_type        
 'CrysAlisPro convention (1999,Acta A55,543-557)'
_diffrn_orient_matrix_UB_11        -0.1861295000
_diffrn_orient_matrix_UB_12        0.0145338000
_diffrn_orient_matrix_UB_13        0.0555168000
_diffrn_orient_matrix_UB_21        -0.0322595000
_diffrn_orient_matrix_UB_22        0.0604865000
_diffrn_orient_matrix_UB_23        -0.0524995000
_diffrn_orient_matrix_UB_31        -0.1412175000
_diffrn_orient_matrix_UB_32        -0.0329736000
_diffrn_orient_matrix_UB_33        -0.0717997000
_diffrn_radiation_monochromator    mirror
_diffrn_radiation_probe            x-ray
_diffrn_radiation_type             'Cu K\a'
_diffrn_radiation_wavelength       1.54184
_diffrn_source                     'Rotating-anode X-ray tube'
_diffrn_source_type                'Rigaku (Cu) X-ray Source'
_reflns_Friedel_coverage           0.000
_reflns_Friedel_fraction_full      .
_reflns_Friedel_fraction_max       .
_reflns_number_gt                  4311
_reflns_number_total               4327
_reflns_special_details
;
 Reflections were merged by SHELXL according to the crystal
 class for the calculation of statistics and refinement.
 
 _reflns_Friedel_fraction is defined as the number of unique
 Friedel pairs measured divided by the number that would be
 possible theoretically, ignoring centric projections and
 systematic absences.
;
_reflns_threshold_expression       'I > 2\s(I)'
_computing_cell_refinement         'CrysAlisPro 1.171.43.131a (Rigaku OD, 2024)'
_computing_data_collection         'CrysAlisPro 1.171.43.131a (Rigaku OD, 2024)'
_computing_data_reduction          'CrysAlisPro 1.171.43.131a (Rigaku OD, 2024)'
_computing_molecular_graphics      'Olex2 1.5-ac6-020 (Dolomanov et al., 2009)'
_computing_publication_material    'Olex2 1.5-ac6-020 (Dolomanov et al., 2009)'
_computing_structure_refinement    'SHELXL 2018/3 (Sheldrick, 2015)'
_computing_structure_solution      'SHELXT  (Sheldrick, 2015)'
_refine_diff_density_max           0.840
_refine_diff_density_min           -0.828
_refine_diff_density_rms           0.049
_refine_ls_extinction_coef         0.0044(3)
_refine_ls_extinction_expression  
 'Fc^*^=kFc[1+0.001xFc^2^\l^3^/sin(2\q)]^-1/4^'
_refine_ls_extinction_method       'SHELXL-2018/3 (Sheldrick 2018)'
_refine_ls_goodness_of_fit_ref     1.047
_refine_ls_hydrogen_treatment      constr
_refine_ls_matrix_type             full
_refine_ls_number_parameters       276
_refine_ls_number_reflns           4327
_refine_ls_number_restraints       0
_refine_ls_R_factor_all            0.0356
_refine_ls_R_factor_gt             0.0355
_refine_ls_restrained_S_all        1.047
_refine_ls_shift/su_max            0.001
_refine_ls_shift/su_mean           0.000
_refine_ls_structure_factor_coef   Fsqd
_refine_ls_weighting_details      
 'w=1/[\s^2^(Fo^2^)+(0.0506P)^2^+1.5121P] where P=(Fo^2^+2Fc^2^)/3'
_refine_ls_weighting_scheme        calc
_refine_ls_wR_factor_gt            0.0962
_refine_ls_wR_factor_ref           0.0962
_refine_special_details            ?
_olex2_refinement_description
;
1. Fixed Uiso
 At 1.2 times of:
  All C(H) groups, All C(H,H) groups, All N(H) groups
 At 1.5 times of:
  All C(H,H,H) groups, All O(H) groups
2.a Ternary CH refined with riding coordinates:
 C9(H9), C18(H18)
2.b Secondary CH2 refined with riding coordinates:
 C20(H20A,H20B)
2.c Aromatic/amide H refined with riding coordinates:
 N8(H8), C17(H17), C5(H5), C26(H26), C3(H3), C25(H25), C13(H13), C22(H22),
 C23(H23), C24(H24), C16(H16), C15(H15), C14(H14)
2.d Idealised Me refined as rotating group:
 C28(H28A,H28B,H28C), C29(H29A,H29B,H29C), C30(H30A,H30B,H30C)
2.e Idealised tetrahedral OH refined as rotating group:
 O27(H27)
;
_atom_sites_solution_hydrogens     geom
_atom_sites_solution_primary       dual
_atom_sites_solution_secondary     ?
loop_
  _atom_site_label
  _atom_site_type_symbol
  _atom_site_fract_x
  _atom_site_fract_y
  _atom_site_fract_z
  _atom_site_U_iso_or_equiv
  _atom_site_adp_type
  _atom_site_occupancy
  _atom_site_site_symmetry_order
  _atom_site_calc_flag
  _atom_site_refinement_flags_posn
  _atom_site_refinement_flags_adp
  _atom_site_refinement_flags_occupancy
  _atom_site_disorder_assembly
  _atom_site_disorder_group
 S7 S 0.09489(4) 0.53452(2) 0.64269(2) 0.01186(11) Uani 1 1 d . . . . .
 O10 O 0.05190(15) 0.56392(4) 0.55543(6) 0.0166(2) Uani 1 1 d . . . . .
 O27 O -0.09463(14) 0.34330(4) 0.57663(7) 0.0169(2) Uani 1 1 d . . . . .
 H27 H -0.109732 0.369684 0.535306 0.025 Uiso 1 1 calc R U . . .
 O11 O -0.07615(14) 0.52189(5) 0.69594(7) 0.0170(2) Uani 1 1 d . . . . .
 N8 N 0.21147(17) 0.47057(5) 0.61854(7) 0.0128(2) Uani 1 1 d . . . . .
 H8 H 0.281163 0.467129 0.569512 0.015 Uiso 1 1 calc R U . . .
 C9 C 0.1943(2) 0.41876(6) 0.68296(9) 0.0132(3) Uani 1 1 d . . . . .
 H9 H 0.047649 0.413861 0.697087 0.016 Uiso 1 1 calc R U . . .
 C2 C 0.2441(2) 0.59824(6) 0.79678(9) 0.0140(3) Uani 1 1 d . . . . .
 C1 C 0.27725(19) 0.57997(6) 0.70664(9) 0.0128(3) Uani 1 1 d . . . . .
 C6 C 0.4529(2) 0.59914(6) 0.66303(9) 0.0140(3) Uani 1 1 d . . . . .
 C21 C 0.1693(2) 0.28483(6) 0.50283(9) 0.0153(3) Uani 1 1 d . . . . .
 C19 C 0.1086(2) 0.32244(6) 0.58197(9) 0.0142(3) Uani 1 1 d . . . . .
 C12 C 0.3218(2) 0.42952(6) 0.77085(9) 0.0140(3) Uani 1 1 d . . . . .
 C20 C 0.1865(2) 0.30194(6) 0.67554(9) 0.0161(3) Uani 1 1 d . . . . .
 H20A H 0.281321 0.266653 0.679703 0.019 Uiso 1 1 calc R U . . .
 H20B H 0.091586 0.304614 0.725249 0.019 Uiso 1 1 calc R U . . .
 C17 C 0.2409(2) 0.41468(6) 0.85359(9) 0.0175(3) Uani 1 1 d . . . . .
 H17 H 0.103988 0.400364 0.854419 0.021 Uiso 1 1 calc R U . . .
 C5 C 0.5912(2) 0.63763(6) 0.71059(9) 0.0158(3) Uani 1 1 d . . . . .
 H5 H 0.709563 0.650824 0.681834 0.019 Uiso 1 1 calc R U . . .
 C4 C 0.5621(2) 0.65739(6) 0.79860(10) 0.0163(3) Uani 1 1 d . . . . .
 C18 C 0.2650(2) 0.36102(6) 0.63769(9) 0.0141(3) Uani 1 1 d . . . . .
 H18 H 0.408384 0.360804 0.617765 0.017 Uiso 1 1 calc R U . . .
 C26 C 0.3695(2) 0.26352(6) 0.49717(10) 0.0190(3) Uani 1 1 d . . . . .
 H26 H 0.473006 0.276090 0.541266 0.023 Uiso 1 1 calc R U . . .
 C3 C 0.3890(2) 0.63723(6) 0.83986(9) 0.0160(3) Uani 1 1 d . . . . .
 H3 H 0.368037 0.650534 0.900029 0.019 Uiso 1 1 calc R U . . .
 C25 C 0.4187(2) 0.22406(7) 0.42756(10) 0.0221(3) Uani 1 1 d . . . . .
 H25 H 0.555332 0.209958 0.424378 0.026 Uiso 1 1 calc R U . . .
 C13 C 0.5225(2) 0.45094(6) 0.77050(10) 0.0174(3) Uani 1 1 d . . . . .
 H13 H 0.579253 0.461059 0.714545 0.021 Uiso 1 1 calc R U . . .
 C28 C 0.0709(2) 0.57742(7) 0.85288(9) 0.0177(3) Uani 1 1 d . . . . .
 H28A H -0.060337 0.586382 0.819960 0.027 Uiso 1 1 calc R U . . .
 H28B H 0.078549 0.599062 0.911287 0.027 Uiso 1 1 calc R U . . .
 H28C H 0.082325 0.533337 0.863738 0.027 Uiso 1 1 calc R U . . .
 C22 C 0.0213(2) 0.26676(7) 0.43623(10) 0.0190(3) Uani 1 1 d . . . . .
 H22 H -0.114710 0.281709 0.438008 0.023 Uiso 1 1 calc R U . . .
 C23 C 0.0709(2) 0.22695(7) 0.36699(10) 0.0228(3) Uani 1 1 d . . . . .
 H23 H -0.031823 0.214620 0.322347 0.027 Uiso 1 1 calc R U . . .
 C24 C 0.2688(2) 0.20526(7) 0.36284(10) 0.0230(3) Uani 1 1 d . . . . .
 H24 H 0.301738 0.177718 0.316033 0.028 Uiso 1 1 calc R U . . .
 C16 C 0.3590(3) 0.42068(7) 0.93475(10) 0.0229(3) Uani 1 1 d . . . . .
 H16 H 0.303387 0.410131 0.990784 0.027 Uiso 1 1 calc R U . . .
 C29 C 0.5066(2) 0.57937(7) 0.56928(9) 0.0187(3) Uani 1 1 d . . . . .
 H29A H 0.506515 0.534643 0.565912 0.028 Uiso 1 1 calc R U . . .
 H29B H 0.642831 0.594824 0.557120 0.028 Uiso 1 1 calc R U . . .
 H29C H 0.405442 0.595788 0.523868 0.028 Uiso 1 1 calc R U . . .
 C15 C 0.5581(3) 0.44207(7) 0.93387(10) 0.0240(3) Uani 1 1 d . . . . .
 H15 H 0.639166 0.446194 0.989306 0.029 Uiso 1 1 calc R U . . .
 C14 C 0.6392(2) 0.45749(7) 0.85185(11) 0.0218(3) Uani 1 1 d . . . . .
 H14 H 0.775216 0.472602 0.851445 0.026 Uiso 1 1 calc R U . . .
 C30 C 0.7153(2) 0.69880(7) 0.84824(10) 0.0210(3) Uani 1 1 d . . . . .
 H30A H 0.849872 0.693351 0.823549 0.032 Uiso 1 1 calc R U . . .
 H30B H 0.724102 0.688574 0.913191 0.032 Uiso 1 1 calc R U . . .
 H30C H 0.671665 0.741397 0.840265 0.032 Uiso 1 1 calc R U . . .

loop_
  _atom_site_aniso_label
  _atom_site_aniso_U_11
  _atom_site_aniso_U_22
  _atom_site_aniso_U_33
  _atom_site_aniso_U_23
  _atom_site_aniso_U_13
  _atom_site_aniso_U_12
 S7 0.01186(17) 0.01162(17) 0.01179(17) -0.00019(10) -0.00191(12) 0.00024(10)
 O10 0.0191(5) 0.0148(5) 0.0153(5) 0.0021(4) -0.0053(4) -0.0002(4)
 O27 0.0146(5) 0.0168(5) 0.0188(5) 0.0029(4) -0.0018(4) -0.0004(4)
 O11 0.0131(4) 0.0186(5) 0.0191(5) -0.0017(4) 0.0010(4) -0.0004(4)
 N8 0.0166(5) 0.0113(5) 0.0106(5) 0.0000(4) 0.0013(4) 0.0003(4)
 C9 0.0153(6) 0.0113(6) 0.0129(6) 0.0015(5) 0.0000(5) -0.0014(5)
 C2 0.0157(6) 0.0121(6) 0.0141(6) 0.0005(5) -0.0011(5) 0.0044(5)
 C1 0.0132(6) 0.0107(6) 0.0140(6) -0.0007(5) -0.0032(5) 0.0012(5)
 C6 0.0150(6) 0.0123(6) 0.0145(6) 0.0005(5) -0.0014(5) 0.0021(5)
 C21 0.0206(7) 0.0106(6) 0.0145(6) 0.0022(5) -0.0013(5) -0.0029(5)
 C19 0.0150(6) 0.0121(6) 0.0153(6) 0.0011(5) -0.0021(5) -0.0017(5)
 C12 0.0175(6) 0.0102(6) 0.0141(6) -0.0002(5) -0.0014(5) 0.0015(5)
 C20 0.0201(7) 0.0129(6) 0.0148(6) 0.0016(5) -0.0027(5) -0.0015(5)
 C17 0.0221(7) 0.0144(6) 0.0159(7) 0.0011(5) 0.0016(5) 0.0011(5)
 C5 0.0144(6) 0.0138(6) 0.0190(7) 0.0008(5) -0.0008(5) -0.0001(5)
 C4 0.0181(6) 0.0110(6) 0.0190(7) -0.0011(5) -0.0053(5) 0.0022(5)
 C18 0.0158(6) 0.0123(6) 0.0140(6) 0.0001(5) -0.0017(5) -0.0013(5)
 C26 0.0215(7) 0.0152(6) 0.0196(7) -0.0010(5) -0.0038(5) 0.0002(5)
 C3 0.0206(7) 0.0139(6) 0.0130(6) -0.0020(5) -0.0024(5) 0.0037(5)
 C25 0.0247(7) 0.0169(7) 0.0246(7) -0.0017(6) 0.0009(6) 0.0017(6)
 C13 0.0184(7) 0.0149(6) 0.0187(7) 0.0014(5) -0.0009(5) -0.0002(5)
 C28 0.0184(6) 0.0199(7) 0.0148(6) -0.0008(5) 0.0012(5) 0.0020(5)
 C22 0.0202(7) 0.0196(7) 0.0170(7) 0.0005(5) -0.0017(5) -0.0047(5)
 C23 0.0280(8) 0.0233(7) 0.0166(7) -0.0024(6) -0.0023(6) -0.0089(6)
 C24 0.0337(8) 0.0163(7) 0.0193(7) -0.0037(5) 0.0038(6) -0.0048(6)
 C16 0.0350(8) 0.0205(7) 0.0130(7) 0.0014(5) -0.0005(6) 0.0041(6)
 C29 0.0166(6) 0.0242(7) 0.0154(7) -0.0019(5) 0.0021(5) -0.0036(5)
 C15 0.0331(8) 0.0198(7) 0.0176(7) -0.0021(6) -0.0106(6) 0.0040(6)
 C14 0.0208(7) 0.0175(7) 0.0260(8) -0.0009(6) -0.0071(6) 0.0000(5)
 C30 0.0223(7) 0.0162(7) 0.0236(7) -0.0041(5) -0.0061(6) -0.0011(5)

_geom_special_details
;
 All esds (except the esd in the dihedral angle between two l.s. planes)
 are estimated using the full covariance matrix.  The cell esds are taken
 into account individually in the estimation of esds in distances, angles
 and torsion angles; correlations between esds in cell parameters are only
 used when they are defined by crystal symmetry.  An approximate (isotropic)
 treatment of cell esds is used for estimating esds involving l.s. planes.
;
loop_
  _geom_bond_atom_site_label_1
  _geom_bond_atom_site_label_2
  _geom_bond_distance
  _geom_bond_site_symmetry_2
  _geom_bond_publ_flag
 S7 O10 1.4486(10) . ?
 S7 O11 1.4319(10) . ?
 S7 N8 1.6432(11) . ?
 S7 C1 1.7783(13) . ?
 O27 C19 1.4038(16) . ?
 N8 C9 1.4866(16) . ?
 C9 C12 1.5147(18) . ?
 C9 C18 1.5139(17) . ?
 C2 C1 1.4148(18) . ?
 C2 C3 1.3982(19) . ?
 C2 C28 1.5127(19) . ?
 C1 C6 1.4140(18) . ?
 C6 C5 1.3933(19) . ?
 C6 C29 1.5079(18) . ?
 C21 C19 1.4995(19) . ?
 C21 C26 1.397(2) . ?
 C21 C22 1.3931(19) . ?
 C19 C20 1.5075(18) . ?
 C19 C18 1.5267(18) . ?
 C12 C17 1.3954(19) . ?
 C12 C13 1.3945(19) . ?
 C20 C18 1.5101(18) . ?
 C17 C16 1.389(2) . ?
 C5 C4 1.3894(19) . ?
 C4 C3 1.390(2) . ?
 C4 C30 1.5071(19) . ?
 C26 C25 1.393(2) . ?
 C25 C24 1.387(2) . ?
 C13 C14 1.388(2) . ?
 C22 C23 1.394(2) . ?
 C23 C24 1.384(2) . ?
 C16 C15 1.385(2) . ?
 C15 C14 1.389(2) . ?

loop_
  _geom_angle_atom_site_label_1
  _geom_angle_atom_site_label_2
  _geom_angle_atom_site_label_3
  _geom_angle
  _geom_angle_site_symmetry_1
  _geom_angle_site_symmetry_3
  _geom_angle_publ_flag
 O10 S7 N8 104.73(6) . . ?
 O10 S7 C1 107.98(6) . . ?
 O11 S7 O10 117.05(6) . . ?
 O11 S7 N8 110.04(6) . . ?
 O11 S7 C1 109.88(6) . . ?
 N8 S7 C1 106.58(6) . . ?
 C9 N8 S7 117.23(9) . . ?
 N8 C9 C12 111.53(10) . . ?
 N8 C9 C18 108.60(10) . . ?
 C18 C9 C12 109.77(11) . . ?
 C1 C2 C28 126.10(12) . . ?
 C3 C2 C1 117.35(12) . . ?
 C3 C2 C28 116.49(12) . . ?
 C2 C1 S7 121.21(10) . . ?
 C6 C1 S7 117.63(10) . . ?
 C6 C1 C2 121.12(12) . . ?
 C1 C6 C29 124.85(12) . . ?
 C5 C6 C1 118.20(12) . . ?
 C5 C6 C29 116.92(12) . . ?
 C26 C21 C19 121.55(12) . . ?
 C22 C21 C19 119.76(13) . . ?
 C22 C21 C26 118.53(13) . . ?
 O27 C19 C21 115.48(11) . . ?
 O27 C19 C20 114.50(11) . . ?
 O27 C19 C18 116.89(11) . . ?
 C21 C19 C20 117.07(11) . . ?
 C21 C19 C18 121.32(11) . . ?
 C20 C19 C18 59.69(8) . . ?
 C17 C12 C9 119.37(12) . . ?
 C13 C12 C9 121.27(12) . . ?
 C13 C12 C17 119.27(13) . . ?
 C19 C20 C18 60.79(8) . . ?
 C16 C17 C12 120.49(14) . . ?
 C4 C5 C6 122.33(13) . . ?
 C5 C4 C3 118.04(12) . . ?
 C5 C4 C30 120.95(13) . . ?
 C3 C4 C30 121.01(13) . . ?
 C9 C18 C19 119.01(11) . . ?
 C20 C18 C9 115.61(11) . . ?
 C20 C18 C19 59.52(8) . . ?
 C25 C26 C21 120.68(13) . . ?
 C4 C3 C2 122.94(13) . . ?
 C24 C25 C26 120.23(14) . . ?
 C14 C13 C12 120.03(13) . . ?
 C21 C22 C23 120.58(14) . . ?
 C24 C23 C22 120.44(14) . . ?
 C23 C24 C25 119.50(14) . . ?
 C15 C16 C17 119.90(14) . . ?
 C16 C15 C14 119.96(14) . . ?
 C13 C14 C15 120.34(14) . . ?

_shelx_res_file
;
TITL 241016_auto_a.res in P2(1)/n
    241016_auto.res
    created by SHELXL-2018/3 at 19:05:48 on 16-Oct-2024
REM Old TITL 241016_auto in P2(1)/n
REM SHELXT solution in P2(1)/n: R1 0.087, Rweak 0.024, Alpha 0.030
REM <I/s> 3.523 for 130 systematic absences, Orientation as input
REM Formula found by SHELXT: C25 N O11 S
CELL 1.54184 6.544487 21.883433 14.717222 90 93.488 90
ZERR 4 0.000041 0.000127 0.000098 0 0.0006 0
LATT 1
SYMM 0.5-X,0.5+Y,0.5-Z
SFAC C H N O S
UNIT 100 108 4 12 4

L.S. 4
PLAN  1
TEMP -173
BOND
fmap 2
ACTA
REM <olex2.extras>
REM <HklSrc "%.\\241016_auto.hkl">
REM </olex2.extras>

WGHT    0.050600    1.512100
EXTI    0.004350
FVAR       8.34151
S7    5    0.094894    0.534521    0.642689    11.00000    0.01186    0.01162 =
         0.01179   -0.00019   -0.00191    0.00024
O10   4    0.051896    0.563923    0.555428    11.00000    0.01907    0.01478 =
         0.01525    0.00206   -0.00529   -0.00021
O27   4   -0.094633    0.343305    0.576631    11.00000    0.01457    0.01684 =
         0.01881    0.00294   -0.00176   -0.00035
AFIX 147
H27   2   -0.109732    0.369684    0.535306    11.00000   -1.50000
AFIX   0
O11   4   -0.076155    0.521891    0.695935    11.00000    0.01312    0.01864 =
         0.01911   -0.00168    0.00098   -0.00039
N8    3    0.211466    0.470566    0.618539    11.00000    0.01661    0.01127 =
         0.01060    0.00004    0.00133    0.00026
AFIX  43
H8    2    0.281163    0.467129    0.569512    11.00000   -1.20000
AFIX   0
C9    1    0.194291    0.418755    0.682958    11.00000    0.01535    0.01128 =
         0.01295    0.00153   -0.00002   -0.00141
AFIX  13
H9    2    0.047649    0.413861    0.697087    11.00000   -1.20000
AFIX   0
C2    1    0.244135    0.598244    0.796777    11.00000    0.01567    0.01207 =
         0.01409    0.00052   -0.00115    0.00440
C1    1    0.277247    0.579967    0.706639    11.00000    0.01318    0.01071 =
         0.01401   -0.00073   -0.00317    0.00119
C6    1    0.452909    0.599141    0.663033    11.00000    0.01496    0.01230 =
         0.01451    0.00046   -0.00137    0.00207
C21   1    0.169345    0.284829    0.502833    11.00000    0.02059    0.01055 =
         0.01454    0.00224   -0.00128   -0.00286
C19   1    0.108580    0.322443    0.581970    11.00000    0.01501    0.01205 =
         0.01526    0.00115   -0.00213   -0.00167
C12   1    0.321837    0.429515    0.770855    11.00000    0.01753    0.01025 =
         0.01406   -0.00017   -0.00142    0.00150
C20   1    0.186532    0.301935    0.675538    11.00000    0.02014    0.01294 =
         0.01484    0.00162   -0.00273   -0.00154
AFIX  23
H20A  2    0.281321    0.266653    0.679703    11.00000   -1.20000
H20B  2    0.091586    0.304614    0.725249    11.00000   -1.20000
AFIX   0
C17   1    0.240905    0.414678    0.853593    11.00000    0.02214    0.01444 =
         0.01587    0.00112    0.00162    0.00107
AFIX  43
H17   2    0.103988    0.400364    0.854419    11.00000   -1.20000
AFIX   0
C5    1    0.591200    0.637626    0.710594    11.00000    0.01440    0.01385 =
         0.01897    0.00082   -0.00081   -0.00006
AFIX  43
H5    2    0.709563    0.650824    0.681834    11.00000   -1.20000
AFIX   0
C4    1    0.562131    0.657387    0.798595    11.00000    0.01806    0.01097 =
         0.01897   -0.00110   -0.00525    0.00216
C18   1    0.265003    0.361019    0.637690    11.00000    0.01581    0.01233 =
         0.01399    0.00007   -0.00166   -0.00125
AFIX  13
H18   2    0.408384    0.360804    0.617765    11.00000   -1.20000
AFIX   0
C26   1    0.369460    0.263522    0.497171    11.00000    0.02147    0.01516 =
         0.01963   -0.00098   -0.00384    0.00016
AFIX  43
H26   2    0.473006    0.276090    0.541266    11.00000   -1.20000
AFIX   0
C3    1    0.388952    0.637228    0.839857    11.00000    0.02065    0.01388 =
         0.01300   -0.00200   -0.00240    0.00370
AFIX  43
H3    2    0.368037    0.650534    0.900029    11.00000   -1.20000
AFIX   0
C25   1    0.418665    0.224059    0.427561    11.00000    0.02469    0.01690 =
         0.02459   -0.00174    0.00094    0.00166
AFIX  43
H25   2    0.555332    0.209958    0.424378    11.00000   -1.20000
AFIX   0
C13   1    0.522456    0.450942    0.770497    11.00000    0.01837    0.01495 =
         0.01866    0.00139   -0.00093   -0.00019
AFIX  43
H13   2    0.579253    0.461059    0.714545    11.00000   -1.20000
AFIX   0
C28   1    0.070918    0.577423    0.852880    11.00000    0.01837    0.01992 =
         0.01477   -0.00083    0.00122    0.00204
AFIX 137
H28A  2   -0.060337    0.586382    0.819960    11.00000   -1.50000
H28B  2    0.078549    0.599062    0.911287    11.00000   -1.50000
H28C  2    0.082325    0.533337    0.863738    11.00000   -1.50000
AFIX   0
C22   1    0.021274    0.266763    0.436226    11.00000    0.02017    0.01962 =
         0.01701    0.00053   -0.00170   -0.00472
AFIX  43
H22   2   -0.114710    0.281709    0.438008    11.00000   -1.20000
AFIX   0
C23   1    0.070880    0.226951    0.366988    11.00000    0.02799    0.02326 =
         0.01664   -0.00244   -0.00228   -0.00890
AFIX  43
H23   2   -0.031823    0.214620    0.322347    11.00000   -1.20000
AFIX   0
C24   1    0.268790    0.205264    0.362841    11.00000    0.03375    0.01626 =
         0.01933   -0.00374    0.00378   -0.00478
AFIX  43
H24   2    0.301738    0.177718    0.316033    11.00000   -1.20000
AFIX   0
C16   1    0.359038    0.420680    0.934752    11.00000    0.03498    0.02048 =
         0.01303    0.00145   -0.00046    0.00406
AFIX  43
H16   2    0.303387    0.410131    0.990784    11.00000   -1.20000
AFIX   0
C29   1    0.506626    0.579368    0.569278    11.00000    0.01662    0.02416 =
         0.01543   -0.00188    0.00205   -0.00363
AFIX 137
H29A  2    0.506515    0.534643    0.565912    11.00000   -1.50000
H29B  2    0.642831    0.594824    0.557120    11.00000   -1.50000
H29C  2    0.405442    0.595788    0.523868    11.00000   -1.50000
AFIX   0
C15   1    0.558119    0.442072    0.933868    11.00000    0.03306    0.01981 =
         0.01759   -0.00214   -0.01064    0.00400
AFIX  43
H15   2    0.639166    0.446194    0.989306    11.00000   -1.20000
AFIX   0
C14   1    0.639187    0.457494    0.851846    11.00000    0.02081    0.01753 =
         0.02599   -0.00092   -0.00712    0.00000
AFIX  43
H14   2    0.775216    0.472602    0.851445    11.00000   -1.20000
AFIX   0
C30   1    0.715338    0.698798    0.848241    11.00000    0.02226    0.01623 =
         0.02364   -0.00405   -0.00612   -0.00113
AFIX 137
H30A  2    0.849872    0.693351    0.823549    11.00000   -1.50000
H30B  2    0.724102    0.688574    0.913191    11.00000   -1.50000
H30C  2    0.671665    0.741397    0.840265    11.00000   -1.50000
AFIX   0
HKLF 4


REM  241016_auto_a.res in P2(1)/n
REM wR2 = 0.0962, GooF = S = 1.047, Restrained GooF = 1.047 for all data
REM R1 = 0.0355 for 4311 Fo > 4sig(Fo) and 0.0356 for all 4327 data
REM 276 parameters refined using 0 restraints

END

WGHT      0.0506      1.5121

REM Highest difference peak  0.840,  deepest hole -0.828,  1-sigma level  0.049
Q1    1   0.1635  0.4601  0.5600  11.00000  0.05    0.84
;
_shelx_res_checksum                26566
_shelx_hkl_file
;
   0   0   1 63.3357 12.6234  34
   0   0  -1 25.4186 11.4379  31
   0   0   1 76.7404 10.5097  40
   0   0  -1 46.3414 14.2668   2
   0   0  -1 26.9423 11.7536  32
   0   0  -2 207116. 2156.69   2
   0   0   2 194382. 2103.34  34
   0   0   2 180695. 2118.56  35
   0   0  -2 175749. 2086.73  42
   0   0  -2 193621. 2065.70  37
   0   0  -2 190383. 2039.99  41
   0   0   2 184588. 2068.97  40
   0   0  -2 198316. 2130.45  31
   0   0  -2 197383. 2129.45  32
   0   0   3 168.391 40.6106  34
   0   0   3 52.8953 38.7909  35
   0   0   3 124.622 27.2790  40
   0   0  -3 14.8952 26.5231  42
   0   0  -3 57.5497 42.3434   2
   0   0  -3 241.541 30.7051  37
   0   0  -3 20.6195 37.8400  31
   0   0  -3 10.1374 36.4544  32
   0   0  -4 875464. 9559.56   2
   0   0   4 860632. 9469.92  34
   0   0   4 855325. 9514.22  35
   0   0  -5 12.2531 48.7447  32
   0   0   5 28.5054 45.5800  35
   0   0   5 38.7906 43.4656  34
   0   0  -5 77.2833 19.4521  41
   0   0  -5 74.9933 52.3777   2
   0   0  -5 226.900 17.5574  38
   0   0  -5 89.0835 31.3591  37
   0   0  -5 12.2216 48.3853  31
   0   0  -5 184.191 45.3895   6
   0   0  -6 254791. 2887.67   6
   0   0   6 254552. 2806.29  40
   0   0  -6 238084. 2696.10  41
   0   0  -6 249531. 3035.89   2
   0   0  -6 247282. 2806.33  37
   0   0   6 245039. 2982.35  35
   0   0   6 250881. 2913.30  34
   0   0  -6 253616. 3034.91  31
   0   0  -6 246263. 3022.90  32
   0   0  -7 143.569 81.7773  32
   0   0   7 16.7465 58.7856  35
   0   0   7 132.037 60.0569  34
   0   0   7 119.403 41.9927  40
   0   0  -7 192.017 26.1465  41
   0   0  -7 18.3055 40.9591   6
   0   0  -7 100.992 72.3483  31
   0   0  -7 90.1408 71.7552   2
   0   0  -7 252.056 47.4682  37
   0   0  -8 164975. 2108.09   6
   0   0   8 164152. 2279.21  45
   0   0  -8 161554. 2287.50   2
   0   0   8 157775. 2225.75  35
   0   0   8 168541. 2137.42  34
   0   0  -8 163654. 2312.12  32
   0   0  -8 163859. 2314.40  31
   0   0   9 99.2507 63.4978  34
   0   0   9 118.240 75.0338  35
   0   0  -9 33.2077 48.8834   6
   0   0   9 146.805 84.4746  45
   0   0  -9 44.9297 64.8809   2
   0   0  -9 27.5375 75.9278  32
   0   0  -9 27.6202 82.7258  31
   0   0  10 150646. 2086.94  34
   0   0  10 154102. 2232.53  35
   0   0 -10 161254. 2346.54   2
   0   0 -10 146817. 2117.48  61
   0   0  10 145100. 2283.37  45
   0   0 -10 161600. 2102.72   6
   0   0 -10 140043. 2315.80  31
   0   0 -10 152017. 2367.36  32
   0   0 -11-14.2502 98.7927  20
   0   0 -11 95.0782 75.6962   9
   0   0 -11 185.431 88.5747  16
   0   0  11 272.673 110.149  35
   0   0 -11 355.644 84.5285   6
   0   0 -11 507.451 140.637  32
   0   0 -11 416.267 133.165  31
   0   0 -11 104.957 92.5543   2
   0   0  11 143.334 93.7878  45
   0   0 -11 181.212 96.0965  61
   0   0 -12 503.076 143.966  20
   0   0 -12 454.284 117.627  33
   0   0 -12 439.997 139.624  32
   0   0  12 677.189 149.484  45
   0   0 -12 418.017 139.831  31
   0   0  12 499.386 133.706  35
   0   0 -12 439.674 121.245  61
   0   0 -13 186.633 119.942  31
   0   0 -13 378.632 146.730  32
   0   0 -13 225.622 105.292  33
   0   0 -13-8.06010 120.589  20
   0   0  13 17.2356 88.1535  45
   0   0 -13 448.138 124.417  61
   0   0 -14 594344. 7118.25  33
   0   0 -14 632115. 7063.93  11
   0   0 -14 616479. 7350.28  20
   0   0 -14 609876. 7204.07  61
   0   0 -15 107.044 108.965  61
   0   0 -15 77.8406 104.069  33
   0   0 -15 180.215 93.5692  11
   0   0  15 71.1191 65.8667  51
   0   0 -15 176.256 129.088  20
   0   0 -16 29886.9 614.798  11
   0   0 -16 28418.0 679.677  61
   0   0 -16 29308.3 665.606  33
   0   0 -17 117.865 69.8887  33
   0   0 -18 21090.8 404.992  33
   0   1  -1 277304. 3050.77   3
   0  -1   1 270394. 3040.98  45
   0  -1   1 285699. 3037.01  35
   0  -1   1 285917. 3023.90  34
   0   1  -1 311434. 3035.85  32
   0   1  -1 314840. 3035.35  31
   0   1  -1 284922. 3036.40  42
   0   1  -2 5400.54 139.432  32
   0   1  -2 5521.45 140.585  31
   0   1  -2 5868.14 154.932   2
   0  -1  -2 6261.79 161.096   2
   0  -1  -2 6155.09 116.741  42
   0   1   2 6256.61 139.956  34
   0  -1   2 6089.54 134.504  34
   0  -1   2 5803.53 144.245  35
   0  -1  -2 5681.95 93.8226  37
   0   1   2 5980.33 105.949  39
   0   1  -2 5831.94 115.197  41
   0  -1   2 6523.45 120.624  40
   0   1   2 6283.94 125.966  40
   0   1  -3 39027.0 570.313  31
   0   1  -3 37559.9 563.840  32
   0   1  -3 37297.4 584.038   3
   0   1  -3 38317.1 587.743   2
   0  -1  -3 36629.8 583.648   2
   0  -1  -3 39325.5 508.083  42
   0   1  -3 36977.0 540.346  42
   0  -1  -3 39618.2 539.785   6
   0  -1   3 38208.9 531.889  34
   0   1   3 40225.8 546.535  34
   0  -1   3 39319.3 565.112  35
   0   1  -3 35309.8 477.901  41
   0  -1  -3 36658.2 421.767  41
   0   1   3 36393.0 501.982  40
   0  -1   3 39194.6 496.411  40
   0   1   3 37978.9 464.663  39
   0   1  -3 36811.7 511.554  37
   0  -1  -3 38213.5 464.622  37
   0   1  -4 189679. 2059.87  38
   0   1   4 189140. 2069.53  39
   0   1  -4 191293. 2153.06  37
   0  -1  -4 193339. 2089.30  37
   0   1  -4 191780. 2248.72  31
   0   1  -4 199388. 2258.25  32
   0   1  -4 185538. 2266.21   2
   0  -1  -4 202267. 2295.27   2
   0  -1  -4 195361. 2155.90  42
   0   1  -4 184485. 2195.39  42
   0  -1  -4 189982. 2186.39   6
   0  -1  -4 177428. 2018.88  41
   0   1  -4 190911. 2099.30  41
   0  -1   4 189824. 2119.41  40
   0   1   4 192838. 2139.35  40
   0  -1  -4 196083. 2279.54  27
   0  -1   4 196625. 2237.99  35
   0  -1   4 185535. 2178.06  34
   0   1   4 192440. 2199.06  34
   0  -1  -5 1069.73 88.5281   6
   0   1  -5 1068.94 78.1769   6
   0   1   5 1253.94 78.5993  40
   0  -1   5 1136.80 72.0046  40
   0   1  -5 1106.74 61.2954  41
   0  -1  -5 1007.71 35.6354  41
   0   1  -5 1062.21 110.019   2
   0  -1  -5 1184.44 110.579   2
   0  -1  -5 1176.92 64.1204  37
   0   1  -5 1296.68 82.6486  37
   0   1   5 1193.83 94.9190  34
   0  -1   5 1242.70 104.935  35
   0  -1   5 1194.52 92.2355  34
   0   1   5 1017.73 98.9718  35
   0   1  -5 1129.57 106.490  31
   0   1  -5 1055.54 103.696  32
   0   1  -6 16194.3 342.364   6
   0  -1  -6 15581.1 360.781   6
   0  -1   6 15780.9 305.369  40
   0   1   6 15401.9 314.470  40
   0   1  -6 14998.3 265.960  41
   0  -1  -6 14988.4 423.993   2
   0   1  -6 14198.7 407.979   2
   0  -1  -6 15272.9 280.658  37
   0   1  -6 15486.7 327.555  37
   0   1  -6 13982.0 211.106  38
   0   1  -6 14118.4 402.222  32
   0   1  -6 14507.7 406.777  31
   0   1   6 15342.3 405.589  35
   0   1   6 15217.6 365.891  34
   0  -1   6 15594.2 396.728  35
   0  -1   6 14365.9 347.233  34
   0   1   7 7515.54 271.463  34
   0  -1   7 7034.89 293.105  35
   0  -1   7 7606.17 262.014  34
   0   1   7 7651.07 305.440  35
   0   1  -7 7726.89 248.393   6
   0  -1  -7 6967.82 256.316   6
   0   1   7 7127.19 215.295  40
   0   1  -7 7047.83 175.416  41
   0   1  -7 7370.68 314.142   2
   0  -1  -7 7103.95 309.777   2
   0   1  -7 7296.67 231.448  37
   0   1  -7 7004.40 308.647  31
   0   1  -7 6989.41 308.509  32
   0  -1   7 7372.71 308.022  45
   0  -1   8 256.636 89.7777  45
   0   1  -8 502.469 110.528  31
   0   1   8 204.654 70.3234  34
   0  -1   8 189.740 68.3613  34
   0   1   8 265.787 87.7450  35
   0  -1   8 188.505 84.3403  35
   0   1  -8 695.612 79.7261  37
   0  -1  -8 242.425 93.1083   2
   0   1  -8 199.224 81.4849   2
   0   1  -8 540.710 114.025  32
   0   1   8 323.036 56.6533  40
   0  -1  -8 301.804 72.9836   6
   0   1  -8 192.042 58.7343   6
   0   1  -9 8963.24 400.562   2
   0  -1  -9 8717.94 405.304   2
   0  -1   9 9136.02 402.898  45
   0   1   9 8343.59 387.846  45
   0   1  -9 9471.00 318.217   6
   0  -1  -9 9843.73 348.974   6
   0   1  -9 9379.66 422.105  31
   0   1  -9 8826.28 410.562  32
   0  -1   9 9064.00 374.441  35
   0   1   9 8795.44 382.473  35
   0   1   9 8630.83 329.808  34
   0  -1   9 8991.78 324.243  34
   0  -1  10 30416.9 676.878  34
   0   1  10 29786.3 777.703  35
   0   1  10 30244.8 690.311  34
   0  -1  10 31244.6 774.060  35
   0   1 -10 30675.1 821.988   2
   0  -1 -10 32020.8 839.583   2
   0  -1 -10 29779.4 724.528  47
   0   1 -10 30717.5 732.722  47
   0  -1  10 31923.7 839.206  45
   0   1  10 31003.8 829.752  45
   0   1 -10 29937.1 847.260  31
   0   1 -10 31230.8 864.340  32
   0   1 -10 31289.2 662.375   6
   0  -1 -10 31695.4 713.221   6
   0   1 -10 29169.4 705.237  61
   0   1 -11 2641.92 212.367  16
   0  -1 -11 2827.08 222.519  16
   0  -1  11 2569.50 229.333  35
   0   1  11 2673.20 234.979  35
   0   1 -11 2675.93 239.623  20
   0  -1 -11 2717.47 239.303  20
   0  -1 -11 2747.91 252.436   2
   0   1 -11 2635.02 247.208   2
   0  -1 -11 2358.33 215.116  47
   0   1  11 2686.39 256.535  45
   0  -1  11 3103.85 267.296  45
   0   1 -11 3009.36 237.844  47
   0  -1 -11 2846.55 210.541   6
   0  -1 -11 2975.51 211.187   9
   0   1 -11 3125.44 206.133   9
   0   1 -11 2559.45 258.750  31
   0   1 -11 2635.64 264.091  32
   0   1 -11 2423.02 165.326  60
   0   1 -11 2970.77 230.894  61
   0  -1 -12 94869.3 1716.46  20
   0   1 -12 97114.9 1743.56  20
   0   1 -12 104083. 1813.60   2
   0   1 -12 100676. 1664.48  61
   0   1 -12 99247.0 1442.25  60
   0   1 -12 108200. 1672.16  16
   0   1  12 99772.9 1808.26  45
   0  -1 -12 105138. 1711.08  47
   0  -1  12 99856.7 1799.93  45
   0   1  12 96873.8 1717.25  35
   0  -1  12 99786.9 1692.78  35
   0   1 -12 94316.4 1580.94  33
   0   1 -12 97151.1 1880.74  31
   0   1 -12 97160.3 1887.29  32
   0   1 -13 28931.5 930.598  31
   0   1 -13 30907.5 768.677  33
   0   1 -13 31095.4 968.630  32
   0   1 -13 30008.8 867.627  20
   0  -1 -13 31020.6 864.053  20
   0  -1  13 31795.3 894.819  45
   0   1  13 29928.1 879.665  45
   0   1 -13 31559.3 811.441  61
   0   1 -14 18791.3 610.558  61
   0   1 -14 17727.8 566.078  33
   0  -1 -14 18826.1 548.939  11
   0   1 -14 18054.3 653.542  20
   0  -1 -14 19512.8 668.035  20
   0   1 -15 48353.5 1080.31  20
   0  -1  15 45365.5 807.164  51
   0   1 -15 46096.5 981.069  61
   0   1 -15 49179.1 976.211  33
   0   1 -15 50604.3 918.283  11
   0  -1 -15 49964.2 933.694  11
   0   1 -16 1797.26 174.865  61
   0  -1 -16 2305.95 165.999  11
   0   1 -16 1890.84 170.307  33
   0   1 -17 2617.43 162.566  33
   0  -1  18 3115.76 134.736  50
   0   1 -18 3443.32 147.051  33
   0   2   0 305413. 3214.01  41
   0   2   0 300867. 3214.59  38
   0   2   0 294442. 3206.21  37
   0  -2  -1 38669.5 469.952   6
   0   2  -1 39215.8 486.357   3
   0  -2   1 38424.7 458.788  34
   0  -2   1 37815.8 465.368  35
   0  -2  -1 38211.8 443.736  36
   0   2  -1 35523.1 467.296  42
   0  -2  -1 36911.5 417.404  43
   0  -2  -1 36669.3 441.160  31
   0   2  -1 34581.0 438.770  31
   0   2  -1 36665.2 442.105  32
   0  -2  -1 35430.6 439.477  32
   0   2   1 35714.6 419.245  41
   0   2   1 35861.3 443.611  39
   0   2  -1 35929.1 462.795  37
   0   2   1 33355.6 429.327  38
   0  -2   1 36881.2 468.604  45
   0  -2   2 505913. 5590.94  45
   0   2  -2 527804. 5621.77   3
   0  -2  -2 477218. 5606.21   2
   0   2  -2 521742. 5602.68   2
   0  -2  -2 494284. 5589.29  27
   0  -2  -2 515607. 5491.36  42
   0  -2  -2 506147. 5529.68  43
   0  -2  -2 521612. 5571.73  31
   0   2  -2 516178. 5571.66  31
   0  -2  -2 501176. 5566.89  32
   0   2  -2 522613. 5573.96  32
   0   2   2 521629. 5521.24  39
   0   2   2 573629. 5561.72  40
   0  -2   2 471298. 5574.03  35
   0  -2   2 490056. 5552.85  34
   0   2   2 559555. 5495.67  38
   0  -2   3 231193. 2705.42  45
   0   2  -3 243887. 2721.10   2
   0   2  -3 227392. 2730.83   3
   0  -2  -3 236788. 2734.32   2
   0  -2  -3 236077. 2713.38  27
   0  -2  -3 242447. 2591.13  42
   0  -2  -3 241293. 2690.60  31
   0   2  -3 247980. 2698.66  31
   0   2  -3 241620. 2692.63  32
   0  -2  -3 236796. 2687.00  32
   0   2   3 235529. 2633.24  40
   0   2  -3 236174. 2619.55  41
   0   2   3 236912. 2586.98  39
   0  -2   3 243313. 2687.67  35
   0   2   3 237265. 2669.17  34
   0  -2   3 238693. 2649.65  34
   0  -2  -3 229556. 2530.23  37
   0   2  -3 252641. 2663.20  37
   0   2  -4 60869.4 811.479  37
   0   2  -4 60609.4 731.812  38
   0   2   4 59628.8 728.069  39
   0  -2  -4 57463.3 689.552  37
   0  -2  -4 61445.9 834.336   6
   0   2  -4 58180.3 885.393   2
   0   2  -4 58812.5 899.984   3
   0  -2  -4 60864.7 903.695   2
   0  -2  -4 62619.8 893.695  27
   0  -2  -4 61622.6 763.066  42
   0   2  -4 60596.2 767.895  41
   0   2   4 59976.4 785.989  40
   0   2  -4 55710.3 849.539  31
   0   2  -4 60627.1 866.947  32
   0  -2  -4 57826.2 853.640  32
   0  -2  -4 55990.9 846.287  31
   0  -2   4 58582.2 871.238  45
   0  -2   4 56553.7 841.141  35
   0  -2   4 61344.7 811.591  34
   0   2   4 60045.2 833.429  34
   0  -2   5 40950.8 724.292  45
   0  -2  -5 44789.4 757.156  27
   0  -2  -5 42266.5 680.610   6
   0   2  -5 43215.4 601.790  41
   0   2   5 42295.0 625.403  40
   0   2  -5 44170.5 759.264   2
   0  -2  -5 43150.0 760.341   2
   0   2  -5 41625.6 648.181  37
   0   2  -5 41866.8 553.855  38
   0  -2  -5 40361.7 532.096  37
   0   2   5 41810.6 550.841  39
   0   2  -5 43478.1 733.360  31
   0   2  -5 39432.5 712.700  32
   0   2   5 44243.2 691.150  34
   0  -2   5 42786.5 707.085  35
   0  -2   5 44398.8 663.130  34
   0  -2   6 223.590 77.7359  45
   0   2  -6 200.836 72.7116  31
   0  -2  -6 104.165 49.6187   6
   0   2  -6 407.355 56.7823   6
   0   2  -6 228.204 41.4205  41
   0   2   6 233.230 49.0995  40
   0   2  -6 210.229 71.6570   2
   0  -2  -6 209.571 71.1201   2
   0   2  -6 178.131 29.2944  38
   0   2  -6 180.622 69.8673  32
   0  -2   6 213.492 70.8834  35
   0  -2   6 281.067 59.4050  34
   0   2   6 284.848 75.7073  35
   0   2   6 153.924 61.3470  34
   0  -2   7 203443. 2473.17  35
   0   2   7 197506. 2502.49  35
   0   2   7 192752. 2405.18  34
   0  -2   7 201550. 2376.75  34
   0  -2  -7 195277. 2404.90   6
   0   2  -7 192722. 2299.44   6
   0   2   7 192127. 2284.63  40
   0   2  -7 190459. 2218.70  41
   0   2  -7 187073. 2515.38   2
   0  -2  -7 205110. 2569.00   2
   0   2  -7 190753. 2337.77  37
   0   2  -7 182426. 2116.37  38
   0   2  -7 192358. 2527.27  31
   0   2  -7 190934. 2524.67  32
   0  -2   7 196367. 2524.26  45
   0  -2   8 673.928 119.213  45
   0   2  -8 596.207 116.583  31
   0   2  -8 705.147 123.138  32
   0   2  -8 638.447 84.5306  37
   0  -2  -8 564.600 94.4835   6
   0   2  -8 619.420 79.5587   6
   0  -2   8 859.233 102.864  34
   0  -2   8 681.159 109.904  35
   0   2   8 419.704 96.3536  35
   0   2   8 531.406 70.0855  40
   0   2  -8 539.823 57.0036  41
   0  -2  -8 545.394 114.302   2
   0   2  -8 1038.67 138.226   2
   0  -2   9 3575.95 203.362  34
   0  -2   9 3504.42 233.059  35
   0   2   9 4107.07 260.748  35
   0   2   9 3629.95 216.829  34
   0  -2   9 3483.52 246.909  45
   0   2  -9 3830.44 260.583   2
   0  -2  -9 4023.71 274.882   2
   0  -2  -9 3733.12 221.129   6
   0   2  -9 3630.92 186.289   6
   0   2  -9 3161.80 250.141  31
   0   2  -9 3381.46 258.188  32
   0   2  10 81486.9 1469.87  35
   0  -2  10 86221.3 1451.59  35
   0   2  10 83624.1 1357.14  34
   0  -2  10 81999.7 1304.07  34
   0   2 -10 83984.9 1258.16  60
   0  -2 -10 84667.0 1379.25  61
   0   2 -10 86796.6 1390.04  61
   0  -2 -10 89215.3 1424.13  47
   0  -2  10 87445.7 1539.42  45
   0   2  10 78055.6 1501.19  45
   0   2 -10 81838.8 1398.35  47
   0   2 -10 83215.5 1507.55   2
   0  -2 -10 86497.5 1569.75   2
   0  -2 -10 89561.1 1408.69   6
   0  -2 -10 79109.9 1543.11  31
   0   2 -10 84686.0 1581.68  31
   0   2 -10 83041.2 1575.41  32
   0  -2 -10 78593.1 1539.14  32
   0  -2 -11 18449.1 560.100  16
   0   2 -11 17603.2 539.734  16
   0   2  11 16033.2 577.998  35
   0  -2  11 17250.7 579.540  35
   0  -2 -11 16427.9 528.329  61
   0   2 -11 15818.5 525.608  61
   0   2 -11 16326.4 454.471  60
   0   2 -11 18140.5 499.946   9
   0   2 -11 17210.8 658.238  32
   0  -2 -11 16553.2 641.058  31
   0  -2 -11 17429.3 659.967  32
   0   2 -11 17132.8 656.183  31
   0   2 -11 17630.9 621.656   2
   0  -2 -11 17246.8 581.999  20
   0   2 -11 16130.8 591.870  20
   0  -2 -11 17238.0 554.008  47
   0   2 -11 17718.4 566.210  47
   0   2  11 16137.1 617.024  45
   0  -2  11 16737.2 610.106  45
   0  -2 -11 17770.7 542.769   6
   0   2 -12 99034.2 1574.56  16
   0   2  12 89645.7 1719.60  45
   0  -2  12 92386.6 1691.81  45
   0  -2 -12 94456.2 1596.85  47
   0   2 -12 85400.9 1479.17  33
   0   2 -12 87403.9 1766.07  31
   0   2 -12 90583.7 1791.98  32
   0  -2 -12 84255.3 1470.61  33
   0  -2 -12 94234.2 1804.81  32
   0  -2 -12 91515.1 1786.21  31
   0  -2 -12 99267.8 1561.02   6
   0   2  12 90083.9 1640.53  35
   0  -2  12 91297.0 1608.92  35
   0  -2 -12 90126.8 1537.40  61
   0   2 -12 93316.6 1390.81  60
   0   2 -12 93081.5 1571.01  61
   0   2 -12 87517.7 1640.20  20
   0  -2 -12 92656.8 1645.82  20
   0  -2 -13 19467.6 743.925  32
   0   2 -13 17204.8 705.153  31
   0   2 -13 17785.4 567.144  33
   0   2 -13 19646.7 755.020  32
   0  -2 -13 18874.6 731.002  31
   0  -2  13 18930.2 619.132  35
   0  -2 -13 18893.3 655.431  20
   0   2 -13 19132.3 670.472  20
   0  -2 -13 18769.0 601.149  61
   0   2 -13 19143.8 496.065  60
   0   2 -13 19255.1 614.864  61
   0   2  13 18352.4 670.924  45
   0  -2  13 17812.6 655.599  44
   0  -2  13 20107.1 689.363  45
   0   2 -14 7586.83 376.525  61
   0  -2 -14 8388.94 391.668  61
   0   2 -14 8237.16 299.170  60
   0  -2 -14 8203.99 429.615  20
   0   2 -14 7304.13 414.785  20
   0  -2  14 8076.93 301.480  51
   0   2 -14 7437.31 360.319  33
   0  -2 -14 8136.91 354.192  11
   0   2 -15 6893.37 341.412  61
   0  -2 -15 6035.99 319.271  61
   0   2 -15 6344.61 364.947  20
   0  -2  15 6324.20 247.558  51
   0  -2 -15 6521.44 302.264  11
   0   2 -15 6430.75 283.343  11
   0   2 -15 6392.20 318.150  33
   0   2 -16 5792.48 322.423  20
   0   2 -16 5862.08 288.999  61
   0  -2 -16 6022.37 292.632  61
   0   2 -16 5793.55 276.332  33
   0  -2 -16 6009.26 261.480  11
   0  -2 -17 23765.7 514.675  33
   0   2 -17 24705.3 521.997  33
   0  -2 -18 7535.68 210.432  33
   0   2 -18 7610.92 213.373  33
   0   3   0 134.851 23.1868  38
   0   3   0 133.487 22.4521  41
   0   3  -1 414.638 27.5700  32
   0   3  -1 391.326 26.8430  31
   0  -3  -1 432.634 27.2744  32
   0  -3  -1 404.800 27.0012  31
   0  -3  -1 701.743 26.0465  43
   0  -3  -1 642.164 43.0190  44
   0  -3  -1 434.572 38.6379   6
   0   3  -1 449.051 38.7370  41
   0   3   1 637.399 33.5981  41
   0   3  -1 384.859 37.2859  37
   0   3   1 348.333 29.9642  38
   0   3   1 602.644 27.0702  37
   0  -3   1 568.882 41.9553  35
   0  -3  -1 533.329 32.4062  36
   0  -3  -2 196849. 2079.55  43
   0  -3  -2 192186. 2156.78   6
   0   3   2 188150. 2076.26  38
   0   3  -2 181903. 2112.07  38
   0   3  -2 180359. 2145.82  37
   0  -3  -2 187011. 2169.03  25
   0  -3  -2 189631. 2170.49  26
   0  -3   2 197743. 2132.17  34
   0  -3   2 200339. 2155.13  35
   0   3  -2 196840. 2132.59  32
   0  -3  -2 182096. 2120.73  32
   0   3  -2 186192. 2126.10  31
   0  -3  -2 195469. 2129.90  31
   0  -3  -2 193756. 2162.75  27
   0   3   2 186380. 2045.26  41
   0   3   2 192359. 2103.78  39
   0   3  -2 193689. 2199.20   3
   0  -3   2 194004. 2159.98  45
   0   3  -3 550543. 5821.47  38
   0   3   3 559982. 5761.16  38
   0  -3  -3 503338. 5913.65  26
   0  -3  -3 515205. 5874.84  32
   0   3  -3 574082. 5901.28  32
   0   3  -3 569403. 5899.41  31
   0  -3  -3 538695. 5883.18  31
   0  -3   3 525128. 5887.35  35
   0  -3   3 561918. 5859.51  34
   0  -3  -3 504562. 5934.37   2
   0   3  -3 511746. 5916.24   2
   0   3  -3 531525. 5953.09   3
   0  -3  -3 547340. 5756.57  42
   0  -3  -3 520677. 5913.80  27
   0   3   3 538460. 5806.35  39
   0   3  -3 545732. 5848.46  41
   0   3   3 542207. 5857.09  40
   0  -3   3 533535. 5905.68  45
   0  -3  -4 2158.88 123.979  32
   0   3  -4 2251.55 126.341  31
   0   3  -4 2094.22 123.066  32
   0  -3  -4 2197.72 123.402  31
   0  -3   4 2956.12 145.965  45
   0  -3  -4 3241.47 161.443   2
   0   3  -4 2571.19 149.447   3
   0   3  -4 2369.60 140.006   2
   0  -3  -4 2440.31 137.825  27
   0   3   4 2312.48 121.938  34
   0  -3   4 2531.58 132.164  35
   0  -3   4 2326.56 112.715  34
   0   3   4 2182.24 86.9244  39
   0   3   4 2222.08 106.087  40
   0   3  -4 2489.36 106.457  41
   0   3  -4 2245.44 115.613  37
   0   3  -4 2393.63 93.2965  38
   0   3  -5 720.654 56.7116  38
   0   3  -5 674.792 74.4052  37
   0  -3  -5 703.389 90.7994  31
   0   3  -5 729.290 91.9840  31
   0  -3  -5 679.835 88.8729  32
   0   3  -5 598.116 84.0399  32
   0  -3  -5 690.466 95.0711   2
   0   3  -5 665.861 90.9385   2
   0   3  -5 998.403 111.371   3
   0  -3  -5 781.145 84.6813   6
   0  -3  -5 546.381 83.4387  27
   0  -3   5 789.161 77.0974  34
   0  -3   5 1010.14 96.1511  35
   0   3   5 872.200 87.3751  34
   0   3  -5 764.620 66.6351  41
   0   3   5 663.805 67.3877  40
   0  -3   5 908.454 100.547  45
   0   3   6 196406. 2297.76  40
   0   3  -6 188844. 2255.81  41
   0  -3   6 200425. 2417.18  35
   0  -3   6 197219. 2333.59  34
   0   3   6 198358. 2393.22  34
   0   3  -6 203321. 2252.69   6
   0  -3  -6 188959. 2381.27   6
   0  -3   6 206477. 2487.47  45
   0  -3  -6 196863. 2451.43  32
   0   3  -6 182594. 2433.30  32
   0   3  -6 182220. 2434.15  31
   0  -3  -6 195842. 2451.23  31
   0   3  -6 186407. 2185.64  38
   0   3   6 183980. 2169.26  39
   0   3  -6 197570. 2355.04  37
   0  -3  -6 207815. 2525.58   2
   0   3  -6 197741. 2525.18   3
   0   3  -6 192033. 2479.79   2
   0   3   7 128832. 1655.27  40
   0   3  -7 129675. 1618.26  41
   0   3   7 130160. 1777.06  34
   0  -3   7 134791. 1811.89  35
   0   3   7 131243. 1849.54  35
   0  -3   7 134724. 1718.33  34
   0   3  -7 130240. 1624.05   6
   0  -3  -7 136350. 1783.81   6
   0  -3   7 129766. 1839.62  45
   0  -3  -7 133001. 1866.61  31
   0   3  -7 127590. 1858.19  31
   0   3  -7 131648. 1870.47  32
   0  -3  -7 133499. 1869.30  32
   0   3  -7 135476. 1734.12  37
   0   3  -7 125396. 1524.58  38
   0  -3  -7 139712. 1925.60   2
   0   3  -7 125354. 1845.28   2
   0   3  -8 9630.86 263.371  41
   0   3   8 10062.7 293.171  40
   0  -3  -8 9773.11 396.069  31
   0   3  -8 10020.3 403.339  31
   0  -3  -8 10288.8 405.072  32
   0   3  -8 10183.7 407.480  32
   0   3  -8 10499.8 288.380   6
   0  -3  -8 10405.7 361.950   6
   0  -3  -8 10966.8 422.525   2
   0   3  -8 10092.3 397.295   2
   0  -3   8 10013.4 390.481  45
   0   3  -8 10240.2 330.253  37
   0   3   8 9073.16 336.639  34
   0  -3   8 10335.4 330.388  34
   0  -3   8 9949.36 369.998  35
   0   3   8 9350.99 379.205  35
   0  -3  -9 2422.86 188.109   6
   0   3  -9 2326.76 141.249   6
   0  -3  -9 2909.26 237.848   2
   0   3  -9 2508.69 211.328   2
   0   3  -9 2525.78 226.317  31
   0   3  -9 2706.38 232.636  32
   0  -3  -9 2274.34 213.976  32
   0  -3  -9 2573.66 227.296  31
   0   3   9 2466.98 212.808  35
   0   3   9 2965.59 203.917  34
   0  -3   9 2771.55 209.146  35
   0  -3   9 2846.46 179.735  34
   0  -3 -10 450.418 105.241  16
   0   3  10 349.421 97.1839  34
   0  -3  10 606.133 115.885  35
   0   3  10 431.235 113.886  35
   0  -3  10 580.384 97.1068  34
   0   3 -10 365.850 81.4265  60
   0  -3 -10 527.112 108.713  61
   0   3 -10 337.440 93.9047  61
   0  -3 -10 404.620 96.2716   6
   0   3 -10 461.514 123.547  20
   0  -3 -10 413.952 110.825  20
   0  -3 -10 312.341 96.8211  47
   0  -3  10 409.584 115.624  45
   0  -3 -10 568.602 138.069  31
   0   3 -10 620.360 138.222  31
   0  -3 -10 670.773 143.509  32
   0   3 -10 605.271 138.408  32
   0   3 -10 496.645 122.327   2
   0   3  11 58169.1 1215.38  35
   0  -3  11 58449.3 1161.57  35
   0  -3  11 57169.4 1212.85  45
   0  -3 -11 56771.3 1117.64  47
   0   3  11 55258.5 1240.08  45
   0   3 -11 53783.5 1189.52   2
   0   3 -11 57947.7 1090.57  16
   0   3 -11 56804.7 1291.78  31
   0   3 -11 53301.4 1259.86  32
   0  -3 -11 56310.0 1274.00  32
   0  -3 -11 58462.1 1295.09  31
   0  -3 -11 56895.7 1166.28  20
   0   3 -11 53118.5 1184.38  20
   0   3 -11 58829.9 1002.89  60
   0  -3 -11 57782.0 1100.17  61
   0   3 -11 57681.8 1107.61  61
   0  -3 -11 59497.2 1133.28   6
   0  -3  12 129205. 2031.94  35
   0   3  12 121581. 2053.35  35
   0   3 -12 125911. 2236.65  32
   0  -3 -12 130427. 2249.63  32
   0   3 -12 126133. 2233.57  31
   0   3 -12 124350. 1920.22  33
   0  -3 -12 134317. 2263.08  31
   0  -3 -12 127993. 1926.73  33
   0  -3 -12 134881. 2014.92   6
   0  -3 -12 138564. 2050.85  47
   0  -3  12 135915. 2159.88  45
   0   3  12 122279. 2151.31  45
   0  -3  12 116400. 2057.36  44
   0   3 -12 142115. 2015.77  16
   0   3 -12 121517. 2091.81  20
   0  -3 -12 131323. 2089.48  20
   0  -3 -12 131132. 1980.30  61
   0   3 -12 131542. 1994.04  61
   0   3 -12 133737. 1842.53  60
   0  -3 -13 37983.8 839.220  11
   0   3 -13 39116.7 781.397  60
   0   3 -13 38284.8 901.304  61
   0  -3 -13 39728.5 903.700  61
   0   3 -13 40500.4 1102.61  31
   0   3 -13 38455.8 1085.86  32
   0  -3 -13 38117.3 864.034  33
   0  -3 -13 38933.1 1074.18  31
   0   3 -13 36854.5 858.691  33
   0  -3 -13 38674.5 1078.76  32
   0  -3  13 39108.6 753.551  51
   0  -3 -13 40413.4 991.085  20
   0   3 -13 39755.0 1009.24  20
   0   3  13 35350.1 985.824  45
   0  -3  13 37382.3 985.945  44
   0  -3  13 37362.1 981.813  45
   0  -3  13 38195.9 921.992  35
   0  -3  14 13922.5 400.814  51
   0   3 -14 14578.2 581.704  20
   0   3 -14 14016.4 509.540  61
   0  -3 -14 13975.8 502.340  61
   0   3 -14 14418.6 418.093  60
   0  -3 -14 13896.5 471.785  11
   0   3 -14 13662.9 485.202  33
   0  -3 -14 13786.0 481.482  33
   0   3 -15 19397.9 647.102  20
   0  -3 -15 21219.0 598.760  61
   0   3 -15 20338.7 594.303  61
   0   3 -15 20345.6 510.116  11
   0  -3 -15 20705.4 558.140  11
   0  -3 -15 20164.9 567.228  33
   0   3 -15 20316.6 572.841  33
   0   3 -16 42.7434 98.0633  20
   0  -3 -16 177.939 82.0631  11
   0  -3 -16 168.607 87.6694  61
   0   3 -16 124.546 88.7274  61
   0   3 -16 180.892 88.9377  33
   0  -3 -16 121.805 85.0268  33
   0  -3 -17 26932.2 541.409  33
   0   3 -17 26590.0 541.147  33
   0   3 -18 4054.27 147.299  33
   0  -3 -18 3952.34 146.964  33
   0  -4   0 13608.1 229.467  44
   0   4   0 13125.1 233.884  41
   0  -4   0 13091.5 219.826   6
   0   4   0 12830.1 234.465  38
   0   4   0 13465.3 228.400  37
   0  -4   0 13261.5 210.107  36
   0   4  -1 84621.3 971.465  31
   0   4  -1 84728.8 971.354  32
   0  -4  -1 89494.9 973.385  31
   0  -4  -1 87090.7 971.742  32
   0  -4   1 92518.2 1044.89  44
   0  -4  -1 86668.1 1037.53  44
   0  -4  -1 84093.4 961.347  43
   0  -4   1 92069.6 1061.44  35
   0  -4  -1 86852.6 999.899  36
   0   4  -1 80334.2 1041.94  41
   0   4   1 87501.6 1011.32  41
   0   4   1 86702.5 987.372  37
   0   4   1 90273.1 1029.27  38
   0   4  -1 88102.2 1055.92  37
   0  -4  -1 92692.6 1054.95   6
   0  -4   1 86655.8 982.546   6
   0   4  -2 232890. 2676.15  37
   0   4  -2 243718. 2651.89  38
   0   4   2 229109. 2603.35  38
   0  -4  -2 249240. 2685.23   6
   0   4  -2 236277. 2626.46  31
   0  -4  -2 224884. 2614.89  32
   0  -4  -2 242485. 2625.96  31
   0   4  -2 246900. 2631.68  32
   0  -4  -2 230946. 2680.17  27
   0  -4  -2 234460. 2567.43  43
   0  -4  -2 241856. 2628.11  36
   0  -4   2 235663. 2667.39  35
   0   4   2 226050. 2626.18  39
   0   4   2 240712. 2573.88  41
   0   4  -2 238088. 2718.44   3
   0  -4  -2 243198. 2699.98  26
   0  -4  -2 257907. 2713.27  25
   0  -4   3 366390. 4383.05  45
   0   4  -3 381673. 4327.72  38
   0   4   3 396996. 4268.96  38
   0   4   3 399764. 4197.09   5
   0  -4  -3 387957. 4391.28   6
   0   4  -3 402547. 4368.59  31
   0   4  -3 387402. 4361.49  32
   0  -4  -3 407777. 4364.85  31
   0  -4  -3 427085. 4374.69  32
   0  -4  -3 400158. 4414.17  27
   0  -4  -3 400622. 4288.41  43
   0   4   3 416847. 4370.00  40
   0   4  -3 373613. 4356.02  41
   0   4   3 392779. 4315.31  39
   0   4  -3 414113. 4474.65   3
   0  -4  -3 363641. 4413.53  26
   0  -4   3 398285. 4351.16  34
   0  -4   3 401709. 4386.57  35
   0  -4  -4 11242.8 301.754  27
   0  -4  -4 9121.84 259.103  32
   0   4  -4 10329.1 273.509  32
   0   4  -4 9767.82 267.544  31
   0  -4  -4 9361.27 260.729  31
   0  -4  -4 9532.07 289.103  26
   0  -4   4 9687.65 273.420  45
   0   4  -4 9397.93 259.368  37
   0   4  -4 9974.96 224.480  38
   0   4   4 8990.73 171.396  38
   0  -4   4 9986.66 246.933  34
   0  -4   4 9855.67 265.175  35
   0   4  -4 9384.27 301.268   3
   0  -4  -4 10032.4 303.965   2
   0   4  -4 9989.38 290.327   2
   0   4   4 9616.44 215.623  39
   0   4   4 9948.01 249.394  40
   0   4  -4 10423.0 248.336  41
   0  -4  -5 31007.7 611.620  27
   0  -4   5 30715.4 594.928  45
   0   4  -5 29370.5 551.885  37
   0   4  -5 29632.5 475.222  38
   0  -4  -5 30342.9 579.441  32
   0   4  -5 27369.1 566.717  31
   0  -4  -5 29887.7 579.176  31
   0   4  -5 29312.1 582.722  32
   0  -4   5 31603.2 579.207  35
   0   4   5 31072.7 574.662  34
   0  -4   5 30295.8 525.989  34
   0  -4  -5 32509.2 642.894   2
   0   4  -5 31592.0 648.562   3
   0   4  -5 29874.8 604.977   2
   0   4   5 28668.4 460.821  39
   0   4  -5 31263.4 521.497  41
   0   4   5 30557.9 528.495  40
   0   4  -6 24150.8 455.997  41
   0   4   6 23120.0 464.320  40
   0   4  -6 21810.4 533.707  32
   0  -4  -6 22502.4 533.613  32
   0  -4  -6 22176.7 532.398  31
   0   4  -6 23545.8 549.334  31
   0  -4  -6 24115.3 566.882  27
   0  -4   6 23864.0 542.478  45
   0   4  -6 23494.5 502.154  37
   0   4  -6 23708.2 408.518  38
   0   4   6 22198.1 385.281  39
   0  -4  -6 23035.9 515.838   6
   0   4  -6 23678.8 397.693   6
   0   4  -6 22388.2 549.374   2
   0  -4  -6 25320.0 595.583   2
   0   4  -6 23862.8 591.983   3
   0  -4   6 24510.6 479.845  34
   0   4   6 23806.5 518.341  34
   0  -4   6 22967.2 518.756  35
   0   4   7 36253.6 727.139  34
   0  -4   7 38055.3 745.418  35
   0  -4   7 38493.1 682.457  34
   0  -4   7 37725.9 775.636  45
   0   4  -7 38154.2 712.738  37
   0   4  -7 37582.3 570.805  38
   0  -4  -7 37091.8 733.187   6
   0   4  -7 38814.9 591.691   6
   0  -4  -7 37502.0 778.800  32
   0  -4  -7 36849.1 774.641  31
   0   4  -7 36359.0 779.678  32
   0   4  -7 36069.9 778.112  31
   0   4  -7 37634.1 836.591   3
   0   4  -7 34632.9 767.335   2
   0  -4  -7 35765.6 817.912   2
   0   4  -7 38355.1 638.833  41
   0   4   7 37956.3 658.715  40
   0  -4   8 185781. 2270.15  34
   0   4   8 181462. 2358.38  34
   0   4   8 173757. 2435.61  35
   0  -4   8 173106. 2343.89  35
   0   4  -8 182000. 2123.98   6
   0  -4  -8 176600. 2356.93   6
   0  -4   8 181366. 2439.28  45
   0   4  -8 173772. 2296.10  37
   0   4  -8 170970. 2448.72  31
   0  -4  -8 177718. 2452.12  31
   0  -4  -8 178678. 2455.77  32
   0   4  -8 185565. 2490.29  32
   0   4  -8 176969. 2171.59  41
   0   4   8 165323. 2187.56  40
   0   4  -8 170883. 2444.25   2
   0  -4  -8 179909. 2510.51   2
   0   4  -9 1956.74 126.449  41
   0   4  -9 1749.96 153.567  37
   0   4  -9 1732.73 179.684   2
   0  -4  -9 2007.53 203.596  28
   0   4  -9 2018.89 172.055  47
   0  -4   9 1822.78 182.788  45
   0  -4   9 1627.04 141.042  34
   0   4   9 1985.11 191.854  35
   0  -4   9 1676.48 166.810  35
   0   4   9 1875.11 172.327  34
   0  -4  -9 1816.44 185.592  48
   0   4  -9 1775.28 193.186  32
   0   4  -9 1765.76 191.854  31
   0  -4  -9 1844.48 191.797  31
   0  -4  -9 1548.78 179.248  32
   0  -4  -9 1886.26 173.926   6
   0   4  10 8299.44 359.131  34
   0   4  10 8637.61 416.367  35
   0  -4  10 9338.00 341.328  34
   0  -4  10 9230.17 388.156  35
   0  -4 -10 9327.90 393.070   6
   0   4 -10 8981.94 416.018   2
   0   4 -10 7840.93 392.551  20
   0  -4 -10 8769.87 388.069  20
   0   4 -10 9861.32 394.094  47
   0  -4 -10 8479.83 363.806  47
   0  -4  10 8359.51 408.563  45
   0   4 -10 8314.68 278.999  57
   0   4 -10 8613.71 323.252  60
   0  -4 -10 9166.61 361.534  61
   0   4 -10 8366.88 353.377  61
   0   4 -10 8603.35 435.721  32
   0   4 -10 8679.39 436.930  31
   0  -4 -10 8698.33 432.692  31
   0  -4 -10 8849.97 434.272  32
   0  -4 -11 12493.4 461.938  47
   0   4  11 11079.8 507.618  45
   0  -4  11 11449.8 492.922  45
   0   4 -11 10999.8 521.379  31
   0   4 -11 11330.6 530.441  32
   0  -4 -11 10788.3 511.256  31
   0  -4 -11 10786.8 512.455  32
   0   4 -11 11338.3 423.191  16
   0  -4 -11 11752.5 475.266  20
   0   4 -11 10785.0 483.099  20
   0   4 -11 12023.8 396.874  60
   0  -4 -11 10905.7 422.735  61
   0   4 -11 11129.2 430.879  61
   0  -4 -11 11156.4 409.668  33
   0   4 -11 10129.6 397.722  33
   0   4  11 11488.2 497.823  35
   0  -4  11 11698.8 466.061  35
   0  -4 -11 11450.3 458.781   6
   0  -4  12 1577.60 185.397  35
   0   4  12 1264.10 192.029  35
   0  -4  12 1422.24 199.606  45
   0  -4 -12 1822.05 203.265  47
   0   4  12 1185.50 195.693  45
   0  -4  12 1621.97 207.757  44
   0  -4 -12 1826.69 231.937  32
   0   4 -12 1707.54 181.146  33
   0  -4 -12 1732.57 181.443  33
   0  -4 -12 1753.94 226.793  31
   0   4 -12 1756.94 229.996  32
   0   4 -12 1799.46 232.161  31
   0  -4 -12 1499.02 185.205   6
   0   4 -12 1724.72 187.534  16
   0  -4  12 1666.51 150.744  51
   0   4 -12 1773.05 162.765  60
   0   4 -12 1328.72 179.563  61
   0  -4 -12 1735.26 191.257  61
   0   4 -12 1541.50 223.162  20
   0  -4 -12 1775.75 213.144  20
   0  -4 -13 27268.4 871.706  32
   0   4 -13 25978.3 689.477  33
   0   4 -13 28244.7 893.212  32
   0  -4 -13 25951.6 844.467  31
   0  -4 -13 26083.7 685.198  33
   0   4 -13 25309.5 843.140  31
   0   4 -13 25912.4 713.814  61
   0   4 -13 26292.9 630.348  60
   0  -4 -13 27020.5 715.886  61
   0  -4  13 26680.3 587.081  51
   0  -4  13 25487.8 789.637  44
   0   4  13 23626.9 782.002  45
   0  -4  13 26884.7 804.665  45
   0  -4 -13 26171.6 675.951  11
   0   4 -13 25476.4 804.260  20
   0  -4  13 23799.5 711.297  35
   0   4 -14 7749.56 362.099  33
   0  -4 -14 8659.16 373.788  33
   0  -4 -14 8305.10 309.129  12
   0  -4 -14 8483.08 366.057  11
   0   4 -14 7590.37 420.335  20
   0  -4 -14 8796.64 390.821  61
   0   4 -14 8877.84 330.734  60
   0   4 -14 8891.94 397.858  61
   0  -4  14 8114.65 294.833  51
   0  -4 -15 20799.7 555.201  11
   0   4 -15 20155.9 659.447  20
   0   4 -15 19798.6 579.923  61
   0  -4 -15 21352.7 587.872  61
   0  -4 -15 20608.5 563.695  33
   0   4 -15 19072.8 551.346  33
   0  -4 -16 35619.2 698.562  11
   0   4 -16 33458.2 805.753  20
   0   4 -16 32073.8 683.044  33
   0  -4 -16 33362.1 689.531  33
   0   4 -16 35887.5 744.288  61
   0  -4 -16 35675.0 731.872  61
   0  -4  17 30241.2 575.817  50
   0  -4 -17 30897.7 564.590  11
   0  -4 -17 31741.4 582.809  33
   0   4 -17 30956.3 580.633  33
   0  -5   0 129.003 25.9129  36
   0   5   0 85.1536 34.0911  41
   0   5   0 77.7038 30.3928  37
   0  -5   0 37.1567 23.8495   6
   0  -5   1 95001.5 1097.32   6
   0  -5  -1 103038. 1176.09   6
   0  -5  -1 93674.0 1068.05  43
   0  -5  -1 96193.0 1158.09  44
   0  -5  -1 97787.9 1116.17  36
   0  -5   1 101656. 1190.43  35
   0  -5   1 96359.4 1158.14  44
   0   5   1 101595. 1141.30  41
   0   5  -1 103383. 1190.93  41
   0   5  -1 102105. 1187.72  37
   0   5   1 92850.6 1147.21  38
   0   5   1 93571.5 1105.62  37
   0   5  -1 100864. 1179.84  38
   0   5  -1 93243.6 1055.43  32
   0  -5  -1 94389.0 1055.33  32
   0   5  -1 93585.1 1055.55  31
   0  -5  -1 95160.2 1055.57  31
   0  -5  -3 6929.84 149.867  43
   0   5   3 6945.77 132.467  41
   0   5   3 6754.84 180.344  39
   0   5  -3 7449.53 245.820   3
   0  -5  -3 7078.35 213.658   6
   0  -5  -3 6781.62 216.221  27
   0  -5  -3 7310.40 231.925  26
   0  -5   3 6693.37 204.054  35
   0   5  -3 7003.31 214.302  37
   0   5  -3 7645.96 199.239  38
   0   5   3 6519.55 157.882  38
   0  -5   3 6165.14 196.324  44
   0   5  -3 6903.84 190.852  31
   0  -5  -3 6601.00 185.954  32
   0   5  -3 7156.42 194.406  32
   0  -5  -3 6856.05 189.042  31
   0   5   4 138626. 1724.50  40
   0   5  -4 139960. 1722.23  41
   0   5   4 140820. 1664.96  39
   0   5  -4 142742. 1852.04   3
   0   5  -4 132264. 1789.09   2
   0  -5  -4 137335. 1759.92   6
   0  -5  -4 140698. 1791.94  27
   0  -5  -4 142090. 1817.27  26
   0   5  -4 134885. 1727.95  32
   0  -5  -4 142987. 1733.33  32
   0  -5  -4 143727. 1735.26  31
   0   5  -4 143117. 1743.29  31
   0  -5   4 142519. 1747.30  35
   0  -5   4 145036. 1714.21  34
   0  -5   4 145186. 1779.23  45
   0   5   4 134449. 1594.14  38
   0   5  -4 141989. 1687.08  38
   0   5  -5 20132.4 460.712  37
   0   5  -5 23062.1 414.090  38
   0   5   5 20731.5 317.995  38
   0   5  -5 22754.0 549.462   3
   0   5  -5 22430.4 515.568   2
   0   5   5 20245.7 281.956   5
   0   5   5 22058.4 445.199  40
   0   5  -5 22125.1 438.892  41
   0   5   5 22322.4 397.376  39
   0  -5  -5 22496.9 474.095  31
   0   5  -5 20610.5 466.530  32
   0   5  -5 22592.6 483.786  31
   0  -5  -5 22692.0 474.843  32
   0  -5  -5 22081.6 506.703  27
   0  -5   5 22460.3 437.550  34
   0  -5   5 22992.8 473.004  35
   0  -5   5 23015.9 492.941  45
   0   5  -6 48667.4 735.650  38
   0   5  -6 50756.2 863.255  37
   0   5  -6 50253.5 912.812   2
   0   5  -6 47726.0 944.490   3
   0   5  -6 50906.1 674.581   6
   0  -5  -6 49746.4 865.512   6
   0   5   6 49812.2 719.047  39
   0   5  -6 50989.0 798.470  41
   0   5   6 50173.4 806.828  40
   0  -5  -6 51043.6 879.281  31
   0   5  -6 49221.4 880.474  31
   0   5  -6 50073.4 884.201  32
   0  -5  -6 51924.9 883.167  32
   0  -5  -6 50790.5 915.349  27
   0   5   6 49550.9 864.260  34
   0  -5   6 50219.0 803.302  34
   0  -5   6 52547.8 860.297  35
   0  -5   6 49590.5 884.312  45
   0  -5  -7 2828.44 186.764   6
   0   5  -7 3144.11 121.116   6
   0  -5   7 2792.12 194.366  45
   0   5   7 3051.01 166.058  40
   0   5  -7 3060.05 161.978  41
   0  -5  -7 2953.02 199.575  32
   0   5  -7 3044.88 206.210  32
   0  -5  -7 2933.30 199.053  31
   0   5  -7 2989.89 203.641  31
   0   5  -7 3413.93 218.811   2
   0   5  -7 3332.38 240.831   3
   0   5  -7 3584.60 203.388  37
   0   5  -7 2991.29 136.920  38
   0  -5   7 3003.65 188.323  35
   0   5   7 2851.82 185.850  34
   0  -5   7 2973.82 168.713  34
   0  -5  -8 8026.46 337.241   6
   0   5  -8 9211.09 421.656   3
   0   5  -8 7595.18 350.270   2
   0  -5   8 8323.07 359.462  45
   0   5  -8 7920.22 273.276  41
   0   5   8 7912.30 280.664  40
   0   5  -8 8542.14 372.011  31
   0  -5  -8 8618.55 365.347  32
   0   5  -8 8789.30 376.288  32
   0  -5  -8 8038.86 354.442  31
   0   5   8 8469.42 340.914  34
   0   5   8 8104.01 368.993  35
   0  -5   8 8663.89 338.016  35
   0  -5   8 8441.03 302.151  34
   0   5  -8 8944.22 338.285  37
   0   5  -8 8355.90 232.701  38
   0   5  -9 19276.3 519.872  61
   0   5  -9 18138.2 481.779  60
   0  -5  -9 18881.7 504.385  61
   0   5  -9 20176.6 466.265  41
   0   5  -9 19806.4 545.143  37
   0   5  -9 18591.2 590.342   2
   0  -5   9 18557.5 578.124  45
   0   5  -9 19031.1 534.141  47
   0  -5  -9 20199.8 578.326   6
   0  -5  -9 19079.7 582.695  48
   0   5  -9 18827.9 613.188  31
   0   5  -9 17274.2 592.275  32
   0  -5  -9 19544.2 613.536  32
   0  -5  -9 20186.3 621.688  31
   0   5   9 18542.4 598.663  35
   0   5   9 19541.6 565.136  34
   0  -5   9 19483.6 559.976  35
   0  -5   9 19626.5 500.251  34
   0  -5  -9 19635.7 618.070  28
   0   5 -10 17848.0 445.140  57
   0  -5  10 17719.1 437.693  51
   0   5 -10 16928.4 581.932   2
   0  -5  10 18086.1 560.203  35
   0   5  10 17782.3 617.997  35
   0  -5  10 18023.5 499.491  34
   0   5  10 17763.5 554.539  34
   0   5 -10 18383.4 497.841  60
   0   5 -10 18942.5 544.346  61
   0  -5 -10 17812.0 514.591  61
   0  -5 -10 18929.3 586.723   6
   0   5 -10 16068.4 580.769  20
   0  -5 -10 19223.4 586.723  20
   0  -5  10 18136.0 603.239  45
   0  -5 -10 17410.2 534.485  47
   0  -5  10 17326.0 585.466  44
   0  -5 -10 19458.4 646.879  28
   0  -5 -10 17946.6 628.473  31
   0   5 -10 19891.6 666.348  32
   0  -5 -10 18110.1 629.603  32
   0   5 -10 17377.6 625.530  31
   0   5 -11 3657.23 239.747  16
   0  -5  11 3495.79 254.410  35
   0   5  11 2995.46 265.346  35
   0  -5 -11 3210.07 220.394  33
   0   5 -11 3366.51 230.058  33
   0  -5  11 3262.75 267.453  44
   0  -5 -11 3508.60 248.443  47
   0  -5  11 3177.70 262.143  45
   0  -5 -11 3571.21 267.399   6
   0  -5 -11 3217.48 284.466  31
   0   5 -11 3574.37 305.971  32
   0   5 -11 3619.98 304.553  31
   0  -5 -11 3354.07 287.705  32
   0   5 -11 3674.31 292.878  20
   0   5 -11 3786.14 226.905  60
   0  -5 -11 3395.97 236.446  61
   0   5 -11 3381.33 241.615  61
   0   5 -11 3165.01 184.817  57
   0  -5  11 3494.93 194.379  51
   0   5 -12 382197. 4611.84  16
   0  -5  12 375962. 4723.11  35
   0  -5 -12 391540. 4783.18   6
   0   5 -12 364257. 4644.74  61
   0  -5 -12 396943. 4668.34  61
   0   5 -12 396427. 4560.32  60
   0  -5  12 366481. 4828.43  45
   0  -5  12 360202. 4821.73  44
   0  -5 -12 400618. 4721.97  47
   0   5  12 328075. 4830.97  45
   0  -5 -12 384560. 4961.21  31
   0   5 -12 379205. 4974.55  31
   0  -5 -12 385763. 4976.87  32
   0   5 -12 348736. 4920.10  32
   0   5 -12 390534. 4627.21  33
   0  -5 -12 387994. 4601.67  33
   0  -5  12 379441. 4418.67  51
   0   5 -12 362343. 4846.46  20
   0  -5 -12 374687. 4584.76  11
   0  -5 -13 13730.9 489.431  61
   0   5 -13 13246.5 492.048  61
   0   5 -13 13368.6 442.076  60
   0   5 -13 12098.5 544.818  20
   0  -5  13 12882.5 389.010  51
   0   5 -13 13767.4 477.899  16
   0  -5 -13 12954.7 465.583  11
   0  -5 -13 13394.9 469.710  33
   0   5 -13 12389.5 459.884  33
   0   5 -14 79.2203 92.9872  33
   0  -5 -14 49.5179 92.0284  33
   0   5 -14 6.07997 89.4646  61
   0   5 -14 110.184 76.4576  60
   0  -5 -14 76.0294 93.0268  61
   0   5 -14 90.4883 116.892  20
   0  -5  14 215.036 69.8578  51
   0  -5 -14 44.2814 90.1361  11
   0  -5 -14 37.0783 65.5340  12
   0  -5 -15 6841.63 315.653  61
   0   5 -15 6432.72 316.072  61
   0   5 -15 6033.94 355.103  20
   0  -5 -15 6947.51 312.529  11
   0   5 -15 6827.65 308.989  33
   0  -5 -15 6367.96 295.713  33
   0  -5 -16 115827. 1603.70  61
   0   5 -16 111577. 1604.58  61
   0  -5 -16 109751. 1551.37  33
   0   5 -16 107120. 1551.63  33
   0  -5 -16 113866. 1578.29  11
   0   5 -16 108368. 1724.21  20
   0  -5  17 83.5342 62.4886  50
   0  -5 -17 94.5035 59.7604  33
   0   5 -17 51.9082 56.9664  33
   0  -5 -17 92.4428 57.2353  11
   0  -6   0 772270. 7819.03   6
   0   6   0 718096. 7842.83  41
   0   6   0 774968. 7840.99  37
   0  -6   0 697335. 7779.10  36
   0   6   0 687856. 7844.27  38
   0  -6   1 242214. 2839.88  45
   0  -6  -1 243423. 2816.87   6
   0  -6   1 240332. 2744.38   6
   0  -6  -1 247693. 2881.77  25
   0   6  -1 246318. 2845.71  41
   0   6   1 262718. 2804.93  41
   0  -6   1 245521. 2853.29  35
   0  -6  -1 244338. 2757.84  36
   0  -6  -1 249566. 2709.49  43
   0  -6   1 271593. 2829.31  44
   0  -6  -1 254720. 2824.90  44
   0   6  -1 258097. 2847.91  37
   0   6   1 248252. 2816.66  38
   0   6  -1 246771. 2837.54  38
   0   6   1 261701. 2770.75  37
   0   6   2 79866.0 958.574  38
   0   6  -2 78707.2 1024.01  37
   0   6  -2 74765.5 896.009  32
   0   6  -2 77762.5 900.051  31
   0  -6  -2 76847.7 895.869  32
   0  -6  -2 80083.4 899.613  31
   0  -6  -2 82262.4 1015.35   6
   0  -6  -2 74890.8 1045.05  25
   0  -6  -2 80787.5 1048.47  26
   0   6  -2 84930.2 1071.49   3
   0   6   2 74233.9 913.352  41
   0   6  -2 79006.1 1013.99  41
   0   6   2 80655.5 986.727  39
   0  -6  -2 79444.9 937.168  36
   0  -6   2 79831.0 1008.36  35
   0  -6  -2 78092.0 854.328  43
   0  -6   2 79714.4 992.190  44
   0  -6  -3 69370.7 819.240  43
   0   6   3 67678.8 827.390  41
   0   6   3 68040.3 915.545  39
   0   6  -3 60977.6 1007.02   3
   0  -6  -3 66887.0 966.958   6
   0  -6  -3 73028.2 989.152  27
   0  -6   3 71288.6 965.202  44
   0  -6  -3 70445.0 1011.58  26
   0  -6  -3 69274.3 1009.49  25
   0   6   3 66720.8 874.537  38
   0   6  -3 68694.1 937.616  38
   0   6  -3 68346.4 981.743  37
   0  -6   3 73563.7 972.558  35
   0   6  -3 69135.1 904.754  32
   0  -6  -3 67069.4 896.279  31
   0  -6  -3 67861.4 896.131  32
   0   6  -3 69262.6 905.736  31
   0   6   4 114423. 1415.20  39
   0   6  -4 118906. 1487.02  41
   0   6   4 118185. 1484.79  40
   0   6  -4 123295. 1626.46   3
   0  -6  -4 113331. 1504.99   6
   0  -6  -4 119380. 1538.44  27
   0  -6   4 116414. 1495.88  44
   0  -6  -4 116501. 1554.31  26
   0   6   4 107786. 1343.11  38
   0   6  -4 109648. 1429.04  38
   0  -6   4 120378. 1496.45  35
   0  -6  -4 115257. 1448.98  31
   0  -6  -4 114874. 1446.53  32
   0   6  -4 104561. 1436.04  32
   0   6  -4 106428. 1441.72  31
   0  -6  -5 19805.0 447.345  32
   0  -6  -5 19909.6 449.511  31
   0   6  -5 20582.4 464.624  31
   0   6  -5 20948.6 466.966  32
   0  -6  -5 20450.3 493.846  27
   0  -6   5 20054.6 473.606  45
   0  -6  -5 20846.4 516.573  26
   0   6   5 21067.0 452.706  40
   0   6  -5 20435.5 443.004  41
   0   6   5 19986.4 397.717  39
   0   6  -5 18524.9 486.259   2
   0   6  -5 21762.1 551.598   3
   0  -6   5 21457.7 463.785  35
   0   6   5 19829.5 332.155  38
   0   6  -5 21247.1 417.647  38
   0   6  -6 1659.24 110.812  38
   0   6  -6 1471.15 136.043  37
   0  -6  -6 1680.66 151.177  27
   0  -6   6 1605.78 120.430  34
   0   6   6 1906.60 150.622  34
   0  -6   6 1798.02 141.451  35
   0   6  -6 1966.61 165.140   2
   0   6  -6 1767.25 173.818   3
   0  -6   6 1723.42 146.094  45
   0   6  -6 1506.83 67.4366   6
   0   6   6 1582.98 102.608  39
   0   6  -6 1566.65 120.610  41
   0   6   6 1923.85 133.923  40
   0  -6  -6 1628.41 137.902  31
   0  -6  -6 1577.41 135.787  32
   0   6  -6 1481.05 136.937  31
   0   6  -6 1424.31 133.912  32
   0   6  -7 9561.68 342.180  37
   0   6  -7 8125.89 250.176  38
   0  -6  -7 8633.48 355.387  27
   0  -6  -7 7962.01 321.948   6
   0  -6   7 7937.19 329.321  45
   0  -6   7 8115.14 312.655  35
   0  -6   7 8154.99 288.704  34
   0   6   7 7927.77 321.033  34
   0   6  -7 7705.80 339.867   2
   0   6  -7 8589.42 390.298   3
   0  -6  -7 7963.90 323.511  31
   0   6  -7 7150.69 316.730  32
   0   6  -7 7769.16 326.002  31
   0  -6  -7 8021.23 325.476  32
   0   6  -7 8518.95 289.234  41
   0   6   7 8038.77 286.819  40
   0  -6  -8 27210.0 691.435  32
   0  -6  -8 28103.8 698.418  31
   0   6  -8 26208.9 690.095  31
   0   6  -8 28825.6 721.980  32
   0   6  -8 29039.3 795.638   3
   0   6  -8 27205.3 703.452   2
   0   6   8 26886.3 671.900  34
   0  -6   8 29739.6 671.695  35
   0  -6   8 28882.0 706.177  45
   0  -6  -8 26599.4 670.861   6
   0   6  -8 28375.1 597.685  41
   0   6   8 27696.6 596.326  40
   0   6  -8 27164.4 656.198  37
   0   6  -8 28287.6 523.918  38
   0  -6  -9 45371.9 1001.22  28
   0  -6  -9 41738.5 922.742  48
   0  -6   9 40072.3 906.542  44
   0  -6   9 41335.4 920.390  45
   0  -6  -9 41505.3 834.394  47
   0   6  -9 41324.1 741.770  57
   0   6  -9 43382.7 791.402  41
   0   6  -9 42397.6 888.843  37
   0   6  -9 39434.0 920.291   2
   0   6   9 41140.7 898.373  34
   0   6   9 40628.0 956.349  35
   0  -6   9 42312.2 886.751  35
   0  -6   9 41057.4 720.247  51
   0  -6  -9 41888.0 812.578  61
   0   6  -9 41522.5 802.124  60
   0   6  -9 41411.0 824.069  61
   0  -6  -9 43630.0 926.509   6
   0  -6  -9 42449.1 946.656  31
   0   6  -9 40163.6 942.380  31
   0   6  -9 43192.1 969.300  32
   0  -6  -9 42784.1 949.625  32
   0   6 -10 41753.1 1011.56  20
   0  -6 -10 49117.9 1100.76  28
   0  -6  10 46696.3 797.845  51
   0   6  10 44189.3 959.268  34
   0   6  10 44824.2 1045.87  35
   0  -6 -10 41796.2 836.888  33
   0  -6  10 46202.3 968.623  35
   0   6 -10 40540.7 840.954  33
   0   6 -10 44544.3 766.519  56
   0   6 -10 45825.6 812.879  57
   0  -6  10 46530.3 850.195  23
   0  -6 -10 46423.3 897.754  61
   0   6 -10 45287.9 875.331  60
   0   6 -10 44990.0 905.861  61
   0   6 -10 46664.2 1074.38  32
   0  -6 -10 45935.6 1047.62  32
   0  -6 -10 45328.0 1039.13  31
   0   6 -10 44815.7 1056.84  31
   0  -6 -10 46148.6 999.217   6
   0  -6  10 44187.2 1005.55  44
   0  -6 -10 45827.8 924.586  47
   0  -6  10 46940.7 1029.90  45
   0   6 -11 11249.4 509.582  20
   0  -6  11 13017.0 526.385  45
   0  -6  11 11197.9 493.821  44
   0  -6 -11 12216.4 452.786  47
   0   6 -11 11441.1 431.174  61
   0  -6 -11 11984.8 435.154  61
   0   6 -11 12715.7 429.365  60
   0   6 -11 13133.1 445.882  16
   0  -6 -11 12771.9 437.638  11
   0  -6  11 12310.1 401.305  23
   0  -6  11 12322.0 369.119  51
   0  -6 -11 12119.9 529.504  32
   0   6 -11 12560.3 550.342  32
   0   6 -11 11348.8 413.022  33
   0  -6 -11 11950.6 414.261  33
   0  -6 -11 12665.7 540.789  31
   0   6 -11 12536.5 549.622  31
   0  -6 -11 12591.6 498.992   6
   0  -6  11 12356.6 482.130  35
   0   6  11 10968.2 504.993  35
   0   6 -12 2130.36 249.971  20
   0  -6  12 2082.35 226.635  45
   0  -6 -12 2126.70 206.504  47
   0   6  12 1612.90 216.784  45
   0  -6  12 2300.96 240.476  44
   0  -6  12 1945.31 203.209  35
   0  -6 -12 2416.05 232.654   6
   0  -6 -12 2049.71 193.695  11
   0  -6 -12 2401.61 206.838  61
   0   6 -12 2207.63 202.685  61
   0   6 -12 2426.97 196.862  60
   0   6 -12 2536.78 206.912  16
   0  -6 -12 2120.09 242.077  32
   0   6 -12 1993.91 186.046  33
   0   6 -12 2163.13 250.374  32
   0  -6 -12 2006.57 182.018  33
   0   6 -12 2263.46 253.241  31
   0  -6 -12 2044.99 237.431  31
   0  -6  12 1977.07 157.366  51
   0  -6 -13 30013.4 736.009  61
   0   6 -13 30699.3 755.870  61
   0   6 -13 30101.6 709.155  60
   0  -6 -13 28971.5 725.820  11
   0  -6 -13 29508.9 660.312  12
   0   6 -13 27671.0 702.306  33
   0  -6 -13 30568.5 721.173  33
   0  -6  13 29178.4 622.775  51
   0   6 -13 29360.1 873.581  20
   0  -6  14 22796.4 552.679  24
   0  -6 -14 22510.8 594.111  33
   0   6 -14 20436.6 576.932  33
   0   6 -14 23434.2 634.439  61
   0  -6 -14 23974.8 625.925  61
   0   6 -14 23137.4 579.138  60
   0   6 -14 20893.3 706.416  20
   0  -6 -14 23024.4 548.481  12
   0  -6 -14 23101.6 616.249  11
   0  -6  14 22368.7 509.206  51
   0  -6 -15 6806.21 303.765  61
   0   6 -15 6840.16 276.210  60
   0   6 -15 6939.31 313.398  61
   0   6 -15 6139.50 357.171  20
   0  -6 -15 6306.80 294.955  11
   0  -6 -15 6855.56 293.029  33
   0   6 -15 6273.22 286.479  33
   0  -6 -16 18146.2 461.930  11
   0  -6  16 17808.9 452.681  50
   0   6 -16 17645.4 541.806  20
   0   6 -16 17317.7 436.060  33
   0  -6 -16 17908.9 435.994  33
   0   6 -16 18681.9 476.124  61
   0  -6  17 9086.44 270.499  50
   0  -6 -17 9929.61 274.454  11
   0   6 -17 9300.21 255.942  33
   0  -7   0 45.8532 31.6097  44
   0  -7   0 78.3716 27.8103  36
   0   7   0 81.9225 36.6441  41
   0   7   0 144.638 47.7737  38
   0   7   0 134.686 37.2999  37
   0  -7   0 24.7653 28.3738   6
   0  -7  -1 75441.1 1046.28   6
   0  -7   1 78350.8 987.385   6
   0  -7   1 90400.9 1114.59  45
   0  -7  -1 84278.7 1071.70  44
   0  -7   1 82702.3 1060.91  44
   0  -7  -1 79536.2 944.954  43
   0  -7  -1 83148.1 1004.22  36
   0   7  -1 83188.3 1092.95  41
   0   7   1 77571.8 1036.34  41
   0  -7   1 85605.4 1031.09  36
   0   7   1 80031.1 1008.94  37
   0   7   1 79201.4 1061.31  38
   0   7  -1 84693.1 1093.58  38
   0   7  -1 84662.4 1092.24  37
   0  -7  -1 86864.4 1149.68  25
   0   7  -2 2190.91 127.628  37
   0   7   2 2150.20 108.851  38
   0   7  -2 2484.71 142.949   3
   0  -7  -2 3422.44 149.823   6
   0  -7  -2 2390.80 77.6162  31
   0   7  -2 2783.03 84.3472  32
   0  -7  -2 2542.65 80.0858  32
   0   7  -2 2605.09 81.5747  31
   0  -7  -2 2381.70 68.8039  43
   0  -7  -2 2584.20 125.771  44
   0  -7   2 2808.34 141.074  35
   0  -7  -2 3352.96 118.663  36
   0   7  -2 2534.62 134.345  41
   0   7   2 2691.20 128.307  39
   0   7   2 2875.07 112.414  41
   0  -7   2 2441.21 121.397  44
   0  -7  -2 2317.53 141.445  25
   0  -7  -2 2405.52 136.780  26
   0  -7   3 415461. 4580.10  44
   0   7  -3 386917. 4606.52  37
   0   7   3 410024. 4496.87  38
   0   7  -3 398106. 4563.09  38
   0   7  -3 409820. 4685.07   3
   0  -7  -3 413614. 4603.50   6
   0  -7  -3 397293. 4601.54  27
   0  -7  -3 401914. 4375.91  43
   0   7   3 404812. 4544.14  39
   0   7   3 402567. 4434.88  41
   0  -7  -3 398432. 4466.45  31
   0   7  -3 425487. 4483.45  31
   0   7  -3 429485. 4486.64  32
   0  -7  -3 415098. 4474.86  32
   0  -7  -3 403339. 4641.13  26
   0  -7  -3 430121. 4667.62  25
   0  -7  -3 398767. 4493.77  36
   0  -7   3 414520. 4592.84  35
   0  -7   4 294947. 3485.59  35
   0  -7   4 297623. 3497.96  44
   0  -7  -4 299300. 3531.74  27
   0  -7  -4 295521. 3572.60  26
   0   7   4 290237. 3489.77  40
   0   7   4 295442. 3425.48  39
   0   7  -4 289941. 3483.68  41
   0  -7  -4 298165. 3410.92  31
   0   7  -4 308846. 3433.90  31
   0  -7  -4 307348. 3420.57  32
   0   7  -4 283174. 3412.91  32
   0   7  -4 311261. 3548.85  37
   0   7   4 315477. 3366.32  38
   0   7  -4 298011. 3451.26  38
   0   7  -4 313844. 3640.17   3
   0  -7  -4 305659. 3520.29   6
   0  -7   5 219314. 2733.28  35
   0  -7   5 234343. 2772.78  44
   0  -7  -5 220441. 2801.96  27
   0  -7  -5 219516. 2844.40  26
   0   7  -5 238489. 2694.81  38
   0   7   5 213794. 2545.32  38
   0   7  -5 224427. 2831.29   2
   0   7  -5 230059. 2906.49   3
   0   7  -5 227903. 2723.78  31
   0  -7  -5 218262. 2693.38  32
   0   7  -5 234756. 2736.01  32
   0  -7  -5 224837. 2703.09  31
   0   7   5 227616. 2743.63  40
   0   7  -5 238559. 2749.97  41
   0   7   5 225382. 2657.28  39
   0  -7  -5 221367. 2774.42   6
   0  -7  -6 1429.01 140.552  27
   0  -7   6 1167.19 127.263  44
   0  -7   6 1691.74 146.512  45
   0   7  -6 1507.67 115.439  38
   0  -7  -6 1417.65 125.649  32
   0   7  -6 1544.68 136.269  32
   0   7  -6 1456.58 131.191  31
   0  -7  -6 1421.36 125.955  31
   0   7  -6 1405.66 149.851   2
   0   7  -6 1345.55 159.003   3
   0   7   6 1338.92 139.618  34
   0  -7   6 1357.80 127.081  35
   0   7   6 1599.85 110.995  39
   0   7   6 1441.90 127.606  40
   0   7  -6 1367.47 120.079  41
   0  -7  -7 5989.02 305.330  27
   0  -7   7 6793.75 304.632  45
   0   7  -7 6480.36 237.894  38
   0  -7  -7 5852.83 277.852  31
   0  -7  -7 6020.58 281.372  32
   0   7  -7 5894.94 285.531  32
   0   7  -7 6236.22 291.108  31
   0   7  -7 5912.59 301.645   2
   0   7  -7 6637.69 350.635   3
   0  -7   7 6430.30 281.273  35
   0   7   7 6376.96 297.521  34
   0   7  -7 6430.84 265.748  41
   0   7   7 6523.67 270.800  40
   0   7  -8 62188.1 1029.09  41
   0   7   8 58906.2 1017.79  40
   0  -7   8 59979.3 1080.12  35
   0   7   8 60094.5 1126.61  34
   0   7  -8 62440.5 1127.08  37
   0   7  -8 62128.7 943.458  38
   0  -7   8 61972.0 1139.94  45
   0  -7  -8 59741.5 1106.68  31
   0   7  -8 57150.7 1110.54  31
   0  -7  -8 59608.6 1105.80  32
   0   7  -8 60607.5 1132.38  32
   0  -7  -8 60180.9 1176.76  28
   0  -7  -8 60235.7 1121.99   6
   0   7  -8 61796.4 1275.50   3
   0   7  -8 56938.4 1136.00   2
   0  -7   9 21501.5 631.335  45
   0  -7  -9 20455.8 542.410  47
   0  -7  -9 21626.7 673.923  28
   0   7  -9 19474.7 629.175  20
   0   7  -9 21029.5 533.338  41
   0   7  -9 19815.6 525.531  60
   0   7  -9 19824.1 529.019  61
   0  -7  -9 20705.9 522.340  61
   0   7  -9 20624.7 636.896  32
   0  -7  -9 21633.9 635.373  32
   0  -7  -9 21610.5 634.437  31
   0   7  -9 19053.2 612.031  31
   0  -7   9 21354.4 472.918  51
   0   7  -9 20659.0 492.316  57
   0   7  -9 21159.5 474.409  56
   0  -7  -9 21035.4 623.801  48
   0  -7  -9 21353.9 628.501   6
   0   7   9 20307.5 660.963  35
   0   7   9 22051.1 629.370  34
   0  -7   9 21726.7 604.264  35
   0   7 -10 49953.8 880.395  57
   0   7 -10 48250.4 830.879  56
   0  -7 -10 50485.8 1147.65  28
   0   7 -10 47131.3 1091.99  20
   0  -7 -10 48467.3 1071.23  48
   0  -7  10 47895.5 833.015  51
   0  -7  10 50523.7 1029.47  35
   0   7  10 47332.4 1027.43  34
   0   7  10 47249.1 1104.80  35
   0  -7  10 48594.9 901.965  23
   0  -7  10 48924.5 1071.31  45
   0  -7 -10 48521.4 953.843  47
   0  -7 -10 48966.8 1085.47  31
   0  -7 -10 49124.7 1090.90  32
   0   7 -10 49410.6 1110.58  32
   0   7 -10 46420.2 897.133  33
   0   7 -10 49357.4 1108.13  31
   0  -7 -10 46889.9 886.542  33
   0   7 -10 49510.4 958.133  61
   0   7 -10 50669.5 949.643  60
   0  -7 -10 48772.4 927.230  61
   0  -7 -10 49783.2 1069.08   6
   0  -7  11 148260. 1944.49  51
   0   7  11 136072. 2286.85  35
   0  -7  11 147598. 2205.86  35
   0   7 -11 139818. 2310.23  20
   0  -7  11 151036. 2304.72  45
   0  -7 -11 155352. 2148.31  47
   0  -7  11 141675. 2274.91  44
   0   7 -11 148546. 1920.40  56
   0  -7 -11 154826. 2297.96   6
   0  -7 -11 151220. 2335.08  32
   0   7 -11 128159. 2252.44  31
   0  -7 -11 147138. 2042.16  33
   0   7 -11 140468. 2318.74  32
   0  -7 -11 150002. 2321.95  31
   0   7 -11 137434. 2027.06  33
   0   7 -11 150039. 2098.01  60
   0  -7 -11 154421. 2101.13  61
   0   7 -11 139136. 2081.57  61
   0  -7  11 149192. 2032.60  23
   0   7 -12 28287.7 712.695  61
   0   7 -12 27393.9 683.685  60
   0  -7 -12 27471.7 685.510  61
   0  -7  12 27256.2 638.287  23
   0  -7 -12 26186.2 680.272  11
   0   7  12 22376.5 775.505  45
   0  -7  12 25873.4 793.254  44
   0  -7 -12 28086.0 720.732  47
   0  -7  12 28373.1 815.703  45
   0   7 -12 25238.6 805.548  20
   0  -7  12 27387.6 595.700  51
   0  -7  12 26945.3 747.747  35
   0   7 -12 24776.9 803.112  31
   0   7 -12 26796.3 838.684  32
   0  -7 -12 27738.2 825.033  31
   0  -7 -12 27673.1 666.803  33
   0   7 -12 26429.0 668.795  33
   0  -7 -12 27761.6 831.518  32
   0  -7 -12 27233.8 785.058   6
   0  -7 -13 38507.2 855.203  11
   0  -7 -13 38093.6 783.408  12
   0   7 -13 38113.1 855.280  61
   0   7 -13 40846.3 853.197  60
   0  -7 -13 40761.6 859.274  61
   0  -7  13 36749.4 756.085  23
   0  -7 -13 39321.4 824.116  33
   0   7 -13 38581.0 833.689  33
   0  -7  13 38511.8 734.549  51
   0   7 -13 37609.6 1001.21  20
   0   7 -14 4142.94 241.166  60
   0  -7 -14 3993.50 246.417  61
   0   7 -14 4057.18 254.716  61
   0  -7  14 3863.48 219.972  24
   0  -7 -14 3891.39 247.622  11
   0  -7 -14 4147.09 224.655  12
   0   7 -14 3823.78 306.227  20
   0   7 -14 3738.80 233.539  33
   0  -7 -14 4102.63 239.582  33
   0   7 -15 11893.3 373.680  60
   0  -7 -15 12074.9 389.296  61
   0   7 -15 11562.5 395.584  61
   0   7 -15 11117.7 468.825  20
   0  -7  15 11740.2 388.533  50
   0   7 -15 11430.4 369.169  33
   0  -7 -15 11499.1 365.382  33
   0  -7 -15 11722.7 338.281  12
   0  -7 -15 11958.1 402.448  11
   0   7 -16 17155.6 523.775  20
   0  -7  16 17571.4 439.369  50
   0  -7 -16 17695.9 410.570  33
   0   7 -16 16807.4 406.912  33
   0  -7 -16 17590.7 443.760  11
   0   7 -17 41990.6 758.738  20
   0   7 -17 39134.1 600.232  33
   0  -7  17 38405.1 651.019  50
   0  -7 -17 44035.4 667.941  11
   0  -8   0 619227. 6993.30  44
   0  -8   0 641127. 7052.83  45
   0   8   0 639481. 7021.19  41
   0  -8   0 643397. 6952.86   6
   0   8   0 639511. 6987.33  37
   0  -8   0 636847. 6926.47  36
   0  -8  -1 78466.6 1097.46  25
   0  -8  -1 73778.7 993.861   6
   0  -8   1 71096.4 920.137   6
   0  -8  -1 74871.2 1007.55  44
   0  -8  -1 71002.8 867.121  43
   0  -8   1 76380.7 1004.81  44
   0  -8   1 76622.6 1049.79  45
   0   8  -1 72176.9 1026.80  41
   0   8   1 74103.8 1035.39  39
   0   8   1 70365.7 978.256  41
   0   8   1 72018.4 948.740  37
   0   8  -1 71429.9 1017.09  37
   0  -8   1 79088.1 967.569  36
   0   8  -1 68884.8 1016.04  38
   0   8   1 73960.8 1011.18  38
   0  -8  -1 74197.4 935.043  36
   0   8   2 629.737 68.9880  38
   0   8  -2 1033.97 103.028   3
   0  -8  -2 710.236 35.4902  31
   0   8  -2 743.122 36.1943  31
   0   8  -2 770.547 36.2453  32
   0  -8  -2 720.585 35.2781  32
   0  -8  -2 555.406 70.0226   6
   0  -8  -2 586.527 34.8352  43
   0  -8   2 606.691 70.5086  44
   0  -8  -2 729.461 77.8244  44
   0  -8   2 627.595 78.2514  45
   0   8  -2 533.213 76.7782  41
   0   8   2 715.145 76.6779  39
   0   8   2 564.599 60.6453  41
   0  -8  -2 777.872 93.6983  25
   0  -8  -2 594.309 84.7254  26
   0  -8   2 675.545 82.4335  35
   0  -8  -3 70374.8 1061.18  25
   0  -8  -3 68112.9 1052.61  26
   0   8  -3 75072.7 1011.69  38
   0   8   3 66680.6 925.321  38
   0   8  -3 68390.9 1030.69  37
   0   8  -3 64620.7 1074.19   3
   0   8  -3 64114.1 849.570  31
   0   8  -3 65713.2 854.793  32
   0  -8  -3 62946.3 840.611  31
   0  -8  -3 66722.6 849.988  32
   0  -8   3 70769.3 1011.82  35
   0  -8  -3 70008.2 913.176  36
   0  -8  -3 62204.2 763.869  43
   0  -8  -3 72160.9 1022.05  27
   0   8   3 68930.3 971.313  39
   0   8   3 66453.1 867.203  41
   0  -8   3 76784.3 1009.43  44
   0  -8  -3 69307.6 1005.50   6
   0  -8   4 7049.02 250.097  44
   0   8  -4 7179.56 301.436   3
   0  -8  -4 6073.14 249.170   6
   0  -8  -4 7014.98 265.554  27
   0   8   4 6647.13 253.472  40
   0   8   4 5832.38 219.069  39
   0  -8  -4 6328.81 199.166  31
   0   8  -4 6281.19 203.696  32
   0  -8  -4 5943.62 194.458  32
   0   8  -4 6916.37 212.913  31
   0   8   4 6413.71 198.893  38
   0   8  -4 6697.63 267.567  37
   0   8  -4 7500.80 251.812  38
   0  -8   4 7240.56 261.006  35
   0  -8  -4 8063.59 300.274  26
   0  -8   5 205922. 2557.23  44
   0   8  -5 214827. 2744.49   3
   0   8  -5 201726. 2644.84   2
   0  -8  -5 200779. 2579.37   6
   0  -8  -5 206833. 2614.96  27
   0   8   5 199015. 2463.97  39
   0   8  -5 207980. 2556.74  41
   0   8   5 218841. 2591.22  40
   0   8  -5 206491. 2486.79  32
   0  -8  -5 200499. 2462.73  31
   0   8  -5 196062. 2469.90  31
   0  -8  -5 204106. 2470.91  32
   0   8  -5 216599. 2517.57  38
   0   8   5 194686. 2359.31  38
   0  -8   5 214644. 2567.76  35
   0  -8  -5 199056. 2655.50  26
   0   8  -6 55008.7 869.533  38
   0  -8  -6 51412.7 943.696   6
   0  -8  -6 51705.7 966.310  27
   0   8  -6 47249.9 868.519  31
   0  -8  -6 50577.6 868.829  32
   0   8  -6 53007.8 900.128  32
   0  -8  -6 50481.2 868.778  31
   0  -8   6 51783.4 916.425  35
   0   8  -6 52382.8 912.249  41
   0   8   6 49641.8 900.529  40
   0   8   6 48446.8 815.234  39
   0   8  -6 51056.6 978.964   2
   0   8  -6 51845.4 1050.82   3
   0  -8   6 51284.0 927.468  45
   0  -8   6 53387.7 936.678  44
   0   8  -7 42893.4 910.845   2
   0   8  -7 43525.2 1008.05   3
   0   8   7 43554.7 899.900  34
   0  -8   7 44804.7 858.216  35
   0  -8  -7 44034.8 912.702  27
   0   8  -7 39812.6 830.976  31
   0  -8  -7 41538.4 827.888  32
   0   8  -7 45946.8 876.083  32
   0  -8  -7 41919.8 831.441  31
   0   8   7 43049.9 830.609  40
   0   8  -7 45387.6 846.240  41
   0  -8   7 42889.9 868.540  44
   0  -8   7 41990.7 864.791  45
   0   8  -7 45077.4 780.171  38
   0   8  -7 41207.8 878.547  37
   0  -8   8 37410.2 859.325  44
   0  -8   8 44700.6 916.034  45
   0   8  -8 39627.9 719.024  56
   0   8  -8 41592.7 755.504  57
   0  -8  -8 42455.4 872.533  32
   0  -8  -8 41621.0 865.309  31
   0   8  -8 40242.6 874.190  31
   0   8  -8 42429.5 894.062  32
   0   8  -8 42352.0 830.836  41
   0   8   8 39254.8 808.547  40
   0   8  -8 42947.2 764.116  38
   0   8  -8 42422.1 911.352  37
   0   8   8 41458.2 907.411  34
   0  -8   8 42440.5 873.584  35
   0  -8  -8 42289.2 894.919  48
   0  -8  -8 42961.5 964.806  28
   0  -8  -8 39044.0 886.185   6
   0   8  -8 42717.8 932.302   2
   0   8  -8 39891.0 1013.99   3
   0  -8  -9 42255.4 993.327  28
   0  -8  -9 38579.3 896.245  48
   0  -8   9 40189.7 786.312  23
   0  -8   9 38659.5 706.268  51
   0  -8   9 38982.9 899.711  45
   0  -8  -9 39633.1 794.877  47
   0   8  -9 36276.5 919.464  20
   0   8  -9 41800.8 830.551  41
   0   8  -9 36626.6 704.805  56
   0   8  -9 36971.0 733.918  57
   0   8  -9 44056.9 1095.64   3
   0   8   9 38760.2 961.782  35
   0   8   9 39455.5 913.809  34
   0  -8   9 40752.7 885.916  35
   0  -8  -9 36028.2 768.062  11
   0  -8  -9 40457.2 920.411   6
   0  -8  -9 39489.8 759.550  61
   0   8  -9 37340.9 771.092  61
   0  -8  -9 39206.6 887.752  31
   0   8  -9 40579.8 922.186  31
   0  -8  -9 38751.1 889.093  32
   0   8  -9 37923.1 741.497  33
   0  -8  -9 37485.4 725.454  33
   0   8  -9 40133.8 921.417  32
   0  -8 -10 75825.9 1430.23  48
   0  -8 -10 76489.5 1276.75  47
   0  -8  10 78842.8 1436.86  45
   0   8 -10 78325.9 1214.49  57
   0   8 -10 78505.2 1169.97  56
   0   8 -10 69502.2 1433.97  20
   0  -8 -10 78150.1 1425.30  32
   0   8 -10 75303.7 1436.04  32
   0  -8 -10 75093.9 1399.66  31
   0   8 -10 76206.3 1438.54  31
   0   8 -10 70233.4 1197.48  33
   0  -8 -10 75297.2 1201.17  33
   0   8 -10 75025.4 1263.10  41
   0  -8  10 77677.0 1251.38  23
   0   8 -10 70628.5 1231.65  61
   0   8 -10 75364.4 1271.01  60
   0  -8 -10 74474.4 1228.43  61
   0  -8  10 76823.4 1156.74  51
   0  -8 -10 72312.3 1249.08  11
   0   8  10 74404.7 1487.22  35
   0  -8  10 78747.4 1383.07  35
   0  -8 -10 77557.2 1433.68   6
   0  -8 -10 78887.4 1530.49  28
   0   8 -11 1485.84 217.112  20
   0  -8  11 1791.53 167.019  23
   0   8 -11 1651.55 140.229  56
   0  -8  11 1501.17 191.667  45
   0  -8 -11 1771.78 177.282  47
   0  -8 -11 1851.32 168.456  61
   0   8 -11 2057.72 187.552  60
   0   8 -11 1700.29 167.487  61
   0  -8  11 1775.17 149.102  51
   0  -8 -11 1538.44 193.120  31
   0   8 -11 1674.56 163.314  33
   0  -8 -11 1590.77 196.329  32
   0   8 -11 1541.00 201.931  32
   0  -8 -11 1535.19 153.056  33
   0   8 -11 1415.64 193.373  31
   0  -8 -11 1621.54 231.496  28
   0   8  11 1440.58 209.401  35
   0  -8  11 1620.39 186.796  35
   0  -8 -11 1721.64 207.724   6
   0   8 -12 4451.37 341.946  20
   0  -8  12 5376.41 347.834  45
   0  -8 -12 5280.05 292.406  47
   0  -8  12 5241.20 243.295  51
   0  -8  12 5289.63 321.293  35
   0  -8 -12 5074.09 264.735  12
   0   8 -12 5446.09 238.481  56
   0  -8  12 5215.62 270.532  23
   0   8 -12 5370.57 292.407  60
   0  -8 -12 4955.54 271.453  61
   0   8 -12 5307.96 287.855  61
   0  -8 -12 5203.76 342.029  31
   0  -8 -12 4765.56 257.856  33
   0   8 -12 4814.79 266.995  33
   0  -8 -12 4858.55 331.024  32
   0  -8 -12 5200.00 338.231   6
   0  -8 -13 16069.2 471.605  12
   0   8 -13 16474.9 512.571  60
   0  -8 -13 16986.8 499.457  61
   0   8 -13 16820.0 512.807  61
   0  -8  13 15725.8 459.025  23
   0  -8 -13 16352.5 476.642  33
   0   8 -13 15244.0 473.488  33
   0  -8  13 15711.0 427.343  51
   0   8 -13 16181.6 626.487  20
   0   8 -14 12737.9 427.786  61
   0   8 -14 13685.1 437.875  60
   0  -8 -14 13286.4 420.987  61
   0  -8  14 12467.8 403.599  24
   0   8 -14 12092.0 521.910  20
   0   8 -14 12641.1 405.885  33
   0  -8 -14 13019.9 404.126  33
   0  -8 -14 13021.7 444.679  11
   0  -8 -14 13014.9 397.479  12
   0  -8 -15 1679.65 131.309  12
   0  -8 -15 1716.49 161.097  11
   0  -8  15 1830.67 156.564  50
   0  -8  15 1639.04 135.044  24
   0   8 -15 1756.38 149.165  60
   0   8 -15 1762.80 151.844  61
   0  -8 -15 2102.71 148.932  33
   0   8 -15 1859.07 146.212  33
   0   8 -15 1696.45 196.774  20
   0   8 -16 467.384 115.459  20
   0  -8 -16 455.890 92.9337  11
   0   8 -16 438.956 71.3216  33
   0  -8  16 391.939 85.3087  50
   0  -8  17 16216.7 354.404  50
   0  -8 -17 17081.8 354.692  11
   0   8 -17 16339.5 414.868  20
   0   9   0 277.496 57.9564  41
   0  -9   0 295.981 56.6621  44
   0  -9   0 325.560 69.3248  45
   0  -9   0 285.183 43.7302  36
   0   9   0 154.012 46.5794  37
   0   9   0 418.848 69.3577  38
   0  -9   1 16222.0 312.824   6
   0  -9  -1 16474.9 363.715   6
   0  -9  -1 16552.2 425.093  25
   0  -9  -1 15835.5 265.590  43
   0  -9   1 17915.7 380.673  44
   0  -9  -1 16637.5 373.597  44
   0  -9  -1 16907.7 322.603  36
   0  -9   1 16855.6 400.102  45
   0   9   1 17314.9 401.219  39
   0   9  -1 17125.1 398.889  41
   0   9   1 17021.6 366.703  41
   0  -9   1 17811.7 346.520  36
   0   9  -1 16438.1 397.689  38
   0   9   1 15913.4 377.204  38
   0   9  -1 17969.9 397.836  37
   0  -9   2 2221.20 120.519  36
   0   9  -2 2917.88 161.604  37
   0   9   2 2312.90 135.518  38
   0   9  -2 2201.12 153.782   3
   0  -9  -2 2136.03 132.236   6
   0  -9  -2 2307.39 155.638  26
   0  -9  -2 3031.31 179.724  25
   0  -9   2 2313.07 134.941  44
   0  -9  -2 2707.69 73.3423  43
   0  -9  -2 2595.54 144.599  44
   0  -9  -2 2393.16 112.245  36
   0   9   2 2210.38 137.674  39
   0   9  -2 2279.35 144.575  41
   0   9   2 2231.71 118.450  41
   0  -9   2 2902.99 160.232  45
   0   9   3 22900.2 412.352  41
   0   9  -3 22256.3 514.526  41
   0   9   3 22423.2 481.682  39
   0  -9  -3 24320.6 431.447  36
   0  -9   3 22777.2 507.505  35
   0   9   3 22094.0 450.644  38
   0   9  -3 24028.9 530.575  37
   0   9  -3 24064.0 506.871  38
   0  -9   3 24237.8 517.252  45
   0  -9  -3 25356.7 526.913  27
   0  -9  -3 22932.9 499.098   6
   0  -9  -3 23690.3 550.676  25
   0  -9  -3 24004.2 550.491  26
   0  -9   3 25199.6 503.592  44
   0   9  -3 22928.7 561.253   3
   0  -9  -3 22781.9 353.603  31
   0  -9  -3 22671.1 352.815  32
   0   9   4 382797. 4355.39  38
   0   9  -4 404390. 4565.28  37
   0   9  -4 381853. 4463.52  38
   0   9  -4 391335. 4637.93   3
   0  -9  -4 387624. 4507.84  27
   0  -9   4 383559. 4464.10  44
   0  -9  -4 382156. 4564.65  26
   0   9   4 386892. 4436.62  39
   0   9   4 376675. 4247.98  41
   0  -9  -4 409104. 4521.74   6
   0  -9   4 371084. 4482.61  35
   0   9  -4 365346. 4297.98  31
   0   9  -4 393543. 4315.93  32
   0  -9  -4 396387. 4304.54  32
   0  -9  -4 415706. 4313.73  31
   0   9  -5 294925. 3565.42  37
   0   9  -5 312871. 3475.58  38
   0   9   5 279969. 3296.07  38
   0   9  -5 290145. 3674.85   3
   0   9  -5 267439. 3546.80   2
   0  -9  -5 300517. 3547.74  27
   0  -9   5 291344. 3484.57  44
   0  -9  -5 275749. 3567.77  26
   0  -9   5 293487. 3492.61  35
   0  -9  -5 279708. 3514.47   6
   0   9   5 307613. 3545.10  40
   0   9  -5 296298. 3510.57  41
   0   9   5 289010. 3413.40  39
   0   9  -5 274166. 3347.62  31
   0  -9  -5 294165. 3353.03  31
   0  -9  -5 299019. 3358.77  32
   0   9  -5 278662. 3353.99  32
   0   9  -6 1096.30 162.578   3
   0  -9  -6 1040.24 131.319  27
   0  -9   6 1103.08 130.307  35
   0  -9  -6 997.250 127.570   6
   0  -9   6 1146.65 129.450  44
   0   9  -6 954.991 110.612  38
   0   9  -6 954.863 123.396  41
   0   9   6 1126.44 127.696  40
   0   9   6 985.669 105.376  39
   0   9  -6 1059.69 111.697  32
   0  -9  -6 1009.66 105.291  32
   0  -9  -6 1057.76 107.925  31
   0   9  -6 1043.47 110.561  31
   0   9   7 4295.97 244.650  40
   0   9  -7 4440.95 243.659  41
   0  -9  -7 4109.27 257.309   6
   0   9  -7 3948.20 210.817  38
   0   9  -7 3529.21 242.979  37
   0   9   7 4162.28 263.021  34
   0  -9   7 4028.63 236.157  35
   0  -9  -7 3952.65 218.689  32
   0  -9  -7 3916.46 217.052  31
   0   9  -7 4242.14 230.577  31
   0   9  -7 4047.36 226.534  32
   0  -9  -7 4003.44 272.394  28
   0  -9  -7 4291.56 260.312  27
   0  -9   7 3840.82 244.707  45
   0  -9   7 4080.13 246.199  44
   0   9  -7 3839.15 206.829  60
   0   9  -7 4015.27 259.031   2
   0   9  -7 4370.77 301.147   3
   0  -9  -8 33579.3 785.014  48
   0  -9   8 33278.7 798.144  45
   0  -9   8 33801.9 798.236  44
   0   9  -8 32528.0 665.748  57
   0   9  -8 31701.7 638.127  56
   0  -9   8 32184.4 622.570  51
   0   9  -8 33717.8 757.408  41
   0   9   8 32431.3 736.059  40
   0   9  -8 35811.5 840.373  37
   0   9  -8 34868.6 695.020  38
   0  -9   8 33288.4 769.968  35
   0   9   8 33111.8 822.557  34
   0  -9  -8 34359.8 868.823  28
   0   9  -8 32846.0 755.416  31
   0   9  -8 29745.9 731.843  32
   0  -9  -8 32780.8 739.864  32
   0  -9  -8 31682.3 727.935  31
   0   9  -8 33897.7 924.214   3
   0   9  -8 32386.6 701.687  60
   0  -9   9 28292.5 588.144  51
   0   9  -9 28217.4 554.004  52
   0  -9  -9 27633.4 760.787   6
   0  -9  -9 27793.1 749.506  48
   0  -9   9 30789.6 674.135  23
   0  -9   9 29427.4 638.331  22
   0  -9   9 27837.7 753.273  45
   0  -9  -9 27964.4 639.275  47
   0  -9   9 30431.4 778.734  44
   0   9  -9 25493.4 763.024  20
   0   9  -9 29363.9 634.783  57
   0   9  -9 27965.5 600.988  56
   0   9  -9 30209.0 711.045  41
   0   9  -9 31169.2 925.664   3
   0   9   9 27129.2 754.934  34
   0  -9   9 27940.9 729.966  35
   0  -9  -9 27183.0 644.788  11
   0  -9  -9 28995.2 829.192  28
   0  -9  -9 28399.2 605.776  61
   0   9  -9 25941.1 643.645  60
   0  -9  -9 27798.3 718.002  32
   0   9  -9 26212.3 719.198  32
   0   9  -9 25785.1 708.678  31
   0  -9  -9 26549.7 577.449  33
   0  -9  -9 28928.9 728.444  31
   0  -9  10 325.300 82.6500  51
   0  -9 -10 161.000 110.702  48
   0  -9 -10 376.685 95.0217  47
   0  -9  10 288.675 117.202  45
   0   9 -10 217.667 76.5408  56
   0  -9  10 549.077 128.382  44
   0   9 -10 333.163 91.5757  41
   0  -9 -10 431.701 91.9700  61
   0  -9 -10 229.324 101.209   6
   0  -9 -10 163.748 95.2261  32
   0  -9 -10 182.295 72.3069  33
   0  -9  10 195.481 88.1504  23
   0  -9 -10 290.492 135.948  28
   0  -9 -10 113.856 82.3039  31
   0   9 -10 167.884 118.592  20
   0   9  10 305.814 124.936  35
   0  -9  10 352.195 109.312  35
   0  -9 -11 8734.29 422.553  31
   0   9 -11 9364.90 353.216  33
   0  -9 -11 8357.94 417.966  32
   0  -9 -11 9237.97 340.249  33
   0   9 -11 8506.00 465.249  20
   0  -9  11 8870.91 360.208  23
   0   9 -11 9246.20 328.835  56
   0  -9 -11 9328.30 376.240  47
   0  -9  11 9728.82 457.344  45
   0   9 -11 9226.38 386.568  60
   0  -9 -11 8789.24 342.753  61
   0   9 -11 9280.64 362.233  61
   0  -9  11 8878.82 319.764  51
   0  -9 -11 9061.41 352.699  12
   0  -9 -11 9515.60 386.547  11
   0  -9 -11 9256.47 498.910  28
   0  -9  11 9026.35 423.591  35
   0  -9 -11 9579.18 455.550   6
   0  -9 -12 2990.90 205.046  12
   0   9 -12 2880.04 211.562  61
   0  -9 -12 2900.90 200.841  61
   0   9 -12 3314.68 235.471  60
   0  -9  12 3092.26 212.304  23
   0   9 -12 2936.81 282.438  20
   0  -9  12 3250.37 193.656  51
   0   9 -12 3111.99 186.174  56
   0   9 -12 2755.26 197.489  33
   0  -9 -12 2925.91 194.820  33
   0   9 -13 2001.65 237.249  20
   0   9 -13 1916.77 185.453  60
   0   9 -13 1906.97 173.321  61
   0  -9 -13 1906.45 163.044  61
   0  -9  13 2326.94 192.479  50
   0  -9 -13 1899.54 163.226  12
   0  -9 -13 1746.76 151.082  33
   0   9 -13 1908.32 164.382  33
   0  -9  13 1797.80 145.596  51
   0  -9  13 1780.46 161.493  23
   0  -9  14 1802.51 167.072  50
   0   9 -14 1884.14 161.413  61
   0   9 -14 1754.54 166.378  60
   0  -9  14 1607.94 140.446  23
   0   9 -14 1587.62 209.690  20
   0  -9 -14 1817.89 153.339  12
   0   9 -14 1708.65 146.557  33
   0  -9 -14 1622.91 137.534  33
   0  -9  15 13439.7 401.939  50
   0   9 -15 14131.2 405.988  60
   0   9 -15 13854.4 358.112  33
   0   9 -15 12840.7 486.857  20
   0  -9 -15 13799.8 412.441  11
   0  -9 -15 14202.1 364.081  12
   0  -9  16 27877.9 554.433  50
   0   9 -16 27860.6 652.057  20
   0  -9 -16 28494.7 562.184  11
   0  -9 -17 36171.2 556.754  11
   0   9 -17 35030.2 628.769  20
   0 -10   0 147546. 1839.69  44
   0 -10   0 145296. 1748.75  36
   0 -10   0 144586. 1945.60  25
   0 -10   0 137906. 1764.06   6
   0  10   0 143039. 1848.24  41
   0 -10   0 143094. 1894.80  45
   0  10   0 152434. 1833.38  37
   0  10   0 150179. 1890.35  38
   0 -10   1 60125.9 927.769  44
   0 -10  -1 58510.6 757.207  43
   0 -10  -1 63221.4 943.706  44
   0 -10  -1 62951.8 849.901  36
   0 -10  -1 63933.6 1042.74  25
   0 -10  -1 59122.4 903.195   6
   0 -10   1 59970.5 833.752   6
   0  10   1 63181.0 927.696  41
   0  10  -1 65174.2 981.176  41
   0  10   1 63689.9 983.732  39
   0  10  -1 61736.5 971.030  38
   0 -10   1 64357.4 875.855  36
   0  10   1 61300.4 951.645  38
   0  10  -1 63369.1 959.273  37
   0 -10   1 60921.7 980.562  45
   0  10  -2 28221.3 626.569   3
   0 -10  -2 28303.2 562.337  44
   0 -10   2 30433.1 572.121  44
   0 -10  -2 29888.3 491.405  36
   0 -10  -2 27995.9 615.780  26
   0 -10  -2 28830.9 640.583  25
   0 -10  -2 26917.1 549.149   6
   0  10  -2 29983.9 603.064  41
   0  10   2 25998.7 506.650  41
   0  10   2 27087.1 571.256  39
   0  10   2 27458.2 552.476  38
   0 -10   2 30783.0 532.346  36
   0  10  -2 30477.6 607.149  37
   0 -10   2 29317.2 597.845  45
   0  10  -3 32400.3 655.114  38
   0  10  -3 36623.8 706.862  37
   0  10   3 30023.2 590.307  38
   0  10  -3 33429.7 723.161   3
   0 -10  -3 34546.2 670.358  27
   0 -10  -3 33727.2 709.425  26
   0 -10  -3 34524.5 722.266  25
   0 -10  -3 31497.8 638.495   6
   0  10   3 31390.7 632.902  39
   0  10   3 32063.2 554.060  41
   0  10  -3 35691.0 690.844  41
   0 -10   3 34666.9 683.306  35
   0 -10  -3 34828.0 559.469  36
   0 -10   3 34405.9 642.723  44
   0 -10   3 35315.2 680.918  45
   0 -10   4 101.105 61.0096  44
   0  10   4 160.634 60.2946  39
   0  10  -4 113.509 69.0519  37
   0  10  -4 159.914 65.2675  38
   0  10  -4 235.391 89.5703   3
   0 -10  -4 196.846 36.1200  31
   0 -10  -4 91.1370 56.3636  27
   0 -10  -4 86.2350 58.3853   6
   0 -10   4 205.332 77.6344  35
   0 -10   4 74.8595 63.2553  45
   0 -10  -4 214.431 38.1441  32
   0  10   5 383.416 63.6308  38
   0  10   5 316.408 78.3107  39
   0  10  -5 147.156 77.6190  37
   0  10  -5 364.271 80.1915  38
   0  10  -5 341.836 89.0164   2
   0  10  -5 511.832 116.059   3
   0 -10  -5 467.058 62.8950  31
   0 -10  -5 408.914 60.3501  32
   0 -10  -5 481.258 93.7724  27
   0 -10  -5 335.888 95.3076  26
   0  10   5 237.021 78.6680  40
   0  10  -5 267.121 84.4515  41
   0 -10   5 225.716 80.3504  35
   0 -10   5 203.716 68.2358  44
   0 -10  -5 191.400 73.9728   6
   0  10   6 106116. 1514.98  39
   0  10  -6 105641. 1603.79  41
   0  10   6 104129. 1609.93  40
   0 -10  -6 103632. 1435.07  31
   0 -10  -6 103035. 1443.01  32
   0 -10   6 107715. 1604.13  35
   0  10  -6 113397. 1570.20  38
   0 -10  -6 104177. 1694.53  26
   0 -10  -6 104105. 1627.29   6
   0 -10  -6 105827. 1626.12  27
   0 -10   6 112373. 1612.14  44
   0  10  -6 99253.8 1652.56   2
   0  10  -6 104401. 1764.21   3
   0 -10   7 24589.3 556.540  50
   0 -10  -7 22974.5 662.907  49
   0 -10   7 24847.1 638.938  44
   0  10  -7 22371.1 514.968  56
   0  10  -7 23871.6 540.813  57
   0 -10  -7 23482.7 646.769   6
   0  10  -7 24819.1 638.394  41
   0  10   7 23608.6 623.740  40
   0  10  -7 25255.9 593.902  38
   0  10   7 24113.3 680.004  34
   0 -10   7 23862.6 625.365  35
   0  10  -7 22956.1 555.504  60
   0 -10  -7 22740.0 545.557  31
   0 -10  -7 23800.8 560.219  32
   0  10  -7 25950.9 769.794   3
   0 -10  -7 23870.2 690.238  28
   0 -10  -7 24280.7 654.443  27
   0 -10   8 7189.19 265.960  51
   0  10  -8 6610.33 250.816  52
   0 -10  -8 7368.28 395.440  28
   0 -10  -8 6675.60 337.707  48
   0 -10  -8 6220.75 356.188  49
   0 -10   8 7161.59 292.491  22
   0 -10   8 6966.26 345.647  44
   0 -10   8 7153.85 354.274  45
   0  10  -8 5886.65 346.783  20
   0  10  -8 7027.83 311.036  21
   0  10  -8 7150.28 289.591  57
   0  10  -8 7453.40 282.780  56
   0  10  -8 7703.85 346.712  41
   0  10  -8 7400.08 289.270  39
   0  10   8 7336.07 336.892  40
   0  10  -8 8085.32 320.453  38
   0  10  -8 7496.94 376.403  37
   0  10   8 6885.23 362.649  34
   0 -10   8 7090.32 342.272  35
   0 -10  -8 6911.00 302.833  31
   0 -10  -8 6956.88 306.352  32
   0 -10  -8 6504.20 272.743  12
   0 -10  -8 6545.93 284.717  11
   0  10  -8 7447.14 428.757   3
   0  10  -8 7387.25 310.495  60
   0 -10  -9 10832.7 503.022  28
   0 -10  -9 10872.7 450.272  48
   0 -10   9 10914.3 390.075  23
   0 -10   9 10077.5 361.676  22
   0 -10  -9 9613.90 389.943  31
   0 -10  -9 10110.0 402.903  32
   0 -10   9 10525.8 447.902  44
   0 -10   9 10776.7 461.567  45
   0  10  -9 9255.25 459.843  20
   0  10  -9 10539.9 397.835  21
   0  10  -9 10909.1 427.884  41
   0 -10  -9 11496.3 362.845   7
   0  10  -9 10384.2 534.664   3
   0 -10   9 10354.7 437.188  35
   0  10   9 10217.6 459.795  34
   0  10  -9 10341.5 321.505  52
   0 -10   9 10847.9 341.149  51
   0  10  -9 10668.2 353.920  56
   0  10  -9 10304.8 386.536  60
   0 -10  -9 9873.77 371.071  11
   0 -10  -9 9902.08 355.529  12
   0 -10  10 25316.7 737.850  44
   0 -10  10 24338.9 728.590  45
   0 -10  10 23285.9 587.928  22
   0 -10  10 23534.2 613.948  23
   0 -10 -10 23557.8 789.149  28
   0  10 -10 21899.4 744.781  20
   0  10 -10 24715.5 669.028  41
   0  10 -10 22058.2 611.740  60
   0 -10 -10 23165.7 585.055  12
   0 -10 -10 24075.7 622.452  11
   0  10 -10 23897.5 565.293  56
   0 -10 -10 24691.0 726.568  48
   0 -10 -10 22942.2 722.302   6
   0  10  10 21067.0 739.712  35
   0 -10  10 23714.3 692.793  35
   0 -10  10 23988.8 557.880  51
   0 -10  11 33035.1 741.852  50
   0 -10 -11 29153.7 634.867  33
   0  10 -11 28943.5 880.652  20
   0 -10  11 31993.8 735.104  23
   0  10 -11 30666.9 663.520  56
   0 -10  11 30300.3 847.614  45
   0 -10 -11 30728.1 701.987  47
   0 -10  11 31649.6 858.893  44
   0 -10 -11 30533.0 659.542  61
   0 -10  11 31222.6 657.121  51
   0 -10 -11 29938.1 728.593  11
   0 -10 -11 30689.1 699.729  12
   0 -10 -11 31578.9 936.378  28
   0 -10  11 30418.4 817.106  35
   0 -10 -11 29530.2 849.238   6
   0 -10 -12 6892.06 280.928  33
   0  10 -12 6668.42 410.402  20
   0  10 -12 7178.73 285.854  56
   0 -10  12 6831.55 283.629  51
   0 -10 -12 6860.47 309.461  12
   0 -10 -12 6800.30 329.616  11
   0 -10  12 7616.14 332.382  23
   0 -10 -12 7312.97 297.169  61
   0  10 -12 7348.75 348.736  60
   0 -10  12 7457.46 335.320  50
   0  10 -13 1646.98 178.022  60
   0 -10 -13 1388.99 147.209  12
   0 -10  13 1675.13 161.527  23
   0  10 -13 1364.70 208.421  20
   0 -10  13 1713.62 170.119  50
   0  10 -14 46112.7 884.385  60
   0 -10 -14 46015.0 822.412  12
   0 -10  14 42655.9 794.615  23
   0  10 -14 43601.6 1022.43  20
   0 -10  14 47349.2 882.686  50
   0  10 -15 17697.9 451.099  60
   0 -10 -15 17715.1 404.225  12
   0 -10  15 16510.7 441.391  50
   0  10 -15 16861.8 542.006  20
   0 -10  15 15893.1 407.883  24
   0 -10 -16 223.896 69.2115  11
   0 -10  16 103.439 61.3079  50
   0  10 -16 217.080 89.8241  20
   0 -10 -17 1392.05 85.4996  11
   0  11   0 30.9065 48.8090  41
   0 -11   0 8.07761 52.3378  45
   0  11   0 27.3077 57.7335  39
   0  11   0 40.5024 57.1514  38
   0 -11   0 62.7174 50.7184  44
   0 -11   0 35.7117 33.2280  36
   0 -11  -1 50567.0 738.858  36
   0  11  -1 54532.5 922.500   3
   0 -11   1 51905.3 899.111  45
   0 -11  -1 52899.1 954.672  25
   0 -11   1 52144.4 770.025  36
   0  11  -1 48452.5 846.256  37
   0  11   1 51316.6 862.774  38
   0  11  -1 53526.0 893.894  38
   0 -11   1 48543.8 725.929   6
   0 -11  -1 51250.4 809.000   6
   0  11   1 50633.7 829.715  41
   0  11  -1 48481.8 859.068  41
   0  11   1 47722.7 864.278  39
   0 -11  -1 47500.3 638.643  43
   0 -11  -1 50696.0 838.990  44
   0 -11   1 52718.5 843.610  44
   0 -11  -2 30064.1 504.676  36
   0  11  -2 30988.7 674.584   3
   0 -11  -2 30016.6 589.900   6
   0 -11   2 28605.4 624.612  45
   0 -11  -2 28234.5 655.030  26
   0 -11  -2 29247.1 677.951  25
   0  11  -2 27509.2 609.395  37
   0 -11   2 28093.1 533.213  36
   0  11   2 28131.6 586.342  38
   0  11  -2 29371.2 629.970  41
   0  11   2 28762.0 550.331  41
   0  11   2 28461.9 614.563  39
   0 -11  -2 28662.4 588.812  44
   0 -11   2 30088.3 594.625  44
   0  11  -3 4228.74 252.308   3
   0 -11   3 4285.58 225.838  45
   0 -11  -3 4366.42 249.786  25
   0 -11  -3 4085.99 236.645  26
   0 -11   3 4082.36 188.095  36
   0  11   3 4040.99 197.700  38
   0  11  -3 4092.82 227.803  37
   0  11   3 3918.45 169.164  41
   0  11   3 3873.22 208.764  39
   0  11  -3 4037.30 224.598  41
   0 -11  -3 4055.08 207.681   6
   0  11   4 122773. 1733.39  39
   0 -11  -4 129105. 1777.47  27
   0 -11   4 117107. 1765.48  35
   0  11  -4 132058. 1926.35   3
   0 -11   4 123330. 1786.84  45
   0 -11  -4 121550. 1849.22  25
   0 -11  -4 124405. 1848.36  26
   0  11  -4 126694. 1827.29  37
   0  11  -4 129153. 1783.52  38
   0  11   4 122066. 1659.62  38
   0 -11   4 133253. 1755.13  44
   0 -11  -4 122995. 1763.37   6
   0  11   5 700.609 114.103  40
   0  11  -5 881.756 123.170  41
   0  11   5 685.831 100.932  39
   0 -11  -5 1349.34 140.495  27
   0  11   5 541.706 76.9162  38
   0  11  -5 640.678 107.715  38
   0  11  -5 1366.08 153.452  37
   0 -11   5 735.848 117.938  35
   0 -11   5 750.406 117.850  45
   0 -11  -5 1124.10 145.606  26
   0  11  -5 707.712 131.976   3
   0 -11  -5 714.302 114.000   6
   0 -11   5 913.034 117.501  44
   0 -11  -6 83949.6 1459.24  49
   0 -11  -6 86460.6 1521.31  26
   0 -11   6 90844.7 1426.80  44
   0 -11  -6 89282.1 1462.73   6
   0  11   6 84491.8 1349.17  39
   0  11  -6 96101.0 1480.56  41
   0  11   6 93184.9 1478.51  40
   0  11  -6 89391.1 1606.46   3
   0  11  -6 82816.5 1476.87   2
   0  11  -6 83890.2 1475.33  37
   0  11  -6 91233.7 1405.73  38
   0 -11   6 90484.6 1455.11  35
   0 -11  -6 89191.7 1431.90  29
   0 -11  -6 90926.7 1455.95  27
   0  11  -6 81731.8 1278.83  57
   0  11  -6 86348.1 1273.94  56
   0 -11   6 91755.0 1314.08  50
   0  11  -6 86721.3 1307.78  60
   0 -11   7 96939.5 1417.93  51
   0 -11   7 101857. 1481.27  50
   0 -11  -7 103398. 1595.46  48
   0 -11  -7 96758.4 1678.70  49
   0 -11   7 100601. 1484.32  22
   0 -11   7 103701. 1626.91  44
   0  11  -7 98256.6 1687.76  20
   0 -11  -7 95666.9 1629.32   6
   0  11   7 102005. 1642.84  40
   0  11  -7 101504. 1628.50  41
   0  11  -7 107559. 1578.95  38
   0 -11   7 103220. 1631.55  35
   0  11   7 101795. 1712.64  34
   0  11  -7 106005. 1840.98   3
   0  11  -7 101067. 1450.90  56
   0 -11  -7 99433.4 1717.61  28
   0 -11  -7 102378. 1641.76  27
   0  11  -7 99767.2 1496.69  60
   0  11  -8 22401.1 543.479  56
   0 -11   8 22716.0 530.631  51
   0  11  -8 22970.7 517.905  52
   0 -11   8 23003.7 569.102  50
   0 -11  -8 23496.0 653.772  48
   0 -11  -8 21994.4 695.414  49
   0 -11   8 24017.3 581.046  22
   0 -11  -8 22584.5 564.993  11
   0 -11   8 24825.8 681.002  44
   0  11  -8 22540.4 596.618  21
   0  11  -8 22453.2 705.951  20
   0  11  -8 23270.6 571.070  39
   0  11  -8 24170.7 668.172  41
   0  11   8 22428.4 640.523  40
   0 -11  -8 24851.6 570.444   7
   0  11  -8 24026.6 612.393  38
   0  11   8 22058.0 695.847  34
   0 -11   8 23682.6 669.232  35
   0 -11  -8 22695.1 728.430  28
   0  11  -8 21937.0 768.105   3
   0 -11  -8 22279.3 678.552   6
   0  11  -8 21563.5 572.906  60
   0  11  -9 19994.8 483.284  52
   0 -11   9 20450.3 508.661  51
   0 -11   9 22524.4 572.335  50
   0 -11  -9 21581.7 649.863  48
   0 -11   9 20606.9 566.064  23
   0 -11   9 19070.2 531.285  22
   0 -11   9 20215.2 651.010  45
   0 -11   9 21492.5 658.569  44
   0  11  -9 19991.2 575.833  21
   0  11  -9 18803.8 672.283  20
   0 -11  -9 21879.7 533.491   7
   0  11  -9 21324.8 634.580  41
   0  11  -9 20414.1 571.145  60
   0  11  -9 20781.1 526.268  56
   0 -11  -9 20488.4 717.281  28
   0  11  -9 21129.2 779.322   3
   0 -11  -9 20233.5 532.467  12
   0 -11  -9 19558.0 543.937  11
   0  11   9 19413.3 663.543  34
   0 -11   9 19758.2 631.176  35
   0 -11  10 618.780 105.672  51
   0 -11  10 777.683 127.021  50
   0 -11 -10 722.972 148.298  48
   0 -11  10 964.420 161.060  45
   0 -11 -10 787.683 120.428  12
   0 -11 -10 694.179 119.529  11
   0 -11  10 713.005 140.719  44
   0  11 -10 1021.71 147.430  41
   0  11 -10 690.562 128.806  60
   0 -11 -10 688.717 184.370  28
   0  11 -10 614.212 168.532  20
   0 -11 -10 835.799 155.739   6
   0  11 -10 970.187 109.848  52
   0 -11  10 818.514 133.930  23
   0 -11  10 820.451 126.754  22
   0 -11  10 632.012 137.791  35
   0  11  10 709.515 155.001  35
   0  11 -10 1005.35 127.223  56
   0 -11  11 56170.1 1044.89  23
   0 -11 -11 52685.6 988.534  12
   0 -11 -11 53293.2 1040.22  11
   0  11 -11 52636.6 1242.00  20
   0 -11  11 54555.8 1186.63  44
   0 -11  11 55489.8 1205.65  45
   0  11 -11 48765.3 1021.95  60
   0 -11  11 57217.7 1045.19  50
   0 -11  11 53460.5 1159.73  35
   0  11 -11 54485.3 967.874  56
   0 -11 -11 54762.8 1289.01  28
   0 -11  11 53422.8 942.866  51
   0 -11 -11 52383.1 1188.12   6
   0 -11  12 539.567 97.1707  51
   0 -11  12 540.709 114.771  50
   0 -11  12 581.517 119.977  23
   0  11 -12 499.657 94.7310  56
   0 -11 -12 627.745 124.677  11
   0 -11 -12 526.258 110.050  12
   0  11 -12 565.172 160.856  20
   0 -11  13 670.792 116.409  23
   0 -11  13 735.263 125.806  50
   0  11 -13 640.166 156.922  20
   0 -11 -13 918.469 138.158  11
   0 -11 -13 515.302 100.563  12
   0  11 -13 519.312 124.708  60
   0 -11  14 614.023 96.5692  23
   0 -11  14 696.162 116.157  50
   0  11 -14 728.887 153.083  20
   0 -11 -14 590.980 100.081  12
   0  11 -14 642.521 111.787  60
   0 -11  15 58860.7 949.887  24
   0 -11  15 62922.6 1007.71  50
   0  11 -15 62286.2 1146.01  20
   0 -11 -15 64559.1 940.547  12
   0  11 -15 68279.8 1028.24  60
   0 -11  16 75253.1 982.568  50
   0  11 -16 74868.2 1090.83  20
   0  12   0 12172.0 372.761  41
   0  12   0 12930.2 408.774  39
   0 -12   0 11962.8 314.957   6
   0 -12   0 11669.0 255.417  43
   0 -12   0 12289.9 363.816  44
   0 -12   0 10817.7 406.179  25
   0  12   0 11623.1 381.592  38
   0  12   1 87178.2 1337.39  38
   0 -12   1 87242.5 1210.47  36
   0  12  -1 92302.4 1377.93  38
   0 -12   1 88637.9 1384.69  45
   0  12  -1 93448.2 1405.71   3
   0 -12   1 90389.4 1317.48  44
   0 -12  -1 89297.4 1317.12  44
   0 -12  -1 89932.3 1268.92   6
   0 -12   1 85616.2 1170.62   6
   0 -12  -1 90707.0 1187.00  36
   0 -12   1 84570.8 1415.38  25
   0 -12  -1 92666.9 1456.51  25
   0 -12  -1 91411.9 1425.63  26
   0  12  -1 90423.1 1361.57  41
   0  12   1 95024.6 1326.23  41
   0  12   1 91869.3 1388.94  39
   0  12   2 6391.34 268.145  38
   0 -12   2 8886.13 268.546  36
   0  12  -2 7989.22 310.462  37
   0  12  -2 6429.17 290.867  38
   0 -12  -2 7179.34 217.921  36
   0 -12   2 6571.19 291.875  45
   0  12  -2 6854.94 312.645   3
   0 -12   2 6924.48 273.743  44
   0 -12  -2 6312.83 257.267   6
   0  12   2 7156.91 298.362  39
   0  12   2 6428.85 247.608  41
   0  12  -2 6203.94 286.247  41
   0 -12  -2 6797.11 310.653  26
   0 -12  -2 6092.25 307.383  25
   0 -12  -3 605.427 114.045  25
   0 -12  -3 992.507 117.987  27
   0  12  -3 1013.00 140.701   3
   0 -12   3 777.849 101.360  44
   0 -12  -3 740.241 100.629   6
   0  12   3 695.465 108.789  39
   0  12  -3 635.017 104.829  41
   0  12   3 670.158 81.9640  41
   0  12   3 594.727 91.1418  38
   0 -12   3 765.864 91.1892  36
   0  12  -3 835.769 116.666  37
   0 -12  -4 103609. 1686.45  25
   0 -12  -4 105044. 1673.91  26
   0 -12  -4 107668. 1591.16  27
   0 -12   4 114043. 1656.36  45
   0  12  -4 109779. 1743.42   3
   0 -12   4 108353. 1566.78  44
   0 -12  -4 99849.9 1561.87   6
   0  12   4 103539. 1571.56  39
   0  12  -4 108697. 1648.27  41
   0  12  -4 110678. 1622.73  38
   0 -12   4 106308. 1505.31  36
   0  12  -4 105631. 1648.72  37
   0  12   4 103184. 1496.95  38
   0 -12   5 28215.3 692.323  45
   0 -12  -5 25902.9 711.817  26
   0 -12   5 27765.4 649.557  44
   0  12   5 25963.1 637.720  39
   0  12   5 27251.1 698.627  40
   0 -12  -5 26222.2 663.893   6
   0  12  -5 28685.5 726.052  37
   0  12   5 25738.1 564.229  38
   0 -12   5 27223.4 624.158  36
   0  12  -5 27998.5 671.426  38
   0 -12   5 27044.7 684.386  35
   0 -12   5 27664.9 597.018  50
   0 -12  -5 27081.1 702.119  50
   0 -12  -5 28543.2 678.374  27
   0 -12  -5 27316.6 667.323  29
   0  12  -5 26618.2 564.463  56
   0  12  -5 28113.4 772.526   3
   0 -12  -6 106929. 1765.47  49
   0 -12  -6 111881. 1842.01  26
   0 -12   6 110849. 1550.74  51
   0 -12   6 114014. 1759.61  45
   0 -12   6 111517. 1703.40  44
   0  12  -6 120803. 1794.81  41
   0  12   6 109538. 1763.93  40
   0  12   6 105770. 1646.81  39
   0 -12  -6 108311. 1735.37   6
   0  12  -6 119552. 1731.97  38
   0  12  -6 108173. 1792.06  37
   0 -12   6 112427. 1755.31  35
   0 -12  -6 114973. 1739.98  27
   0 -12  -6 109441. 1722.87  29
   0  12  -6 113488. 1933.76   3
   0 -12   6 113133. 1603.93  50
   0  12  -6 109236. 1591.23  60
   0  12  -7 2751.82 182.796  56
   0  12  -7 2786.02 173.495  52
   0 -12   7 2789.07 178.235  51
   0 -12   7 2904.48 196.703  50
   0 -12  -7 2754.53 212.665  48
   0 -12  -7 2483.15 233.040  49
   0 -12   7 2733.07 191.376  22
   0 -12   7 4201.34 262.206  44
   0 -12  -7 2666.69 181.830  11
   0 -12  -7 2870.39 185.054  12
   0  12  -7 2883.97 230.378  41
   0  12   7 3241.56 245.405  40
   0  12  -7 3498.28 223.139  39
   0  12  -7 2886.89 211.844  38
   0 -12   7 2859.58 231.588  35
   0 -12  -7 2886.12 222.059  27
   0  12  -7 3935.41 314.428   3
   0 -12  -7 2747.80 227.749   6
   0 -12  -7 2851.38 190.688   7
   0  12  -7 2654.63 190.491  60
   0  12  -8 244428. 2977.39  56
   0  12  -8 244335. 2922.58  52
   0 -12   8 235040. 2940.90  51
   0 -12   8 245082. 3016.99  50
   0 -12  -8 242709. 3159.75  48
   0 -12  -8 224842. 3257.60  49
   0 -12  -8 244152. 2989.89   7
   0 -12  -8 227884. 2984.90  11
   0 -12   8 233261. 3000.47  22
   0 -12   8 243442. 3198.37  44
   0  12  -8 246472. 3218.99  41
   0  12   8 230713. 3166.04  40
   0  12  -8 232756. 3054.64  21
   0  12  -8 226438. 3280.00  20
   0  12  -8 255306. 3121.88  38
   0 -12   8 219657. 3161.92  35
   0  12   8 238536. 3312.13  34
   0 -12  -8 234383. 3336.81  28
   0  12  -8 219786. 3403.56   3
   0 -12  -8 231433. 3225.93   6
   0  12  -8 227007. 3014.05  60
   0 -12  -9 10514.5 392.022  11
   0  12  -9 11801.0 366.295  52
   0 -12   9 11142.3 374.732  51
   0 -12   9 11306.4 404.342  50
   0 -12  -9 11160.7 462.341  48
   0 -12  -9 11737.3 389.110   7
   0 -12   9 11385.2 403.628  22
   0 -12   9 11603.7 421.994  23
   0 -12   9 11218.1 474.703  44
   0  12  -9 10171.9 504.746  20
   0  12  -9 11504.3 429.734  21
   0  12  -9 11882.0 477.057  41
   0  12  -9 10667.9 408.484  60
   0  12  -9 10985.6 383.694  56
   0  12  -9 11322.6 572.354   3
   0 -12  -9 10918.6 527.941  28
   0 -12   9 10889.0 469.000  35
   0  12   9 10788.8 498.319  34
   0 -12  -9 10938.7 486.147   6
   0 -12  10 78983.2 1301.02  50
   0 -12 -10 77788.2 1424.02  48
   0 -12  10 73245.6 1453.63  45
   0 -12  10 71170.8 1414.64  44
   0  12 -10 79821.1 1424.62  41
   0  12 -10 74867.3 1313.59  60
   0 -12  10 76224.7 1306.12  23
   0 -12  10 72648.9 1259.45  22
   0 -12 -10 74554.0 1246.43  12
   0 -12 -10 74349.5 1274.09  11
   0 -12 -10 78050.6 1211.38   7
   0 -12 -10 75199.6 1560.05  28
   0 -12  10 75854.7 1441.25  35
   0  12 -10 74916.1 1231.04  56
   0 -12  10 75514.8 1213.84  51
   0  12 -10 76695.2 1173.09  52
   0  12 -10 66583.5 1479.45  20
   0  12 -11 6108.01 398.509  20
   0  12 -11 6742.01 296.060  56
   0 -12 -11 6621.24 424.667  28
   0 -12  11 6140.25 273.868  51
   0 -12  11 7042.86 333.873  23
   0 -12  11 6889.41 320.848  50
   0  12 -11 6939.87 339.222  60
   0 -12 -11 6982.07 329.252  11
   0 -12 -11 6319.77 302.360  12
   0 -12  12 7445.78 333.481  50
   0 -12  12 6900.39 281.084  51
   0 -12  12 6842.18 318.196  23
   0  12 -12 6932.26 287.203  56
   0 -12 -12 6768.26 318.582  11
   0 -12 -12 6875.38 305.440  12
   0  12 -12 6111.73 388.533  20
   0  12 -13 9998.14 469.631  20
   0 -12  13 10367.6 376.644  50
   0 -12 -13 9640.85 341.642  12
   0 -12 -13 9737.07 371.043  11
   0 -12  13 9849.47 357.814  23
   0 -12  14 4591.67 215.750  23
   0 -12  14 5019.95 247.700  50
   0  12 -14 4855.43 307.369  20
   0 -12 -14 5294.24 253.076  11
   0 -12 -14 5118.56 224.536  12
   0  12 -14 5430.82 259.506  60
   0 -12  15 23490.9 488.331  24
   0 -12  15 24239.4 523.726  50
   0 -12 -15 25166.3 473.457  12
   0 -12 -15 23220.9 507.787  11
   0  12 -15 26052.1 535.915  60
   0  12 -15 24849.2 620.723  20
   0 -12  16 4425.63 165.508  49
   0 -12  16 4524.01 174.661  50
   0  12 -16 4880.00 213.072  20
   0 -13   0 58.3421 73.3627  25
   0  13   0 52.2775 54.3579  41
   0 -13   0 35.1830 38.5323   6
   0 -13   0 24.7276 53.0060  44
   0  13   0 23.7362 61.5040  38
   0  13   0 50.1133 65.3943  39
   0 -13   0 2.64047 32.1660  36
   0 -13   1 396.309 64.6702  36
   0 -13  -1 273.504 74.8882  44
   0 -13   1 258.578 75.9191  44
   0 -13  -1 278.431 67.6711   6
   0  13  -1 210.810 76.9791   3
   0 -13   1 218.333 79.4982  45
   0  13  -1 514.924 97.4553  41
   0  13   1 255.067 75.0434  41
   0 -13  -1 195.238 75.4075  26
   0 -13  -1 252.177 89.8737  25
   0  13   1 331.747 88.0523  39
   0  13  -1 181.798 76.6943  38
   0  13   1 229.818 77.6021  38
   0 -13   2 1518.35 140.112  44
   0 -13  -2 1797.27 145.978   6
   0  13  -2 2184.95 187.795   3
   0 -13   2 1219.23 146.126  45
   0  13  -2 1517.48 154.237  41
   0  13   2 1116.18 135.111  39
   0  13   2 2054.21 145.726  41
   0  13  -2 2517.17 190.775  39
   0  13  -2 1649.45 164.141  38
   0 -13   2 1511.18 117.017  36
   0  13   2 1401.19 138.529  38
   0 -13  -2 1654.30 174.422  25
   0 -13  -2 2324.14 194.879  26
   0 -13  -3 184133. 2375.15  27
   0 -13   3 177213. 2332.43  44
   0 -13  -3 180208. 2332.43   6
   0  13  -3 164476. 2459.41   3
   0 -13   3 184870. 2443.43  45
   0  13  -3 181828. 2423.59  39
   0  13  -3 183191. 2430.69  41
   0  13   3 166412. 2362.69  39
   0  13   3 178737. 2227.27  41
   0  13   3 179277. 2320.23  38
   0 -13   3 170429. 2231.68  36
   0 -13  -3 169099. 2477.29  25
   0 -13  -3 172691. 2460.88  26
   0 -13   4 117450. 1707.67  44
   0 -13  -4 114564. 1715.58   6
   0  13  -4 124300. 1780.06  39
   0  13  -4 114200. 1772.93  41
   0  13   4 120890. 1839.53  40
   0  13   4 112088. 1726.81  39
   0  13  -4 113544. 1577.55  56
   0  13  -4 119077. 1812.30  37
   0  13   4 113959. 1643.44  38
   0  13  -4 125413. 1797.41  38
   0 -13   4 115510. 1630.04  36
   0 -13  -4 123428. 1756.13  29
   0 -13  -4 122355. 1745.02  27
   0 -13  -4 112585. 1837.40  25
   0 -13  -4 109454. 1802.81  26
   0 -13   4 109178. 1609.21  51
   0 -13  -4 113321. 1782.88  50
   0 -13   4 115118. 1643.73  50
   0  13  -4 115040. 1879.44   3
   0 -13   4 115236. 1778.53  45
   0 -13  -5 17919.8 565.343  49
   0 -13  -5 18191.7 602.410  26
   0 -13   5 18836.1 579.072  45
   0 -13   5 20068.6 554.481  44
   0 -13  -5 17752.6 542.542   6
   0  13  -5 20213.1 569.250  39
   0  13   5 18995.8 551.500  39
   0  13   5 19206.5 601.030  40
   0  13  -5 19970.5 581.588  38
   0 -13   5 19051.5 509.395  36
   0  13  -5 18698.9 473.172  60
   0 -13   5 19072.6 502.135  50
   0 -13   5 18835.4 483.314  51
   0 -13  -5 18722.2 592.330  50
   0  13  -5 19030.2 474.354  56
   0 -13  -5 18970.2 561.643  29
   0 -13  -5 22040.2 586.884  27
   0  13  -5 18896.5 644.276   3
   0 -13  -6 62786.8 1252.75  49
   0 -13  -6 65794.9 1148.96  48
   0 -13   6 63758.3 1097.02  22
   0 -13  -6 66259.5 1318.78  26
   0 -13  -6 67336.3 1072.27  11
   0 -13  -6 60962.9 1036.50  12
   0 -13   6 66853.0 1254.41  45
   0 -13   6 66548.2 1201.08  44
   0  13   6 63837.4 1168.57  39
   0  13   6 65995.2 1274.64  40
   0  13  -6 67972.1 1199.10  39
   0  13  -6 69333.7 1277.48  41
   0  13  -6 67787.7 1133.72  21
   0 -13   6 63579.6 1140.28  36
   0  13  -6 67592.0 1224.99  38
   0  13  -6 60203.0 1063.19  60
   0 -13   6 67182.4 1092.89  51
   0 -13   6 65446.7 1108.26  50
   0 -13  -6 68317.3 1236.63  29
   0  13  -6 66401.3 1384.76   3
   0 -13  -6 64027.5 1224.11   6
   0 -13  -6 67146.2 1107.31   7
   0 -13  -7 98885.7 1473.23  11
   0 -13  -7 95272.5 1453.34  12
   0  13  -7 100700. 1455.06  52
   0 -13   7 88678.2 1428.98  51
   0 -13   7 102108. 1528.40  50
   0 -13  -7 91941.2 1690.44  49
   0 -13  -7 102464. 1595.59  48
   0 -13   7 101617. 1526.00  22
   0 -13   7 102745. 1701.93  45
   0  13  -7 107810. 1728.85  41
   0  13  -7 109474. 1620.69  39
   0  13   7 99090.0 1692.69  40
   0 -13  -7 98721.0 1499.90   7
   0 -13  -7 97271.6 1672.29   6
   0 -13   7 94627.0 1564.36  36
   0  13  -7 105568. 1642.01  38
   0 -13   7 101161. 1692.21  35
   0  13  -7 98866.4 1850.49   3
   0  13  -7 96756.7 1470.45  56
   0 -13   7 104197. 1658.84  44
   0  13  -7 93685.9 1488.74  60
   0  13  -8 164954. 2165.57  56
   0  13  -8 162327. 2111.37  52
   0 -13   8 167140. 2208.67  50
   0 -13   8 154620. 2116.55  51
   0 -13  -8 164632. 2311.45  48
   0 -13  -8 148735. 2404.37  49
   0 -13  -8 164571. 2174.37   7
   0 -13   8 160763. 2187.65  22
   0 -13  -8 148636. 2118.33  12
   0 -13  -8 158510. 2149.84  11
   0 -13   8 151340. 2320.57  44
   0  13  -8 175070. 2439.75  41
   0  13  -8 154695. 2460.89  20
   0  13  -8 159364. 2276.60  38
   0  13   8 150649. 2445.26  34
   0 -13   8 145054. 2336.06  35
   0 -13  -8 144839. 2338.59   6
   0  13  -8 153904. 2588.86   3
   0 -13  -8 151317. 2469.44  28
   0  13  -8 158876. 2198.93  60
   0  13  -9 928.093 114.485  52
   0 -13   9 463.650 99.5786  51
   0 -13   9 539.231 115.530  50
   0 -13  -9 476.259 123.436  48
   0 -13   9 367.848 104.781  23
   0 -13  -9 545.491 109.824  11
   0 -13   9 356.864 111.972  44
   0  13  -9 483.363 118.373  41
   0 -13   9 292.755 100.304  22
   0  13  -9 196.680 133.824  20
   0  13  -9 379.668 116.764  21
   0  13  -9 445.975 112.794  60
   0 -13   9 326.401 118.234  35
   0 -13  -9 410.821 147.867  28
   0  13  -9 360.980 135.499   3
   0 -13  -9 375.963 114.443   6
   0 -13  -9 730.947 116.157   7
   0  13  -9 356.966 99.6398  56
   0 -13  10 2683.82 190.787  51
   0 -13  10 2597.85 207.788  50
   0 -13  10 2595.24 217.006  23
   0 -13 -10 2462.85 193.379  12
   0 -13 -10 2717.07 207.625  11
   0 -13  10 2457.58 235.511  44
   0  13 -10 2809.23 242.049  41
   0 -13  10 2183.06 215.590  36
   0 -13  10 2307.80 233.331  35
   0 -13 -10 2751.56 284.628  28
   0  13 -10 2689.45 275.610  20
   0  13 -10 2598.49 175.471  52
   0  13 -10 3320.51 219.828  56
   0 -13 -10 2521.47 180.582   7
   0  13 -10 2383.88 208.627  60
   0 -13  11 55720.8 1041.25  50
   0 -13  11 53314.8 952.674  51
   0  13 -11 54718.0 905.960  52
   0 -13  11 52354.7 1028.88  23
   0  13 -11 53732.1 1052.07  60
   0 -13 -11 52202.1 1255.34  28
   0  13 -11 51885.6 1231.81  20
   0  13 -11 56905.4 999.482  56
   0 -13 -11 52679.9 1016.89  11
   0 -13 -11 54962.3 1000.42  12
   0 -13  12 1479.50 165.257  50
   0 -13 -12 1107.59 144.041  11
   0 -13 -12 1141.99 137.082  12
   0  13 -12 1181.84 150.583  60
   0  13 -12 1238.55 202.778  20
   0  13 -12 1106.96 130.731  56
   0 -13  12 1150.02 147.701  23
   0 -13  13 709.254 120.316  50
   0 -13 -13 718.894 119.060  11
   0 -13 -13 849.855 114.282  12
   0  13 -13 798.364 162.833  20
   0 -13  13 682.419 111.285  23
   0 -13  14 13905.1 403.038  50
   0 -13  14 13120.3 362.777  23
   0 -13 -14 13792.8 363.850  12
   0 -13 -14 13569.9 391.914  11
   0  13 -14 13529.4 487.862  20
   0  13 -15 161.077 66.4730  60
   0 -13  15 149.636 60.4844  49
   0 -13 -15 95.5576 54.9606  12
   0 -13  15 177.999 69.1782  50
   0  13 -15 122.361 83.7731  20
   0 -13  15 164.787 60.3977  24
   0  13 -16 694.356 81.7740  20
   0 -14   0 61468.2 1082.93  51
   0 -14   0 63354.3 1214.76  25
   0  14   0 65359.6 1169.23  39
   0  14   0 62745.0 1096.62  41
   0 -14   0 62984.3 1070.32  44
   0  14   0 64819.3 1139.51  38
   0  14   0 64801.6 1133.63   3
   0  14   1 58997.5 1062.82  38
   0  14  -1 56549.4 1073.03  38
   0 -14   1 55355.5 883.972  36
   0 -14  -1 54737.0 927.700   6
   0 -14   1 56702.8 1011.86  51
   0 -14  -1 56637.5 1041.73  51
   0  14  -1 58199.0 1093.88   3
   0 -14   1 58221.2 1014.37  44
   0 -14  -1 57861.7 1009.48  44
   0  14  -1 57189.0 1053.49  41
   0  14   1 57330.1 1008.57  41
   0  14   1 59735.5 1097.97  39
   0 -14   1 57802.1 1089.39  45
   0 -14   1 53777.0 1124.39  25
   0 -14  -1 55228.8 1137.15  25
   0 -14  -1 56609.0 1111.48  26
   0 -14   2 10074.4 409.216  45
   0  14   2 11017.1 416.207  39
   0  14  -2 10813.8 415.731  39
   0  14  -2 11290.2 419.342  41
   0  14   2 10559.3 354.138  41
   0 -14  -2 10721.5 379.447  29
   0  14   2 10853.6 393.436  38
   0 -14   2 10853.8 326.458  36
   0  14  -2 10241.5 405.861  38
   0  14  -2 9993.91 317.397  56
   0 -14  -2 9714.55 344.168   6
   0 -14   2 10697.9 373.517  51
   0 -14  -2 10574.7 400.817  51
   0 -14  -2 10142.8 395.195  50
   0  14  -2 10650.8 428.781   3
   0 -14  -2 10550.7 444.777  25
   0 -14  -2 10315.0 422.578  26
   0 -14   2 10786.0 379.402  44
   0 -14   3 87237.4 1499.51  45
   0 -14  -3 85296.2 1548.66  25
   0 -14  -3 90331.6 1546.76  26
   0 -14   3 92640.1 1438.67  44
   0 -14  -3 93029.2 1456.12  29
   0 -14  -3 94271.4 1447.89  27
   0  14   3 92616.8 1503.78  39
   0  14  -3 91917.4 1502.41  39
   0  14  -3 89093.2 1495.18  41
   0 -14   3 87652.7 1315.76  36
   0  14   3 92054.0 1431.85  38
   0  14  -3 90495.1 1309.00  56
   0 -14  -3 90485.8 1411.20   6
   0 -14   3 90594.3 1362.01  49
   0 -14   3 87994.4 1377.75  51
   0 -14  -3 87460.4 1490.89  50
   0  14  -3 98415.7 1609.26   3
   0 -14  -3 88932.3 1451.82  49
   0 -14  -4 67602.9 1226.16  49
   0 -14   4 67817.7 1100.15  22
   0 -14  -4 65572.2 1280.46  26
   0 -14  -4 63138.6 1185.23  29
   0 -14   4 66568.9 1248.51  45
   0 -14   4 68250.8 1180.54  44
   0  14   4 70286.2 1308.52  40
   0  14  -4 67611.8 1232.28  39
   0  14  -4 74164.7 1300.73  41
   0  14   4 67568.3 1223.93  39
   0  14  -4 65701.9 1105.32  21
   0  14   4 68332.4 1142.33  38
   0 -14   4 65230.3 1092.21  36
   0  14  -4 68790.2 1247.31  38
   0  14  -4 64028.8 1028.74  60
   0 -14   4 66843.3 1103.79  49
   0 -14   4 63919.5 1101.61  51
   0 -14  -4 64971.7 1244.40  50
   0 -14   4 66706.6 1134.55  50
   0  14  -4 68270.1 1335.82   3
   0 -14  -4 66454.1 1176.67   6
   0  14  -4 66957.8 1068.77  56
   0 -14   5 889.151 118.748  51
   0 -14   5 1017.87 126.616  49
   0 -14   5 1101.23 133.329  50
   0 -14  -5 908.715 154.027  50
   0 -14  -5 804.045 145.398  49
   0 -14  -5 931.051 150.811  26
   0  14  -5 628.841 146.248   3
   0 -14   5 1037.73 154.406  45
   0 -14   5 611.500 112.022  44
   0  14  -5 666.702 127.912  39
   0  14   5 920.650 154.046  40
   0  14  -5 588.866 108.564  21
   0 -14   5 1224.66 132.595  36
   0  14   5 682.427 123.460  39
   0  14  -5 686.133 129.090  38
   0  14  -5 988.002 113.988  60
   0 -14  -5 618.197 120.540   6
   0 -14  -5 724.460 113.195   7
   0 -14  -5 824.050 140.425  29
   0  14  -5 667.877 103.662  56
   0 -14  -5 977.975 114.121  12
   0 -14  -5 645.704 96.2433  11
   0  14  -6 24337.9 570.916  52
   0 -14  -6 22476.1 694.403  49
   0 -14  -6 23162.5 734.689  26
   0 -14   6 22918.5 592.437  22
   0 -14   6 23168.6 600.090  50
   0 -14   6 26964.4 620.812  49
   0 -14   6 24017.0 592.287  51
   0 -14   6 23544.5 700.199  45
   0 -14   6 24616.5 667.730  44
   0  14   6 25655.6 744.169  40
   0  14   6 24919.7 672.286  39
   0  14  -6 26469.1 689.160  39
   0  14  -6 25581.8 731.191  41
   0  14  -6 23425.9 612.888  21
   0 -14   6 23261.1 612.534  36
   0  14  -6 26690.0 710.053  38
   0  14  -6 23608.3 577.191  60
   0 -14  -6 22666.5 668.999   6
   0 -14  -6 25164.2 608.929   7
   0  14  -6 23986.2 581.404  56
   0  14  -6 24764.3 796.324   3
   0 -14  -6 23972.9 564.949  12
   0 -14  -6 23044.4 556.533  11
   0 -14   7 16881.6 483.562  51
   0 -14   7 16827.4 507.677  50
   0 -14  -7 17325.3 536.900  48
   0 -14  -7 15689.2 589.001  49
   0 -14   7 16654.7 497.282  22
   0 -14   7 17873.1 610.539  45
   0 -14   7 17506.7 568.718  44
   0  14  -7 16309.5 518.211  21
   0  14  -7 17113.3 542.951  39
   0  14   7 17122.8 604.860  40
   0  14  -7 17135.2 603.223  41
   0  14  -7 17131.8 566.877  38
   0 -14   7 16345.7 521.693  36
   0  14  -7 16272.7 487.712  60
   0 -14  -7 15924.6 461.756  12
   0 -14  -7 15959.0 462.410  11
   0 -14  -7 16341.4 576.594   6
   0 -14  -7 16846.6 493.558   7
   0  14  -7 16513.8 463.195  52
   0  14  -7 16734.8 668.907   3
   0 -14  -8 54491.2 1000.62  11
   0 -14  -8 53711.3 995.420  12
   0  14  -8 58902.8 1003.21  52
   0 -14   8 56170.7 1010.20  51
   0 -14   8 56806.5 1058.53  50
   0 -14  -8 56356.7 1110.99  48
   0 -14  -8 53807.4 1215.27  49
   0 -14   8 54432.6 1035.73  22
   0 -14  -8 56600.2 1030.90   7
   0 -14   8 54094.7 1186.95  45
   0 -14   8 56752.8 1161.54  44
   0  14  -8 54565.1 1249.05  20
   0  14  -8 57964.4 1214.71  41
   0  14  -8 55396.3 1122.62  38
   0 -14   8 55984.9 1109.22  36
   0  14   8 53987.2 1252.18  34
   0  14  -8 53399.0 1319.59   3
   0 -14  -8 55048.8 1191.72   6
   0  14  -8 57843.9 1030.30  56
   0  14  -8 58472.9 1065.47  60
   0 -14  -9 6923.43 283.034  13
   0 -14  -9 6535.44 309.546  11
   0  14  -9 7157.47 296.635  52
   0 -14   9 7152.12 334.325  50
   0 -14   9 7223.36 310.722  51
   0 -14  -9 7636.10 369.598  48
   0 -14   9 6928.96 396.506  45
   0 -14   9 6654.78 366.592  44
   0  14  -9 7019.05 389.295  41
   0 -14   9 6700.57 353.316  36
   0  14  -9 6861.45 330.712  60
   0  14  -9 6560.26 416.367  20
   0  14  -9 7235.29 354.866  21
   0 -14  -9 7278.64 313.650   7
   0  14  -9 6768.11 454.560   3
   0 -14  -9 6289.23 371.775   6
   0  14  -9 6943.78 315.685  56
   0 -14  -9 6615.30 423.283  28
   0 -14   9 7075.27 326.166  22
   0 -14   9 7092.30 339.018  23
   0 -14  10 1187.62 158.290  23
   0  14 -10 1241.01 162.271  60
   0 -14 -10 1503.07 157.845  11
   0 -14 -10 1233.51 216.490  28
   0  14 -10 925.374 194.774  20
   0  14 -10 1149.89 124.508  52
   0  14 -10 1166.66 143.165  56
   0 -14  10 1138.11 153.199  50
   0 -14  10 1271.53 142.578  51
   0 -14 -10 1170.66 133.201   7
   0 -14  11 11780.9 425.280  50
   0 -14  11 11765.3 387.533  51
   0 -14 -11 12468.8 411.852  12
   0 -14 -11 11876.6 414.040  11
   0  14 -11 11408.6 353.183  52
   0  14 -11 12241.6 441.353  60
   0 -14 -11 11241.8 541.432  28
   0  14 -11 11615.7 537.020  20
   0  14 -11 12853.2 413.051  56
   0 -14  11 11928.2 428.901  23
   0  14 -12 946.855 120.770  56
   0  14 -12 827.063 132.360  60
   0 -14  12 795.486 128.710  23
   0 -14  12 875.390 137.889  50
   0  14 -12 1250.37 194.316  20
   0 -14 -12 757.400 125.151  11
   0 -14 -12 841.419 119.054  12
   0  14 -13 4070.11 232.401  60
   0 -14  13 3955.75 215.323  23
   0 -14 -13 4056.90 209.952  12
   0 -14 -13 4160.03 225.758  11
   0  14 -13 4137.82 290.565  20
   0 -14  13 3928.10 216.704  49
   0 -14  13 4162.66 232.226  50
   0 -14  14 3060.50 174.712  24
   0 -14  14 3014.00 162.935  23
   0 -14 -14 2978.61 171.159  11
   0 -14 -14 2945.31 159.081  12
   0  14 -14 2656.19 211.577  20
   0 -14  14 2989.89 169.460  49
   0 -14  14 2956.86 179.118  50
   0 -14  15 98.0669 52.0322  24
   0 -14  15 45.2249 55.2064  50
   0  14 -15 3.63735 73.0963  20
   0 -14 -15 114.199 57.9677  11
   0 -14 -15 72.0471 44.5498  12
   0  15   0 59.2823 66.1913  41
   0  15   0 101.902 56.4029  52
   0  15   0 100.630 83.8164  39
   0  15   0 111.931 72.3531  38
   0  15   0 41.9014 48.4880  56
   0 -15   0 88.8380 73.2945  49
   0 -15   0 10.8083 70.0197  51
   0 -15   0 79.7093 77.4868  25
   0 -15   0 40.6910 75.5434  26
   0 -15   0 64.9675 58.8537  44
   0  15   0 5.76387 58.9566   3
   0 -15  -1 101827. 1519.78  49
   0 -15   1 99747.5 1516.86  44
   0 -15  -1 98597.3 1503.24  44
   0  15   1 88666.4 1316.68  52
   0  15  -1 101252. 1583.60  41
   0  15   1 104661. 1638.84  39
   0  15   1 102776. 1524.64  41
   0 -15   1 93194.8 1440.92  29
   0 -15  -1 101751. 1511.97  29
   0  15  -1 101523. 1615.13  38
   0  15   1 98287.1 1565.48  38
   0  15  -1 90482.4 1345.59  56
   0 -15  -1 95589.0 1402.60   6
   0 -15  -1 99018.9 1647.59  26
   0 -15  -1 93728.0 1682.31  25
   0 -15   1 93934.5 1658.79  25
   0  15  -1 100587. 1606.45   3
   0 -15  -1 92980.7 1534.98  51
   0 -15   1 94185.6 1516.65  51
   0 -15   1 99458.9 1480.52  49
   0 -15   2 65.2103 74.7465  45
   0 -15   2 81.4084 82.4389  25
   0 -15  -2 7.51027 75.0110  25
   0 -15  -2 20.7722 71.6424  26
   0 -15   2 67.4597 62.7009  44
   0 -15  -2 313.833 89.7438  29
   0  15   2 36.8480 53.7697  41
   0  15  -2 275.134 91.4722  41
   0  15   2 425.099 110.643  39
   0  15  -2 114.939 80.3016  39
   0  15   2 172.848 79.2344  38
   0  15  -2 87.9239 81.9593  38
   0  15  -2 25.7257 52.8568  56
   0 -15  -2 64.9031 79.1405  49
   0 -15   2 71.3680 64.1486  49
   0 -15  -2 121.245 64.9595   6
   0  15  -2 108.487 85.9205   3
   0 -15  -2-11.7277 75.4251  51
   0 -15   2 545.348 106.155  51
   0 -15  -2 172.993 89.7297  50
   0 -15  -3 30427.5 743.478  49
   0 -15  -3 30166.5 801.570  26
   0 -15  -3 27904.0 806.842  25
   0 -15   3 31242.3 659.738  22
   0 -15  -3 30646.4 738.396  29
   0 -15   3 30829.0 799.895  45
   0 -15   3 31068.6 726.487  44
   0  15   3 31369.8 783.441  39
   0  15  -3 31621.2 791.210  41
   0  15  -3 32968.1 805.507  39
   0  15  -3 31108.1 672.594  21
   0  15   3 30660.2 726.201  38
   0 -15   3 29007.8 628.323  36
   0  15  -3 29348.4 629.824  56
   0  15  -3 30268.3 815.064   3
   0 -15  -3 31268.4 621.510  12
   0 -15  -3 29726.6 698.852   6
   0 -15   3 32593.1 691.387  49
   0 -15   3 31881.1 715.778  51
   0 -15  -3 31237.7 788.757  50
   0 -15  -4 4744.86 290.666  49
   0 -15  -4 4008.57 288.073  26
   0 -15   4 4194.48 229.264  22
   0 -15  -4 4618.67 276.299  29
   0 -15   4 3678.35 270.292  45
   0 -15   4 3709.85 242.817  44
   0  15  -4 3744.75 271.054  41
   0  15   4 3833.40 264.788  39
   0  15  -4 4500.03 285.939  39
   0  15   4 3799.03 289.141  40
   0  15  -4 4273.83 241.292  21
   0  15   4 4121.38 246.674  38
   0 -15   4 3520.98 208.084  36
   0  15  -4 4463.74 289.682  38
   0  15  -4 4163.79 221.358  56
   0 -15  -4 3852.42 274.317  50
   0 -15   4 3906.98 242.337  50
   0 -15   4 4208.19 236.984  49
   0 -15   4 3986.73 237.403  51
   0  15  -4 5428.82 342.707   3
   0 -15  -4 4054.83 208.526  12
   0 -15  -4 3747.55 196.522  11
   0 -15  -4 4063.22 238.041   7
   0 -15  -4 4260.52 255.721   6
   0 -15   5 38916.8 832.589  50
   0 -15   5 40922.3 811.421  49
   0 -15  -5 38829.7 951.714  50
   0 -15   5 37579.6 798.430  51
   0 -15  -5 41767.3 941.930  49
   0 -15   5 42595.3 826.296  22
   0 -15  -5 37871.7 957.075  26
   0 -15   5 37487.2 971.705  25
   0  15  -5 39279.0 1015.39   3
   0 -15   5 39732.1 946.321  45
   0 -15   5 39382.8 877.405  44
   0  15   5 41528.4 927.891  39
   0  15   5 42023.8 1004.80  40
   0  15  -5 35296.4 907.239  41
   0  15  -5 40771.6 920.533  39
   0  15  -5 38831.6 817.576  21
   0  15  -5 41444.4 942.735  38
   0 -15   5 38314.4 797.792  36
   0  15  -5 36242.6 736.897  60
   0 -15  -5 39373.7 812.554   7
   0 -15  -5 34968.6 848.754   6
   0 -15  -5 38772.0 897.211  29
   0  15  -5 36912.6 765.412  56
   0 -15  -5 37980.4 743.124  12
   0 -15  -5 37871.7 739.218  11
   0  15  -6 7190.31 300.651  52
   0 -15  -6 7337.10 392.244  49
   0 -15  -6 6437.31 380.393  26
   0 -15   6 6409.92 315.491  50
   0 -15   6 7072.04 317.271  51
   0 -15   6 7019.93 313.042  49
   0 -15   6 7110.97 384.798  45
   0 -15   6 7150.84 354.661  44
   0  15   6 6786.51 350.323  39
   0  15  -6 6840.92 381.535  41
   0  15   6 6574.79 385.475  40
   0  15  -6 7225.76 363.091  39
   0  15  -6 6824.42 323.560  21
   0  15  -6 7106.83 370.981  38
   0 -15   6 6276.27 308.808  36
   0  15  -6 6625.13 291.524  60
   0 -15  -6 6292.77 344.695   6
   0 -15  -6 7535.10 328.181   7
   0  15  -6 6532.93 298.249  56
   0  15  -6 7632.58 442.720   3
   0 -15  -6 7075.13 293.290  11
   0 -15  -6 7059.96 293.840  12
   0 -15   7 120251. 1793.52  50
   0 -15   7 110630. 1703.58  51
   0 -15   7 125205. 1773.86  49
   0 -15  -7 117725. 1974.30  49
   0 -15   7 112546. 1738.53  22
   0 -15   7 120812. 1977.56  45
   0 -15   7 116131. 1866.05  44
   0  15  -7 115224. 1783.74  21
   0  15  -7 121448. 1874.26  39
   0  15   7 116519. 1973.29  40
   0  15  -7 125011. 2000.84  41
   0 -15   7 108450. 1761.65  36
   0  15  -7 126000. 1929.67  38
   0  15  -7 116521. 1720.46  60
   0 -15  -7 114407. 1674.97  11
   0 -15  -7 113024. 1674.80  12
   0 -15  -7 105250. 1860.08   6
   0 -15  -7 118389. 1746.93   7
   0  15  -7 123768. 1715.02  52
   0  15  -7 114688. 2100.50   3
   0 -15  -8 11475.0 393.014  11
   0 -15  -8 10377.1 377.549  12
   0  15  -8 11318.4 384.450  52
   0 -15   8 9957.35 380.684  51
   0 -15   8 10842.1 418.766  50
   0 -15   8 11040.2 409.147  49
   0 -15  -8 9919.30 483.314  49
   0 -15  -8 10837.4 426.256  48
   0 -15   8 10775.9 410.609  22
   0 -15   8 9802.74 402.260  23
   0 -15  -8 11161.2 403.310   7
   0 -15   8 11334.0 500.755  45
   0 -15   8 10312.7 454.938  44
   0  15  -8 11336.9 502.290  41
   0  15  -8 11049.8 459.314  38
   0 -15   8 11004.5 436.788  36
   0  15   8 12514.7 561.708  34
   0  15  -8 11042.3 408.684  60
   0 -15  -8 9974.03 468.840   6
   0  15  -8 10149.5 541.419   3
   0  15  -8 10966.9 399.990  56
   0  15  -8 10653.1 521.206  20
   0 -15   9 8159.46 364.922  23
   0 -15   9 8138.03 352.797  22
   0 -15  -9 7700.03 327.122   7
   0 -15   9 7302.75 319.240  51
   0 -15   9 8256.09 363.703  50
   0 -15   9 8471.05 353.317  49
   0  15  -9 7054.63 334.402  60
   0  15  -9 8061.71 342.976  56
   0  15  -9 7930.04 315.439  52
   0  15  -9 7281.62 439.236  20
   0 -15  -9 7697.56 324.523  12
   0 -15  -9 7953.03 337.162  11
   0 -15  -9 7282.55 295.156  13
   0 -15  -9 6796.09 428.849  28
   0 -15  -9 7925.59 365.774  48
   0 -15  10 2480.39 210.598  23
   0 -15 -10 2785.40 204.740  11
   0  15 -10 2629.53 213.985  60
   0  15 -10 2943.12 190.750  52
   0 -15 -10 2320.20 264.454  28
   0  15 -10 2863.44 206.321  56
   0 -15  10 2598.94 189.313  51
   0 -15  10 3007.59 227.981  50
   0 -15  10 2841.03 208.540  49
   0 -15 -10 2705.58 184.816   7
   0  15 -10 2629.47 274.201  20
   0  15 -11 18024.6 491.702  56
   0 -15 -11 16724.4 649.009  28
   0 -15 -11 17033.0 489.153  11
   0  15 -11 17970.1 525.541  60
   0  15 -11 16032.7 622.298  20
   0 -15  11 15760.9 452.692  51
   0 -15  11 16431.3 505.874  50
   0 -15  11 17630.0 504.658  49
   0 -15  11 16928.2 511.335  23
   0  15 -12 764.629 110.016  56
   0  15 -12 680.558 124.338  60
   0 -15 -12 985.255 128.285  11
   0 -15 -12 883.949 117.366  12
   0 -15  12 1065.93 136.810  23
   0  15 -12 828.169 165.484  20
   0 -15  12 1025.73 130.338  49
   0 -15  12 786.759 124.864  50
   0  15 -13 104225. 1468.61  60
   0 -15 -13 98722.7 1410.92  11
   0 -15 -13 101063. 1389.21  12
   0 -15  13 95286.5 1404.45  23
   0  15 -13 96027.9 1609.98  20
   0 -15  13 100281. 1415.82  49
   0 -15  13 97646.4 1447.12  50
   0  15 -14 4029.99 193.769  60
   0 -15  14 3536.95 186.843  50
   0 -15  14 3606.45 167.966  23
   0 -15  14 3756.71 182.764  24
   0 -15 -14 3592.14 174.228  11
   0 -15 -14 3791.23 167.473  12
   0  15 -14 3648.22 225.039  20
   0 -15  15 188.330 56.1815  50
   0  15 -15 133.308 62.9678  20
   0 -15  15 111.282 47.4574  24
   0 -15 -15 109.383 47.5293  11
   0 -15 -15 96.3270 38.1408  12
   0  16   0 358171. 4554.05  39
   0  16   0 382370. 4482.77  41
   0 -16   0 370291. 4394.05  49
   0 -16   0 351963. 4434.71  51
   0  16   0 368362. 4524.63  38
   0 -16   0 357299. 4387.22  44
   0  16   0 358715. 4203.75  52
   0  16   0 359709. 4197.42  56
   0 -16   0 347517. 4634.86  25
   0 -16   0 351678. 4579.36  26
   0 -16   0 374347. 4376.39  29
   0 -16   1 6812.07 388.740  25
   0 -16  -1 7018.71 373.082  26
   0 -16  -1 6418.07 379.561  25
   0 -16   1 7095.15 280.173  22
   0  16  -1 7204.85 274.905  56
   0 -16   1 6776.92 315.386  49
   0 -16   1 7366.87 339.198  51
   0 -16  -1 6783.74 346.937  51
   0 -16   1 7113.53 325.081  44
   0  16  -1 7092.04 350.988  41
   0  16   1 6711.37 359.806  39
   0  16   1 6854.35 323.811  41
   0  16  -1 7086.28 291.536  21
   0  16  -1 7588.73 374.591  38
   0  16   1 7065.21 351.077  38
   0  16  -1 6492.67 274.398  17
   0 -16  -1 7409.39 338.860  49
   0  16   1 6681.92 252.544  52
   0  16  -1 6822.99 272.195  52
   0 -16   1 6811.51 302.355  29
   0 -16  -1 7065.16 321.306  29
   0 -16  -1 6846.19 255.357  12
   0  16  -2 12276.9 382.774  52
   0 -16  -2 12658.0 487.464  50
   0 -16   2 13145.5 430.530  49
   0 -16   2 12571.5 445.706  51
   0 -16  -2 11927.8 466.563  51
   0 -16  -2 14622.3 487.059  49
   0  16  -2 12782.5 390.144  56
   0 -16  -2 12705.7 508.781  26
   0 -16   2 14197.2 415.567  22
   0 -16  -2 12716.2 531.323  25
   0 -16   2 11375.4 510.908  25
   0 -16   2 12990.0 449.974  44
   0  16  -2 14216.2 528.046  39
   0  16   2 12049.5 490.709  39
   0  16  -2 13627.9 502.433  41
   0  16  -2 14969.9 435.436  21
   0  16   2 13631.8 488.585  38
   0  16  -2 13200.0 506.235  38
   0  16  -2 13011.0 404.006  17
   0 -16  -2 14430.1 385.250  12
   0 -16  -2 13091.3 459.413  29
   0  16  -2 13011.4 512.746   3
   0 -16  -2 12607.0 410.491   6
   0 -16   3 5591.71 293.540  51
   0 -16   3 6451.82 296.413  49
   0 -16  -3 5286.81 324.299  50
   0 -16  -3 5978.12 328.701  49
   0 -16  -3 5884.00 353.373  26
   0 -16   3 6286.23 282.844  22
   0 -16  -3 5216.56 346.190  25
   0 -16  -3 6138.38 253.726  12
   0 -16  -3 5667.17 237.993  11
   0 -16   3 6143.62 350.757  45
   0 -16   3 5936.97 308.038  44
   0  16  -3 6369.68 351.388  41
   0  16   3 6298.51 350.721  39
   0  16  -3 6872.80 364.433  39
   0  16  -3 5917.46 280.330  21
   0  16   3 6070.94 315.568  38
   0  16  -3 5843.19 262.050  56
   0 -16  -3 6159.68 322.795  29
   0  16  -3 5803.82 352.823   3
   0 -16  -3 5639.39 285.845   6
   0  16  -3 6168.69 271.407  52
   0 -16  -4 122260. 2030.86  50
   0 -16   4 119640. 1859.81  51
   0 -16   4 119314. 1862.43  50
   0 -16   4 129787. 1851.16  49
   0 -16  -4 129512. 1989.34  49
   0 -16   4 129933. 1830.02  22
   0 -16  -4 120235. 2048.22  26
   0 -16  -4 130110. 1756.43  12
   0 -16  -4 135444. 1752.23  11
   0 -16   4 123232. 2022.10  45
   0 -16   4 125366. 1923.14  44
   0  16  -4 132893. 2046.41  39
   0  16   4 131239. 2037.00  39
   0  16   4 125879. 2099.85  40
   0  16  -4 129376. 2054.29  41
   0  16  -4 121544. 1830.16  21
   0  16   4 126486. 1899.61  38
   0  16  -4 132868. 2050.42  38
   0  16  -4 125513. 1789.30  56
   0  16  -4 127382. 1787.13  52
   0 -16  -4 126208. 1957.02  29
   0  16  -4 127168. 2110.89   3
   0 -16  -4 128049. 1909.25   6
   0 -16  -4 129121. 1859.14   7
   0 -16   5 14927.6 498.103  50
   0 -16   5 14462.9 476.898  51
   0 -16   5 15143.6 469.836  49
   0 -16  -5 13536.3 551.300  50
   0 -16  -5 14621.3 549.733  49
   0 -16   5 14366.4 460.065  22
   0 -16  -5 13570.4 561.017  26
   0 -16  -5 14402.8 421.778  12
   0 -16  -5 14675.1 417.483  11
   0 -16   5 15373.5 574.640  45
   0 -16   5 14627.1 513.750  44
   0  16   5 14432.5 534.831  39
   0  16  -5 14891.0 574.180  41
   0  16  -5 15622.7 556.568  39
   0  16   5 14724.4 586.100  40
   0  16  -5 14342.0 473.321  21
   0  16  -5 15649.4 565.358  38
   0  16  -5 14438.0 419.365  60
   0 -16  -5 13628.8 518.539  29
   0  16  -5 13902.4 591.651   3
   0  16  -5 14127.0 443.724  56
   0 -16  -5 14885.0 473.390   7
   0 -16  -5 13603.3 499.721   6
   0 -16   6 70050.0 1198.71  49
   0 -16   6 71928.5 1228.30  51
   0 -16   6 69758.9 1240.51  50
   0 -16  -6 68734.9 1368.36  49
   0 -16   6 69612.9 1455.87  25
   0  16  -6 65657.2 1140.09  52
   0 -16   6 69723.8 1383.76  45
   0 -16   6 67727.8 1284.95  44
   0  16  -6 70281.3 1335.12  39
   0  16   6 68423.2 1415.85  40
   0  16  -6 67385.7 1221.53  21
   0  16  -6 73584.1 1375.98  38
   0  16  -6 69103.6 1144.46  60
   0 -16  -6 64076.3 1284.72   6
   0 -16  -6 70108.3 1207.57   7
   0 -16  -6 67791.0 1130.97  12
   0 -16  -6 66760.6 1115.23  11
   0  16  -6 64703.3 1451.41   3
   0  16  -6 66541.1 1165.57  56
   0 -16  -7 396.753 96.8468  12
   0 -16  -7 176.342 87.5627  11
   0  16  -7 238.611 97.6577  52
   0 -16   7 651.036 140.023  50
   0 -16   7 90.1477 84.3932  51
   0 -16  -7 213.820 130.206  49
   0 -16   7 339.478 100.138  49
   0 -16   7 1084.67 180.802  25
   0 -16   7 124.949 93.7307  45
   0 -16   7 453.853 114.771  44
   0  16   7 137.391 101.154  40
   0  16  -7 283.090 116.187  41
   0  16  -7 261.801 94.3339  39
   0  16  -7 716.416 145.403  38
   0  16  -7 344.612 100.448  60
   0 -16  -7 155.609 98.7855   6
   0 -16  -7 277.628 98.5694   7
   0 -16   7 340.992 105.815  22
   0  16  -7 89.7331 121.238  20
   0  16  -7 256.262 106.018  21
   0  16  -7 353.361 137.305   3
   0  16  -7 184.028 94.7159  56
   0  16   7 214.097 118.581  34
   0 -16  -8 17031.9 489.416  11
   0 -16  -8 17160.9 492.277  12
   0  16  -8 18019.2 502.225  52
   0 -16  -8 15943.9 590.125   6
   0  16  -8 17229.1 514.704  60
   0 -16  -8 16108.9 620.742  49
   0 -16   8 16124.0 512.824  22
   0  16  -8 17010.7 661.436  20
   0  16  -8 17404.9 559.415  21
   0  16  -8 16423.9 685.847   3
   0 -16  -8 18371.6 528.440   7
   0 -16   8 17831.7 526.805  49
   0 -16   8 17059.8 514.575  51
   0 -16   8 17019.5 538.596  50
   0  16  -9 23364.6 577.409  52
   0 -16  -9 22961.3 582.950  11
   0 -16  -9 22399.0 577.935  12
   0 -16  -9 23500.0 555.824  13
   0  16  -9 24390.7 616.620  56
   0  16  -9 21686.9 759.914  20
   0 -16   9 22655.3 612.550  22
   0 -16   9 23097.0 634.407  23
   0 -16   9 24653.7 623.622  49
   0 -16   9 23378.7 637.736  50
   0 -16   9 22514.5 591.240  51
   0 -16  -9 23666.2 594.480   7
   0  16  -9 24854.5 632.635  60
   0  16 -10 443.069 161.554  20
   0 -16  10 495.799 118.691  23
   0 -16 -10 593.385 102.878   7
   0 -16  10 509.884 109.321  49
   0 -16 -10 476.363 104.644  11
   0 -16 -10 470.175 85.9326  13
   0  16 -10 497.727 110.897  56
   0 -16 -10 752.122 174.901  28
   0 -16  10 477.208 98.6213  51
   0 -16  10 498.176 123.554  50
   0  16 -10 490.249 98.8439  52
   0  16 -10 551.609 119.379  60
   0 -16  11 55.2865 81.8451  50
   0  16 -11 130.917 86.2292  60
   0 -16  11 14.7768 87.2579  23
   0 -16 -11 91.5093 122.408  28
   0 -16  11 148.898 81.7701  49
   0  16 -11 7.94628 115.602  20
   0  16 -11 108.483 82.0607  56
   0 -16 -11 25.6948 74.6802  11
   0 -16 -12 4286.82 214.890  12
   0 -16 -12 4410.31 222.695  11
   0  16 -12 4363.54 214.229  56
   0  16 -12 4914.04 316.189  20
   0 -16  12 4695.40 240.303  23
   0 -16  12 4598.27 227.247  49
   0 -16  12 4320.81 239.653  50
   0  16 -12 4339.19 233.904  60
   0  16 -13 578.327 98.6944  60
   0  16 -13 573.095 122.613  20
   0 -16  13 567.759 88.9742  49
   0 -16  13 486.823 98.2940  50
   0 -16 -13 551.890 92.3230  11
   0 -16 -13 501.695 86.3900  12
   0 -16  13 602.008 96.0248  23
   0  16 -14 54438.4 920.989  20
   0 -16  14 53072.0 812.965  24
   0 -16  14 53693.2 838.518  50
   0 -16 -14 56298.9 784.263  12
   0 -16 -14 54503.6 800.284  11
   0 -16 -15 18321.3 321.062  11
   0  17   0 241.378 93.4705  41
   0 -17   0 31.1579 61.3601  22
   0  17   0 320.218 84.8428  21
   0  17   0 22.9714 91.7401  39
   0  17   0 261.538 109.700  38
   0  17   0 93.0092 60.3125  56
   0 -17   0-22.5647 90.5922  49
   0  17   0 119.106 69.1177  52
   0 -17   0 80.5718 75.8718  29
   0 -17   0 281.734 110.714  25
   0 -17   0 31.5028 85.9920  26
   0 -17   0 122.373 96.3584  51
   0 -17  -1 7923.87 358.307  49
   0  17  -1 7033.47 284.753  52
   0  17   1 7273.36 274.292  52
   0 -17   1 7159.27 337.061  44
   0  17  -1 7334.25 309.490  21
   0 -17  -1 6795.10 382.151  26
   0 -17   1 6559.63 381.277  26
   0 -17   1 7025.21 287.244  22
   0 -17   1 7114.47 409.191  25
   0 -17  -1 6317.86 390.177  25
   0  17   1 7012.06 340.269  41
   0  17   1 9520.38 446.160  39
   0  17  -1 7300.13 370.176  41
   0  17   1 7377.38 374.806  38
   0  17  -1 7992.94 400.783  38
   0 -17  -1 6569.39 259.353  12
   0 -17   1 7765.10 332.627  29
   0 -17  -1 7489.21 344.577  29
   0  17  -1 7279.88 287.205  56
   0 -17  -1 7027.55 360.384  51
   0 -17   1 6611.09 341.665  51
   0 -17   1 7569.43 336.704  49
   0  17  -1 6612.22 286.769  17
   0 -17   2 57743.2 1295.49  25
   0 -17   2 61653.8 1049.38  22
   0 -17  -2 57924.3 1258.61  26
   0 -17  -2 57567.1 1291.12  25
   0 -17  -2 56824.6 1194.46  50
   0 -17   2 55558.6 1123.40  51
   0 -17   2 65296.0 1131.29  49
   0 -17   2 59211.9 1133.65  44
   0  17  -2 63812.8 1282.85  39
   0  17  -2 63304.4 1246.18  41
   0  17   2 64008.3 1283.98  39
   0  17  -2 61717.5 1073.45  21
   0  17  -2 61789.0 1252.08  38
   0  17   2 65085.6 1226.34  38
   0  17  -2 59989.3 1024.91  56
   0 -17  -2 65093.1 1203.61  49
   0 -17  -2 61348.7 989.849  12
   0 -17  -2 62200.0 1162.49  29
   0  17  -2 58592.4 1023.23  52
   0 -17  -3 98589.2 1623.98  49
   0 -17  -3 89698.7 1729.67  25
   0 -17   3 93175.0 1755.84  25
   0 -17   3 94953.7 1460.98  22
   0 -17  -3 89206.1 1679.95  26
   0 -17  -3 89506.2 1653.02  50
   0 -17   3 90444.6 1534.66  51
   0 -17   3 101166. 1528.32  49
   0 -17   3 93403.8 1673.24  45
   0 -17   3 92836.9 1558.27  44
   0  17   3 99961.9 1784.06  40
   0  17  -3 102089. 1719.09  41
   0  17   3 95697.5 1689.46  39
   0  17  -3 107681. 1755.50  39
   0  17  -3 100716. 1505.56  21
   0  17   3 95232.2 1593.28  38
   0  17  -3 94694.1 1439.71  56
   0 -17  -3 94243.5 1591.12  29
   0 -17  -3 93902.9 1384.66  12
   0 -17  -3 89244.3 1481.15   6
   0  17  -3 93307.5 1430.96  52
   0 -17  -4 34303.7 865.501  49
   0 -17   4 33098.4 739.703  22
   0 -17  -4 32949.1 904.264  26
   0 -17   4 34294.2 806.642  51
   0 -17   4 32984.3 798.014  50
   0 -17  -4 31952.8 879.254  50
   0 -17   4 35570.3 777.588  49
   0 -17   4 31597.3 876.636  45
   0 -17   4 34102.7 822.512  44
   0  17   4 33729.9 942.616  40
   0  17  -4 36994.7 919.768  39
   0  17   4 34037.8 892.743  39
   0  17  -4 36230.4 926.437  41
   0  17  -4 33898.1 764.125  21
   0  17  -4 34697.8 899.236  38
   0  17  -4 34195.7 733.308  56
   0 -17  -4 33241.9 836.450  29
   0 -17  -4 33945.3 675.409  11
   0 -17  -4 35337.6 704.368  12
   0 -17  -4 34900.2 781.634   7
   0 -17  -4 33017.0 785.004   6
   0  17  -4 34075.4 728.635  52
   0 -17   5 1219.17 184.758  45
   0 -17   5 1143.75 145.178  22
   0 -17  -5 1653.21 209.747  26
   0 -17   5 1244.71 162.798  51
   0 -17  -5 979.484 186.929  50
   0 -17   5 1319.80 170.922  50
   0 -17   5 1241.15 148.944  49
   0 -17   5 1075.09 152.197  44
   0  17   5 1328.95 197.326  40
   0  17   5 1374.22 182.611  39
   0  17  -5 1243.55 186.588  41
   0  17  -5 1085.56 172.450  39
   0  17  -5 1073.31 152.323  21
   0  17  -5 1810.70 210.051  38
   0  17  -5 1056.45 140.472  56
   0 -17  -5 1144.39 181.621  49
   0 -17  -5 1238.53 179.141  29
   0 -17  -5 1110.30 131.662  12
   0 -17  -5 1140.25 125.659  11
   0 -17  -5 1235.28 157.495   7
   0 -17  -5 2183.71 201.788   6
   0 -17   6 221033. 3213.12  45
   0 -17   6 222828. 3081.07  44
   0  17  -6 223641. 3007.00  21
   0 -17   6 218704. 3288.44  25
   0 -17   6 231152. 3050.94  50
   0 -17   6 223801. 2990.73  51
   0 -17   6 232319. 2970.24  49
   0  17  -6 230064. 3164.71  39
   0  17   6 235420. 3317.56  40
   0  17  -6 246926. 3247.61  38
   0  17  -6 224664. 2871.17  60
   0 -17  -6 223047. 3191.83  49
   0 -17  -6 230922. 2862.31  11
   0 -17  -6 229345. 2877.82  12
   0 -17  -6 216365. 3070.78   6
   0 -17  -6 224994. 2971.04   7
   0  17  -6 230165. 2945.93  56
   0 -17   7 1928.87 200.054  44
   0 -17  -7 1984.95 231.484  49
   0  17  -7 2167.14 181.693  60
   0 -17   7 2231.27 195.734  51
   0 -17   7 2020.09 181.541  49
   0 -17   7 2246.99 215.177  50
   0  17  -7 2184.21 190.175  56
   0 -17  -7 2017.90 187.796   7
   0 -17  -7 1707.55 193.974   6
   0  17  -7 3246.49 298.545  20
   0  17  -7 2347.79 217.497  21
   0  17  -7 2833.67 205.481  52
   0 -17  -7 2135.16 175.703  12
   0 -17  -7 1984.02 167.014  11
   0 -17   7 1998.07 192.496  23
   0 -17   8 217798. 2871.64  22
   0  17  -8 217811. 2805.80  52
   0  17  -8 213551. 2925.73  21
   0  17  -8 215112. 3192.37  20
   0  17  -8 221841. 2833.70  60
   0 -17   8 229245. 2875.50  49
   0 -17   8 219253. 2926.06  50
   0 -17   8 208487. 2834.63  51
   0 -17  -8 221185. 2852.78   7
   0 -17  -8 218078. 2779.88  13
   0 -17  -8 218888. 2780.31  11
   0 -17  -8 216559. 2791.28  12
   0 -17  -9 12313.3 403.475  12
   0 -17  -9 11847.5 377.851  13
   0 -17  -9 12320.8 398.777  11
   0 -17   9 12248.9 450.742  50
   0 -17   9 12551.2 424.799  49
   0 -17   9 11752.6 408.661  51
   0 -17  -9 11978.6 402.306   7
   0  17  -9 11847.8 542.351  20
   0 -17   9 12451.1 433.371  22
   0  17  -9 12130.1 416.190  60
   0  17  -9 13283.8 441.218  56
   0  17  -9 13163.9 412.855  52
   0 -17 -10 75.6875 72.7470  11
   0 -17 -10 104.770 68.7522   7
   0  17 -10 256.042 88.1349  60
   0  17 -10 295.218 141.278  20
   0  17 -10 72.7993 69.9720  52
   0 -17  10 185.050 90.4196  49
   0 -17  10 53.7583 73.2943  51
   0 -17  10 69.1426 92.7552  50
   0  17 -10-4.62185 79.9586  56
   0 -17  10 45.8274 89.1564  23
   0 -17  11 5569.13 255.293  49
   0 -17  11 5414.51 278.433  50
   0 -17  11 5418.88 266.847  23
   0 -17 -11 5653.32 249.974  11
   0  17 -11 5445.71 251.311  56
   0  17 -11 5426.85 338.800  20
   0  17 -11 5252.46 257.034  60
   0 -17 -11 4774.69 331.508  28
   0 -17 -12 29456.4 586.835  11
   0  17 -12 31481.7 631.075  60
   0  17 -12 28981.6 739.554  20
   0 -17  12 29809.8 621.252  23
   0 -17  12 29316.2 592.897  49
   0 -17  12 28784.6 637.329  50
   0  17 -12 28575.2 579.960  56
   0  17 -13 1526.18 123.159  60
   0 -17  13 1386.00 115.819  23
   0 -17  13 1631.49 136.228  50
   0 -17 -13 1554.32 115.474  11
   0 -17 -13 1593.24 116.138  12
   0  17 -13 1359.86 151.637  20
   0 -17  14 30104.2 516.800  24
   0  17 -14 31080.5 585.645  20
   0 -17  14 32322.5 551.216  50
   0 -17 -14 30321.4 496.662  11
   0 -17 -14 32658.9 496.898  12
   0 -18   0 241906. 3230.14  51
   0  18   0 239147. 2940.98  52
   0 -18   0 217798. 3367.29  25
   0 -18   0 235269. 2927.56  22
   0 -18   0 227505. 3304.87  26
   0  18   0 242706. 2995.35  21
   0 -18   0 252641. 3173.62  49
   0  18   0 245377. 3216.07  41
   0  18   0 233359. 3324.43  39
   0  18   0 234863. 3274.74  38
   0 -18   0 230930. 3081.78  29
   0  18   1 7069.30 378.885  38
   0  18  -1 7921.37 408.321  38
   0  18  -1 7367.21 295.879  56
   0  18   1 6931.43 276.911  52
   0  18  -1 7542.60 303.681  52
   0 -18   1 7397.40 333.847  29
   0 -18  -1 7386.41 349.427  29
   0  18   1 7280.33 297.402  21
   0  18  -1 7035.53 307.413  21
   0 -18  -1 7929.40 372.927  49
   0  18   1 7558.26 417.467  39
   0  18  -1 7181.08 377.374  41
   0 -18   1 7091.32 424.723  25
   0 -18   1 7667.30 305.181  22
   0 -18  -1 7377.49 428.755  25
   0 -18  -1 6862.08 393.958  26
   0 -18   1 8581.90 440.332  26
   0 -18  -1 6454.09 360.982  51
   0 -18   1 7119.46 369.204  51
   0 -18   1 7768.14 356.398  49
   0 -18   2 120656. 2162.78  25
   0 -18   2 128353. 1829.18  22
   0 -18  -2 120624. 2154.03  25
   0 -18  -2 124407. 2110.73  26
   0  18  -2 136498. 2139.50  38
   0  18   2 134044. 2064.24  38
   0 -18  -2 135730. 1781.62  12
   0  18  -2 128208. 1820.83  52
   0 -18  -2 128491. 1977.47  29
   0  18  -2 134526. 1888.97  21
   0 -18  -2 133715. 2013.35  49
   0  18   2 126096. 2116.60  39
   0  18  -2 139117. 2167.28  39
   0  18  -2 131811. 2093.71  41
   0 -18   2 120265. 1962.31  51
   0 -18  -2 120947. 2046.67  50
   0 -18   2 136764. 1946.02  49
   0  18  -2 130593. 1821.68  56
   0 -18  -3 10241.9 509.321  25
   0 -18   3 11788.3 403.897  22
   0 -18   3 10793.2 525.394  25
   0 -18  -3 10167.1 485.108  26
   0  18  -3 11144.2 412.515  21
   0 -18  -3 12211.8 489.081  49
   0  18  -3 12217.4 519.399  39
   0  18  -3 11412.1 502.096  41
   0  18   3 11865.5 512.259  39
   0  18   3 11424.6 537.337  40
   0  18   3 12300.9 482.070  38
   0 -18  -3 11178.0 362.311  12
   0  18  -3 11056.6 387.112  52
   0 -18  -3 11367.1 461.244  29
   0 -18   3 12564.3 439.476  49
   0 -18   3 10483.5 435.529  51
   0 -18  -3 11348.6 500.320  50
   0  18  -3 11698.0 398.482  56
   0 -18   4 136162. 2247.39  45
   0 -18   4 124878. 2275.94  25
   0 -18   4 140576. 2011.19  22
   0 -18  -4 145479. 2211.21  49
   0  18  -4 149739. 2078.26  21
   0 -18  -4 144688. 2067.44   7
   0  18  -4 150420. 2292.05  39
   0  18   4 151917. 2406.11  40
   0  18  -4 137492. 2267.14  41
   0  18   4 147845. 2300.54  39
   0  18  -4 150839. 2316.24  38
   0 -18  -4 146082. 1941.14  12
   0 -18  -4 140247. 1896.45  11
   0  18  -4 146760. 2008.77  52
   0 -18  -4 141135. 2167.10  29
   0 -18   4 134657. 2106.67  50
   0 -18   4 135261. 2083.65  51
   0 -18   4 148241. 2070.98  49
   0 -18  -4 132207. 2231.75  50
   0  18  -4 142045. 1998.32  56
   0  18  -5 23274.3 637.333  21
   0 -18  -5 21550.9 640.334   6
   0 -18  -5 22777.4 624.141   7
   0 -18   5 22469.1 739.292  45
   0  18   5 22575.8 720.420  39
   0  18   5 23643.5 795.628  40
   0  18  -5 25395.2 783.562  41
   0  18  -5 25607.8 759.951  39
   0  18  -5 25112.5 763.869  38
   0  18  -5 23007.0 604.110  56
   0 -18   5 24310.2 632.250  49
   0 -18   5 23054.0 671.007  50
   0 -18   5 23136.7 647.946  51
   0 -18  -5 20584.9 718.091  50
   0  18  -5 24130.9 607.736  52
   0 -18  -5 23014.3 567.347  12
   0 -18  -5 23278.9 547.858  11
   0 -18   5 24482.6 627.525  22
   0 -18  -5 24507.2 738.640  49
   0 -18  -6 146574. 2102.57   7
   0  18  -6 140802. 2057.67  56
   0 -18  -6 146199. 2293.18  49
   0  18  -6 146388. 1981.42  60
   0 -18   6 142436. 2122.24  51
   0 -18   6 138803. 2141.57  50
   0 -18   6 154892. 2111.13  49
   0 -18  -6 149316. 1981.11  11
   0 -18  -6 148455. 2002.77  12
   0  18  -6 147727. 2142.61  21
   0 -18   6 144843. 2079.36  22
   0  18  -7 484.389 160.267  20
   0  18  -7 728.805 144.774  21
   0  18  -7 696.492 120.898  52
   0 -18  -7 817.453 131.727   7
   0  18  -7 555.031 123.142  56
   0 -18   7 608.233 120.777  51
   0 -18   7 714.413 150.617  50
   0  18  -7 426.160 100.395  60
   0 -18  -7 641.076 153.330  49
   0 -18   7 742.361 124.562  49
   0 -18  -7 817.569 116.141  11
   0 -18  -7 649.903 117.995  12
   0 -18   7 441.926 123.198  23
   0 -18   8 8284.68 362.956  23
   0 -18   8 8777.75 363.888  22
   0 -18   8 8158.32 373.849  50
   0 -18   8 7925.19 343.027  51
   0 -18   8 8698.58 352.935  49
   0  18  -8 8197.72 327.661  60
   0 -18  -8 9043.49 336.593  13
   0 -18  -8 8243.82 325.274  12
   0 -18  -8 8726.18 324.851  11
   0  18  -8 8584.78 341.406  52
   0  18  -8 8206.09 452.300  20
   0  18  -8 8404.77 377.320  21
   0 -18  -8 8762.05 355.333   7
   0 -18   9 2099.73 194.992  50
   0 -18   9 1925.16 168.646  49
   0 -18   9 1726.89 159.155  51
   0  18  -9 1892.03 165.739  60
   0 -18  -9 1781.15 150.635  11
   0 -18  -9 1637.33 153.297  12
   0 -18  -9 1927.67 154.191  13
   0  18  -9 1887.79 164.086  52
   0  18  -9 1764.42 224.969  20
   0 -18  -9 1713.72 157.007   7
   0  18 -10 19222.1 497.560  60
   0 -18  10 17827.4 524.411  50
   0 -18  10 17152.0 466.898  51
   0 -18  10 18272.7 485.491  49
   0  18 -10 18845.6 469.417  52
   0 -18  10 18055.0 511.022  23
   0  18 -10 18789.1 638.764  20
   0 -18 -10 18277.4 475.485  12
   0 -18 -10 19694.0 476.856  11
   0  18 -10 18697.0 497.889  56
   0  18 -11 651.885 104.872  60
   0  18 -11 637.764 101.314  56
   0 -18  11 788.937 116.991  23
   0  18 -11 612.166 144.531  20
   0 -18 -11 712.747 99.4340  11
   0 -18 -11 675.654 101.644  12
   0 -18  11 692.489 119.587  50
   0 -18  11 584.163 95.3527  49
   0 -18  12 14556.0 404.371  50
   0 -18  12 14370.2 382.692  23
   0  18 -12 14984.7 476.768  20
   0 -18 -12 13916.7 350.529  11
   0  18 -13 70.0171 69.9263  20
   0 -18 -13 95.0984 52.5938  12
   0 -18 -13 55.3494 48.0719  11
   0 -18  13 56.0871 51.6809  23
   0 -18  13 39.9634 54.9596  24
   0 -18  13 133.717 61.4903  50
   0 -18  14 9096.98 208.813  24
   0  19   0 649.573 145.874  38
   0  19   0 774.428 160.589  39
   0 -19   0 64.5021 101.237  51
   0 -19   0 25.6598 76.6545  26
   0 -19   0 222.675 115.998  25
   0 -19   0 36.3901 57.8250  22
   0  19   0 975.924 127.604  21
   0  19   0 609.297 106.300  52
   0  19   0 7.02085 71.8271  41
   0 -19   0-6.15855 97.4993  49
   0 -19   0 128.924 85.7584  29
   0  19  -1 39227.5 992.347  38
   0  19   1 38554.6 963.110  38
   0  19  -1 39300.2 781.313  52
   0  19   1 39582.5 746.895  52
   0 -19   1 37003.3 913.342  51
   0 -19   1 35775.0 1021.98  25
   0 -19  -1 37771.5 984.305  26
   0 -19  -1 33870.6 991.305  25
   0 -19   1 37647.2 993.966  26
   0 -19   1 37536.2 763.643  22
   0  19  -1 38646.6 809.999  21
   0  19   1 37663.8 769.229  21
   0  19  -1 39133.9 953.376  41
   0  19   1 40830.4 1026.90  39
   0 -19   1 40370.8 882.525  49
   0 -19  -1 42540.8 931.547  49
   0 -19   1 38828.1 843.253  29
   0 -19  -1 40394.6 890.013  29
   0  19  -2 2035.81 226.688  38
   0  19   2 2072.62 217.571  38
   0  19  -2 1879.73 167.220  52
   0  19  -2 2071.24 222.407  41
   0  19   2 2011.69 242.712  40
   0  19  -2 2125.89 236.303  39
   0  19   2 2016.42 230.598  39
   0  19  -2 1892.97 161.232  56
   0 -19  -2 1982.01 229.366  50
   0 -19   2 2142.14 200.605  49
   0 -19   2 2101.92 211.647  51
   0  19  -2 1975.83 179.877  21
   0 -19  -2 1668.91 198.476  49
   0 -19  -2 1808.67 192.389  29
   0 -19   2 2119.59 172.025  22
   0 -19  -2 1839.89 226.933  25
   0 -19   2 2190.04 249.099  25
   0 -19  -2 1767.28 210.722  26
   0 -19   2 2052.31 231.390  26
   0  19  -3 76757.3 1486.58  39
   0  19   3 74253.5 1474.06  39
   0  19   3 72139.5 1526.72  40
   0  19  -3 73985.8 1446.60  41
   0 -19   3 67356.8 1096.17  13
   0 -19  -3 73012.6 1150.27  12
   0 -19  -3 73388.5 1366.07  49
   0  19  -3 70537.7 1197.22  52
   0 -19   3 63557.0 1464.61  25
   0 -19   3 72958.8 1216.60  22
   0 -19  -3 67211.9 1396.56  50
   0 -19   3 68605.9 1313.05  51
   0 -19   3 76258.3 1289.69  49
   0  19  -3 74117.8 1260.54  21
   0 -19  -3 70916.1 1333.51  29
   0  19  -3 75285.6 1214.02  56
   0 -19   4 10022.2 380.549  22
   0 -19   4 9464.11 499.199  25
   0 -19  -4 9758.98 396.565   7
   0  19   4 10065.3 516.611  40
   0  19  -4 10104.7 481.802  41
   0  19  -4 9425.17 390.029  21
   0  19  -4 10531.5 494.615  38
   0 -19  -4 10499.2 466.046  49
   0  19  -4 10087.4 380.939  52
   0 -19  -4 9495.25 340.671  12
   0  19  -4 9921.54 374.114  56
   0 -19   4 9609.53 417.195  51
   0 -19  -4 9039.81 467.546  50
   0 -19   4 10326.4 401.656  49
   0 -19  -4 9500.96 435.497  29
   0  19  -5 19738.1 553.266  56
   0  19  -5 20578.9 559.784  52
   0 -19   5 19593.5 557.793  22
   0 -19  -5 19589.2 509.076  12
   0 -19  -5 19742.7 492.462  11
   0  19  -5 20953.0 597.145  21
   0 -19   5 21353.4 635.371  50
   0 -19   5 21414.1 589.726  49
   0 -19   5 20605.6 612.331  51
   0 -19  -5 18343.0 670.242  50
   0 -19  -5 21029.7 673.797  49
   0 -19  -5 20062.6 582.260   7
   0 -19  -6 65207.6 1310.32  49
   0 -19  -6 64746.9 1077.85  12
   0 -19  -6 64517.8 1050.09  11
   0  19  -6 64619.1 1190.29  21
   0 -19   6 62850.4 1187.09  51
   0 -19   6 66449.0 1160.55  49
   0 -19   6 66425.5 1241.72  50
   0 -19   6 63914.7 1144.21  23
   0 -19   6 62056.4 1135.67  22
   0 -19  -6 63344.3 1157.80   7
   0  19  -6 64589.2 1143.13  56
   0  19  -7 19854.9 553.863  56
   0 -19  -7 20899.4 668.497  49
   0  19  -7 20042.0 545.945  52
   0 -19   7 20314.4 566.987  23
   0 -19   7 20876.7 565.716  49
   0 -19   7 18173.7 548.921  51
   0 -19   7 20427.4 611.482  50
   0 -19  -7 20123.9 516.565  12
   0 -19  -7 20376.0 502.065  11
   0 -19  -7 19886.1 531.800  13
   0  19  -7 20498.4 509.068  60
   0  19  -7 20953.4 720.826  20
   0  19  -7 21553.2 611.066  21
   0 -19  -7 20631.2 566.790   7
   0  19  -8 16303.5 487.549  56
   0  19  -8 17153.5 482.260  52
   0 -19   8 15933.0 489.424  23
   0 -19  -8 16619.9 459.308  12
   0 -19  -8 16961.4 459.029  13
   0 -19  -8 16521.5 441.622  11
   0  19  -8 16898.8 455.733  60
   0 -19  -8 17271.9 489.685   7
   0  19  -8 17444.0 639.564  20
   0  19  -8 16530.4 524.335  21
   0 -19   8 15412.0 477.002  51
   0 -19   8 15870.1 518.338  50
   0 -19   8 16910.3 485.668  49
   0 -19   9 25411.0 590.086  49
   0 -19   9 23589.9 581.757  51
   0 -19   9 24637.1 639.430  50
   0 -19  -9 25123.7 568.095  12
   0 -19  -9 25717.8 555.182  11
   0 -19  -9 25470.1 547.143  13
   0  19  -9 26604.7 582.411  60
   0  19  -9 26677.7 593.779  52
   0  19  -9 25168.6 754.056  20
   0 -19  -9 25098.3 571.472   7
   0  19 -10 17772.0 462.903  56
   0  19 -10 17023.6 438.594  60
   0 -19  10 17537.1 496.967  50
   0 -19 -10 16430.4 412.367  11
   0 -19 -10 16935.9 432.940  12
   0  19 -10 17902.0 592.783  20
   0  19 -10 17268.2 429.593  52
   0 -19  11 4314.56 213.812  23
   0 -19  11 4466.83 230.109  50
   0  19 -11 4577.32 204.482  60
   0  19 -11 4434.41 271.290  20
   0 -19 -11 4504.12 198.347  12
   0 -19 -11 4119.22 184.215  11
   0 -19 -12 8879.03 245.647  11
   0 -19  12 9182.16 292.994  50
   0 -19  12 9191.94 273.958  23
   0  19 -12 9824.02 346.027  20
   0 -19  13 15833.6 345.985  50
   0 -19  13 16193.7 321.255  23
   0 -19  13 16810.7 334.487  24
   0  19 -13 16048.2 371.300  20
   0  20   0 38817.0 776.504  52
   0 -20   0 44272.3 942.968  49
   0 -20   0 37875.8 945.054  51
   0 -20   0 42017.5 898.875  29
   0 -20   0 40414.4 763.071  22
   0  20   0 41532.4 823.589  21
   0  20   1 18604.7 476.612  52
   0  20  -1 19393.7 510.203  52
   0 -20   1 18362.2 488.218  22
   0 -20   1 19595.8 587.292  49
   0 -20  -1 19048.9 595.669  49
   0 -20   1 16592.4 591.146  51
   0 -20  -1 17711.8 563.578  29
   0  20  -1 17901.2 514.300  21
   0  20   1 17531.6 488.392  21
   0  20  -2 13664.9 430.103  52
   0 -20   2 12928.9 415.076  22
   0 -20   2 12951.4 391.135  13
   0 -20   2 12598.3 500.713  51
   0 -20  -2 12054.5 527.817  50
   0 -20  -2 12190.7 473.615  29
   0 -20  -2 12737.5 495.389  49
   0 -20   2 13679.3 478.501  49
   0  20  -2 13493.1 447.179  21
   0  20  -3 3400.95 217.190  56
   0 -20  -3 3051.36 252.980  49
   0  20  -3 3414.07 223.547  52
   0 -20   3 3551.84 222.916  22
   0 -20   3 3083.05 250.196  51
   0 -20  -3 2809.92 272.215  50
   0 -20  -3 3550.32 261.372  29
   0  20  -3 3691.71 243.386  21
   0 -20  -4 3951.60 285.219  49
   0 -20  -4 3646.15 208.785  12
   0  20  -4 4122.23 244.679  52
   0 -20   4 3828.26 232.168  23
   0 -20   4 3617.75 230.001  22
   0  20  -4 4115.13 239.327  56
   0 -20   4 3682.28 243.433  49
   0 -20   4 3572.91 258.568  51
   0 -20  -4 3604.54 298.305  50
   0  20  -4 3540.92 243.740  21
   0 -20  -4 3740.64 249.986   7
   0 -20  -5 2113.29 224.917  49
   0 -20  -5 2310.10 171.005  12
   0  20  -5 2285.92 192.100  52
   0 -20   5 2204.65 184.780  22
   0 -20   5 1897.87 173.553  23
   0  20  -5 2154.06 182.390  56
   0 -20   5 2192.96 216.421  50
   0 -20   5 2078.93 202.505  51
   0 -20   5 2490.29 202.874  49
   0 -20  -5 2316.64 201.159   7
   0  20  -5 2766.47 217.866  21
   0  20  -6 12991.4 455.692  21
   0 -20   6 11667.5 441.805  51
   0 -20   6 12912.6 430.110  49
   0 -20   6 11948.8 468.070  50
   0 -20   6 12101.1 416.799  23
   0 -20   6 12474.6 423.784  22
   0 -20  -6 12069.8 380.616  12
   0 -20  -6 12068.4 408.455  13
   0  20  -6 12242.9 419.000  56
   0 -20  -6 12171.7 429.721   7
   0 -20  -6 11746.2 484.151  49
   0 -20  -7 599.464 96.2202  11
   0 -20  -7 662.957 115.324  13
   0 -20  -7 594.736 105.344  12
   0  20  -7 725.189 125.378  52
   0 -20   7 562.663 112.211  23
   0  20  -7 612.204 120.455  56
   0 -20   7 616.087 131.445  50
   0 -20   7 901.237 125.938  49
   0 -20   7 548.179 115.516  51
   0  20  -7 626.393 163.612  20
   0 -20   7 664.098 119.811  22
   0  20  -7 570.045 134.254  21
   0 -20  -7 739.437 121.822   7
   0  20  -8 178.986 69.8037  60
   0  20  -8 124.765 86.2549  56
   0  20  -8 45.3490 117.891  20
   0 -20   8 172.974 100.826  50
   0 -20   8 159.041 80.5950  51
   0  20  -8 101.242 81.3943  52
   0 -20   8 123.077 89.0944  23
   0 -20  -8 113.763 75.0586  13
   0 -20  -8 97.6070 64.5216  11
   0 -20  -8 123.716 73.9744  12
   0 -20  -8 200.637 84.4927   7
   0 -20   8 129.162 76.2804  49
   0  20  -9 8704.97 411.218  20
   0  20  -9 8795.24 288.549  60
   0 -20  -9 8297.55 276.167  13
   0 -20  -9 8495.98 277.074  11
   0 -20  -9 8386.84 293.050  12
   0 -20   9 8575.78 323.983  23
   0 -20   9 8144.02 340.409  50
   0 -20   9 7795.48 294.336  51
   0  20  -9 8414.22 301.149  52
   0 -20  -9 8694.82 297.204   7
   0  20 -10 110.353 61.7305  52
   0  20 -10 52.3151 95.9577  20
   0 -20 -10 158.622 67.3381  12
   0 -20 -10 199.921 63.3425  11
   0 -20  10 154.039 81.7486  50
   0 -20 -11 15661.6 353.509  12
   0 -20  11 13948.7 386.591  50
   0  20 -11 15052.1 454.464  20
   0 -20  11 14437.0 367.742  23
   0 -20  12 3367.66 160.755  50
   0  20 -12 3182.81 175.104  20
   0 -20  12 3279.98 143.833  23
   0  21   0 59.6817 71.6122  21
   0  21   0 87.6135 72.7601  52
   0 -21   0 195.844 90.7032  29
   0 -21   0 153.816 102.464  49
   0 -21   1 4810.45 235.904  22
   0 -21   1 4821.57 241.796  13
   0 -21  -1 5179.57 304.761  49
   0 -21   1 5044.34 291.906  49
   0 -21  -1 4878.78 285.963  29
   0  21   1 4900.80 229.964  52
   0  21  -1 5203.87 256.667  52
   0 -21   1 4711.29 308.087  51
   0  21   1 4641.08 237.448  21
   0  21  -1 4959.06 262.520  21
   0 -21  -1 5035.32 285.372   7
   0 -21   2 65459.8 1081.05  22
   0 -21   2 61382.2 1024.96  23
   0 -21   2 62687.1 1029.48  13
   0 -21  -2 62993.4 1191.71  29
   0  21  -2 67668.6 1112.51  52
   0  21  -2 64008.2 1127.82  21
   0 -21   2 59254.8 1216.55  51
   0 -21  -2 63404.5 1312.10  50
   0 -21  -2 60514.6 1141.25   7
   0 -21  -2 65895.1 1232.73  49
   0 -21   2 67235.4 1191.58  49
   0 -21   3 4294.13 259.470  49
   0 -21  -3 4421.97 291.635  49
   0 -21   3 4407.79 240.306  22
   0 -21   3 4134.20 223.776  23
   0  21  -3 4063.50 251.796  21
   0 -21  -3 3732.17 299.558  50
   0 -21   3 4163.82 285.321  51
   0  21  -3 3841.02 231.386  52
   0 -21  -4 13328.4 500.725  49
   0 -21   4 12959.5 418.671  22
   0 -21   4 13244.9 414.233  23
   0 -21   4 12334.7 470.412  51
   0 -21  -4 12316.8 526.417  50
   0 -21   4 13543.3 448.894  49
   0  21  -4 12798.1 446.665  21
   0 -21  -4 13639.8 459.936   7
   0  21  -4 14417.8 445.357  52
   0 -21   5 482.671 103.403  49
   0 -21  -5 508.059 126.999  49
   0 -21   5 590.679 109.436  22
   0  21  -5 545.424 122.132  21
   0 -21   5 621.738 138.981  50
   0 -21   5 440.619 111.612  51
   0 -21   5 479.149 109.463  23
   0 -21  -5 576.926 121.725   7
   0  21  -5 598.560 123.684  52
   0  21  -6 1172.57 143.713  52
   0 -21  -6 1227.60 163.780  49
   0  21  -6 1329.63 158.168  21
   0  21  -6 1422.34 202.512  20
   0 -21   6 1043.52 130.863  49
   0 -21   6 891.869 134.664  51
   0 -21   6 1118.69 161.543  50
   0 -21  -6 994.570 121.137  12
   0 -21  -6 1397.56 147.606  13
   0  21  -6 1409.41 149.114  56
   0 -21   6 1211.20 138.601  23
   0 -21   6 1226.09 143.069  22
   0 -21  -6 1186.91 148.023   7
   0 -21  -7 394.783 100.643   7
   0 -21   7 350.553 97.8641  23
   0  21   7 404.378 78.6494  53
   0 -21  -7 349.667 89.1458  12
   0 -21  -7 384.000 94.1842  13
   0  21  -7 422.895 114.391  21
   0  21  -7 552.951 151.744  20
   0 -21   7 422.526 99.7254  51
   0 -21   7 696.948 138.388  50
   0 -21   8 2290.56 170.149  23
   0  21  -8 2305.86 167.661  52
   0 -21  -8 2375.94 165.407   7
   0  21  -8 2281.22 224.872  20
   0 -21   8 2222.34 189.948  50
   0 -21   8 1866.64 155.912  51
   0 -21  -8 2053.79 148.417  13
   0 -21  -8 2159.73 149.605  12
   0 -21  -9 649.756 90.8945  12
   0  21  -9 821.923 103.482  52
   0 -21   9 808.387 107.188  23
   0 -21   9 753.831 119.741  50
   0  21  -9 706.394 138.010  20
   0 -21  10 734.809 106.915  50
   0  21 -10 698.418 83.6089  52
   0  21 -10 609.816 116.294  20
   0  21 -11 737.186 103.059  20
   0 -21  11 754.482 91.2378  50
   0 -21  12 36143.9 526.468  23
   0 -22   0 5081.15 278.917   7
   0 -22   0 5495.11 300.050  49
   0  22   0 5322.93 244.384  52
   0  22   0 4888.85 245.681  21
   0 -22   0 5288.79 252.289  13
   0 -22   1 488.667 98.8196  13
   0 -22  -1 413.567 102.870  13
   0 -22  -1 372.540 113.817  49
   0 -22   1 512.701 118.646  49
   0 -22  -1 602.712 120.517   7
   0  22   1 476.718 86.8775  52
   0  22  -1 479.078 98.6652  52
   0 -22   1 488.238 85.7970  22
   0  22  -1 451.523 99.7183  21
   0 -22  -1 494.543 107.484  29
   0  22  -2 148.039 84.5596  52
   0 -22  -2 62.2714 75.6924  13
   0 -22   2 156.251 70.5113  13
   0 -22  -2 107.994 86.2847  49
   0 -22  -2 328.323 111.161   7
   0 -22   2 167.650 111.092  51
   0 -22  -2 144.732 120.586  50
   0 -22   2 27.2938 61.4368  22
   0  22  -2 104.109 86.4018  21
   0 -22   3 80.9853 58.8509  23
   0 -22  -3 57.9520 79.2881  13
   0 -22   3 85.5850 71.1190  49
   0 -22  -3 135.248 90.9749  49
   0 -22   3 270.161 82.0212  22
   0  22  -3 102.351 84.6610  21
   0 -22   3 92.7833 95.0281  51
   0 -22  -3 98.3609 115.030  50
   0 -22  -3 87.6039 119.795  28
   0 -22   4 5621.07 305.155  51
   0 -22   4 5628.02 251.840  23
   0 -22   4 6227.77 273.951  22
   0  22  -4 6256.36 282.591  52
   0 -22  -4 6482.70 287.406  13
   0 -22  -4 5634.53 359.126  28
   0  22  -4 6335.64 297.525  21
   0 -22  -4 6169.67 300.587   7
   0 -22  -4 6371.91 326.076  49
   0  22  -5 18888.8 523.765  21
   0 -22   5 17988.0 536.001  51
   0 -22   5 18567.7 489.576  22
   0 -22   5 19237.9 482.090  23
   0 -22  -5 18740.7 519.931   7
   0  22  -5 18508.1 497.277  52
   0  22  -6 3122.59 263.175  20
   0  22  -6 3060.89 211.255  21
   0 -22  -6 3031.01 202.617   7
   0 -22   6 3336.67 233.870  50
   0 -22   6 2618.95 194.624  51
   0 -22   6 2802.82 180.745  23
   0 -22  -6 3011.37 191.423  13
   0  22  -6 2900.95 193.860  52
   0 -22   7 4964.72 270.355  50
   0 -22   7 3993.20 217.989  51
   0 -22   7 4977.49 228.470  23
   0 -22  -7 4423.27 222.781   7
   0 -22  -7 4896.73 220.955  13
   0  22  -7 4805.30 298.042  20
   0  22  -8 5793.08 306.829  20
   0 -22  -8 5396.89 220.738   7
   0  22  -8 6102.74 241.838  52
   0 -22  -8 5868.01 219.641  13
   0 -22   8 5469.15 229.322  23
   0 -22   8 5581.71 269.420  50
   0 -22   9 23309.5 538.709  50
   0 -22   9 23516.6 484.107  23
   0  22  -9 24366.7 481.632  52
   0  22  -9 24751.1 605.041  20
   0  22 -10 5396.11 240.037  20
   0 -22  10 5369.93 216.406  50
   0 -22  10 5710.76 195.171  23
   0 -23   0 30.1204 65.6554  13
   0 -23   0 37.9275 83.3310   7
   0  23   0 38.3925 57.6116  52
   0  23   0 71.7870 71.2051  21
   0 -23  -1 7881.18 398.586  50
   0 -23   1 8532.61 293.232  13
   0 -23  -1 8260.29 309.101  13
   0 -23  -1 8354.72 341.276   7
   0 -23   1 8316.11 333.839   7
   0  23  -1 8162.79 300.167  52
   0  23  -1 8131.13 307.439  21
   0 -23  -2 5147.15 321.495  50
   0 -23  -2 5044.83 243.309  13
   0 -23   2 4952.51 210.957  13
   0 -23  -2 5207.70 269.960   7
   0 -23   2 5139.06 257.649   7
   0  23  -2 5160.19 243.064  52
   0  23  -2 5418.16 255.571  21
   0  23  -3 138.751 82.5643  21
   0 -23   3 165.855 87.0185   7
   0 -23  -3 150.332 114.798  50
   0 -23  -3 120.178 80.2721  13
   0  23  -3 201.902 82.3723  52
   0 -23  -3 108.074 107.209  28
   0 -23  -4 7781.93 391.175  28
   0 -23  -4 8173.81 303.789  13
   0 -23  -4 7876.48 320.507   7
   0 -23   4 7195.19 280.850   7
   0  23  -4 7121.30 290.896  52
   0  23  -4 7334.05 304.729  21
   0  23  -5 1822.91 160.905  21
   0  23  -5 1856.79 204.244  20
   0 -23   5 1785.76 161.180  51
   0 -23  -5 1767.70 201.922  28
   0 -23  -5 1854.19 160.770   7
   0 -23   5 2054.97 145.702   7
   0  23  -5 2062.35 162.780  52
   0  23  -6 23360.4 521.003  52
   0 -23   6 21511.4 450.645   7
   0  23  -6 23821.5 653.270  20
   0  23   6 21540.2 461.202  53
   0 -23   6 22655.0 481.725  23
   0 -23   6 21881.2 573.119  50
   0 -23   6 19965.4 505.560  51
   0 -23  -6 23056.1 525.118   7
   0 -23  -6 22248.6 496.631  13
   0 -23   7 142.856 82.7036  50
   0  23  -7 70.1623 94.1227  20
   0 -23  -7 37.3077 62.3013   7
   0 -23  -7 193.423 66.5604  13
   0 -23   7 192.570 65.7445  23
   0 -23   8 10218.1 280.796  23
   0  23  -8 10388.8 370.778  20
   0  23  -8 10592.6 294.357  52
   0 -23  -8 10059.6 266.188  13
   0 -23   9 17312.8 408.061  50
   0  23  -9 17587.0 442.744  20
   0 -23   9 17379.4 354.584  23
   0  23  -9 18274.0 365.428  52
   0 -23  10 12012.7 246.185  23
   0 -24   0 1780.85 159.630   7
   0 -24   0 1769.45 134.836  13
   0  24   0 1577.71 121.443  52
   0  24  -1 9114.51 301.396  21
   0  24  -1 9643.02 300.466  52
   0 -24  -1 9138.60 403.194  50
   0 -24   1 9816.38 338.559   7
   0 -24  -1 9529.32 342.497   7
   0 -24   1 8972.71 279.948  13
   0 -24  -1 9399.78 307.400  13
   0 -24   2 5211.81 196.636  13
   0 -24  -2 5477.44 236.901  13
   0  24  -2 5551.96 232.832  52
   0  24  -2 5403.00 237.604  21
   0 -24  -2 5180.02 302.104  50
   0 -24  -2 5965.09 269.029   7
   0 -24   2 5334.34 244.228   7
   0 -24  -2 5862.02 330.484  28
   0 -24  -3 24225.7 529.193  13
   0  24  -3 23815.7 525.417  52
   0  24  -3 24397.2 539.963  21
   0 -24   3 24289.8 534.102   7
   0 -24  -3 24537.8 679.475  28
   0 -24  -4 11676.1 318.807  14
   0 -24  -4 11392.7 337.962  13
   0  24  -4 11383.0 347.638  21
   0  24  -4 11162.6 338.260  52
   0 -24   4 10628.8 318.388   7
   0 -24  -4 11451.3 360.240   7
   0 -24  -4 11401.7 443.793  28
   0 -24   5 8411.65 258.186   7
   0  24  -5 9319.55 298.456  52
   0  24  -5 9265.71 381.011  20
   0 -24  -5 9050.10 303.735   7
   0  24   5 8825.24 274.984  53
   0 -24  -5 8736.53 375.228  28
   0 -24   6 15837.7 338.698   7
   0 -24  -6 18207.7 401.659  13
   0  24  -6 18421.9 417.785  52
   0 -24  -6 17453.0 410.426   7
   0  24   6 16950.6 361.621  53
   0 -24  -6 17389.5 513.013  28
   0  24  -6 19267.8 530.122  20
   0  24  -7 517.792 100.271  20
   0 -24  -7 264.088 88.7691  28
   0 -24   7 349.121 82.7452  50
   0 -24  -7 275.973 62.3045   7
   0 -24  -7 347.757 66.0434  13
   0 -24   7 236.366 47.3090  14
   0  24  -8 13189.6 364.662  20
   0 -24  -8 13391.1 376.268  28
   0 -24   8 12942.9 339.755  50
   0 -24  -8 12944.7 268.822  13
   0  24  -8 13878.7 307.699  52
   0 -25   0 31.4104 86.7957  50
   0 -25   0 21.0408 69.8302   7
   0 -25   0 36.1802 54.5268  13
   0 -25  -1 334.391 74.3856  13
   0 -25   1 405.398 69.5380  13
   0  25  -1 399.113 68.7090  52
   0 -25  -1 338.378 106.557  50
   0 -25  -1 472.948 94.1483   7
   0 -25   1 262.563 77.7948   7
   0 -25  -1 454.080 116.282  28
   0 -25  -2 6881.25 240.287  13
   0  25  -2 6900.69 233.662  52
   0  25  -2 6130.25 222.225  21
   0 -25   2 6719.68 249.363   7
   0 -25  -2 6842.89 264.496   7
   0 -25  -2 6553.49 316.549  28
   0 -25  -3 484.072 84.5387  13
   0 -25  -3 576.996 81.8148  14
   0  25  -3 383.472 77.4395  52
   0  25  -3 422.120 76.7686  53
   0  25   3 509.324 87.3243  53
   0 -25   3 464.887 80.3406   7
   0 -25  -3 397.172 111.580  28
   0 -25   4 789.894 86.9704   7
   0 -25  -4 869.706 97.4010  13
   0  25  -4 869.810 95.9570  52
   0  25  -4 818.908 130.515  20
   0 -25  -4 836.712 99.7646   7
   0  25   4 740.199 90.7071  53
   0 -25  -4 865.906 130.159  28
   0  25  -5 90.3808 76.5424  20
   0  25  -5 173.911 61.1575  52
   0  25   5 115.666 49.9205  53
   0 -25  -5 94.5278 60.0259   7
   0 -25   5 64.5269 44.2149   7
   0 -25  -5 66.3390 77.7413  28
   0  25  -6 216.231 79.2267  20
   0  25  -6 225.761 60.0735  52
   0 -25  -6 178.594 55.7634  13
   0 -25   6 129.154 44.0531  14
   0 -25  -6 209.871 59.3820   7
   0 -25  -6 172.776 76.2421  28
   0  25  -7 4226.18 187.395  20
   0 -25  -7 4411.88 142.483  13
   0 -25   7 3856.89 173.866  50
   0 -25  -7 4244.91 196.554  28
   0  25  -7 4309.69 154.934  52
   0 -26   0 35769.5 719.142  50
   0 -26   0 36312.8 630.652   7
   0 -26   1 16506.8 448.506  28
   0 -26  -1 16043.2 449.119  28
   0 -26  -1 16304.6 362.658  14
   0 -26  -1 15233.6 328.171  13
   0 -26   1 15119.0 429.653  50
   0 -26  -1 15339.8 370.800   7
   0 -26   1 15795.1 365.498   7
   0  26   1 16135.1 373.752  53
   0  26  -1 16100.1 367.457  53
   0 -26  -2 329.053 62.4791  13
   0 -26  -2 337.619 66.5205  14
   0  26  -2 281.952 64.6192  53
   0  26  -2 313.099 56.0389  52
   0  26   2 251.694 68.0570  53
   0 -26  -2 227.687 85.9618  28
   0 -26   2 211.477 61.5596   7
   0 -26  -3 296.387 61.1271  13
   0  26  -3 211.343 52.0175  52
   0  26   3 262.710 63.6982  53
   0  26  -3 315.526 89.5417  20
   0 -26  -3 306.908 83.0654  28
   0 -26   3 274.083 58.5395   7
   0 -26   4 22014.5 386.131   7
   0 -26  -4 22427.3 418.257  13
   0  26  -4 23663.8 420.916  52
   0  26  -4 24888.1 532.646  20
   0 -26  -4 23891.8 445.684   7
   0 -26  -4 23073.1 522.526  28
   0  26   4 23502.4 418.670  53
   0  26  -5 17209.4 334.284  52
   0 -26  -5 16749.4 333.872   7
   0  26  -5 17772.7 407.053  20
   0 -26  -5 17559.7 412.740  28
   0 -26  -6 369.274 47.6376  13
   0 -27   0 25.1607 44.4676   7
   0 -27   0-2.91567 56.7981  28
   0 -27   0-10.8969 42.6776  14
   0 -27  -1 5300.73 212.622  28
   0 -27   1 5597.09 213.631  28
   0 -27   1 5161.92 166.757   7
   0 -27  -1 5349.31 164.364  14
   0 -27  -1 5154.25 175.212   7
   0  27  -1 5358.26 171.498  53
   0  27   1 5521.86 177.719  53
   0  27  -1 5865.74 224.095  20
   0 -27  -1 4963.96 140.229  13
   0  27   2 80.4200 42.1004  53
   0 -27   2 187.706 49.0136  14
   0 -27  -2 69.1473 36.6829  13
   0 -27   2 91.7044 37.4921   7
   0 -27  -2 35.7807 42.5764   7
   0 -27   2 193.200 60.8013  50
   0  27  -2 141.879 60.1307  20
   0  27  -3 15487.0 350.470  20
   0 -27   3 15537.9 292.209  14
   0 -27  -3 15515.8 284.197  13
   1   0 -18 55.2560 49.8397  33
  -1   0  17 126.191 52.2007  51
   1   0 -17 79.1976 63.4798  11
   1   0 -17 104.529 74.6991  61
   1   0 -17 186.399 73.5464  33
  -1   0  16 26.6982 62.8932  51
   1   0 -16 114.234 84.4846  11
   1   0 -16-31.3546 91.4890  61
   1   0 -16-24.4663 95.3224  33
   1   0 -15 39145.5 898.411  61
   1   0 -15 37061.7 841.182  33
   1   0 -14 29.8760 108.031  20
   1   0 -14 44.5228 110.405  47
   1   0 -14 113.014 111.807  61
   1   0 -14-12.7654 131.315  33
   1   0 -13 1661.96 208.881  20
  -1   0  13 1733.74 217.785  35
   1   0 -13 1883.88 216.957  47
  -1   0  13 1623.68 224.658  45
   1   0 -13 1843.07 208.988  61
   1   0 -13 1789.26 244.632  31
   1   0 -13 1802.81 246.773  32
   1   0 -12 10.6089 105.950  32
   1   0 -12 93.5135 59.1498  60
   1   0 -12 48.8393 91.0458  61
   1   0 -12 94.8692 99.8770  20
   1   0 -12-42.5614 113.774  31
  -1   0  12 67.2567 107.019  45
   1   0 -12 129.450 104.623  47
  -1   0  12-27.2109 98.9650  34
  -1   0  12 77.6871 103.412  35
   1   0 -12 39.0235 67.2892   6
   1   0 -11 50717.6 1233.01  32
   1   0 -11 49980.1 1227.03  31
   1   0 -11 49361.8 1069.78  20
   1   0 -11 49904.4 1060.31  47
  -1   0  11 49930.9 1195.98  45
   1   0 -11 54119.4 1065.94   6
   1   0 -11 51449.0 1060.56  61
   1   0 -11 49129.2 883.712  60
  -1   0  11 51806.8 1060.73  34
  -1   0  11 54199.4 1184.21  35
  -1   0  10 233.581 91.0513  34
   1   0 -10 42.1369 96.5914  32
  -1   0  10 61.0236 48.3038  54
   1   0 -10 5.93087 78.4949  47
  -1   0  10 15.7668 90.3567  45
   1   0 -10 51.7945 68.9495   6
   1   0 -10 50.7105 89.4082  31
   1   0 -10 51.6136 85.3288  61
   1   0  -9 1248.87 143.778   6
   1   0  -9 967.495 156.370  31
   1   0  -9 912.505 154.755  32
   1   0  -9 1005.77 99.9049  37
  -1   0   9 804.445 109.063  40
  -1   0   9 664.224 137.554  35
  -1   0   9 703.608 125.845  34
  -1   0   8 48.1604 72.8336  34
  -1   0   8 149.009 91.6002  35
   1   0  -8 207.302 74.7240  42
  -1   0   8-25.3367 61.3322  40
   1   0  -8 154.721 36.0583  41
   1   0  -8 6.09972 76.7078  31
   1   0  -8 60.5293 77.8559  32
   1   0  -8 122.687 46.1449  37
   1   0  -7 26688.8 445.416  41
  -1   0   7 27642.5 551.863  40
   1   0  -7 26972.0 578.039   2
   1   0  -7 27030.3 588.579  42
   1   0  -7 26028.4 639.585  31
   1   0  -7 24762.5 630.107  32
   1   0  -7 26064.7 506.266  37
  -1   0   7 26042.5 599.456  34
  -1   0   7 27188.6 654.368  35
   1   0  -6 40.6518 37.7028  37
  -1   0   6 28.9118 60.2047  34
  -1   0   6 78.9595 67.0664  35
  -1   0   6 727.489 83.3168  40
   1   0  -6 218.860 39.7185  41
   1   0  -6 134.994 56.9436   2
   1   0  -6-6.38003 46.7018  42
   1   0  -6 364.790 87.0316  31
   1   0  -6 390.951 85.4086  32
   1   0  -6 464.393 98.8959  27
  -1   0   5 105327. 1497.17  35
  -1   0   5 114615. 1487.90  34
   1   0  -5 110001. 1441.31  42
   1   0  -5 107313. 1404.38   2
   1   0  -5 112739. 1559.33  27
  -1   0   5 106730. 1417.21  40
   1   0  -5 113244. 1383.36  37
   1   0  -4 207.937 41.8619  37
   1   0  -4 65.3457 41.6012  42
  -1   0   4 64.0102 50.0497  34
  -1   0   4 36.0080 54.9966  35
   1   0  -4 56.2042 52.6891  27
  -1   0   4 168.762 50.5177  40
  -1   0   3 245329. 2658.06  39
   1   0  -3 231567. 2634.33  37
  -1   0   3 219415. 2702.11  34
   1   0  -3 225351. 2660.27  42
   1   0  -3 252870. 2773.05  27
  -1   0   3 246850. 2694.12  40
  -1   0   2 67.9936 37.1096  40
   1   0  -2 62.1251 34.2272  43
  -1   0   2 89.9833 33.9828  39
   1   0  -2 91.2764 39.4184  36
   1   0  -2 53.5126 37.9502  27
   1   0   0 64.9648 16.7989  26
  -1   0   0 29.0035 18.4709  40
   1   0   0 71.2328 21.0106  43
  -1   0   0 19.9931 17.6471  34
   1   0   0 42.8730 18.7815  36
  -1   0  -1 27773.7 400.431  32
  -1   0  -1 26966.9 400.759  31
   1   0   1 26990.1 360.667  44
  -1   0  -1 27681.4 418.251   4
  -1   0  -1 27500.3 342.521  40
  -1   0  -1 27979.9 364.989  39
   1   0   1 27057.6 375.053  36
   1   0   1 27651.3 339.885  45
   1   0   2 87.4393 24.3041  45
   1   0   2 526.718 27.4141  35
  -1   0  -2 304.685 47.2153  31
  -1   0  -2 320.007 46.3715  32
   1   0   2 74.7201 26.5466  44
  -1   0  -2 182.258 29.2099   6
  -1   0  -2 588.023 63.0302   4
  -1   0  -2 87.8946 33.9545   3
  -1   0  -3 314031. 3530.65   2
  -1   0  -3 318655. 3414.50   3
  -1   0  -3 294803. 3414.22  31
  -1   0  -3 277027. 3402.10  32
  -1   0  -3 319874. 3477.53   4
  -1   0  -3 312580. 3326.22   6
   1   0   3 310636. 3306.43  35
   1   0   3 297507. 3233.45  34
   1   0   3 302945. 3350.66  45
  -1   0  -4 13.1307 45.4315  32
  -1   0  -4 43.2313 51.6529   4
  -1   0  -4 17.7451 40.1331   3
  -1   0  -4 123.669 66.6466   2
  -1   0  -4 31.0692 46.7504  31
  -1   0  -4 14.6997 26.1502   6
   1   0   4 45.8553 31.4942  35
   1   0   4 144.834 24.9051  34
   1   0   4 170.400 46.9565  45
  -1   0  -5 65090.4 989.057   3
  -1   0  -5 63965.3 1083.15   2
  -1   0  -5 62836.9 989.275  32
  -1   0  -5 61909.1 989.665  31
  -1   0  -5 67573.8 1050.96   4
  -1   0  -5 64963.7 867.161   6
   1   0   5 64771.1 896.536  35
   1   0   5 63440.9 808.009  34
   1   0   5 64319.8 943.846  45
  -1   0  -6 8.11691 58.7097  32
  -1   0  -6 68.0485 80.8271   2
  -1   0  -6 35.8466 61.1908   3
  -1   0  -6 40.3946 61.7380  31
   1   0   6 23.7742 54.8037  45
   1   0   6 116.113 53.1702  35
  -1   0  -6 51.0366 34.4508   6
  -1   0  -7 100915. 1317.19   6
  -1   0  -7 98246.3 1508.82  32
  -1   0  -7 94111.8 1488.79  31
   1   0   7 101574. 1460.74  45
   1   0   7 97191.9 1248.98  34
   1   0   7 97062.3 1367.34  35
  -1   0  -7 98262.2 1609.76   2
  -1   0  -8 216.672 54.9080   6
  -1   0  -8 1247.18 151.806  31
  -1   0  -8 1033.95 141.904  32
   1   0   8 342.389 87.1136  45
  -1   0  -8 77.9271 90.4875   2
   1   0   8 117.966 59.8465  35
   1   0   9 92447.9 1419.75  35
  -1   0  -9 98201.4 1355.98   6
   1   0   9 92473.2 1504.66  45
  -1   0  -9 92257.9 1685.18   2
  -1   0  -9 93684.2 1430.30  61
  -1   0  -9 99677.5 1649.44  32
  -1   0  -9 89500.1 1378.46  33
  -1   0  -9 98078.0 1630.12  31
  -1   0 -10 39.5011 85.3062  20
  -1   0 -10 375.961 114.791  31
   1   0  10 31.8183 72.9500  45
  -1   0 -10 484.577 126.691  32
  -1   0 -10 466.420 100.976  33
  -1   0 -10 286.534 95.0357   9
  -1   0 -10 199.279 93.1751  10
   1   0  10 46.1537 61.4537  35
  -1   0 -10 102.142 79.2681  61
  -1   0 -10 70.8099 99.5604   2
  -1   0 -10 23.1176 79.1109  16
  -1   0 -11 49919.5 1027.78  16
  -1   0 -11 49455.8 981.635  61
  -1   0 -11 46036.5 1174.45   2
   1   0  11 46409.9 1029.64  45
   1   0  11 44332.1 1013.60  44
  -1   0 -11 49425.1 1168.60  32
  -1   0 -11 48650.4 1153.40  31
  -1   0 -11 47117.2 939.833  33
  -1   0 -11 48014.5 1069.31  20
  -1   0 -11 51621.2 994.303   9
  -1   0 -12 33.8688 93.9063  16
  -1   0 -12 24.6873 90.8156  61
  -1   0 -12 65.9249 103.869  32
  -1   0 -12 46.2197 88.2929  33
   1   0  12 116.825 88.9475  45
  -1   0 -12 64.2785 70.8950  11
  -1   0 -12 165.065 114.912   2
  -1   0 -12 56.5976 94.2085  31
   1   0  12 44.4568 73.0936  44
  -1   0 -12 326.536 107.990   9
  -1   0 -13 32527.5 993.864   2
   1   0  13 32624.4 876.686  44
  -1   0 -13 34395.9 989.732  31
  -1   0 -13 33759.3 975.120  32
  -1   0 -13 35795.7 820.868  33
  -1   0 -13 38391.1 848.365   9
  -1   0 -13 34937.2 841.787  61
  -1   0 -13 34230.9 733.349  11
  -1   0 -13 36965.4 890.650  16
  -1   0 -14 146.530 109.820  33
  -1   0 -14-48.7506 111.278  61
  -1   0 -15 45255.9 895.780  33
  -1   0 -15 44563.0 929.135  61
  -1   0 -16 129.748 83.4287  33
  -1   0 -17 133.713 68.4684  33
   1   1 -18 35083.1 574.071  33
  -1  -1  17 6890.70 214.961  51
  -1   1  17 6376.34 212.150  51
   1   1 -17 7244.78 252.521  11
   1  -1 -17 6858.83 253.376  11
   1   1 -17 6905.85 267.287  33
   1   1 -17 6676.16 273.138  61
  -1   1  16 8121.17 284.592  51
  -1  -1  16 7929.90 276.511  51
   1   1 -16 7428.60 324.296  33
   1  -1 -16 8159.86 325.655  11
   1   1 -16 8398.41 320.790  11
   1   1 -16 8029.26 347.976  61
  -1  -1  15 85.1900 77.2475  51
   1   1 -15 127.764 114.482  61
   1   1 -15 93.1005 101.071  33
   1  -1 -14 559.833 151.918  20
   1   1 -14 565.365 146.770  61
   1   1 -14 395.474 122.403  33
  -1   1  13 31021.3 890.690  35
  -1  -1  13 31420.6 882.023  35
  -1  -1  13 30641.3 910.953  45
   1   1 -13 29837.9 828.665  47
  -1   1  13 31092.8 932.692  45
   1  -1 -13 31222.2 841.606  20
   1   1 -13 31475.0 848.559  20
   1   1 -13 30479.9 819.478  61
   1   1 -13 30458.2 659.815  60
   1   1 -13 30373.3 974.522  31
   1   1 -13 29800.7 966.975  32
   1   1 -12 20091.3 636.937  61
   1   1 -12 19584.2 517.164  60
   1   1 -12 17980.4 734.343  31
   1   1 -12 19213.2 755.800  32
   1  -1 -12 21495.3 646.560   6
  -1   1  12 20616.3 751.329  45
   1   1 -12 19476.3 637.432  47
  -1  -1  12 20104.2 721.123  45
   1  -1 -12 20614.6 658.023  20
   1   1 -12 19113.3 644.893  20
  -1   1  12 20541.9 636.825  34
  -1  -1  12 20895.1 629.024  34
  -1  -1  12 20651.7 701.997  35
  -1   1  12 21082.6 716.331  35
  -1   1  11 16956.0 422.919  54
  -1   1  11 16989.0 567.533  34
  -1  -1  11 17390.5 559.847  34
  -1   1  11 17068.2 624.790  35
  -1  -1  11 17433.7 625.421  35
   1   1 -11 16273.1 561.370  47
  -1   1  11 17590.3 666.269  45
  -1  -1  11 16541.5 637.342  45
   1   1 -11 17080.2 469.272  60
   1   1 -11 17023.9 560.850  61
   1   1 -11 18170.3 550.668   6
   1  -1 -11 17845.4 573.402   6
   1   1 -11 16971.7 576.829  20
   1  -1 -11 16307.8 560.546  20
  -1  -1  11 16782.9 458.228  24
   1   1 -11 16836.3 671.090  31
   1   1 -11 15828.9 651.611  32
  -1   1  10 79.0904 62.0722  40
   1   1 -10 242.389 67.6204  60
   1   1 -10 40.3070 76.2170  61
   1   1 -10 294.924 68.2260  37
   1   1 -10 121.765 58.1651  58
   1   1 -10 84.7721 93.5013  31
  -1  -1  10 156.900 103.832  45
   1   1 -10 52.9074 78.8839  47
  -1  -1  10 52.7198 70.1896  34
  -1  -1  10 101.306 88.1569  35
  -1   1  10 74.1144 81.1793  34
  -1   1  10 75.9806 94.8137  35
   1   1 -10 169.729 73.4714   6
   1  -1 -10 253.463 88.3065   6
   1   1 -10 92.9806 89.4258  32
   1   1  -9 181647. 2717.38  31
   1   1  -9 180457. 2710.65  32
   1  -1  -9 184250. 2333.75  37
   1   1  -9 193568. 2438.30  37
  -1  -1   9 196384. 2737.29  45
  -1   1   9 190910. 2464.06  40
  -1  -1   9 196753. 2705.74  35
  -1  -1   9 198547. 2598.62  34
  -1   1   9 193814. 2730.03  35
  -1   1   9 201064. 2632.42  34
   1  -1  -9 205952. 2621.91   6
   1   1  -9 197576. 2564.05   6
   1   1  -8 87369.9 1502.97  31
   1   1  -8 86086.3 1491.71  32
   1  -1  -8 94546.3 1423.73   6
   1   1  -8 92112.6 1423.85  42
   1  -1  -8 86697.9 1354.83  42
  -1   1   8 93637.1 1517.48  35
  -1   1   8 92054.2 1435.19  34
  -1  -1   8 90037.0 1481.17  35
  -1  -1   8 93875.9 1423.50  34
   1  -1  -8 86220.1 1220.56  37
   1   1  -8 95801.5 1318.82  37
   1   1  -8 94974.9 1382.14   2
   1   1  -8 88680.8 1185.35  41
  -1  -1   8 95597.1 1333.16  40
  -1   1   8 93044.2 1335.99  40
   1   1  -7 22796.4 422.301  41
  -1  -1   7 23254.4 494.713  40
   1  -1  -7 22345.2 373.293  41
  -1   1   7 22942.9 506.647  40
  -1   1   7 22261.4 588.497  35
  -1  -1   7 23380.6 550.738  34
  -1  -1   7 22446.8 577.763  35
  -1   1   7 22241.8 554.603  34
   1  -1  -7 23076.9 516.112  42
   1   1  -7 23239.5 548.978  42
   1   1  -7 21623.5 473.996  37
   1  -1  -7 22897.0 441.296  37
   1   1  -7 22892.6 509.672   2
   1   1  -7 22265.6 583.484  31
   1   1  -7 21516.3 579.976  32
   1   1  -6 21846.8 534.930  32
   1   1  -6 21206.5 527.145  31
  -1   1   6 21784.2 467.025  40
   1  -1  -6 20580.1 355.698  41
  -1  -1   6 22541.6 459.988  40
   1   1  -6 22069.5 400.382  41
  -1   1   6 21081.6 506.514  34
  -1   1   6 20876.6 527.755  35
  -1  -1   6 21906.1 529.328  35
  -1  -1   6 21968.2 500.451  34
   1  -1  -6 20430.8 454.718  42
   1   1  -6 21364.7 488.727  42
   1   1  -6 21440.9 451.151   2
   1  -1  -6 22235.7 569.824  27
   1   1  -6 21206.4 439.621  37
   1  -1  -6 21562.9 408.555  37
  -1  -1   5 22769.2 447.394  40
  -1   1   5 22987.3 459.201  40
   1   1  -5 23464.0 405.345  41
  -1  -1   5 23577.2 489.212  34
  -1   1   5 23453.8 520.859  35
  -1   1   5 22832.2 495.510  34
  -1  -1   5 23236.6 514.037  35
   1  -1  -5 24803.2 504.899  43
   1  -1  -5 24010.7 456.489  42
   1   1  -5 23437.4 479.995  42
   1   1  -5 23101.4 430.524   2
   1  -1  -5 21382.0 530.760  27
   1  -1  -5 24543.1 415.678  37
   1   1  -5 22709.8 436.455  37
  -1  -1   4 333441. 3605.04  40
  -1   1   4 319418. 3608.75  40
  -1   1   4 302309. 3648.85  34
  -1  -1   4 318893. 3638.81  34
   1  -1  -4 302681. 3618.70  43
   1   1  -4 310709. 3606.35  42
   1   1  -4 321880. 3658.74  43
   1  -1  -4 319665. 3579.22  42
   1   1  -4 340999. 3542.52   2
   1  -1  -4 320141. 3723.02  27
   1   1  -4 319106. 3700.35  27
  -1   1   4 323877. 3556.85  39
   1  -1  -4 302219. 3514.23  37
   1   1  -4 326362. 3574.68  37
  -1  -1   3 20374.4 369.291  40
  -1   1   3 19558.4 371.994  40
  -1  -1   3 19724.0 383.167  34
  -1   1   3 19394.5 386.458  34
   1   1  -3 19786.6 385.368  43
   1  -1  -3 19893.7 351.550  42
   1  -1  -3 20763.4 425.254  27
   1   1  -3 21033.4 414.459  27
   1  -1  -3 20419.7 329.066  37
  -1   1   3 21049.4 357.778  39
   1   1  -3 20662.6 355.855  37
  -1  -1   2 449321. 5024.78  40
  -1   1   2 472083. 5043.40  40
   1   1  -2 445974. 5023.05  42
   1   1  -2 457939. 5039.52  43
   1  -1  -2 431128. 5041.28  36
  -1  -1   2 458086. 5045.63  35
   1  -1  -2 510903. 5090.85  26
  -1   1   2 474461. 5024.03  39
   1  -1  -2 480219. 5094.05  27
   1   1  -2 463517. 5060.54  27
   1   1  -1 72477.6 850.998  27
  -1   1   1 69767.2 852.169  39
   1  -1  -1 67929.6 856.640  44
   1  -1  -1 65997.3 842.893  43
   1   1  -1 68122.9 843.854  43
   1   1  -1 66531.1 838.462  42
   1   1  -1 66146.9 839.794  36
  -1  -1   1 69650.7 847.416  34
  -1   1   1 68738.8 853.150  34
  -1  -1   1 69088.1 837.498  35
   1  -1  -1 68053.1 855.908  36
  -1   1   1 70113.9 837.677   5
   1  -1  -1 72644.5 869.063  26
  -1  -1   0 14928.8 246.695   2
   1  -1   0 14954.4 249.891  36
  -1  -1   0 16156.7 240.965  40
  -1   1   0 13724.6 236.808  40
  -1  -1   0 13943.3 218.528  34
   1   1   0 14644.5 225.041  36
  -1  -1   0 15058.2 205.292  35
   1  -1   0 15143.7 231.582  25
   1  -1   0 14717.6 249.032  43
   1   1   0 14750.2 234.216  43
   1   1   0 15543.6 243.018  42
   1  -1   0 15207.3 247.332  44
  -1   1   0 14008.5 247.515   5
   1   1   1 504461. 5761.30  36
  -1  -1  -1 605227. 5893.55   2
  -1  -1  -1 555822. 5761.10   3
  -1   1  -1 513860. 5814.05  32
  -1   1  -1 547661. 5760.96  40
  -1   1  -1 504639. 5779.05  39
   1   1   1 536304. 5742.13  44
   1  -1   1 543793. 5799.86  44
   1  -1   1 550242. 5779.34  45
   1  -1   1 556551. 5762.71  25
  -1   1  -1 590355. 5837.56  31
  -1   1  -2 162075. 1821.85   3
  -1  -1  -2 155877. 1764.41   3
  -1   1  -2 160396. 1907.32   2
  -1   1  -2 152562. 1807.94  31
  -1   1  -2 156412. 1809.31  32
  -1   1  -2 165942. 1724.31   6
  -1   1  -2 166250. 1856.04   4
  -1  -1  -2 160838. 1772.40   6
   1   1   2 149556. 1690.34  35
   1  -1   2 161852. 1714.32  35
  -1   1  -2 154965. 1741.39  38
  -1   1  -2 155911. 1709.75  39
  -1   1  -2 149007. 1667.99  40
   1   1   2 152036. 1730.13  44
   1  -1   2 158125. 1754.09  45
   1   1   2 161357. 1726.67  45
   1  -1   2 154612. 1773.21  44
   1   1   3 40645.1 552.502  35
   1   1   3 40894.7 508.940  34
   1  -1   3 42638.2 560.008  35
  -1   1  -3 45261.6 692.158   4
  -1  -1  -3 44205.8 598.467   6
  -1   1  -3 44819.8 549.578   6
   1  -1   3 41638.7 607.770  44
   1   1   3 42110.8 585.131  45
   1  -1   3 45859.8 609.194  45
  -1   1  -3 45222.9 667.305   3
  -1   1  -3 43579.2 730.788   2
  -1  -1  -3 44262.5 621.364   3
  -1   1  -3 43389.6 541.741  38
  -1   1  -3 40502.7 487.283  39
  -1   1  -3 43442.2 651.474  32
  -1   1  -3 41307.2 640.220  31
   1  -1   4 127269. 1467.20  35
   1   1   4 120103. 1396.37  34
   1   1   4 121031. 1464.06  35
   1  -1   4 124191. 1383.98  34
  -1   1  -4 121005. 1419.45   6
  -1  -1  -4 126500. 1482.99   6
  -1   1  -4 122908. 1629.01   4
   1  -1   4 125365. 1516.39  45
   1   1   4 121419. 1501.11  45
  -1  -1  -4 127494. 1680.93   2
  -1   1  -4 124642. 1678.92   2
  -1   1  -4 118355. 1574.34   3
  -1  -1  -4 129161. 1548.20   3
  -1   1  -4 118402. 1375.59  38
  -1   1  -4 123639. 1571.23  32
  -1   1  -4 115196. 1549.35  31
  -1   1  -5 69383.5 1024.77  31
  -1   1  -5 67323.4 1017.60  32
  -1   1  -5 63320.4 845.051   6
  -1   1  -5 69252.3 1068.15   4
  -1  -1  -5 64802.0 903.976   6
   1  -1   5 70212.5 977.279  45
   1   1   5 64626.6 953.013  45
   1   1   5 63270.3 832.767  34
   1  -1   5 67010.8 912.367  35
   1   1   5 61766.4 900.611  35
   1  -1   5 66467.3 821.661  34
  -1  -1  -5 67485.4 991.137   3
  -1  -1  -5 65656.6 1095.73   2
  -1   1  -5 63346.3 1016.06   3
  -1   1  -5 61645.7 1084.72   2
  -1   1  -6 368948. 4336.45  31
  -1   1  -6 366825. 4339.83  32
  -1   1  -6 375449. 4105.46   6
  -1  -1  -6 363060. 4168.43   6
   1   1   6 366883. 4257.59  45
   1  -1   6 377942. 4274.49  45
   1  -1   6 367214. 4062.03  34
   1   1   6 362233. 4079.71  34
   1  -1   6 375960. 4196.04  35
   1   1   6 375075. 4202.60  35
  -1  -1  -6 376678. 4466.56   2
  -1   1  -6 370978. 4353.14   3
  -1   1  -6 354019. 4446.67   2
  -1   1  -7 97319.5 1511.24  31
  -1   1  -7 101575. 1531.63  32
  -1   1  -7 96002.5 1278.48   6
  -1  -1  -7 101047. 1355.76   6
   1  -1   7 99131.2 1439.44  45
   1   1   7 100184. 1455.48  45
   1   1   7 95135.6 1260.33  34
   1   1   7 98022.2 1388.14  35
   1  -1   7 102554. 1391.80  35
   1  -1   7 101814. 1256.15  34
  -1  -1  -7 100589. 1617.81   2
  -1   1  -7 94687.6 1518.26   3
  -1   1  -7 98283.7 1619.48   2
  -1   1  -8 41422.3 885.949  31
  -1   1  -8 40685.1 886.564  32
  -1  -1  -8 42002.3 740.609   6
  -1   1  -8 41788.8 682.920   6
   1  -1   8 41573.8 830.885  45
   1   1   8 40997.9 835.559  45
   1   1   8 39604.9 772.669  35
   1  -1   8 40986.5 766.104  35
  -1   1  -8 39380.8 939.413   2
  -1  -1  -8 41204.0 959.453   2
   1   1   9 43681.9 862.687  35
   1  -1   9 44846.0 847.716  35
   1  -1   9 43752.9 910.544  45
   1   1   9 44124.9 923.695  45
  -1   1  -9 48710.9 1036.41  32
  -1   1  -9 45571.0 1004.36  31
  -1   1  -9 42426.1 815.760  33
  -1   1  -9 46653.5 758.548   6
  -1  -1  -9 46484.9 824.727   6
  -1  -1  -9 44881.7 1066.56   2
  -1   1  -9 45600.3 1068.50   2
  -1   1  -9 46829.1 871.603  61
  -1   1 -10 38865.1 823.403   9
  -1  -1 -10 38427.8 819.438   9
  -1   1 -10 40548.8 840.641  10
  -1   1 -10 42195.9 874.007  15
  -1  -1 -10 34757.2 821.092  16
  -1   1 -10 36869.7 835.851  16
   1  -1  10 34611.4 767.583  35
  -1  -1 -10 36028.7 991.647   2
  -1   1 -10 36103.2 981.641   2
   1  -1  10 35636.5 845.662  45
   1   1  10 34802.2 836.473  45
  -1   1 -10 35828.3 761.634  33
  -1   1 -10 34574.0 918.027  32
  -1   1 -10 35543.1 921.908  31
  -1   1 -10 37255.0 885.509  20
  -1  -1 -10 37704.4 873.814  20
  -1  -1 -10 37860.1 749.288   6
  -1   1 -10 35577.6 675.825  60
  -1   1 -10 34936.4 775.379  61
  -1   1 -11 19739.8 605.848  16
  -1  -1 -11 20568.1 614.627  16
  -1   1 -11 18529.1 711.080   2
  -1  -1 -11 18532.9 711.754   2
  -1   1 -11 18838.5 545.211  33
  -1   1 -11 19927.9 706.913  32
  -1   1 -11 18406.9 677.364  31
  -1  -1 -11 20005.3 640.434  20
  -1  -1 -11 18389.9 497.075  11
  -1   1 -11 19162.5 468.778  60
  -1   1 -11 20097.5 576.670  61
   1  -1  11 18374.2 605.512  45
   1   1  11 18282.5 597.216  45
   1  -1  11 18940.6 616.682  44
  -1   1 -11 21210.1 590.880   9
  -1  -1 -11 19546.0 577.768   9
  -1   1 -12 4944.76 292.515  61
  -1   1 -12 3862.71 203.117  60
  -1   1 -12 3861.85 254.254  33
  -1   1 -12 3416.97 303.162  32
  -1   1 -12 3762.81 316.268  31
  -1  -1 -12 4098.05 284.872  16
  -1   1 -12 3872.79 277.429  16
  -1   1 -12 3872.75 256.072   9
  -1  -1 -12 3904.16 259.228   9
  -1  -1 -12 3351.88 216.378  11
  -1   1 -12 3430.95 209.857  11
   1   1  12 3438.41 268.500  44
   1  -1  12 3376.69 262.551  45
   1  -1  12 3422.31 272.187  44
  -1   1 -12 3564.84 316.844   2
  -1  -1 -12 3862.75 334.821   2
  -1   1 -13 28425.8 744.118  61
  -1   1 -13 27170.2 708.848  33
  -1   1 -13 25998.8 855.287  31
  -1   1 -13 26612.4 861.624  32
  -1   1 -13 27254.8 753.505  16
  -1  -1 -13 28881.1 772.277  16
  -1  -1 -13 31056.2 754.143   9
  -1   1 -13 30663.4 734.041   9
   1  -1  13 25237.2 766.121  44
  -1   1 -13 25317.2 857.074   2
  -1   1 -13 28153.3 637.414  11
  -1  -1 -13 27751.5 653.334  11
  -1   1 -14 24801.2 678.069  61
  -1   1 -14 23438.1 634.652  33
  -1   1 -14 22285.9 537.689  11
  -1  -1 -14 22609.0 565.892  11
  -1   1 -14 25220.2 701.163  16
  -1   1 -15 50379.4 985.163  61
  -1   1 -15 46114.9 917.868  33
  -1   1 -16 193.885 85.4810  33
   1  -1  17 5280.32 192.511  50
  -1   1 -17 6359.77 228.188  33
  -1  -2  18 5342.41 182.021  50
   1  -2 -18 5424.85 182.650  33
   1   2 -18 5749.38 187.621  33
   1  -2 -17 1401.96 122.788  11
  -1   2  17 1334.26 103.226  51
  -1  -2  17 1378.64 99.5643  51
   1   2 -17 1215.20 125.661  61
   1  -2 -17 1348.90 131.392  61
   1   2 -17 1443.87 128.847  33
   1  -2 -17 1292.42 125.348  33
   1  -2 -16 5363.83 263.932  11
   1   2 -16 5218.08 249.637  11
   1   2 -16 5093.69 266.235  33
  -1  -2  16 5000.92 215.941  51
  -1   2  16 4994.59 223.344  51
   1   2 -16 5344.24 281.524  61
   1  -2 -16 5346.60 280.664  61
   1   2 -15 32079.8 813.148  20
   1  -2 -15 30366.1 721.736  11
  -1  -2  15 30917.4 644.222  51
   1   2 -15 30153.2 737.306  33
   1   2 -15 28334.0 743.059  61
   1  -2 -15 29008.6 747.191  61
  -1  -2  14 40924.5 798.622  51
   1   2 -14 36763.6 871.779  33
   1   2 -14 40402.4 970.530  20
   1   2 -14 38905.0 933.033  61
   1   2 -14 38951.6 759.566  60
   1  -2 -14 38536.8 925.882  61
   1  -2 -13 43796.6 996.761  61
   1   2 -13 44228.3 846.183  60
   1   2 -13 41937.3 988.301  61
   1   2 -13 38410.6 1124.55  31
   1   2 -13 40230.5 1147.00  32
   1  -2 -13 41088.1 1147.26  31
   1  -2 -13 41906.0 1157.58  32
   1   2 -13 40599.6 1004.90  20
   1  -2 -13 46140.8 1041.96  20
   1   2 -13 44808.6 1026.16  47
  -1   2  13 44608.8 1159.82  45
  -1  -2  13 42567.8 1084.10  45
  -1  -2  13 42353.6 1037.43  35
  -1   2  13 43192.8 1086.71  35
  -1  -2  13 41148.8 815.304  24
  -1  -2  12 15817.5 456.207  24
   1   2 -12 15556.6 553.477  61
   1  -2 -12 15621.2 554.495  61
   1   2 -12 15460.7 463.020  60
   1  -2 -12 14801.0 652.820  31
   1  -2 -12 14578.0 651.884  32
   1   2 -12 13910.9 640.751  32
   1   2 -12 13919.8 636.438  31
   1   2 -12 15448.0 555.295  47
  -1   2  12 14390.1 627.169  45
  -1  -2  12 15755.6 621.757  45
   1  -2 -12 15845.7 566.128  20
   1   2 -12 13580.0 544.886  20
  -1   2  12 15820.1 558.048  34
  -1   2  12 14898.0 610.008  35
  -1  -2  12 16039.0 601.135  35
  -1  -2  12 14839.1 519.975  34
   1  -2 -12 15169.7 551.286   6
   1  -2 -11 52407.8 1087.98   6
   1   2 -11 54284.8 1008.62   6
   1   2 -11 46930.6 1190.27  31
   1  -2 -11 48257.3 1196.08  31
   1  -2 -11 48813.9 1199.50  32
   1   2 -11 48613.3 1205.30  32
  -1  -2  11 54247.2 1162.11  35
  -1   2  11 47675.6 1135.35  35
  -1   2  11 51073.3 1078.80  34
  -1  -2  11 51124.7 1039.54  34
   1   2 -11 47543.3 1060.47  20
   1  -2 -11 51724.9 1067.32  20
   1   2 -11 46741.4 1023.66  47
  -1   2  11 49351.1 1183.08  45
  -1  -2  11 48961.2 1152.29  45
  -1  -2  11 49492.2 899.634  24
   1   2 -11 48825.4 841.313  57
   1   2 -11 48243.9 906.333  60
   1  -2 -11 49499.1 1032.30  61
   1   2 -11 47137.2 1019.56  61
   1   2 -10 35806.8 744.324  37
  -1  -2  10 35066.9 806.901  34
  -1   2  10 34957.0 905.105  35
  -1   2  10 35659.9 843.716  34
  -1  -2  10 36823.7 897.005  35
   1   2 -10 35069.8 712.470  60
   1   2 -10 33903.1 794.801  61
   1  -2 -10 34635.9 795.306  61
   1   2 -10 35250.0 815.363  47
  -1  -2  10 37462.2 939.366  45
   1  -2 -10 34969.3 865.049  48
   1  -2 -10 32845.9 912.584  32
   1   2 -10 34935.7 942.032  32
   1   2 -10 32554.6 916.570  31
   1  -2 -10 32185.4 905.280  31
  -1   2  10 35850.1 737.016  40
   1   2 -10 34341.3 652.566  57
   1  -2 -10 36835.8 846.404   6
   1   2 -10 37443.1 789.764   6
   1   2  -9 83936.4 1291.82   2
   1   2  -9 71514.7 1406.72  31
   1   2  -9 71749.8 1406.30  32
   1   2  -9 77628.5 1231.60  37
  -1  -2   9 81375.9 1443.80  45
  -1   2   9 78773.7 1435.74  35
  -1  -2   9 80609.2 1409.27  35
  -1  -2   9 79896.2 1316.36  34
  -1   2   9 79351.0 1354.92  34
  -1   2   9 75988.8 1221.67  40
   1   2  -9 80534.6 1277.18   6
   1  -2  -9 79656.7 1341.73   6
   1   2  -8 85709.2 1270.05   2
   1   2  -8 74425.8 1376.62  32
   1   2  -8 78450.4 1401.77  31
   1   2  -8 83930.4 1249.01  37
   1  -2  -8 78085.2 1093.48  37
  -1  -2   8 82926.3 1414.43  45
  -1   2   8 83119.8 1427.44  35
  -1  -2   8 85664.8 1328.96  34
  -1   2   8 84300.8 1363.59  34
  -1  -2   8 82785.2 1378.37  35
   1   2  -8 85223.7 1144.81  41
  -1   2   8 86802.6 1275.11  40
   1   2  -8 84907.3 1356.73  42
   1  -2  -8 80537.8 1245.96  42
   1  -2  -8 84689.1 1339.19   6
   1  -2  -7 15105.9 267.203  41
  -1   2   7 15966.7 416.394  40
   1   2  -7 15801.2 356.120  41
  -1  -2   7 17367.5 413.781  40
  -1  -2   7 16452.5 443.594  34
  -1  -2   7 16539.5 480.826  35
  -1   2   7 16142.2 462.533  34
  -1   2   7 16289.6 498.522  35
   1   2  -7 16448.0 462.702  42
   1  -2  -7 15666.9 402.187  42
   1  -2  -7 15405.0 329.385  37
   1   2  -7 15979.3 404.233  37
   1   2  -7 16655.2 411.509   2
   1   2  -7 16275.7 489.999  32
   1   2  -7 16733.6 491.010  31
  -1   2   6 12071.1 337.034  40
   1  -2  -6 11559.4 227.396  41
   1   2  -6 12004.7 290.467  41
  -1  -2   6 11324.7 312.884  40
  -1  -2   6 12340.3 355.736  34
  -1   2   6 11254.2 359.186  34
  -1  -2   6 11872.9 374.859  35
  -1   2   6 11974.8 389.016  35
   1   2  -6 11441.5 352.368  42
   1  -2  -6 11732.6 314.800  42
   1   2  -6 12078.3 326.054  37
   1  -2  -6 12932.5 275.763  37
  -1   2   6 11790.2 291.357  39
   1   2  -6 10424.1 293.816   2
   1   2  -6 11892.1 384.575  31
   1   2  -6 11832.4 381.123  32
   1  -2  -5 5786.57 224.041  43
   1  -2  -5 6234.81 201.074  42
   1   2  -5 5832.48 222.091  42
  -1  -2   5 5313.78 214.617  34
  -1  -2   5 5608.94 233.106  35
  -1   2   5 5194.70 221.391  34
   1   2  -5 5584.54 179.542   2
  -1   2   5 5290.84 181.197  39
   1   2  -5 5877.98 204.749  37
   1  -2  -5 5460.45 160.693  37
   1   2  -5 6626.75 195.326  41
  -1  -2   5 5539.56 197.280  40
  -1   2   5 5415.94 207.206  40
  -1  -2   4 17676.8 363.560  40
   1   2  -4 19132.9 348.457  41
  -1   2   4 18113.4 380.173  40
  -1  -2   4 17263.1 381.252  34
  -1   2   4 18048.3 401.334  34
   1  -2  -4 17700.9 342.485  42
   1   2  -4 17594.0 401.171  43
   1  -2  -4 17013.7 373.919  43
   1   2  -4 18550.2 315.244   2
   1   2  -4 18437.8 368.120  37
  -1   2   4 18012.5 348.809  39
   1  -2  -4 18108.9 310.986  37
   1  -2  -4 17353.0 428.622  27
   1  -2  -3 61594.5 902.437  27
   1   2  -3 63899.5 886.654  27
  -1  -2   3 57965.5 817.240  40
  -1   2   3 57260.9 833.337  40
  -1   2   3 56464.9 850.139  34
  -1  -2   3 59825.6 842.428  34
   1  -2  -3 62021.7 834.684  43
   1   2  -3 58449.6 855.612  43
   1   2  -3 59914.5 840.457  42
   1  -2  -3 62923.4 800.427  42
   1   2  -3 61998.0 719.125   2
   1  -2  -3 59053.6 889.781  26
  -1   2   3 64491.6 822.641  39
  -1   2   2 265130. 2799.19   5
   1   2  -2 261597. 2854.80  27
  -1   2   2 260913. 2834.33  39
  -1  -2   2 258894. 2832.43  40
  -1   2   2 246974. 2845.89  40
  -1  -2   2 233965. 2833.08  35
   1  -2  -2 250249. 2856.75  36
   1   2  -2 251972. 2847.65  43
   1  -2  -2 242383. 2788.54  42
   1   2  -2 254243. 2839.92  42
  -1   2   2 249127. 2805.40  38
   1  -2  -2 266490. 2895.72  26
   1  -2   0 89789.7 1062.79  36
  -1  -2   0 92260.6 1037.74   2
  -1   2   0 96872.8 1051.59   4
  -1   2   0 92896.1 1055.98  40
   1   2   0 91230.4 1001.55  36
  -1  -2   0 90535.7 1018.08  34
  -1  -2   0 87725.7 992.354  35
   1   2   0 85876.4 976.295  27
  -1  -2   0 81362.3 959.669  45
   1  -2   0 89383.7 1054.82  45
   1  -2   0 89465.2 1051.40  25
   1  -2   0 92280.3 1060.33  43
   1   2   0 86457.8 1030.86  42
   1  -2   0 91684.4 1068.43  44
   1   2   0 91519.0 1020.96  43
  -1   2   0 91459.9 1061.79   5
  -1   2  -1 228810. 2457.80  39
  -1   2  -1 210656. 2431.00  40
   1  -2   1 228246. 2479.79  44
   1   2   1 221217. 2417.54  43
   1  -2   1 216693. 2479.49  36
  -1   2  -1 223405. 2470.17  38
   1   2   1 216226. 2392.44  36
  -1  -2  -1 217643. 2381.18  25
  -1   2  -1 233625. 2480.84  31
  -1  -2  -1 234131. 2479.53  31
   1  -2   1 234305. 2466.76  45
  -1   2  -1 239591. 2481.16  32
  -1  -2  -1 212464. 2464.25  32
  -1   2  -1 238412. 2506.04   4
  -1  -2  -1 231004. 2496.73   4
  -1  -2  -1 224882. 2438.05   5
  -1  -2  -1 206789. 2507.84   2
  -1  -2  -2 130848. 1610.88   2
  -1  -2  -2 132675. 1465.38   3
   1  -2   2 133140. 1470.66  35
  -1   2  -2 133209. 1492.53  38
   1  -2   2 133564. 1526.28  44
   1  -2   2 124509. 1497.88  45
  -1   2  -2 131586. 1532.26  32
  -1  -2  -2 132230. 1533.48  31
  -1   2  -2 135276. 1540.40  31
  -1  -2  -2 129984. 1528.80  32
  -1   2  -2 128869. 1509.11  41
  -1   2  -2 124274. 1456.51  39
  -1   2  -2 133157. 1575.31   4
  -1  -2  -2 121422. 1509.08   6
  -1  -2  -2 125593. 1568.15   4
  -1   2  -3 243163. 2710.62   3
  -1   2  -3 245052. 2800.68   2
   1   2   3 214901. 2524.42  34
   1  -2   3 238312. 2573.64  35
  -1   2  -3 212464. 2545.16  38
   1  -2   3 240213. 2643.65  44
   1  -2   3 242398. 2626.43  45
  -1  -2  -3 218485. 2647.64  31
  -1   2  -3 243787. 2677.43  31
  -1   2  -3 213689. 2650.54  32
  -1  -2  -3 228149. 2659.05  32
  -1   2  -3 228267. 2512.53  39
  -1   2  -3 239421. 2596.66  41
  -1   2  -3 240375. 2716.57   4
  -1  -2  -3 233653. 2619.88   6
  -1   2  -3 243334. 2507.78   6
  -1  -2  -3 233327. 2707.56   4
  -1   2  -4 31784.3 600.053   3
  -1   2  -4 31632.1 648.188   2
  -1  -2  -4 30910.7 629.196   2
   1  -2   4 33768.1 499.430  35
   1   2   4 31504.0 455.800  34
   1   2   4 32686.9 503.258  35
  -1   2  -4 31960.3 446.236  38
   1  -2   4 33137.5 547.481  44
   1  -2   4 32586.9 535.099  45
  -1   2  -4 32294.8 571.530  32
  -1   2  -4 33786.8 577.558  31
  -1   2  -4 30203.1 386.629  39
  -1   2  -4 32018.9 485.484  41
   1   2   4 30511.9 398.868  40
  -1   2  -4 29309.9 589.353   4
  -1  -2  -4 31343.7 520.199   6
  -1   2  -4 34005.0 434.584   6
  -1   2  -5 187899. 2414.76   3
  -1   2  -5 201286. 2521.84   2
  -1  -2  -5 199128. 2495.41   2
   1  -2   5 201054. 2164.30  34
   1   2   5 195562. 2270.36  35
   1   2   5 189378. 2189.01  34
   1  -2   5 202989. 2263.09  35
  -1   2  -5 186735. 2123.28  38
   1  -2   5 196822. 2322.86  45
  -1   2  -5 187617. 2367.14  32
  -1   2  -5 192841. 2367.86  31
   1   2   5 178578. 2077.51  40
  -1   2  -5 195799. 2204.08  41
  -1  -2  -5 190057. 2276.97   6
  -1   2  -5 193786. 2430.18   4
  -1   2  -5 196312. 2149.09   6
  -1   2  -6 67695.2 1191.65   2
  -1   2  -6 66992.9 1118.82   3
  -1  -2  -6 65582.3 1163.37   2
  -1  -2  -6 67169.8 988.762   6
  -1   2  -6 72110.2 880.221   6
   1  -2   6 69149.7 978.259  35
   1   2   6 66825.2 989.795  35
   1  -2   6 65425.2 872.626  34
   1   2   6 64300.8 902.678  34
  -1   2  -6 69663.9 1090.74  31
  -1   2  -6 68513.7 1095.92  32
  -1   2  -6 63871.1 789.336  38
   1  -2   6 68563.7 1035.28  45
  -1   2  -7 16026.6 475.865  31
  -1   2  -7 16748.6 490.210  32
  -1  -2  -7 16252.6 407.038   6
  -1   2  -7 16942.1 332.046   6
   1   2   7 16243.5 355.093  34
   1  -2   7 17439.6 415.258  35
   1   2   7 15220.8 406.883  35
   1  -2   7 15822.0 330.231  34
   1  -2   7 15894.1 438.853  45
   1   2   7 15591.6 439.215  45
  -1  -2  -7 15470.7 514.775   2
  -1   2  -7 15941.1 539.550   2
  -1   2  -7 16402.7 501.893   3
  -1   2  -8 21287.2 603.517  31
  -1   2  -8 21982.2 617.043  32
  -1   2  -8 21169.7 408.270   6
  -1  -2  -8 22081.8 510.382   6
   1  -2   8 21060.2 508.352  35
   1   2   8 20657.3 519.448  35
  -1   2  -8 19885.8 641.154   2
  -1  -2  -8 21624.0 660.152   2
   1  -2   8 21494.8 560.721  45
   1   2   8 20599.6 555.964  45
   1  -2   9 52267.0 1014.81  45
   1   2   9 52591.6 1024.87  45
   1  -2   9 51363.8 1007.88  44
  -1   2  -9 50983.8 1084.86  32
  -1   2  -9 52004.3 909.820  33
  -1  -2  -9 52386.8 907.895  33
  -1   2  -9 52650.5 1092.94  31
  -1  -2  -9 53320.8 930.334   6
  -1   2  -9 48542.2 914.993  61
  -1  -2  -9 49956.0 918.690  61
   1  -2   9 49924.4 918.633  35
   1   2   9 49758.5 945.778  35
  -1   2  -9 50021.0 1148.97   2
  -1  -2  -9 51382.0 1157.82   2
  -1  -2 -10 7023.78 333.034   9
  -1   2 -10 6289.77 254.784  60
  -1   2 -10 7085.11 319.080  61
  -1  -2 -10 7025.98 317.898  61
  -1   2 -10 6720.60 330.768  16
  -1   2 -10 7628.27 348.200  15
  -1  -2 -10 6750.93 332.273  16
  -1   2 -10 6650.29 408.975   2
  -1  -2 -10 6693.44 404.551   2
  -1  -2 -10 7150.83 307.725   6
   1  -2  10 6230.96 292.792  35
  -1   2 -10 6701.63 378.536  31
  -1  -2 -10 6479.77 371.573  31
  -1  -2 -10 6185.73 290.179  33
  -1   2 -10 6543.32 298.284  33
  -1  -2 -10 6236.14 366.063  32
  -1   2 -10 6621.83 378.832  32
  -1  -2 -10 7119.08 351.912  20
  -1   2 -10 7205.63 371.328  20
   1  -2  10 6845.05 343.649  45
   1  -2  10 6446.73 341.411  44
   1   2  10 6449.88 337.952  45
  -1  -2 -10 7866.28 342.852  10
  -1   2 -10 7346.69 332.991  10
  -1   2 -11 32924.5 801.698  16
  -1  -2 -11 31970.4 786.889  16
  -1   2 -11 29493.7 910.367   2
  -1  -2 -11 31759.9 947.762   2
  -1   2 -11 30773.9 743.746  61
  -1  -2 -11 31385.0 745.084  61
  -1   2 -11 30499.4 641.000  60
  -1  -2 -11 29526.0 671.510  11
  -1  -2 -11 32430.9 911.575  32
  -1   2 -11 30770.2 722.295  33
  -1   2 -11 31803.3 902.458  31
  -1   2 -11 32021.3 914.126  32
  -1  -2 -11 32467.5 904.709  31
  -1  -2 -11 29724.0 709.571  33
   1  -2  11 29370.6 803.523  44
   1   2  11 31455.2 810.377  45
   1  -2  11 30414.0 795.683  45
  -1   2 -11 33051.9 760.144   9
  -1  -2 -11 32835.2 778.626   9
  -1  -2 -11 31300.6 816.542  20
  -1  -2 -12 492.999 148.731  20
  -1   2 -12 339.726 123.628  16
  -1  -2 -12 310.630 118.737  16
  -1   2 -12 314.165 128.453   2
  -1  -2 -12 260.584 135.081   2
  -1   2 -12 435.344 88.4473  60
  -1  -2 -12 298.292 105.779  61
  -1   2 -12 538.336 129.881  61
  -1  -2 -12 264.747 88.5775  11
  -1   2 -12 245.314 117.772  32
  -1  -2 -12 269.812 126.547  32
  -1  -2 -12 200.715 99.5826  33
  -1   2 -12 299.663 108.053  33
   1  -2  12 270.235 108.430  44
   1   2  12 199.388 91.6452  44
  -1   2 -12 280.377 102.047   9
  -1  -2 -12 397.719 115.545   9
   1  -2  12 524.647 124.706  45
  -1   2 -12 264.609 120.692  31
  -1  -2 -12 251.605 123.370  31
  -1   2 -13 92957.0 1375.94  60
  -1  -2 -13 91915.9 1562.65  61
  -1   2 -13 93676.3 1576.71  61
  -1   2 -13 96058.4 1521.86   9
  -1  -2 -13 94020.7 1464.79  11
  -1   2 -13 92093.9 1528.57  33
  -1   2 -13 100500. 1642.17  16
  -1  -2 -13 98051.8 1642.99  16
  -1   2 -14 4865.62 281.559  33
  -1   2 -14 4878.84 304.712  16
  -1  -2 -14 4843.03 253.112  11
  -1  -2 -14 4335.17 278.852  61
  -1   2 -14 4917.94 296.629  61
  -1   2 -15 168.876 104.062  61
  -1  -2 -15 59.0205 92.4341  61
  -1  -2 -15 3.86010 63.1460  11
  -1   2 -15 83.7730 89.3027  33
  -1   2 -16 8626.45 310.015  33
  -1   2 -17 10221.3 289.593  33
  -1  -2 -17 10184.9 289.908  33
   1  -3 -18 18743.8 344.636  11
   1  -3 -18 18228.6 354.305  33
   1   3 -18 17676.1 350.822  33
   1  -3 -17 159.128 70.2023  11
   1   3 -17 210.402 77.3877  61
   1  -3 -17 155.883 72.0632  61
   1   3 -17 133.431 72.2969  33
   1  -3 -17 165.161 73.7823  33
  -1   3  17 131.046 52.2822  51
  -1  -3  17 155.218 49.7709  51
   1  -3 -16 706.766 120.501  11
   1   3 -16 660.940 105.019  11
  -1  -3  16 725.344 96.8949  51
   1  -3 -16 684.308 125.015  61
   1   3 -16 659.839 120.498  61
   1  -3 -16 703.786 121.759  33
   1   3 -16 707.912 122.630  33
   1  -3 -15 194.370 105.741  33
   1   3 -15 332.312 115.557  33
  -1  -3  15 50.4579 67.9725  51
   1   3 -15 385.907 122.701  20
   1   3 -15 218.541 109.204  61
   1  -3 -15 231.516 105.578  61
   1  -3 -15 10.7306 86.5761  11
   1   3 -14 2037.61 214.177  61
   1   3 -14 1914.69 163.424  60
   1  -3 -14 2270.00 222.639  61
   1   3 -14 1974.23 226.073  20
  -1  -3  14 1783.82 154.811  24
  -1  -3  14 1698.79 159.967  51
   1  -3 -14 2066.38 203.303  33
   1   3 -14 2241.32 209.588  33
   1  -3 -14 1933.33 217.970  47
  -1   3  13 136287. 2242.05  35
  -1  -3  13 135130. 2163.17  35
  -1   3  13 134506. 2330.96  45
   1  -3 -13 133209. 2119.60  47
  -1  -3  13 136816. 2251.22  45
   1   3 -13 136054. 2119.16  47
   1  -3 -13 128759. 2321.29  31
   1   3 -13 127030. 2326.54  31
   1  -3 -13 129971. 2330.11  32
   1   3 -13 127985. 2337.85  32
   1   3 -13 128380. 2123.38  20
  -1  -3  13 134233. 1882.69  24
  -1  -3  13 133026. 1866.94  51
   1  -3 -13 134705. 2087.50  61
   1   3 -13 135334. 1904.73  60
   1   3 -13 131053. 2083.36  61
   1  -3 -13 137154. 2129.81   6
  -1  -3  12 125797. 2009.09  35
  -1   3  12 118455. 2067.79  35
  -1   3  12 115767. 1904.34  34
  -1  -3  12 116652. 1838.99  34
   1  -3 -12 115145. 1874.40  61
   1   3 -12 118861. 1736.04  60
   1   3 -12 114219. 1883.10  61
   1   3 -12 118814. 1636.02  57
   1  -3 -12 118276. 1942.65   6
  -1  -3  12 119599. 2054.26  45
   1   3 -12 123123. 1929.82  47
  -1   3  12 115262. 2097.51  45
   1  -3 -12 111175. 1890.46  47
   1  -3 -12 116943. 2131.41  31
   1   3 -12 112023. 2111.65  31
   1   3 -12 111505. 2112.14  32
   1  -3 -12 116585. 2131.11  32
   1  -3 -12 121973. 1936.08  20
   1   3 -12 114131. 1926.95  20
  -1  -3  12 121089. 1719.96  24
   1  -3 -11 321.172 127.689  32
   1   3 -11 346.238 132.575  32
  -1   3  11 461.661 135.948  35
  -1   3  11 324.284 116.911  34
  -1  -3  11 341.486 117.869  35
  -1  -3  11 469.463 116.570  34
   1   3 -11 356.913 132.968  31
   1  -3 -11 255.807 125.485  31
   1   3 -11 505.425 87.4534  57
  -1  -3  11 499.228 130.892  45
   1  -3 -11 460.798 126.384  47
   1   3 -11 344.831 116.252  47
   1   3 -11 382.762 123.207  20
   1  -3 -11 612.063 130.020   6
   1   3 -11 542.902 122.734  61
   1   3 -11 475.828 97.8672  60
   1  -3 -11 908.057 145.301  61
   1  -3 -10 363.539 120.544  48
  -1   3  10 1220.14 130.559  40
   1   3 -10 429.503 90.2123   6
   1  -3 -10 504.942 118.062   6
   1   3 -10 449.558 91.6824  37
  -1  -3  10 984.807 141.544  34
  -1   3  10 319.631 111.973  34
  -1   3  10 372.756 125.031  35
  -1  -3  10 725.364 142.879  35
   1  -3 -10 331.964 97.4566  61
   1   3 -10 363.602 101.967  61
   1   3 -10 415.687 88.4721  60
   1   3 -10 289.569 119.657  31
   1  -3 -10 384.538 125.159  31
   1  -3 -10 877.762 134.733  20
   1   3 -10 355.542 100.947  47
   1  -3 -10 455.379 109.899  47
   1   3 -10 378.290 77.2923  57
   1  -3 -10 441.776 130.751  32
   1   3 -10 280.244 119.313  32
  -1   3   9 12096.5 401.708  40
   1   3  -9 12813.1 341.846  41
   1  -3  -9 11055.5 441.704  48
  -1  -3   9 12689.2 469.276  35
  -1   3   9 12898.3 508.521  35
  -1   3   9 13476.0 476.324  34
  -1  -3   9 12448.0 429.462  34
   1   3  -9 11801.4 485.767  31
   1  -3  -9 12280.8 491.167  31
   1  -3  -9 12276.8 491.462  32
   1   3  -9 12383.9 496.069  32
   1   3  -9 11293.3 405.963  61
   1  -3  -9 11682.9 407.982  61
   1  -3  -9 12220.9 429.485  47
  -1  -3   9 12899.3 497.089  45
   1   3  -9 12877.1 413.819  37
   1   3  -9 13217.5 411.123   6
   1  -3  -9 13466.8 466.765   6
   1   3  -8 15934.4 427.050   2
   1  -3  -8 15102.1 510.552  32
   1   3  -8 14886.6 510.961  32
   1   3  -8 16076.6 531.343  31
   1  -3  -8 15824.8 523.362  31
  -1   3   8 16395.8 452.752  40
   1   3  -8 15607.5 384.883  41
  -1   3   8 16292.4 541.470  35
  -1  -3   8 15433.2 500.456  35
  -1  -3   8 16176.9 467.535  34
  -1   3   8 17976.7 527.429  34
   1   3  -8 16702.9 510.794  42
   1  -3  -8 16266.5 422.156  42
   1   3  -8 17358.4 460.915  37
   1  -3  -8 16432.0 570.743  27
   1  -3  -8 16443.5 492.140   6
   1  -3  -7 20006.7 362.901  37
   1   3  -7 21011.2 492.095  37
   1   3  -7 19622.9 550.129  32
   1  -3  -7 20492.7 554.154  32
   1  -3  -7 20747.3 556.078  31
   1   3  -7 20083.8 553.279  31
   1  -3  -7 20868.4 529.790   6
   1  -3  -7 20491.4 455.590  42
   1   3  -7 20335.7 536.658  42
  -1  -3   7 20524.5 548.319  35
  -1   3   7 20524.7 576.004  35
  -1  -3   7 21528.5 518.901  34
  -1   3   7 20152.0 540.515  34
   1   3  -7 20623.7 438.397  41
  -1   3   7 21231.1 499.769  40
   1   3  -7 21485.4 466.135   2
   1  -3  -7 18830.7 575.355  27
   1  -3  -6 274592. 3326.38  32
   1   3  -6 271606. 3325.52  31
   1  -3  -6 281337. 3331.62  31
   1   3  -6 256345. 3303.61  32
   1  -3  -6 278442. 3037.53  37
   1   3  -6 269650. 3213.04  37
  -1   3   6 280736. 3135.73  39
  -1   3   6 278016. 3309.71  34
  -1  -3   6 280748. 3312.88  35
  -1  -3   6 262413. 3231.91  34
   1  -3  -6 267263. 3246.87  43
   1   3  -6 277936. 3307.73  42
   1  -3  -6 273840. 3145.29  42
  -1   3   6 285353. 3241.33  40
   1   3  -6 265118. 3131.99  41
   1   3  -6 245470. 3110.63   2
  -1   3   5 2056.95 115.635  39
   1   3  -5 2019.66 127.706  37
   1  -3  -5 2293.35 94.4997  37
   1  -3  -5 1963.63 131.285  43
   1  -3  -5 2147.38 113.353  42
  -1   3   5 1958.38 142.117  34
  -1  -3   5 1999.07 144.147  35
  -1  -3   5 1947.74 130.515  34
   1   3  -5 1901.78 101.695   2
   1   3  -5 2413.55 124.243  41
   1   3  -4 2221.14 111.571  41
  -1   3   4 1314.04 102.212  40
  -1  -3   4 1433.32 103.520  34
  -1   3   4 1362.25 111.984  34
   1  -3  -4 1358.51 97.6453  43
   1  -3  -4 1280.19 80.4327  42
   1   3  -4 1989.69 116.960  37
   1  -3  -4 1794.45 78.2849  37
  -1   3   4 1227.77 90.2981  39
  -1  -3   4 1908.99 126.255  45
   1  -3  -4 1644.31 131.144  26
   1   3  -4 1265.92 69.1535   2
   1   3  -3 35234.0 454.249   2
   1   3  -3 38877.1 573.108  41
  -1   3   3 36059.2 567.294  39
  -1   3   3 36195.4 593.270  40
  -1  -3   3 37728.2 590.570  34
  -1   3   3 39490.9 625.993  34
   1  -3  -3 35857.8 567.648  43
   1   3  -3 35943.4 597.114  42
   1  -3  -3 41896.9 543.541  42
   1   3  -3 35926.3 603.547  43
  -1   3   3 38956.6 548.693  38
  -1  -3   3 36822.9 596.697  45
   1  -3  -3 40801.9 663.227  26
  -1   3   3 36693.4 521.806   5
  -1   3   2 354388. 3927.64  40
  -1   3   2 347728. 3908.38  39
  -1  -3   2 351798. 3903.20  35
   1   3  -2 357566. 3916.82  42
   1  -3  -2 350990. 3850.05  42
   1  -3  -2 357893. 3884.08  43
   1   3  -2 345816. 3914.28  43
  -1   3   2 361717. 3882.65  38
   1   3  -2 338604. 3899.85  37
  -1  -3   2 349604. 3895.06  45
   1  -3  -2 352469. 3969.46  26
  -1   3   2 367131. 3855.13   5
  -1   3   1 12545.3 258.263  39
  -1  -3   1 12867.0 237.225  35
  -1  -3   1 13513.6 249.382  34
   1   3  -1 12565.2 248.475  42
   1  -3  -1 13452.3 276.149  44
   1   3  -1 13768.2 249.849  43
   1  -3  -1 12326.3 243.552  43
  -1   3   1 13035.1 254.013  38
   1   3  -1 13671.6 257.111  37
  -1  -3   1 13015.9 225.904  45
   1  -3  -1 13602.6 276.137  25
   1  -3  -1 13688.4 287.013  26
  -1   3   1 12871.0 240.597   5
  -1  -3   0 110934. 1216.82   2
   1   3   0 107095. 1228.06  37
   1  -3   0 99214.6 1247.76  36
  -1   3   0 100049. 1239.96  38
  -1   3   0 107378. 1244.92  40
  -1  -3   0 105266. 1188.13  35
  -1  -3   0 104078. 1154.63  45
   1  -3   0 103968. 1258.36  45
   1  -3   0 108798. 1261.55  25
   1  -3   0 104365. 1259.75  44
   1   3   0 107764. 1214.18  42
   1   3   0 103093. 1191.08  43
  -1   3   0 94252.0 1202.53   4
  -1  -3   0 111472. 1221.22   4
  -1   3   0 104974. 1243.07   5
  -1   3  -1 462294. 4802.67  39
   1   3   1 454773. 4751.46  42
   1   3   1 445021. 4723.18  43
   1  -3   1 471850. 4837.29  44
   1  -3   1 455116. 4829.96  36
  -1  -3  -1 430711. 4702.80  26
  -1  -3  -1 455003. 4746.60  25
  -1  -3  -1 470784. 4858.80   2
  -1  -3  -1 477411. 4830.11   4
  -1   3  -1 425798. 4810.71   4
  -1  -3  -1 443980. 4750.98   5
  -1  -3  -1 441546. 4817.51   6
  -1  -3  -1 406007. 4781.23  31
  -1   3  -1 473199. 4803.55  31
   1  -3   1 432964. 4815.67  45
  -1  -3  -1 398794. 4776.66  32
  -1   3  -1 444749. 4791.86  32
   1  -3   2 319839. 3312.02  35
  -1  -3  -2 293229. 3329.31  31
  -1   3  -2 322605. 3344.95  32
  -1   3  -2 299490. 3335.33  31
  -1  -3  -2 299771. 3328.12  32
  -1   3  -2 309457. 3384.12   4
  -1  -3  -2 298092. 3247.82   5
  -1  -3  -2 313752. 3386.25   4
  -1  -3  -2 319766. 3431.62   2
  -1   3  -2 306770. 3314.00  38
  -1   3  -2 264990. 3270.49  39
  -1   3  -2 297620. 3330.88  41
   1  -3   2 299534. 3348.19  44
   1  -3   2 299597. 3332.45  45
   1  -3   3 188663. 2129.58  44
   1  -3   3 181043. 2102.52  45
  -1   3  -3 178468. 2121.40  32
  -1  -3  -3 183276. 2123.90  32
  -1  -3  -3 186145. 2126.62  31
  -1   3  -3 180585. 2124.78  31
  -1  -3  -3 187263. 2182.34   4
  -1   3  -3 176797. 2165.43   4
  -1  -3  -3 178743. 2107.59   6
  -1   3  -3 178033. 2047.15  38
  -1   3  -3 172928. 2005.01  39
  -1   3  -3 174037. 2078.05  41
   1  -3   3 190084. 2068.28  35
   1   3   4 177737. 2029.27  34
   1  -3   4 197094. 2080.48  35
  -1  -3  -4 184881. 2149.43  31
  -1   3  -4 180657. 2149.24  31
  -1   3  -4 196472. 2179.41  32
  -1  -3  -4 194511. 2169.13  32
  -1  -3  -4 201349. 2241.13   4
  -1   3  -4 186603. 2215.65   4
  -1  -3  -4 181168. 2113.48   6
  -1   3  -4 186816. 1918.59   6
  -1   3  -4 187717. 2239.61   3
  -1   3  -4 179232. 2305.61   2
  -1   3  -4 183749. 2018.33  38
  -1   3  -4 180338. 2069.39  41
  -1   3  -4 177240. 1959.69  39
   1   3   4 172550. 1975.48  40
   1   3   4 163652. 1920.19  39
   1  -3   4 189978. 2129.69  45
   1  -3   4 184979. 2139.93  44
   1   3   5 39276.5 598.523  34
   1  -3   5 40793.2 637.061  35
   1   3   5 40274.9 651.648  35
  -1   3  -5 37518.6 696.748  31
  -1  -3  -5 42715.9 722.337  32
  -1   3  -5 41944.3 723.737  32
  -1  -3  -5 41525.8 711.840  31
  -1   3  -5 43372.4 773.244   4
  -1  -3  -5 39652.6 663.394   6
  -1  -3  -5 45036.1 781.248   4
  -1   3  -5 40164.4 503.943   6
  -1  -3  -5 40217.4 791.255   2
  -1   3  -5 40985.5 819.034   2
  -1   3  -5 41677.1 776.381   3
  -1   3  -5 40269.1 558.685  38
  -1   3  -5 36412.9 486.917  39
   1   3   5 36857.7 525.212  40
  -1   3  -5 38892.8 609.697  41
   1  -3   5 39444.0 685.304  44
   1  -3   5 42755.7 694.442  45
   1   3   6 443435. 5031.87  35
   1   3   6 427027. 4933.68  34
   1  -3   6 467358. 5015.92  35
  -1  -3  -6 443074. 5129.23  31
  -1   3  -6 447560. 5149.17  32
  -1  -3  -6 456792. 5147.94  32
  -1   3  -6 442351. 5137.67  31
  -1  -3  -6 455133. 5044.41   6
  -1   3  -6 447360. 4812.10   6
  -1  -3  -6 473220. 5297.41   2
  -1   3  -6 441792. 5303.23   2
  -1   3  -6 443042. 5222.79   3
  -1   3  -6 436785. 4830.98  38
  -1   3  -6 439382. 4930.90  41
   1  -3   6 443265. 5075.07  45
   1  -3   6 450547. 5092.12  44
  -1  -3  -7 1037.31 129.886  31
  -1   3  -7 959.620 126.344  32
  -1  -3  -7 1138.64 137.570  32
  -1   3  -7 1227.53 136.427  31
  -1  -3  -7 992.103 107.392   6
  -1   3  -7 1189.03 69.5365   6
   1  -3   7 836.648 110.998  44
   1  -3   7 1051.47 122.665  45
  -1   3  -7 909.413 80.5435  41
  -1  -3  -7 930.140 138.546   2
  -1   3  -7 1062.93 142.530   3
  -1   3  -7 1155.46 157.770   2
   1  -3   7 1043.65 105.006  35
   1   3   7 962.359 108.229  35
   1   3   7 919.448 87.3974  34
  -1  -3  -8 20014.6 498.834   6
  -1   3  -8 18742.9 560.945  31
  -1  -3  -8 18452.7 556.893  32
  -1  -3  -8 18260.2 549.841  31
  -1   3  -8 18152.4 557.790  32
   1  -3   8 18041.8 517.818  44
   1  -3   8 18682.2 522.172  45
   1   3   8 16982.5 502.090  45
  -1   3  -8 17353.5 609.784   2
  -1   3  -8 18856.5 597.714   3
  -1  -3  -8 18679.2 612.982   2
   1   3   8 17905.3 485.084  35
   1  -3   8 18317.9 468.256  35
   1   3   9 50255.3 961.329  35
   1  -3   9 52696.1 942.373  35
   1  -3   9 54686.0 1037.66  45
   1  -3   9 48901.0 1009.88  44
   1   3   9 50451.5 1017.71  45
  -1  -3  -9 51786.1 952.205   6
  -1  -3  -9 53543.0 1103.34  32
  -1  -3  -9 53428.3 1095.15  31
  -1   3  -9 52117.2 1100.39  32
  -1  -3  -9 50574.4 901.606  33
  -1   3  -9 51638.1 914.214  33
  -1   3  -9 53336.9 1102.58  31
  -1  -3  -9 52208.7 1170.52   2
  -1   3  -9 51841.5 1179.65   2
  -1   3  -9 51571.4 937.261  61
  -1  -3  -9 51712.4 932.267  61
  -1  -3 -10 15390.7 499.352   9
  -1   3 -10 14378.1 465.743  61
  -1  -3 -10 15692.8 479.787  61
  -1   3 -10 14694.7 414.122  60
  -1   3 -10 16556.9 522.175  15
  -1   3 -10 15536.4 513.795  16
  -1  -3 -10 17721.6 522.969  10
  -1  -3 -10 14047.3 422.035  11
  -1  -3 -10 16034.1 534.432  20
   1  -3  10 15563.4 538.969  44
   1   3  10 14730.1 525.997  45
   1  -3  10 15621.7 526.040  45
  -1  -3 -10 15426.8 478.635   6
  -1  -3 -10 16396.5 592.101  32
  -1   3 -10 16720.9 603.147  32
  -1  -3 -10 15421.3 570.056  31
  -1   3 -10 15430.2 577.925  31
  -1  -3 -10 15750.4 465.842  33
  -1   3 -10 14863.7 457.940  33
  -1  -3 -10 15092.1 614.185   2
  -1   3 -10 15121.2 619.391   2
   1  -3  10 15523.9 474.967  35
  -1   3 -11 50066.7 1039.24  16
  -1  -3 -11 49250.3 924.644  11
  -1   3 -11 49736.8 978.861   9
  -1  -3 -11 53699.1 1033.31   9
  -1   3 -11 48423.3 984.316  61
  -1  -3 -11 50885.5 993.144  61
  -1   3 -11 49552.6 890.568  60
  -1  -3 -11 52476.3 1098.70  20
   1  -3  11 48697.1 1063.29  45
   1   3  11 46015.6 1047.30  45
   1  -3  11 49473.1 1089.10  44
  -1  -3 -11 51879.7 991.076   6
  -1  -3 -11 51450.3 1169.83  31
  -1  -3 -11 49012.5 1149.54  32
  -1   3 -11 48816.0 1154.48  32
  -1   3 -11 49378.1 1161.27  31
  -1  -3 -11 49741.0 959.645  33
  -1   3 -11 47923.2 955.288  33
  -1   3 -11 45454.8 1180.49   2
  -1  -3 -11 49361.5 1225.68   2
  -1   3 -12 36608.4 885.838  16
  -1  -3 -12 37303.5 889.977  16
  -1   3 -12 31461.5 966.313   2
   1  -3  12 33563.8 900.927  44
   1  -3  12 35123.8 892.076  45
  -1  -3 -12 36539.5 921.326  20
  -1   3 -12 34052.3 979.938  32
  -1  -3 -12 35677.5 802.847  33
  -1  -3 -12 36195.3 995.345  31
  -1   3 -12 35670.2 999.573  31
  -1   3 -12 36976.1 820.610  33
  -1  -3 -12 36580.0 997.722  32
  -1  -3 -12 34686.4 762.815  11
  -1   3 -12 36577.6 812.525   9
  -1  -3 -12 39073.1 879.276   9
  -1   3 -12 36461.7 736.895  60
  -1  -3 -12 35663.3 828.089  61
  -1   3 -12 35785.2 833.456  61
  -1   3 -13 6461.93 348.642  16
  -1  -3 -13 6613.09 322.784  33
  -1   3 -13 6309.97 318.016  33
  -1  -3 -13 6248.95 299.599  11
  -1   3 -13 6784.92 319.266   9
  -1   3 -13 6404.26 275.230  60
  -1   3 -13 6445.36 341.191  61
  -1  -3 -13 6488.76 335.773  61
  -1   3 -14 4807.29 295.513  16
  -1   3 -14 4555.73 284.097  61
  -1  -3 -14 4713.37 285.254  61
  -1   3 -14 4539.65 221.556  60
  -1  -3 -14 4668.95 250.958  11
  -1   3 -14 4589.37 266.074  33
  -1  -3 -14 4871.63 273.750  33
  -1  -3 -15 38159.8 733.251  11
  -1  -3 -15 37161.7 769.003  33
  -1   3 -15 37028.0 773.384  33
  -1  -3 -16 2618.61 171.169  33
  -1   3 -16 2479.85 167.190  33
  -1  -3 -17 5363.35 201.449  33
  -1   3 -17 5131.81 199.991  33
  -1  -4  18 1515.72 95.7512  50
   1  -4 -18 1579.67 94.1308  11
  -1  -4  17 9163.71 243.659  51
  -1   4  17 9449.11 259.684  51
   1   4 -17 10664.0 313.084  33
   1  -4 -17 10709.9 312.796  33
   1  -4 -17 10697.8 317.213  11
   1   4 -17 10576.1 326.774  61
   1  -4 -17 10326.0 319.028  61
  -1  -4  16 37184.5 670.519  51
   1  -4 -16 39734.3 782.765  11
   1   4 -16 38460.6 721.148  11
   1  -4 -16 37563.3 758.243  33
   1   4 -16 37990.2 764.469  33
   1   4 -16 39587.3 841.610  20
   1  -4 -16 38562.8 781.966  61
   1   4 -16 39176.0 801.849  61
  -1  -4  15 2759.04 180.234  51
   1  -4 -15 2868.98 217.117  33
   1   4 -15 2568.22 207.782  33
   1  -4 -15 2719.87 208.950  11
   1   4 -15 2537.10 218.857  61
   1  -4 -15 3330.23 239.536  61
   1   4 -15 2971.66 245.813  20
   1   4 -14 48058.2 1082.31  20
   1  -4 -14 47326.7 982.681  11
   1   4 -14 46181.1 983.091  33
   1  -4 -14 47931.7 988.076  33
   1   4 -14 44877.3 1007.84  61
   1  -4 -14 48562.6 1025.47  61
   1   4 -14 50504.7 927.643  60
  -1  -4  14 48773.8 897.206  24
  -1  -4  14 48953.6 890.965  51
   1  -4 -14 49705.8 1076.37  47
  -1  -4  13 2713.11 199.844  51
  -1   4  13 2293.23 262.379  35
  -1  -4  13 2763.27 251.161  35
   1   4 -13 2592.93 202.287  60
   1   4 -13 2741.32 247.724  61
   1  -4 -13 2638.27 232.729  61
   1  -4 -13 2694.34 247.214   6
   1  -4 -13 2692.83 290.918  31
   1   4 -13 2612.60 292.023  31
   1  -4 -13 2549.83 284.356  32
   1   4 -13 2916.62 307.364  32
   1   4 -13 2652.87 260.751  20
   1   4 -13 2524.90 168.202  57
  -1  -4  13 2751.79 201.754  24
  -1   4  13 2595.29 285.085  45
   1  -4 -13 2815.34 250.628  47
  -1  -4  13 2607.61 262.695  45
  -1  -4  12 1394.52 144.846  51
   1   4 -12 1217.66 210.853  31
   1  -4 -12 1302.05 208.539  31
   1  -4 -12 1360.29 219.745  32
   1   4 -12 1370.80 218.799  32
  -1   4  12 1559.35 214.982  35
  -1   4  12 1273.72 180.737  34
  -1  -4  12 1337.74 168.249  34
  -1  -4  12 1376.03 187.694  35
  -1  -4  12 1415.05 150.032  24
  -1  -4  12 1360.44 140.234  23
   1   4 -12 1258.32 127.722  57
   1  -4 -12 1386.27 185.779   6
   1  -4 -12 1033.05 167.667  47
   1   4 -12 1401.20 184.764  47
  -1   4  12 1069.92 196.527  45
  -1  -4  12 1313.98 196.702  45
   1   4 -12 1199.96 181.201  20
   1   4 -12 1325.83 148.812  60
   1   4 -12 1737.26 203.870  61
   1  -4 -12 1280.40 173.944  61
   1   4 -11 32061.0 855.833  20
   1   4 -11 34056.2 827.833  47
  -1  -4  11 35783.8 940.204  45
   1  -4 -11 33738.4 835.390  47
  -1  -4  11 34098.3 703.813  23
   1  -4 -11 33815.4 902.902  48
   1   4 -11 35630.5 804.897  37
  -1  -4  11 35295.3 895.247  35
  -1   4  11 33838.6 953.392  35
  -1  -4  11 35315.3 817.076  34
  -1   4  11 33886.3 868.099  34
   1   4 -11 34484.9 758.917  60
   1   4 -11 32372.7 808.561  61
   1  -4 -11 34081.8 818.581  61
   1   4 -11 34621.9 692.885  57
   1  -4 -11 36303.9 898.353   6
   1   4 -11 32472.0 955.280  31
   1  -4 -11 33672.0 960.260  32
   1  -4 -11 34429.5 968.607  31
   1   4 -11 30131.9 926.543  32
  -1   4  10 7603.12 324.908  40
   1  -4 -10 6251.52 359.252  48
   1  -4 -10 7385.64 368.316   6
   1   4 -10 7835.16 344.502  37
  -1  -4  10 7600.58 380.031  35
  -1   4  10 7694.13 382.029  34
  -1  -4  10 7369.28 337.908  34
  -1   4  10 7308.38 406.024  35
   1  -4 -10 7173.14 332.368  61
   1   4 -10 7068.93 336.220  61
   1   4 -10 7185.42 309.778  60
   1  -4 -10 7070.30 347.025  47
  -1  -4  10 7153.80 384.130  45
   1   4 -10 7822.89 352.294  47
   1   4 -10 7284.99 280.748  57
   1  -4 -10 7020.40 399.285  31
   1   4 -10 6854.13 401.015  31
   1  -4 -10 6977.87 399.096  32
   1   4 -10 7442.40 416.860  32
   1  -4 -10 7438.71 353.175  20
   1   4 -10 7220.02 361.833  20
  -1   4   9 642.465 111.398  40
   1   4  -9 430.753 72.7028  41
   1  -4  -9 352.023 104.776  48
   1   4  -9 471.482 96.0196  37
  -1   4   9 388.387 118.310  35
  -1   4   9 760.996 135.992  34
  -1  -4   9 503.955 111.738  35
  -1  -4   9 425.652 103.119  34
   1  -4  -9 351.497 110.847  32
   1   4  -9 264.920 109.579  32
   1  -4  -9 374.097 115.608  31
   1  -4  -9 335.563 102.719  28
   1   4  -9 398.525 118.032  31
   1   4  -9 384.730 96.4787  47
   1  -4  -9 401.994 96.3105  47
   1   4  -9 481.330 101.604  61
   1  -4  -9 313.031 83.3364  61
   1   4  -9 549.367 94.4741  60
   1   4  -9 393.882 81.0251   6
   1  -4  -9 437.240 106.411   6
   1  -4  -8 13381.1 472.805  32
   1   4  -8 13440.1 479.858  32
   1  -4  -8 13254.9 472.491  31
   1   4  -8 12426.6 464.563  31
   1  -4  -8 13523.0 516.663  27
   1  -4  -8 12897.4 355.619  42
  -1   4   8 13759.9 498.411  35
  -1  -4   8 13528.8 459.554  35
  -1   4   8 13917.4 471.588  34
  -1  -4   8 13798.2 426.741  34
   1  -4  -8 13441.9 450.262   6
  -1   4   8 12986.0 408.871  40
   1   4  -8 12268.1 353.892  41
   1   4  -8 13390.9 419.485  37
   1   4  -8 13618.2 336.161  38
   1   4  -7 3799.84 205.079  37
   1  -4  -7 3248.37 213.927  32
   1   4  -7 3305.25 219.514  32
   1  -4  -7 3681.55 226.486  31
   1   4  -7 3585.92 226.418  31
   1  -4  -7 3657.45 217.818   6
   1   4  -7 4059.64 237.372  42
   1  -4  -7 3560.41 167.658  42
  -1  -4   7 4021.19 215.093  34
  -1  -4   7 3975.45 229.850  35
  -1   4   7 3401.70 223.978  34
   1   4  -7 3693.26 179.950  41
  -1   4   7 3601.90 201.694  40
   1   4  -7 3386.39 171.180   2
   1  -4  -7 3655.69 250.815  27
   1   4  -6 312958. 3650.21   2
   1   4  -6 318728. 3855.03  32
   1  -4  -6 337615. 3864.04  32
   1   4  -6 308788. 3832.24  31
   1  -4  -6 323975. 3838.69  31
   1  -4  -6 313518. 3526.50  37
  -1   4   6 324630. 3684.76  39
   1   4  -6 348536. 3811.06  37
   1  -4  -6 317534. 3775.96  43
   1  -4  -6 323483. 3657.54  42
  -1  -4   6 339159. 3852.74  35
  -1  -4   6 328956. 3787.57  34
  -1   4   6 315870. 3852.19  34
  -1   4   6 332095. 3793.43  40
   1   4  -6 321573. 3710.06  41
   1  -4  -6 297385. 3922.53  27
   1   4  -5 103691. 1278.24   2
   1  -4  -5 109434. 1455.45  31
   1   4  -5 97077.4 1425.63  32
   1  -4  -5 108139. 1444.72  32
   1   4  -5 101633. 1443.06  31
   1   4  -5 102448. 1400.10  37
   1  -4  -5 98887.1 1208.99  37
  -1   4   5 104199. 1347.57  39
  -1  -4   5 102314. 1445.21  45
   1  -4  -5 104448. 1293.36  42
   1  -4  -5 103028. 1382.65  43
   1   4  -5 93236.7 1419.88  42
  -1   4   5 102235. 1454.82  34
  -1  -4   5 105384. 1402.13  34
  -1   4   5 98230.2 1252.39   5
  -1   4   5 107656. 1417.22  40
   1   4  -5 107375. 1361.23  41
   1  -4  -4 1815.42 143.328  26
  -1   4   4 2141.37 94.3195   5
  -1  -4   4 2207.98 137.217  45
   1  -4  -4 2315.50 102.104  42
   1  -4  -4 2197.71 123.128  43
  -1   4   4 2097.87 143.567  34
  -1  -4   4 2194.57 128.559  34
   1  -4  -4 2029.95 132.647  36
  -1   4   4 2118.57 118.470  39
   1   4  -4 2124.30 117.906  41
  -1   4   4 1873.63 125.167  40
   1   4  -4 2027.88 139.467   3
   1   4  -4 2388.55 93.8532   2
   1   4  -3 334125. 3683.20   2
   1   4  -3 349464. 3887.21   3
   1  -4  -3 371451. 3966.81  26
  -1   4   3 339467. 3789.97  38
   1   4  -3 326815. 3849.61  37
  -1  -4   3 340917. 3850.60  45
   1   4  -3 338445. 3878.03  42
   1  -4  -3 332420. 3749.87  42
   1  -4  -3 349237. 3814.90  43
   1  -4  -3 339128. 3878.12  36
  -1  -4   3 354305. 3856.22  34
  -1   4   3 329502. 3864.79  40
  -1   4   3 371522. 3856.39  39
  -1   4   3 350113. 3754.15   5
   1   4  -2 9941.44 237.650   3
   1  -4  -2 10841.7 276.510  25
   1  -4  -2 9501.86 268.818  26
  -1   4   2 9609.30 223.596  38
   1   4  -2 10074.1 245.469  37
  -1  -4   2 9441.39 223.253  45
   1  -4  -2 10080.3 223.118  43
   1   4  -2 9674.99 242.308  42
   1  -4  -2 9602.18 243.298  36
  -1  -4   2 9135.86 229.910  35
  -1   4   2 9320.93 248.183  40
   1   4  -2 9504.07 233.974  41
  -1   4   2 9876.88 241.005  39
  -1   4   2 9930.45 204.895   5
   1   4  -1 57790.6 730.291   3
   1  -4  -1 65404.3 848.862  26
   1  -4  -1 57704.2 822.002  25
  -1   4   1 57770.3 771.237  38
   1   4  -1 59203.5 778.894  37
  -1  -4   1 58619.9 725.620  45
   1   4  -1 55999.3 766.641  42
   1  -4  -1 60946.9 764.007  43
   1   4  -1 55376.3 747.413  43
   1  -4  -1 56635.8 801.396  44
  -1  -4   1 54839.6 754.183  34
  -1  -4   1 57127.0 749.604  35
  -1   4   1 56005.4 779.459  39
  -1   4   1 60894.1 754.645   5
   1   4   0 176861. 1930.62   3
   1  -4   0 195036. 2102.87  25
  -1   4   0 172311. 2043.69  38
   1   4   0 173365. 2022.62  37
   1  -4   0 185418. 2080.99  45
  -1  -4   0 178630. 1963.52  45
  -1  -4   0 172731. 1914.50  44
   1   4   0 176098. 2004.72  42
   1  -4   0 183814. 2076.32  44
   1   4   0 181110. 1977.35  43
  -1  -4   0 181541. 2000.75  35
  -1  -4   0 188680. 2000.16   4
  -1  -4   0 177583. 2036.58   6
  -1   4   0 185026. 1997.74   4
  -1   4   0 174586. 2041.38  41
  -1  -4  -1 542339. 5674.10   2
   1   4   1 514979. 5587.11  37
   1  -4   1 577895. 5682.08  25
  -1  -4  -1 520692. 5547.68  26
  -1  -4  -1 517003. 5590.30  25
   1  -4   1 534642. 5662.78  45
   1   4   1 508751. 5513.31  43
   1   4   1 527008. 5560.16  42
   1  -4   1 497486. 5653.93  44
  -1   4  -1 529011. 5632.96  39
  -1   4  -1 545760. 5657.95  41
  -1  -4  -1 558049. 5638.15   4
  -1   4  -1 493898. 5617.10   4
  -1  -4  -1 489349. 5547.21   5
  -1  -4  -1 524212. 5649.02   6
  -1   4  -2 73479.3 951.177  38
   1   4   2 74324.0 879.915  37
  -1  -4  -2 77734.5 1040.61   2
  -1   4  -2 74572.8 943.911  32
  -1   4  -2 79569.0 956.257  31
  -1  -4  -2 77254.9 947.042  32
  -1  -4  -2 80524.7 955.234  31
  -1  -4  -2 72848.0 917.338  25
  -1  -4  -2 75078.4 903.118  26
   1  -4   2 78491.5 994.765  44
   1  -4   2 78966.5 984.926  45
   1   4   2 75776.9 855.050  42
   1   4   2 72568.1 824.979  43
  -1   4  -2 71288.3 926.433  39
  -1  -4  -2 69847.3 968.434   6
  -1  -4  -2 81000.5 1001.89   4
  -1   4  -2 75891.0 989.780   4
  -1  -4  -2 73019.6 856.258   5
   1  -4   2 73229.7 952.040  35
   1  -4   3 370418. 3957.16  35
  -1  -4  -3 373597. 4110.71   2
  -1  -4  -3 372434. 3992.00  31
  -1   4  -3 352459. 3982.97  31
  -1   4  -3 342853. 3971.79  32
  -1  -4  -3 375604. 3993.54  32
  -1  -4  -3 386592. 4059.70   4
  -1   4  -3 368946. 4051.30   4
  -1   4  -3 337622. 3897.11  39
   1   4   3 356274. 3850.22  41
  -1   4  -3 373918. 3984.92  41
  -1   4  -3 351520. 3937.80  38
   1   4   3 341378. 3827.82  37
   1  -4   3 351671. 3988.81  45
   1  -4   3 371237. 4016.04  44
   1  -4   4 3404.96 138.190  35
  -1   4  -4 2960.55 192.243   2
  -1  -4  -4 3102.13 148.016  31
  -1   4  -4 3120.47 152.840  31
  -1  -4  -4 3403.29 155.549  32
  -1   4  -4 3047.64 150.459  32
  -1  -4  -4 3421.72 172.880   4
  -1  -4  -4 3140.95 149.254   6
  -1   4  -4 3327.83 172.540   4
  -1   4  -4 3047.47 104.115  39
  -1   4  -4 3022.54 134.729  41
   1   4   4 2737.25 66.2963  41
   1   4   4 3073.32 110.973  40
   1   4   4 2914.75 91.7610  39
   1   4   4 2830.19 76.5425  38
  -1   4  -4 3084.81 121.783  38
   1  -4   4 3286.49 152.300  45
   1  -4   4 3484.61 161.704  44
   1  -4   5 13038.5 308.552  35
   1   4   5 11628.4 282.780  34
  -1   4  -5 12672.1 422.171   2
  -1  -4  -5 11480.1 334.568  31
  -1  -4  -5 11534.1 336.974  32
  -1   4  -5 12085.7 347.747  32
  -1   4  -5 11859.4 341.395  31
  -1  -4  -5 12149.2 325.642   6
  -1  -4  -5 13460.0 385.762   4
  -1   4  -5 13419.6 385.836   4
   1   4   5 10421.2 188.936  39
  -1   4  -5 11207.4 287.210  41
  -1   4  -5 11111.5 217.242  39
   1   4   5 11371.6 243.330  40
  -1   4  -5 11825.1 258.776  38
   1  -4   5 11877.8 324.912  45
   1  -4   5 14290.6 361.550  44
   1   4   6 32650.4 624.167  35
   1  -4   6 33064.3 600.638  35
   1   4   6 33664.5 580.516  34
  -1   4  -6 31306.9 764.486   2
  -1  -4  -6 34171.3 767.441   2
  -1   4  -6 35009.4 759.978   3
  -1  -4  -6 31938.4 665.627  31
  -1  -4  -6 32862.1 674.623  32
  -1   4  -6 35430.4 705.235  32
  -1   4  -6 30877.9 662.910  31
  -1  -4  -6 34437.6 643.082   6
  -1   4  -6 35502.0 591.212  41
  -1   4  -6 30608.1 432.967  39
  -1   4  -6 31579.7 504.362  38
   1  -4   6 34397.2 667.829  44
   1  -4   6 33512.1 651.270  45
   1  -4   7 153445. 1956.73  35
   1   4   7 145342. 1981.87  35
   1   4   7 147663. 1896.57  34
  -1  -4  -7 155956. 2222.89   2
  -1   4  -7 145361. 2230.16   2
  -1   4  -7 152716. 2195.07   3
  -1  -4  -7 155838. 2097.96  32
  -1  -4  -7 149021. 2075.92  31
  -1   4  -7 156663. 2119.26  32
  -1   4  -7 144713. 2072.96  31
  -1  -4  -7 153369. 1999.89   6
  -1   4  -7 154824. 1890.14  41
  -1   4  -7 144045. 1753.10  38
   1  -4   7 157887. 2048.70  45
   1  -4   7 153404. 2052.13  44
  -1  -4  -8 9310.24 339.094   6
   1   4   8 8788.40 333.600  35
   1  -4   8 8284.44 305.910  35
  -1   4  -8 8668.14 269.991  41
  -1   4  -8 8634.89 431.766   2
  -1   4  -8 8924.04 419.828   3
  -1  -4  -8 8530.48 411.249   2
   1  -4   8 8583.72 352.144  44
   1  -4   8 9077.18 354.015  45
  -1   4  -8 9493.43 393.396  31
  -1  -4  -8 8777.03 370.176  31
  -1  -4  -8 8960.06 377.909  32
  -1   4  -8 8977.86 384.448  32
  -1   4  -9 286.852 74.0027  60
  -1   4  -9 406.157 93.4163  61
  -1  -4  -9 379.288 86.5870  61
   1  -4   9 160.567 84.5449  44
  -1   4  -9 186.208 103.393   3
  -1   4  -9 243.578 111.190   2
  -1  -4  -9 147.428 96.4824   2
   1  -4   9 412.240 97.8604  45
   1   4   9 287.743 89.7790  45
  -1   4  -9 184.693 71.7680  33
  -1  -4  -9 179.116 74.6344  33
  -1   4  -9 246.548 97.3505  32
  -1  -4  -9 205.925 90.9534  32
  -1   4  -9 168.083 92.6509  31
  -1  -4  -9 267.361 98.6451  31
   1  -4   9 251.588 76.2231  35
   1   4   9 218.020 75.5646  35
  -1  -4  -9 536.446 102.343   6
  -1   4 -10 4236.43 246.005  61
  -1   4 -10 3399.26 201.023  60
  -1  -4 -10 3489.24 224.447  61
  -1   4 -10 3668.61 250.589  16
  -1  -4 -10 4044.82 257.935  16
  -1   4 -10 3922.10 253.928  15
  -1  -4 -10 3714.29 239.233   6
  -1   4 -10 4295.52 330.365   2
  -1  -4 -10 3501.09 299.046   2
  -1  -4 -10 3639.75 243.849   9
  -1   4 -10 4072.86 237.462   9
  -1   4 -10 3964.90 294.941  32
  -1   4 -10 3542.74 277.207  31
  -1  -4 -10 3559.69 273.840  31
  -1  -4 -10 3741.48 220.849  33
  -1   4 -10 3448.32 216.432  33
  -1  -4 -10 3756.77 283.447  32
   1  -4  10 3550.64 251.546  45
   1   4  10 3422.99 250.682  45
   1  -4  10 3393.92 256.119  44
  -1  -4 -10 4031.29 222.495  11
  -1  -4 -10 3885.13 264.922  20
   1  -4  10 3504.77 225.587  35
  -1   4 -11 102513. 1651.26  16
  -1  -4 -11 98436.8 1587.74   6
  -1  -4 -11 103844. 1701.17  20
  -1  -4 -11 95012.1 1487.24  11
   1  -4  11 94705.6 1685.58  44
   1  -4  11 99174.3 1676.23  45
  -1  -4 -11 96032.2 1751.15  32
  -1  -4 -11 99266.2 1527.91  33
  -1  -4 -11 99683.6 1774.52  31
  -1   4 -11 97763.3 1779.40  31
  -1   4 -11 91197.2 1737.66  32
  -1   4 -11 99988.8 1544.51  33
  -1   4 -11 93111.4 1547.43  61
  -1   4 -11 97321.7 1467.97  60
  -1  -4 -11 100881. 1568.76  61
  -1  -4 -11 100522. 1611.39   9
  -1   4 -11 98519.7 1533.66   9
  -1  -4 -11 98441.6 1877.12   2
  -1   4 -11 91815.1 1816.58   2
  -1   4 -12 9601.83 516.036   2
  -1   4 -12 10983.2 405.368   9
  -1  -4 -12 11162.2 446.431   9
  -1  -4 -12 9592.50 377.289  11
  -1  -4 -12 10769.8 478.249  20
   1  -4  12 10319.7 472.258  44
   1  -4  12 10471.3 461.028  45
  -1   4 -12 10693.8 375.160  60
  -1  -4 -12 10893.3 422.992  61
  -1   4 -12 10474.6 421.927  61
  -1   4 -12 9035.65 477.231  32
  -1  -4 -12 9570.25 483.077  32
  -1  -4 -12 10537.5 405.012  33
  -1   4 -12 10262.6 405.560  33
  -1  -4 -12 9697.88 491.195  31
  -1   4 -12 9741.01 498.822  31
  -1   4 -12 10824.6 450.121  16
  -1   4 -13 1106.51 166.970  16
  -1  -4 -13 977.197 138.184  11
  -1   4 -13 1160.32 144.845   9
  -1  -4 -13 1025.93 146.778  33
  -1   4 -13 902.703 141.341  33
  -1   4 -13 972.010 124.403  60
  -1   4 -13 1033.00 157.169  61
  -1  -4 -13 948.082 145.000  61
  -1  -4 -14 8642.06 371.053  61
  -1   4 -14 8365.29 311.421  60
  -1   4 -14 8492.41 375.731  61
  -1   4 -14 9412.61 404.343  16
  -1  -4 -14 8471.93 339.765  11
  -1   4 -14 8450.13 355.712  33
  -1  -4 -14 8515.22 351.532  33
  -1  -4 -15 29122.4 629.771  11
  -1   4 -15 28959.6 656.167  33
  -1  -4 -15 30115.5 660.612  33
  -1  -4 -16 146.046 78.2348  33
  -1   4 -16 159.546 74.6187  33
   1  -4  16 161.199 68.0900  50
  -1   4 -17 2705.60 140.168  33
  -1  -4 -17 2976.46 143.660  33
   1  -5 -18 529.300 56.9263  11
   1  -5 -17 42644.5 709.957  61
   1   5 -17 41980.4 713.994  61
  -1  -5  17 42110.7 700.290  50
   1  -5 -17 40341.1 678.292  33
   1   5 -17 40643.2 682.272  33
   1  -5 -17 42347.7 715.383  11
   1  -5 -16 23465.4 559.402  61
   1   5 -16 22714.8 561.314  61
   1  -5 -16 22126.4 535.274  33
   1   5 -16 22942.9 546.824  33
   1  -5 -16 23965.5 565.364  11
   1   5 -16 22939.3 604.901  20
  -1  -5  15 45593.1 803.040  51
   1   5 -15 43368.0 919.677  61
   1  -5 -15 46212.4 920.140  61
   1   5 -15 45734.7 828.913  60
   1   5 -15 44869.2 894.918  33
   1  -5 -15 46003.0 896.922  33
   1  -5 -15 44273.3 904.639  11
   1   5 -15 45873.0 997.988  20
  -1  -5  14 43422.5 845.885  24
   1   5 -14 44916.5 973.591  61
   1  -5 -14 42863.6 940.869  61
   1   5 -14 44926.2 877.817  60
   1   5 -14 45740.0 1042.61  20
   1  -5 -14 45718.8 1005.46  47
  -1  -5  14 44204.9 828.427  51
   1   5 -14 40395.1 900.738  33
   1  -5 -14 41971.8 904.256  33
  -1  -5  13 176047. 2327.17  24
  -1  -5  13 164720. 2238.97  23
   1   5 -13 163910. 2452.99  61
   1  -5 -13 169337. 2449.01  61
   1   5 -13 171437. 2349.83  60
   1   5 -13 162082. 2543.35  20
   1  -5 -13 173220. 2523.68  47
   1   5 -13 173099. 2230.85  57
  -1  -5  13 176612. 2280.39  51
   1   5 -12 15229.7 659.488  31
   1  -5 -12 16502.6 670.829  31
   1  -5 -12 16190.9 671.147  32
   1   5 -12 14858.2 653.371  32
  -1   5  12 15826.9 654.326  35
  -1   5  12 15995.6 592.513  34
  -1  -5  12 16726.3 599.484  35
  -1  -5  12 16982.4 549.280  34
  -1  -5  12 16637.6 474.894  23
   1   5 -12 17127.0 519.956  60
   1   5 -12 16035.0 555.269  61
   1  -5 -12 16629.7 556.901  61
  -1  -5  12 15921.9 462.183  51
   1   5 -12 16975.8 617.572  20
  -1  -5  12 17532.0 642.977  45
   1  -5 -12 16451.7 580.193  47
   1   5 -12 17577.9 590.994  47
   1  -5 -12 17670.5 627.750   6
   1   5 -12 16457.8 458.741  57
  -1  -5  11 1426.51 143.473  23
   1   5 -11 1202.24 147.949  60
   1   5 -11 1282.39 163.993  61
   1  -5 -11 1348.85 166.882  61
   1   5 -11 1695.40 203.345  20
   1   5 -11 1525.14 178.853  47
  -1  -5  11 1573.14 204.790  45
   1  -5 -11 1076.85 162.863  47
   1   5 -11 860.233 169.879  31
   1  -5 -11 1002.12 181.282  31
   1   5 -11 1539.35 167.761  37
   1  -5 -11 1100.92 193.543  32
   1   5 -11 1372.31 210.655  32
  -1   5  11 1201.90 198.761  35
  -1  -5  11 1851.77 183.649  34
  -1   5  11 1421.66 188.994  34
  -1  -5  11 1385.60 181.798  35
  -1  -5  11 1347.67 137.466  51
   1  -5 -11 1106.99 169.594   6
   1   5 -11 1229.00 129.585  57
   1  -5 -10 6702.76 334.172  47
   1   5 -10 6150.49 313.193  47
   1  -5 -10 5917.55 301.700  61
   1   5 -10 6092.94 287.309  60
   1   5 -10 5550.09 299.934  61
  -1   5  10 6038.64 299.115  40
  -1  -5  10 6106.41 269.400  23
   1   5 -10 6430.24 325.716  37
   1  -5 -10 6544.71 366.258  28
   1   5 -10 6497.23 268.087  57
   1  -5 -10 6133.30 343.863   6
  -1  -5  10 6262.59 313.888  34
  -1   5  10 6177.16 380.507  35
  -1   5  10 6268.62 357.277  34
  -1  -5  10 6641.19 352.804  35
   1  -5 -10 5575.29 359.154  31
   1   5 -10 5681.33 366.176  31
   1  -5 -10 5713.00 364.104  32
   1   5 -10 5492.18 359.838  32
   1   5 -10 5993.39 336.039  20
   1   5  -9 24577.4 556.585  41
  -1   5   9 24128.9 610.314  40
   1   5  -9 23148.6 599.622  61
   1  -5  -9 22329.9 580.790  61
   1   5  -9 22808.7 561.916  60
   1  -5  -9 23947.1 680.437  28
   1   5  -9 23027.4 521.461  57
   1   5  -9 22156.6 691.432  32
   1   5  -9 21399.9 680.496  31
   1  -5  -9 23119.7 692.451  32
   1  -5  -9 22828.6 688.974  31
   1   5  -9 24879.2 641.424  37
   1   5  -9 22962.5 594.570  47
   1  -5  -9 22213.7 604.202  47
   1  -5  -9 24521.3 676.241   6
  -1   5   9 24757.4 736.200  35
  -1  -5   9 23112.1 645.606  35
  -1   5   9 23749.7 679.426  34
  -1  -5   9 24512.0 616.361  34
   1  -5  -8 2619.19 206.516   6
   1   5  -8 2695.50 193.681  37
   1   5  -8 2911.61 156.755  38
  -1   5   8 2624.30 152.216  39
   1  -5  -8 2548.89 141.950  42
  -1  -5   8 2550.93 201.711  35
  -1   5   8 2723.36 216.159  34
  -1  -5   8 2633.98 186.425  34
   1  -5  -8 2371.08 203.204  31
   1  -5  -8 2413.37 205.448  32
   1   5  -8 2518.35 210.575  32
   1   5  -8 2480.74 211.823  31
   1  -5  -8 2958.93 247.459  27
  -1   5   8 2636.92 186.045  40
   1   5  -8 2790.75 172.817  41
  -1   5   7 30421.7 505.385   5
   1  -5  -7 30358.1 695.022  32
   1   5  -7 26956.4 672.316  32
   1  -5  -7 30039.4 693.995  31
   1   5  -7 29107.0 693.704  31
  -1   5   7 29717.5 575.906  39
   1   5  -7 31453.8 673.333  37
   1  -5  -7 30687.1 546.737  42
  -1   5   7 28598.8 693.840  34
  -1  -5   7 29266.0 672.281  35
  -1  -5   7 30403.0 639.793  34
  -1   5   7 28986.4 648.627  40
   1   5  -7 30649.8 612.859  41
   1  -5  -7 29598.0 766.033  27
  -1   5   6 170781. 2138.33  39
   1  -5  -6 165838. 1921.85  37
   1   5  -6 177459. 2245.10  37
   1   5  -6 177472. 2088.99   2
   1  -5  -6 177643. 2269.12  32
   1  -5  -6 168382. 2244.79  31
   1   5  -6 161542. 2244.31  31
   1   5  -6 153056. 2225.48  32
   1  -5  -6 172705. 2387.72  27
  -1  -5   6 185651. 2305.88  45
   1  -5  -6 178334. 2205.44  43
   1  -5  -6 173869. 2062.69  42
  -1   5   6 179166. 2311.09  34
  -1  -5   6 173440. 2257.51  35
  -1  -5   6 182022. 2215.76  34
   1   5  -6 173377. 2168.86  41
  -1   5   6 183859. 2252.94  40
  -1   5   6 178021. 2024.50   5
   1  -5  -5 274.765 32.6973  37
   1   5  -5 323.190 71.3312  37
   1   5  -5 314.577 82.7975   3
   1   5  -5 492.149 56.7239   2
   1   5  -5 676.733 96.0246  32
   1  -5  -5 740.616 94.2217  32
   1  -5  -5 787.654 98.5746  31
   1   5  -5 757.674 95.1956  31
   1   5  -5 454.622 70.8523  41
  -1   5   5 367.838 65.5793  39
  -1   5   5 221.478 66.7421  40
  -1   5   5 297.284 82.4294  34
  -1  -5   5 1183.73 105.922  34
   1  -5  -5 504.301 75.4487  43
   1  -5  -5 499.590 55.1698  42
   1   5  -5 954.112 109.086  42
  -1  -5   5 656.056 95.1348  45
   1  -5  -5 269.296 83.9497  27
   1  -5  -5 355.973 76.2062   6
  -1   5   5 381.910 46.8529   5
   1   5  -4 35991.0 534.786   2
   1   5  -4 38325.3 692.985   3
   1  -5  -4 37310.3 718.146  27
  -1   5   4 38092.9 587.697  38
  -1  -5   4 37693.5 656.378  45
   1  -5  -4 37770.3 615.382  43
   1   5  -4 38963.9 688.934  42
   1  -5  -4 37036.4 547.653  42
   1  -5  -4 37666.0 671.648  36
  -1  -5   4 37285.8 645.040  34
  -1   5   4 39256.4 637.622  39
  -1   5   4 37534.1 666.208  40
   1   5  -4 37881.6 636.196  41
  -1   5   4 37554.7 537.985   5
   1   5  -3 368306. 4057.21   3
   1   5  -3 355786. 3861.69   2
   1  -5  -3 340243. 4098.67  26
  -1   5   3 368214. 3966.73  38
   1   5  -3 333547. 4034.06  37
  -1  -5   3 364284. 4005.55  45
   1  -5  -3 352901. 3956.42  43
   1  -5  -3 342593. 3887.63  42
   1   5  -3 357847. 4045.78  42
  -1  -5   3 352933. 4000.32  34
  -1  -5   3 360496. 4007.10  35
   1  -5  -3 367480. 4050.18  36
  -1   5   3 361136. 3898.03   5
  -1   5   3 358058. 4009.71  39
  -1   5   3 362031. 4059.13  40
   1   5  -2 717251. 8287.48   3
   1  -5  -2 849838. 8414.52  25
   1  -5  -2 821941. 8422.14  26
   1   5  -2 775888. 8333.08  37
  -1   5   2 753597. 8285.08  38
  -1  -5   2 758634. 8269.88  45
   1   5  -2 736780. 8316.96  42
   1   5  -2 771271. 8320.08  41
  -1   5   2 793359. 8355.72  40
  -1   5   2 786931. 8327.52  39
  -1   5   2 754133. 8230.03   5
   1   5   0 577165. 6112.40   3
   1   5   0 571234. 6201.15  37
  -1   5   0 606665. 6241.68  38
   1  -5   0 561561. 6224.30  36
   1  -5   0 640461. 6300.18  25
   1  -5   0 622776. 6286.40  45
  -1  -5   0 568479. 6146.18  45
   1  -5   0 535755. 6241.60  44
   1   5   0 577332. 6174.68  42
  -1  -5   0 541885. 6084.35  44
  -1  -5   0 550853. 6181.59  35
  -1   5   0 580884. 6225.76  41
   1   5   0 596276. 6223.06  41
  -1   5   0 601070. 6149.52   4
  -1  -5   0 593836. 6153.43   4
  -1  -5   0 528941. 6195.88   6
   1   5   1 999999. 10611.7  42
  -1   5  -2 549091. 6289.02  38
   1   5   2 567940. 6195.87  37
  -1  -5  -2 637244. 6405.93   2
  -1  -5  -2 604341. 6254.30  32
  -1   5  -2 601739. 6264.41  31
  -1  -5  -2 627388. 6266.60  31
  -1   5  -2 617769. 6266.27  32
  -1  -5  -2 597479. 6243.27  26
  -1  -5  -2 582794. 6273.41  25
   1   5   2 565023. 6146.27  42
   1  -5   2 545033. 6320.35  44
  -1   5  -2 579709. 6276.96  39
   1   5   2 556166. 6226.39  41
  -1  -5  -2 621858. 6324.28   4
  -1  -5  -2 545947. 6142.05   5
  -1   5  -2 618805. 6321.43   4
  -1  -5  -2 563077. 6318.52   6
   1  -5   2 585170. 6332.87  45
   1  -5   3 245.898 49.3607  35
  -1  -5  -3 376.279 64.5262   4
  -1  -5  -3 158.152 61.1470   2
  -1   5  -3 283.522 71.7248   3
  -1  -5  -3 378.017 54.7536  32
  -1   5  -3 339.962 52.2944  31
  -1  -5  -3 422.318 57.4049  31
  -1   5  -3 269.299 48.8556  32
  -1   5  -3 373.850 63.9933   4
   1   5   3 296.010 32.4397  41
  -1   5  -3 296.571 45.4546  39
  -1   5  -3 364.982 55.8556  41
  -1   5  -3 344.996 52.8237  38
   1   5   3 286.425 37.0597  38
   1  -5   3 331.788 61.0056  44
   1  -5   3 350.808 59.9534  45
   1  -5   4 3220.87 156.183  45
   1  -5   4 3120.12 160.435  44
  -1  -5  -4 3106.16 148.140  31
  -1   5  -4 3700.40 162.718  31
  -1   5  -4 3356.84 155.500  32
  -1  -5  -4 3101.30 147.407  32
  -1   5  -4 3011.60 166.195   4
  -1  -5  -4 3502.14 174.824   4
   1   5   4 2760.34 103.638  39
  -1   5  -4 3211.18 119.869  39
  -1   5  -4 3033.38 143.990  41
   1   5   4 2852.97 73.1916  41
  -1   5  -4 2911.62 128.585  38
   1   5   4 2918.91 91.2079  38
   1  -5   4 3229.94 144.574  35
   1  -5   5 4090.18 172.110  35
  -1   5  -5 2786.94 208.327   2
  -1  -5  -5 3806.63 183.219  32
  -1  -5  -5 3922.76 184.078  31
  -1   5  -5 5544.10 222.484  31
  -1   5  -5 5369.70 219.339  32
  -1  -5  -5 2696.98 157.966   6
  -1   5  -5 3272.23 156.448  41
   1   5   5 2437.03 117.776  40
  -1   5  -5 2775.77 110.095  39
  -1   5  -5 2625.97 124.797  38
   1  -5   5 3726.33 185.598  45
   1  -5   5 3612.01 185.237  44
   1   5   6 28397.7 547.490  34
   1  -5   6 30191.8 573.846  35
  -1   5  -6 26744.8 717.556   2
  -1  -5  -6 28463.1 608.552  31
  -1   5  -6 27994.6 613.731  31
  -1  -5  -6 28932.5 616.682  32
  -1   5  -6 25513.7 599.171  32
  -1  -5  -6 29554.8 602.704   6
  -1   5  -6 28271.3 545.595  41
   1   5   6 27563.9 479.824  40
  -1   5  -6 28252.7 434.882  39
  -1   5  -6 28872.9 494.496  38
   1  -5   6 30672.0 619.124  45
   1  -5   6 30018.6 626.801  44
   1   5   7 27720.5 574.138  34
   1   5   7 28024.9 627.845  35
   1  -5   7 30696.1 614.330  35
  -1  -5  -7 31248.8 778.686   2
  -1   5  -7 29947.7 789.547   2
  -1  -5  -7 29717.9 668.495  31
  -1   5  -7 28322.1 666.535  31
  -1  -5  -7 30751.4 682.699  32
  -1   5  -7 29381.0 679.337  32
  -1  -5  -7 30128.5 645.875   6
  -1   5  -7 29378.3 576.679  41
  -1   5  -7 29282.7 500.700  38
   1  -5   7 31120.6 666.440  45
   1  -5   7 32065.5 687.614  44
  -1  -5  -8 162825. 2212.75   6
   1  -5   8 165300. 2150.04  35
   1   5   8 147688. 2160.50  35
  -1   5  -8 155084. 2055.98  41
  -1   5  -8 160464. 2429.05   3
  -1   5  -8 154269. 2440.86   2
  -1  -5  -8 168355. 2456.68   2
   1  -5   8 168762. 2251.04  45
   1  -5   8 165559. 2270.08  44
  -1   5  -8 172658. 2323.04  31
  -1   5  -8 169795. 2325.10  32
  -1  -5  -8 164433. 2289.74  32
  -1  -5  -8 161512. 2272.04  31
  -1  -5  -9 703.539 104.219  61
  -1   5  -9 585.268 98.6196  60
  -1   5  -9 521.046 98.8083  61
   1  -5   9 455.764 109.219  44
  -1  -5  -9 480.760 135.067   2
  -1   5  -9 468.939 127.156   2
  -1   5  -9 474.588 139.975   3
   1  -5   9 573.509 113.012  45
   1   5   9 348.373 96.7188  45
  -1   5  -9 293.399 83.1924  33
  -1  -5  -9 357.472 109.383  32
  -1   5  -9 433.106 113.585  32
  -1  -5  -9 366.015 82.2392  33
  -1   5  -9 472.431 119.197  31
  -1  -5  -9 391.266 124.350  28
  -1  -5  -9 448.395 111.143  31
  -1  -5  -9 455.114 98.9376   6
  -1   5 -10 11973.0 391.099  60
  -1   5 -10 11697.2 413.439  61
  -1  -5 -10 12043.0 412.653  61
  -1  -5 -10 13183.0 466.879  16
  -1   5 -10 12616.6 460.143  16
  -1   5 -10 14109.7 473.860  15
  -1   5 -10 11295.5 392.905  33
  -1   5 -10 11529.6 493.044  31
  -1  -5 -10 12736.6 506.653  31
  -1   5 -10 11898.5 499.241  32
  -1  -5 -10 11774.1 391.794  33
  -1  -5 -10 11806.8 489.461  32
  -1  -5 -10 12698.7 479.842  20
  -1  -5 -10 12005.8 396.884  11
  -1  -5 -10 11333.7 346.980  12
   1  -5  10 13001.8 487.542  45
   1  -5  10 12521.1 492.644  44
  -1  -5 -10 12347.6 455.227   6
  -1  -5 -10 13792.8 467.628   9
  -1  -5 -10 13583.6 382.454   7
   1  -5  10 12713.3 433.212  35
  -1  -5 -10 12057.2 555.615   2
  -1   5 -10 10733.5 528.540   2
  -1   5 -11 237305. 3059.78  16
  -1  -5 -11 242328. 3061.00  16
  -1   5 -11 197566. 3230.11   2
  -1  -5 -11 238637. 3025.17   9
  -1  -5 -11 223910. 3187.51  32
  -1  -5 -11 221818. 3184.17  31
  -1   5 -11 214478. 3181.51  31
  -1   5 -11 221404. 2896.57  33
  -1  -5 -11 222116. 2882.09  33
  -1   5 -11 227910. 3225.13  32
  -1  -5 -11 227272. 2927.48  61
  -1   5 -11 226427. 2961.27  61
  -1   5 -11 223561. 2870.59  60
   1  -5  11 215523. 3060.90  45
   1  -5  11 212439. 3096.63  44
  -1  -5 -11 233473. 3029.22   6
  -1  -5 -11 218009. 2751.49  12
  -1  -5 -11 223302. 2885.84  11
  -1   5 -12 126740. 1887.30  33
  -1   5 -12 134777. 2192.09  32
  -1  -5 -12 130927. 2156.52  31
  -1   5 -12 125439. 2160.84  31
  -1  -5 -12 131142. 1884.35  33
  -1  -5 -12 131032. 2148.19  32
  -1   5 -12 129096. 1836.79  60
  -1  -5 -12 131606. 1927.73  61
  -1   5 -12 128194. 1937.02  61
   1  -5  12 127548. 2052.96  45
   1  -5  12 121790. 2070.94  44
  -1  -5 -12 125354. 1953.44   6
  -1   5 -12 128939. 1980.88  16
  -1  -5 -12 127028. 1860.89  11
  -1  -5 -12 123144. 1723.23  12
  -1  -5 -13 58739.4 1073.95  11
  -1  -5 -13 58813.9 1083.66  33
  -1   5 -13 57142.6 1084.10  33
  -1   5 -13 59553.2 1168.32  16
  -1   5 -13 58602.6 1046.86  60
  -1   5 -13 60123.2 1140.85  61
  -1  -5 -13 62287.8 1136.89  61
  -1  -5 -14 9767.03 367.246  11
  -1   5 -14 10330.5 383.626  33
  -1  -5 -14 9897.51 373.271  33
  -1   5 -14 9823.02 407.902  16
  -1   5 -14 9821.34 347.609  60
  -1   5 -14 9844.42 397.466  61
  -1  -5 -14 9901.63 390.548  61
  -1  -5 -15 23414.9 549.117  11
  -1   5 -15 22787.0 560.467  33
  -1  -5 -15 24331.9 568.988  33
   1  -5  16 7181.85 258.272  50
  -1  -5 -16 7848.19 273.877  33
  -1   5 -16 7908.91 276.856  33
  -1   5 -16 7514.68 345.998  20
  -1  -5 -17 6791.21 204.705  33
  -1   5 -17 6233.82 202.182  33
   1   6 -17 37607.3 634.685  61
  -1  -6  17 37071.0 631.119  50
   1   6 -17 37054.6 606.808  33
   1  -6 -17 37143.9 642.179  11
   1  -6 -16 44072.1 795.052  61
   1   6 -16 43501.3 809.315  61
   1   6 -16 45315.3 881.754  20
  -1  -6  16 41646.0 707.707  51
   1  -6 -16 42753.5 769.841  33
   1   6 -16 42092.4 772.233  33
   1  -6 -16 43407.4 813.388  11
   1  -6 -16 43677.1 732.468  12
   1   6 -15 159.341 104.735  20
  -1  -6  15 78.2887 67.9800  51
  -1  -6  15 95.0142 64.9383  24
   1   6 -15 67.2778 87.7309  33
   1  -6 -15 14.0424 80.9700  33
   1   6 -15 57.0395 88.2278  61
   1  -6 -15 9.90028 79.4918  61
   1   6 -15 136.293 75.9487  60
   1  -6 -15 40.4154 71.3196  12
  -1  -6  14 103521. 1566.39  24
   1  -6 -14 106183. 1662.56  61
   1   6 -14 101481. 1677.33  61
   1   6 -14 109782. 1619.37  60
  -1  -6  14 107053. 1531.53  51
   1  -6 -14 107863. 1738.65  47
   1  -6 -14 105533. 1629.65  33
   1   6 -14 102484. 1631.79  33
   1   6 -14 105012. 1791.57  20
   1   6 -13 50501.5 911.618  57
  -1  -6  13 51871.5 978.930  24
  -1  -6  13 49161.6 922.132  23
   1  -6 -13 51404.0 1049.80  61
   1   6 -13 52760.3 1011.34  60
   1   6 -13 47688.5 1041.61  61
  -1  -6  13 51661.0 927.523  51
   1  -6 -13 51519.9 1096.28  47
   1  -6 -13 50013.5 1001.63  33
   1   6 -13 48909.4 1007.24  33
   1   6 -13 49364.4 1137.66  20
   1   6 -12 7496.14 453.508  31
   1  -6 -12 8361.57 463.938  32
   1   6 -12 7566.36 453.342  32
   1  -6 -12 7813.44 450.114  31
  -1   6  12 8414.51 428.938  34
  -1  -6  12 8795.74 430.733  35
  -1   6  12 7844.29 463.368  35
  -1  -6  12 8205.27 333.041  23
   1   6 -12 7931.13 384.222  61
   1  -6 -12 8559.72 385.681  61
   1   6 -12 8297.70 361.096  60
  -1  -6  12 8426.13 327.487  51
   1  -6 -12 7992.96 427.383   6
  -1  -6  12 7834.31 422.660  45
  -1  -6  12 8134.30 428.619  44
   1  -6 -12 7968.49 394.927  47
   1   6 -12 8683.35 435.962  20
   1   6 -12 8104.78 297.678  56
   1   6 -12 8967.18 335.453  57
   1   6 -11 21870.7 705.272  20
   1   6 -11 24560.8 673.384  47
   1  -6 -11 23109.8 672.353  47
   1   6 -11 23777.0 630.446  60
   1  -6 -11 23082.9 641.507  61
   1   6 -11 23563.6 660.872  61
   1  -6 -11 22923.4 727.864   6
   1   6 -11 23827.3 693.970  37
   1  -6 -11 23791.7 776.653  31
   1   6 -11 20533.2 744.176  31
   1  -6 -11 23249.8 769.736  32
   1   6 -11 22937.9 779.434  32
  -1  -6  11 24190.9 719.025  35
  -1   6  11 23534.9 734.563  34
  -1   6  11 24349.0 806.225  35
  -1  -6  11 23535.1 652.642  34
  -1  -6  11 24570.5 595.962  23
  -1  -6  11 23120.0 558.360  51
   1   6 -11 23920.1 575.733  57
  -1  -6  10 73822.5 1157.59  23
   1   6 -10 63713.8 1198.07  47
   1  -6 -10 66903.8 1241.23  47
   1  -6 -10 70865.0 1373.58  28
  -1   6  10 66250.5 1211.07  40
   1   6 -10 68893.0 1137.58  41
   1  -6 -10 69529.8 1206.39  61
   1   6 -10 63387.9 1193.10  61
   1   6 -10 69181.4 1189.27  60
   1   6 -10 69857.6 1284.59  37
   1   6 -10 63821.7 1367.96  31
   1  -6 -10 67857.1 1377.02  31
   1  -6 -10 66281.8 1362.57  32
   1   6 -10 63843.9 1366.66  32
   1  -6 -10 68689.4 1338.23   6
  -1  -6  10 72508.1 1108.51  51
   1   6 -10 63454.2 1283.79  20
   1   6 -10 64257.2 1090.63  57
  -1   6  10 67654.4 1419.46  35
  -1   6  10 69219.5 1346.42  34
  -1  -6  10 70766.9 1312.19  35
  -1  -6  10 67632.0 1225.62  34
   1  -6  -9 28383.9 670.502  61
   1   6  -9 29096.7 667.735  60
   1   6  -9 28134.6 681.605  61
   1   6  -9 30832.6 669.293  41
  -1   6   9 30698.3 720.195  40
  -1  -6   9 29596.2 700.791  34
  -1  -6   9 30893.8 759.467  35
  -1   6   9 30623.2 805.781  34
  -1   6   9 29979.6 844.331  35
  -1  -6   9 31159.4 615.416  51
   1   6  -9 30282.7 627.284  57
   1  -6  -9 30105.1 868.192  27
   1  -6  -9 31197.3 805.133  28
   1  -6  -9 29444.4 792.417  31
   1  -6  -9 29054.7 786.692  32
   1   6  -9 29700.0 810.418  32
   1   6  -9 27776.9 787.952  31
   1   6  -9 31985.5 768.606  37
   1  -6  -9 29117.5 706.611  47
   1   6  -9 28748.6 678.840  47
   1  -6  -9 30186.6 776.385   6
  -1   6   8 4075.39 240.102  40
   1   6  -8 4544.34 230.852  41
  -1  -6   8 4194.98 234.271  34
  -1   6   8 4014.70 265.311  34
  -1  -6   8 3864.17 238.614  35
   1   6  -8 4235.44 201.376  38
  -1   6   8 3959.82 193.949  39
   1   6  -8 3950.78 242.622  37
   1  -6  -8 3925.10 286.898  27
   1  -6  -8 3939.68 254.272  31
   1  -6  -8 3835.75 252.836  32
   1   6  -8 3451.55 245.651  32
   1   6  -8 4015.33 261.954  31
   1  -6  -7 27095.8 656.429  32
   1   6  -7 24839.5 643.960  32
   1  -6  -7 28044.0 669.179  31
   1   6  -7 26278.2 661.708  31
  -1   6   7 27402.5 636.783  40
   1   6  -7 28797.0 614.822  41
  -1  -6   7 28905.8 633.268  34
  -1   6   7 31252.6 724.486  34
  -1  -6   7 29576.1 669.314  35
   1  -6  -7 28156.8 495.718  42
  -1   6   7 28609.2 575.416  39
   1   6  -7 30297.4 676.123  37
   1   6  -7 27895.9 567.973  38
  -1  -6   7 29845.4 678.343  45
   1  -6  -7 28410.0 750.242  27
   1  -6  -6 18926.3 503.563   6
   1  -6  -6 18255.7 480.257  32
   1   6  -6 16128.0 468.003  32
   1  -6  -6 18938.4 485.149  31
   1   6  -6 16564.1 470.868  31
  -1   6   6 18735.1 437.322  39
  -1   6   6 18941.5 490.350  40
   1   6  -6 19047.7 463.232  41
  -1   6   6 19807.2 534.944  34
  -1  -6   6 19204.3 494.571  35
  -1  -6   6 18205.6 461.347  34
   1  -6  -6 19150.0 454.624  43
   1  -6  -6 19548.2 366.566  42
   1   6  -6 18898.1 522.587  42
   1   6  -6 19163.4 496.594  37
  -1  -6   6 18646.3 488.728  45
   1  -6  -6 20940.5 589.300  27
  -1   6   5 2840.46 157.467  39
   1   6  -5 3448.46 175.989  41
  -1   6   5 2930.88 180.794  40
  -1  -6   5 3276.19 172.525  34
  -1   6   5 3474.75 203.961  34
   1   6  -5 3426.57 139.831   2
   1   6  -5 4137.24 227.688   3
   1   6  -5 2950.82 173.210  32
   1  -6  -5 3194.62 174.290  32
   1   6  -5 3031.79 173.163  31
   1  -6  -5 3155.76 172.507  31
   1  -6  -5 3771.39 225.615  27
   1   6  -5 3089.75 192.430  42
   1  -6  -5 3627.76 170.693  43
   1  -6  -5 3435.51 128.148  42
   1  -6  -5 3051.06 90.0042  37
  -1   6   5 3735.77 151.921  38
  -1  -6   5 3078.68 179.315  45
  -1   6   5 3513.86 121.865   5
   1  -6  -5 3048.61 185.957   6
  -1   6   4 185383. 2246.15  39
  -1   6   4 186766. 2303.56  40
   1   6  -4 173829. 2241.20  41
  -1  -6   4 181916. 2242.51  34
   1  -6  -4 187929. 2295.59  36
   1   6  -4 196854. 2343.11   3
   1   6  -4 180219. 2116.91   2
   1   6  -4 187965. 2254.99  32
   1  -6  -4 193368. 2250.99  32
   1   6  -4 172153. 2235.62  31
   1  -6  -4 193019. 2255.64  31
  -1   6   4 192279. 2188.79  38
   1   6  -4 178884. 2285.80  37
   1  -6  -4 180625. 2192.02  43
   1   6  -4 184678. 2320.99  42
   1  -6  -4 184918. 2103.47  42
  -1   6   4 185659. 2095.08   5
   1  -6  -4 170714. 2277.30   6
  -1  -6   4 186243. 2258.79  45
   1  -6  -4 180452. 2367.71  27
   1   6  -3 4386.29 188.953   3
   1  -6  -3 4566.08 188.534   6
  -1   6   3 4907.51 141.214   5
  -1   6   3 4625.84 187.354  39
  -1   6   3 4618.73 197.356  40
  -1  -6   3 4946.74 187.387  35
  -1  -6   3 4602.46 183.593  34
   1  -6  -3 5655.14 207.011  36
   1   6  -3 4851.76 200.753  42
   1  -6  -3 4769.41 163.626  43
   1  -6  -3 5208.28 141.932  42
   1   6  -3 4575.78 192.844  37
  -1   6   3 4634.16 169.959  38
  -1  -6   3 4489.47 173.937  45
   1  -6  -2 71079.0 1022.39  25
   1  -6  -2 62212.1 999.081  26
   1   6  -2 69230.3 938.742   3
  -1   6   2 68161.3 864.230   5
   1  -6  -2 66025.7 937.238   6
  -1   6   2 69993.7 983.806  40
  -1   6   2 69671.7 957.648  39
   1   6  -2 67444.4 953.410  41
   1  -6  -2 68524.2 948.213  36
  -1  -6   2 68034.3 931.395  35
   1  -6  -2 65702.5 886.501  43
   1   6  -2 65762.5 945.594  42
  -1   6   2 69476.4 929.018  38
   1   6  -2 66504.9 955.467  37
  -1  -6   2 70180.6 908.304  45
  -1  -6   2 61904.9 860.140  44
   1  -6  -1 101864. 1356.36  25
   1   6  -1 100921. 1234.76   3
   1  -6  -1 103508. 1262.28   6
  -1   6   1 101114. 1263.50  41
  -1   6   1 92948.3 1288.31  39
   1   6  -1 101585. 1295.14  41
  -1  -6   1 103372. 1267.57  35
   1  -6  -1 108644. 1300.87  36
  -1   6   1 100824. 1283.07  38
   1   6  -1 106333. 1301.85  37
   1  -6  -1 101256. 1248.70  43
   1   6  -1 94411.1 1259.32  42
  -1  -6   1 103177. 1231.99  45
  -1  -6   1 97905.9 1180.85  44
   1  -6   0 6562.18 165.299   6
  -1   6   0 6948.54 153.171   4
  -1  -6   0 6326.59 186.347   6
  -1  -6   0 6432.30 150.416   4
  -1   6   0 6391.42 194.302  41
   1   6   0 6574.37 193.155  41
   1   6   0 6605.38 171.894  42
  -1  -6   0 6386.08 133.451  44
   1   6   0 6514.00 150.050   3
   1  -6   0 7013.19 226.500  25
  -1  -6   0 6811.83 171.071  45
   1  -6   0 6696.20 218.236  45
   1   6   0 6819.15 189.312  37
  -1   6   0 6646.02 200.115  38
  -1  -6   0 5946.54 97.9399  36
   1  -6   0 6661.16 198.047  36
   1   6   1 814065. 8929.65  41
  -1   6  -1 827568. 8967.19  39
   1   6   1 810362. 8847.15  42
  -1  -6  -1 842862. 8806.01  27
  -1  -6  -1 804467. 8962.07   6
   1  -6   1 837822. 8829.64   6
  -1   6  -1 833938. 8899.30   4
  -1  -6  -1 810985. 8896.17  26
   1  -6   1 809989. 9003.37  45
   1   6   1 836370. 8905.45  37
   1   6   2 26934.7 395.142  37
  -1   6  -2 26256.4 469.983  38
  -1  -6  -2 27076.8 463.839  25
  -1  -6  -2 27679.3 438.069  26
  -1  -6  -2 25687.3 323.996   5
  -1   6  -2 26836.0 455.984   4
  -1  -6  -2 27671.3 461.323   4
  -1  -6  -2 27271.5 487.209   6
  -1  -6  -2 27227.2 414.793  32
  -1   6  -2 28415.8 423.106  32
   1   6   2 26856.2 422.661  41
  -1   6  -2 26496.0 458.966  39
   1   6   2 24670.9 327.350  42
   1  -6   2 26604.8 492.711  44
   1  -6   2 27254.8 499.319  45
  -1   6  -2 28938.1 429.261  31
  -1  -6  -2 27107.0 368.888  27
  -1  -6  -2 29037.2 427.813  31
   1   6   3 424920. 4844.07  37
  -1   6  -3 482475. 5043.16  38
   1   6   3 448514. 4943.49  38
   1  -6   3 455359. 5082.73  44
   1  -6   3 456628. 5075.90  45
   1  -6   3 446689. 5040.16  35
  -1  -6  -3 455292. 4925.20  27
  -1  -6  -3 512759. 5201.74   2
  -1   6  -3 444191. 5182.87   3
  -1   6  -3 420201. 5042.20  41
   1   6   3 435632. 4901.12  41
  -1  -6  -3 474610. 5013.01  26
  -1  -6  -3 481804. 4994.39  32
  -1   6  -3 491266. 5008.86  32
  -1   6  -3 490665. 5013.52  31
  -1  -6  -3 478504. 4996.74  31
  -1  -6  -3 443919. 5070.28   6
  -1   6  -3 473259. 5069.28   4
  -1  -6  -3 479531. 5074.04   4
  -1  -6  -4 65439.7 1021.79   2
  -1   6  -4 61831.4 1024.90   3
   1  -6   4 62920.9 887.910  35
  -1  -6  -4 61880.2 933.043   4
  -1   6  -4 59441.8 923.816   4
   1  -6   4 61780.9 916.672  45
   1  -6   4 61702.4 928.466  44
  -1   6  -4 59326.0 887.192  41
   1   6   4 56303.8 783.710  39
  -1   6  -4 54173.3 801.148  39
   1   6   4 54353.9 692.929  41
  -1   6  -4 59598.0 867.204  32
  -1   6  -4 59330.0 868.499  31
  -1  -6  -4 58868.9 865.669  31
  -1  -6  -4 57849.5 858.817  32
  -1   6  -4 58196.2 848.620  38
   1   6   4 56672.1 745.021  38
  -1   6  -5 22065.1 604.988   2
   1  -6   5 21890.1 460.532  35
  -1   6  -5 20964.0 423.196  38
   1  -6   5 22230.7 508.241  44
   1  -6   5 22843.8 502.912  45
  -1  -6  -5 21477.2 466.743  31
  -1   6  -5 19904.5 462.871  31
  -1  -6  -5 21316.7 464.498  32
  -1   6  -5 21429.7 476.768  32
  -1   6  -5 20031.3 381.817  39
  -1   6  -5 21534.6 464.859  41
   1   6   5 20595.7 413.580  40
   1   6   5 19709.8 359.713  39
  -1   6  -6 4810.86 297.972   2
   1  -6   6 6112.89 237.744  35
   1   6   6 4808.45 212.082  34
  -1  -6  -6 4934.96 235.151   6
  -1   6  -6 5142.22 192.228  38
   1  -6   6 5293.77 248.538  44
   1  -6   6 5898.69 257.572  45
  -1  -6  -6 5132.16 234.207  31
  -1   6  -6 4923.51 234.419  31
  -1   6  -6 5579.16 251.921  32
  -1  -6  -6 5184.96 238.361  32
  -1   6  -6 4704.94 213.028  41
   1   6   6 4852.50 185.718  40
  -1   6  -6 4901.22 162.176  39
  -1  -6  -7 138727. 2056.58   2
  -1   6  -7 119878. 2031.69   2
  -1  -6  -7 134594. 1867.65  31
  -1   6  -7 131233. 1875.76  31
  -1   6  -7 137061. 1902.90  32
  -1  -6  -7 136178. 1881.20  32
   1   6   7 122566. 1818.09  35
   1   6   7 123178. 1750.61  34
   1  -6   7 132921. 1791.52  35
  -1  -6  -7 134244. 1861.64   6
  -1   6  -7 130855. 1660.91  38
  -1   6  -7 133379. 1770.91  41
   1  -6   7 137918. 1876.81  45
   1  -6   7 140231. 1911.16  44
  -1   6  -8 66138.1 1366.04   2
  -1  -6  -8 70889.2 1374.52   2
  -1  -6  -8 69275.2 1192.91   6
  -1   6  -8 67097.9 1220.09  31
  -1   6  -8 73081.2 1262.17  32
  -1  -6  -8 69346.5 1215.90  31
  -1  -6  -8 70220.7 1230.46  32
  -1  -6  -8 68877.7 1281.46  28
   1   6   8 62730.5 1146.25  35
   1  -6   8 67837.2 1133.26  35
  -1   6  -8 66336.5 1068.28  60
  -1   6  -8 71956.5 1103.64  41
   1  -6   8 66269.1 1214.30  44
   1  -6   8 68989.9 1203.06  45
  -1   6  -9 53998.0 1251.03   2
  -1   6  -9 55626.1 1256.17   3
   1  -6   9 55401.5 1013.47  35
  -1  -6  -9 56753.2 1073.47   6
  -1   6  -9 53995.2 1112.03  32
  -1  -6  -9 57113.2 1114.60  32
  -1  -6  -9 55518.8 1103.14  31
  -1  -6  -9 54485.7 932.358  33
  -1   6  -9 50221.8 924.527  33
  -1   6  -9 55497.8 1128.47  31
  -1  -6  -9 58380.7 1184.27  28
  -1   6  -9 55429.8 940.694  41
   1  -6   9 56960.2 1094.06  45
   1  -6   9 56909.9 1119.67  44
  -1  -6  -9 54779.1 958.647  61
  -1   6  -9 54052.4 952.047  60
  -1   6  -9 52124.3 958.479  61
  -1   6 -10 138210. 1951.67  60
  -1   6 -10 146032. 2014.43  61
  -1  -6 -10 140315. 1967.88  61
  -1  -6 -10 140716. 1875.99  12
  -1  -6 -10 141940. 1974.52  11
  -1  -6 -10 154508. 1936.89   7
   1  -6  10 138686. 2137.52  45
   1  -6  10 142853. 2186.94  44
  -1  -6 -10 137645. 2184.71  32
  -1   6 -10 131887. 1932.13  33
  -1  -6 -10 139952. 2192.67  31
  -1   6 -10 139719. 2209.72  31
  -1  -6 -10 137733. 1934.74  33
  -1   6 -10 138980. 2207.56  32
  -1  -6 -10 145647. 2126.42   6
  -1   6 -10 144942. 2102.27  16
  -1  -6 -10 160181. 2128.33  16
  -1   6 -10 135301. 2334.43   2
   1  -6  10 136371. 2022.81  35
  -1   6 -11 53275.7 981.820  60
  -1  -6 -11 53621.9 1000.17  61
  -1   6 -11 50028.0 992.917  61
  -1  -6 -11 56439.2 1087.88   9
   1  -6  11 52359.4 1117.04  45
   1  -6  11 52309.0 1151.41  44
  -1  -6 -11 52424.6 1148.49  32
  -1  -6 -11 52609.7 1157.81  31
  -1   6 -11 50426.8 1164.45  31
  -1   6 -11 48540.5 1137.10  32
  -1  -6 -11 51140.5 959.148  33
  -1   6 -11 51477.8 978.997  33
  -1   6 -11 48247.9 1219.24   2
  -1   6 -11 51996.3 1063.76  16
  -1  -6 -11 52965.4 1085.56   6
  -1  -6 -11 50488.0 892.113  12
  -1  -6 -11 49527.2 963.288  11
  -1  -6 -12 94069.6 1494.66  11
  -1  -6 -12 90779.8 1368.57  12
   1  -6  12 89047.8 1641.00  45
   1  -6  12 89154.5 1671.61  44
  -1  -6 -12 93817.8 1599.18   6
  -1   6 -12 101411. 1557.09  61
  -1  -6 -12 98513.9 1523.73  61
  -1   6 -12 94362.0 1478.10  60
  -1  -6 -12 92129.8 1707.67  32
  -1   6 -12 92448.2 1737.72  31
  -1  -6 -12 95361.4 1474.35  33
  -1   6 -12 91265.2 1473.73  33
  -1  -6 -12 92565.0 1716.67  31
  -1   6 -12 92317.4 1734.04  32
  -1   6 -12 97561.1 1611.65  16
  -1  -6 -13 777.138 101.396  12
  -1  -6 -13 752.596 132.248  11
  -1  -6 -13 1063.93 145.442  61
  -1   6 -13 804.107 127.133  60
  -1   6 -13 806.820 137.687  61
  -1   6 -13 899.092 133.388  33
  -1  -6 -13 860.738 126.836  33
  -1   6 -13 1027.70 157.498  16
  -1  -6 -14 12418.6 415.679  11
  -1   6 -14 12521.5 451.255  16
  -1   6 -14 13160.5 452.213  61
  -1   6 -14 12333.6 399.814  60
  -1  -6 -14 12733.4 408.579  33
  -1   6 -14 12554.7 412.233  33
  -1   6 -15 8781.42 313.009  33
  -1  -6 -15 8517.86 304.424  33
  -1   6 -15 8060.55 401.640  20
   1  -6  15 8247.36 308.866  50
  -1  -6 -15 8621.54 316.237  11
  -1  -6 -16 14308.4 356.280  33
  -1   6 -16 13584.5 351.918  33
  -1   6 -16 13229.0 456.689  20
  -1  -6 -16 14219.1 353.556  11
   1  -6  16 12869.6 349.677  50
  -1   6 -17 40009.6 595.196  33
   1  -7 -17 8205.86 251.774  11
  -1  -7  17 7747.78 242.915  50
   1   7 -17 7935.39 213.015  33
  -1  -7  16 1136.23 123.122  50
   1   7 -16 1013.08 117.306  61
   1  -7 -16 1120.24 108.528  12
  -1  -7  16 1346.55 107.933  51
   1   7 -16 1256.97 146.601  20
   1   7 -16 1293.55 120.350  33
  -1  -7  16 897.437 93.5321  24
  -1  -7  15 133.269 68.4950  24
   1   7 -15 177.210 86.4760  61
   1  -7 -15 75.3279 76.6520  61
   1   7 -15 104.166 73.2413  60
   1  -7 -15 55.1848 73.2660  12
   1  -7 -15 88.1869 77.5019  33
   1   7 -15 34.5914 73.5730  33
   1   7 -15 48.9893 88.5761  20
  -1  -7  15 75.7360 63.3090  51
   1  -7 -14 2612.09 221.234  47
  -1  -7  14 2914.05 189.888  51
   1  -7 -14 2634.19 203.589  33
   1   7 -14 2556.55 202.827  33
   1  -7 -14 2675.08 218.501  11
   1   7 -14 2733.09 250.838  20
   1   7 -14 2986.30 211.706  60
   1   7 -14 2644.64 216.423  61
   1  -7 -14 2668.77 212.045  61
  -1  -7  14 2663.44 194.271  24
  -1  -7  13 43498.2 895.939  24
  -1  -7  13 47041.4 879.522  23
   1  -7 -13 42218.6 925.646  11
  -1  -7  13 44081.1 841.459  51
   1  -7 -13 42203.0 893.898  33
   1   7 -13 42994.6 911.007  33
   1   7 -13 44278.7 792.331  56
   1   7 -13 47507.1 865.927  57
   1   7 -13 44440.8 1057.93  20
   1  -7 -13 46266.5 1006.99  47
   1   7 -13 48464.5 954.852  60
   1   7 -13 41616.9 935.490  61
   1  -7 -13 45001.3 941.741  61
  -1  -7  12 2545.04 247.372  44
   1  -7 -12 2473.07 223.997  47
   1  -7 -12 2343.93 258.262  31
   1   7 -12 2320.55 263.646  31
   1  -7 -12 2226.69 249.984  32
   1   7 -12 2188.91 255.312  32
   1   7 -12 3174.37 278.772  20
   1  -7 -12 2261.60 204.168  11
   1  -7 -12 2377.23 207.252  61
   1   7 -12 2765.78 217.384  60
   1   7 -12 2460.51 218.363  61
  -1  -7  12 2893.01 253.901  35
  -1   7  12 2377.66 268.058  35
   1  -7 -12 2551.52 250.205   6
   1   7 -12 2656.62 176.937  56
   1   7 -12 2587.16 192.642  57
  -1  -7  12 2794.55 202.948  23
  -1  -7  12 2856.39 194.833  51
   1   7 -11 917.807 174.945  31
   1  -7 -11 599.274 151.440  31
   1  -7 -11 903.460 181.461  48
  -1  -7  11 947.199 129.723  23
   1  -7 -11 860.749 150.064  47
  -1  -7  11 749.614 149.821  44
   1   7 -11 863.683 158.497  20
  -1  -7  11 751.945 113.214  51
   1   7 -11 855.197 148.451  37
  -1  -7  11 832.988 146.640  35
  -1   7  11 1156.35 177.905  34
  -1   7  11 874.998 182.794  35
   1   7 -11 823.919 117.604  57
   1  -7 -11 726.494 152.593   6
   1  -7 -11 788.619 167.779  32
   1   7 -11 756.711 170.515  32
   1  -7 -11 809.530 132.759  61
   1   7 -11 759.216 130.755  60
   1   7 -11 726.332 135.701  61
   1  -7 -10 50621.5 1138.71  28
  -1  -7  10 48166.4 1061.56  44
   1   7 -10 47985.8 976.145  47
   1  -7 -10 49491.4 1011.40  47
  -1  -7  10 52946.1 947.434  23
   1  -7 -10 47268.3 1089.87  48
   1   7 -10 47839.3 1077.58  20
   1   7 -10 50889.6 954.576  41
  -1   7  10 48146.8 999.623  40
   1  -7 -10 50775.0 1119.73   6
   1   7 -10 51579.6 1084.40  37
  -1   7  10 52274.1 1216.38  35
  -1  -7  10 49138.0 1001.98  34
  -1  -7  10 51396.5 1079.20  35
  -1   7  10 51619.1 1140.24  34
   1  -7 -10 48706.8 1117.32  31
   1   7 -10 47835.9 1128.15  31
   1  -7 -10 49642.0 1125.76  32
   1   7 -10 43473.6 1085.25  32
   1   7 -10 49725.6 907.142  57
  -1  -7  10 48874.1 874.831  51
   1   7 -10 49956.3 972.416  60
   1   7 -10 47043.0 970.239  61
   1  -7 -10 48847.6 956.897  61
   1  -7  -9 66665.5 1344.96  48
  -1  -7   9 72002.9 1192.22  23
  -1   7   9 74808.0 1308.46  40
   1   7  -9 78605.5 1264.85  41
   1  -7  -9 76650.3 1516.91  27
   1  -7  -9 76883.0 1424.55  28
   1   7  -9 78073.8 1171.19  38
   1   7  -9 81081.4 1399.02  37
  -1   7   9 75331.7 1428.17  34
  -1  -7   9 78566.8 1302.66  34
  -1  -7   9 75444.0 1338.41  35
   1  -7  -9 74342.0 1395.24  31
   1   7  -9 73659.8 1416.71  31
   1  -7  -9 75004.6 1393.28  32
   1   7  -9 72216.9 1404.82  32
  -1  -7   9 75768.9 1148.77  51
   1  -7  -9 75108.2 1280.28  47
   1   7  -9 76810.1 1256.78  47
   1   7  -9 71168.6 1169.53  57
   1  -7  -9 79842.0 1421.26   6
   1   7  -9 74579.9 1250.74  61
   1  -7  -9 71424.6 1215.57  61
  -1   7   8 1988.53 145.383  39
   1   7  -8 2258.57 194.666  37
   1   7  -8 2321.35 157.962  38
  -1   7   8 2096.26 204.315  34
  -1  -7   8 1887.92 165.468  34
  -1  -7   8 2247.95 189.968  35
   1  -7  -8 1964.40 184.887  31
   1  -7  -8 1796.50 177.814  32
   1   7  -8 1992.73 188.725  32
   1   7  -8 1658.01 176.846  31
   1  -7  -8 2474.92 206.821  48
   1  -7  -8 2464.10 222.897  49
  -1  -7   8 2255.91 147.202  51
  -1   7   8 2123.02 183.647  40
   1   7  -8 2266.53 177.138  41
   1   7  -8 3379.69 184.294  57
  -1  -7   8 2063.30 191.223  45
   1  -7  -8 2199.47 223.715  27
   1  -7  -8 2633.43 222.149  28
   1   7  -7 17420.5 472.003  41
  -1   7   7 15142.1 475.658  40
  -1   7   7 16522.2 429.601  39
   1   7  -7 16558.4 502.698  37
   1   7  -7 17799.4 445.929  38
   1  -7  -7 16080.7 481.465  32
   1   7  -7 14114.4 464.924  32
   1  -7  -7 15378.8 471.871  31
   1   7  -7 14843.0 475.265  31
   1  -7  -7 15709.5 497.229   6
   1  -7  -7 16558.9 562.746  27
  -1  -7   7 16906.6 497.454  45
  -1   7   7 16235.7 522.438  34
  -1  -7   7 16340.9 465.656  34
  -1  -7   7 16171.5 477.661  35
  -1   7   6 174176. 2202.73  39
   1   7  -6 177930. 2249.85  41
  -1   7   6 179701. 2307.03  40
   1   7  -6 170478. 2380.22   3
   1   7  -6 169733. 2351.54  42
   1  -7  -6 172159. 2175.15  43
   1  -7  -6 165265. 1988.76  42
   1   7  -6 182240. 2210.52  38
   1  -7  -6 171978. 2248.13  32
   1   7  -6 172154. 2267.99  32
   1  -7  -6 174207. 2256.00  31
   1   7  -6 154173. 2228.06  31
   1  -7  -6 168466. 2299.15   6
   1  -7  -6 175421. 2454.02  26
   1  -7  -6 172080. 2425.91  27
  -1  -7   6 175736. 2282.03  45
  -1   7   6 182220. 2384.24  34
  -1  -7   6 183148. 2250.77  34
  -1  -7   6 171555. 2257.05  35
  -1   7   5 192575. 2449.97  40
   1   7  -5 191213. 2400.74  41
  -1   7   5 187728. 2370.86  39
   1   7  -5 196113. 2513.76   3
   1  -7  -5 192342. 2178.09  42
   1  -7  -5 196819. 2328.19  43
   1   7  -5 196365. 2505.60  42
  -1   7   5 192250. 2283.02  38
   1   7  -5 181856. 2371.28  32
   1  -7  -5 189720. 2367.62  32
   1  -7  -5 183350. 2357.53  31
   1   7  -5 188612. 2387.14  31
   1  -7  -5 182134. 2427.20   6
   1  -7  -5 207435. 2598.97  26
   1  -7  -5 189008. 2542.82  27
  -1  -7   5 188686. 2406.66  45
  -1  -7   5 193489. 2393.97  34
  -1   7   4 45007.5 756.990  39
  -1   7   4 42920.6 784.495  40
   1   7  -4 44416.4 657.119   2
   1   7  -4 43567.0 798.505   3
   1  -7  -4 43305.2 691.199  43
   1  -7  -4 45445.2 613.374  42
   1   7  -4 44710.0 803.122  42
   1   7  -4 45060.6 790.654  37
  -1   7   4 43966.0 698.290  38
   1   7  -4 44927.7 732.654  32
   1  -7  -4 44611.9 720.074  32
   1   7  -4 41945.2 718.070  31
   1  -7  -4 44671.7 719.433  31
  -1   7   4 44803.3 605.892   5
   1  -7  -4 43359.4 771.602   6
   1  -7  -4 46139.8 857.836  27
   1  -7  -4 42204.0 768.651  36
  -1  -7   4 44863.9 750.527  34
  -1  -7   4 44583.6 747.668  45
  -1  -7   4 42417.9 712.470  44
  -1  -7   3 52287.3 805.640  45
  -1  -7   3 49313.7 769.047  44
   1  -7  -3 55346.8 853.342  36
  -1  -7   3 55994.3 838.672  35
   1  -7  -3 55934.4 858.101   6
   1  -7  -3 53223.5 915.391  25
   1  -7  -3 54176.7 710.566  42
   1  -7  -3 53733.1 768.727  43
   1   7  -3 52445.3 876.472  42
   1   7  -3 57556.1 877.780   3
  -1   7   3 55398.4 812.429  38
   1   7  -3 53916.9 867.605  37
   1   7  -3 51865.9 842.814  41
  -1   7   3 56302.1 890.678  40
  -1   7   3 53321.8 842.781  39
  -1  -7   2 82544.5 1060.99  44
  -1  -7   2 88629.8 1112.60  45
   1  -7  -2 83322.0 1141.64  36
  -1  -7   2 83945.5 1134.02  35
   1  -7  -2 79713.0 1127.08   6
   1  -7  -2 81011.9 1220.42  25
   1  -7  -2 87140.9 1206.01  44
   1  -7  -2 85983.2 1080.54  43
   1   7  -2 86067.8 1164.98  42
   1   7  -2 86714.7 1145.47   3
  -1   7   2 82088.5 1124.91  38
   1   7  -2 84207.2 1166.75  37
  -1   7   2 78525.2 1166.76  40
  -1   7   2 82507.4 1152.27  39
   1   7  -2 82338.3 1154.86  41
  -1  -7   1 219472. 2520.99  45
  -1  -7   1 218025. 2558.35  35
   1  -7  -1 217451. 2573.97  36
   1  -7  -1 222033. 2678.42  25
   1  -7  -1 211782. 2617.42  44
   1   7  -1 213609. 2554.22  42
  -1  -7   1 210292. 2453.63  44
   1  -7  -1 214162. 2516.77  43
   1   7  -1 229084. 2533.80   3
  -1   7   1 229349. 2423.48   4
   1  -7  -1 216490. 2533.34   6
  -1  -7   1 229347. 2433.58   4
  -1   7   1 224298. 2584.70  38
   1   7  -1 217058. 2579.16  37
  -1   7   1 206732. 2580.73  39
   1   7  -1 234933. 2606.04  41
  -1   7   1 213639. 2548.54  41
  -1  -7   0 2393.28 109.045  45
   1  -7   0 2580.97 144.141  45
   1  -7   0 2560.52 150.367  25
  -1  -7   0 2930.45 95.1959  44
   1   7   0 2426.58 108.077  42
   1   7   0 2614.62 101.640   3
  -1   7   0 2344.54 124.896  41
   1   7   0 2636.96 129.422  41
  -1   7   0 2240.26 125.629  38
  -1  -7   0 2446.40 57.7141  36
   1  -7   0 2562.62 128.252  36
   1   7   0 2576.65 122.122  37
  -1  -7   0 2275.33 114.443   6
  -1  -7   0 2554.02 89.9996   4
   1  -7   0 2326.44 99.9694   6
  -1   7   0 2544.59 87.6209   4
   1  -7   1 193005. 2243.13  45
   1  -7   1 190370. 2260.74  25
  -1  -7  -1 183347. 2176.48  25
  -1  -7  -1 186744. 2085.42   4
  -1  -7  -1 184250. 2174.28   6
   1  -7   1 185942. 2032.56   6
  -1   7  -1 178835. 2068.00   4
   1   7   1 172516. 2039.14  42
   1   7   1 177687. 2104.41  37
   1  -7   1 191267. 2189.27  36
   1   7   1 179925. 2138.63  41
  -1   7  -1 179639. 2177.19  39
  -1   7  -1 184741. 2201.38  41
  -1   7  -2 172810. 1893.88   4
  -1  -7  -2 180353. 1909.16   4
  -1  -7  -2 174359. 1983.13   6
  -1  -7  -2 186475. 1983.26  25
  -1  -7  -2 177038. 1912.49  26
  -1  -7  -2 177987. 1805.51  27
   1   7   2 165157. 1824.93  37
  -1   7  -2 171552. 1968.32  38
   1   7   2 163313. 1902.82  38
   1  -7   2 183843. 1988.05  36
  -1   7  -2 171485. 1987.76  41
   1   7   2 168949. 1879.40  41
  -1   7  -2 183706. 1971.06  39
   1  -7   2 172236. 2009.17  45
  -1   7  -3 7138.92 221.937  39
   1   7   3 6570.76 174.499  41
  -1   7  -3 7941.66 302.048   3
  -1   7  -3 7355.37 200.262  32
  -1  -7  -3 7727.46 201.393  32
  -1   7  -3 8013.16 210.336  31
  -1  -7  -3 7732.27 203.306  31
  -1  -7  -3 6932.10 241.395   6
  -1   7  -3 8541.66 243.085   4
  -1  -7  -3 7674.93 233.034   4
  -1  -7  -3 7689.66 228.231  26
  -1  -7  -3 6955.36 228.694  25
   1  -7   3 7534.09 256.754  45
  -1  -7  -3 6914.72 177.386  27
   1   7   3 7403.40 202.644  38
   1   7   3 6217.30 135.020  37
  -1   7  -3 8824.34 253.560  38
   1  -7   3 7439.36 244.412  35
  -1  -7  -4 34735.6 573.954  31
  -1   7  -4 33133.6 573.411  31
  -1   7  -4 32671.4 567.983  32
  -1  -7  -4 34182.2 567.990  32
   1  -7   4 34780.3 651.200  44
   1  -7   4 34604.8 644.238  45
   1  -7   4 34477.3 621.322  35
  -1  -7  -4 31782.3 631.568   6
   1   7   4 30336.9 443.590  41
   1   7   4 31957.6 536.875  39
  -1   7  -4 34623.6 569.848  39
  -1   7  -4 34840.0 631.128  41
  -1   7  -4 33827.1 593.554  38
   1   7   4 31635.5 498.365  38
  -1   7  -4 33262.2 725.240   3
  -1  -7  -5 33685.4 608.182  32
  -1  -7  -5 32850.2 607.623  31
  -1   7  -5 32081.6 615.967  31
  -1   7  -5 30562.5 602.461  32
   1  -7   5 33863.9 635.204  35
   1  -7   5 33795.3 670.835  45
   1  -7   5 33374.0 668.174  44
   1   7   5 32656.0 590.906  40
  -1   7  -5 33218.3 640.349  41
  -1   7  -5 34227.2 564.298  39
   1   7   5 30025.9 521.600  39
  -1   7  -5 31385.3 774.901   2
  -1   7  -5 33375.2 766.962   3
  -1   7  -5 32539.8 592.973  38
  -1   7  -6 64.1089 33.3450  39
  -1  -7  -6 195.980 61.6705  32
  -1   7  -6 91.4794 55.8524  32
  -1  -7  -6 1025.76 119.628   6
   1  -7   6 1022.72 123.013  45
  -1   7  -6 95.6199 56.9736  31
  -1  -7  -6 200.064 63.9730  31
  -1   7  -6 63.7488 54.2608  41
   1   7   6 48.1409 43.5469  40
  -1   7  -6 235.950 105.271   3
  -1   7  -6 88.3228 83.4516   2
   1  -7   6 122.831 58.0744  35
   1   7   6 67.8419 48.1422  34
   1  -7   6 66.2123 64.6025  44
  -1   7  -7 48402.8 1102.69   2
  -1  -7  -7 49377.3 943.501   6
   1   7   7 47919.0 879.406  34
   1  -7   7 48305.5 892.213  35
   1  -7   7 51202.3 962.228  45
   1  -7   7 53670.1 987.111  44
  -1   7  -7 51165.9 816.667  38
  -1  -7  -7 50728.7 928.804  31
  -1   7  -7 50745.7 946.138  31
  -1  -7  -7 51519.1 932.085  32
  -1   7  -7 48645.1 931.916  32
  -1   7  -7 51143.8 896.279  41
  -1   7  -8 20902.6 524.546  41
  -1  -7  -8 19976.4 566.761   6
   1   7   8 18167.7 541.763  35
   1  -7   8 19510.3 529.391  35
  -1  -7  -8 19717.2 617.976  28
  -1  -7  -8 19831.7 563.232  31
  -1   7  -8 18864.2 561.744  31
  -1  -7  -8 19714.0 560.701  32
  -1   7  -8 20765.5 585.075  32
  -1   7  -8 18764.1 482.920  60
   1  -7   8 21033.8 597.249  44
   1  -7   8 21562.8 592.203  45
  -1   7  -8 18840.7 667.124   2
   1  -7   9 62632.2 1208.42  44
   1  -7   9 64529.6 1195.24  45
  -1   7  -9 60800.0 1045.84  60
  -1  -7  -9 58360.4 1009.25  61
  -1   7  -9 61915.2 1053.48  61
  -1  -7  -9 68704.1 1148.60   9
  -1   7  -9 56656.7 924.497  56
  -1   7  -9 64165.9 1214.49  32
  -1  -7  -9 61865.4 1183.00  32
  -1  -7  -9 62617.2 1184.94  31
  -1   7  -9 59004.9 1179.97  31
  -1  -7  -9 59137.2 989.926  33
  -1   7  -9 61864.8 1017.24  33
  -1  -7  -9 62598.1 1171.55   6
  -1  -7  -9 60203.3 1037.05  11
  -1   7  -9 59831.6 1336.41   2
  -1  -7  -9 63456.1 1271.86  28
   1  -7   9 57806.5 1086.19  35
  -1   7  -9 60730.7 1047.95  41
   1  -7  10 34101.1 871.098  44
   1  -7  10 33397.4 846.611  45
  -1  -7 -10 35198.2 870.391  31
  -1   7 -10 33833.0 875.178  31
  -1  -7 -10 35269.7 717.603  33
  -1   7 -10 35149.3 732.750  33
  -1  -7 -10 34965.1 862.027  32
  -1   7 -10 33732.0 868.042  32
  -1   7 -10 31423.5 945.811   2
  -1  -7 -10 34034.3 743.652  11
  -1  -7 -10 34237.5 686.310  12
  -1   7 -10 33147.2 805.944  16
   1  -7  10 33961.4 793.926  35
  -1  -7 -10 34046.5 838.934   6
  -1  -7 -10 34800.4 933.214  28
   1  -7  10 32778.7 707.588  23
  -1   7 -10 34662.4 748.616  61
  -1  -7 -10 35793.7 741.782  61
  -1   7 -10 35836.4 755.798  60
  -1  -7 -10 37379.3 721.399   7
  -1   7 -11 24989.7 687.295  16
   1  -7  11 25391.4 742.751  45
   1  -7  11 24752.5 748.674  44
  -1  -7 -11 24294.4 568.490  12
  -1  -7 -11 24640.4 628.918  11
  -1  -7 -11 25105.1 718.766   6
  -1   7 -11 25150.4 645.226  61
  -1  -7 -11 24769.9 618.187  61
  -1   7 -11 26086.4 643.795  60
  -1  -7 -11 27373.8 594.779   7
  -1   7 -11 24727.8 760.050  32
  -1  -7 -11 24717.8 597.903  33
  -1   7 -11 24785.1 612.543  33
  -1  -7 -11 24530.8 744.736  31
  -1   7 -11 24049.5 756.170  31
  -1  -7 -11 23735.5 729.172  32
  -1   7 -11 21498.5 790.681   2
  -1  -7 -12 23381.7 696.177   6
  -1  -7 -12 23699.9 556.708  12
  -1  -7 -12 23846.3 622.970  11
   1  -7  12 22360.0 724.540  44
   1  -7  12 21711.6 699.729  45
  -1   7 -12 23733.2 618.328  60
  -1   7 -12 25386.5 649.684  61
  -1  -7 -12 25152.8 631.783  61
  -1   7 -12 24364.5 677.011  16
  -1   7 -12 22389.1 731.651  31
  -1  -7 -12 23113.4 730.024  31
  -1  -7 -12 24031.1 598.287  33
  -1  -7 -12 21642.7 706.750  32
  -1   7 -12 23285.4 602.358  33
  -1   7 -12 23030.1 734.018  32
  -1  -7 -13 761.930 117.910  33
  -1   7 -13 897.860 131.917  33
  -1  -7 -13 706.163 99.1486  12
  -1  -7 -13 724.497 121.413  11
  -1   7 -13 839.409 136.762  61
  -1   7 -13 980.605 135.928  60
  -1  -7 -13 1051.06 141.994  61
  -1   7 -14 1475.38 147.539  60
  -1  -7 -14 1590.90 159.056  11
   1  -7  14 1288.78 144.608  50
  -1   7 -14 1596.85 216.573  20
  -1  -7 -14 1402.88 141.006  33
  -1   7 -14 1315.08 142.595  33
  -1   7 -14 1522.88 165.153  16
  -1   7 -15 49338.8 1058.45  20
  -1  -7 -15 51647.5 853.458  33
  -1   7 -15 52073.8 863.132  33
  -1  -7 -15 50079.1 874.957  11
  -1   7 -16 2073.33 188.073  20
  -1  -7 -16 2238.80 137.758  11
  -1   7 -16 2008.11 126.243  33
   1  -7  16 1987.66 133.997  50
  -1   8  17 7042.75 196.900  51
  -1  -8  17 8263.79 238.500  50
  -1  -8  16 24062.6 472.927  51
  -1  -8  16 25854.0 542.762  50
  -1  -8  16 24784.7 479.675  24
   1   8 -16 26011.7 603.159  20
   1   8 -16 24944.6 490.708  33
   1  -8 -16 26451.1 507.335  12
   1   8 -16 26840.1 526.294  61
  -1  -8  15 450.613 86.2930  51
  -1  -8  15 495.513 106.820  50
  -1  -8  15 413.525 87.4896  24
   1   8 -15 378.885 92.0453  61
   1   8 -15 442.829 94.3243  60
   1   8 -15 386.743 89.7961  33
   1  -8 -15 408.722 86.2819  33
   1   8 -15 598.696 126.853  20
   1  -8 -15 505.603 115.776  11
   1  -8 -15 563.871 100.400  12
   1  -8 -14 28536.0 703.749  11
   1  -8 -14 28587.1 656.383  12
   1   8 -14 28623.1 685.177  61
   1  -8 -14 30288.7 678.900  61
   1   8 -14 29916.4 692.221  60
  -1  -8  14 29261.9 666.483  24
   1  -8 -14 30547.9 736.259  47
   1  -8 -14 29610.4 657.927  33
   1   8 -14 27105.3 646.158  33
  -1  -8  14 28552.0 615.957  51
   1   8 -14 29173.8 789.850  20
  -1   8  14 27264.8 578.716  54
  -1  -8  13 10942.2 386.654  23
  -1  -8  13 11688.4 417.965  24
   1  -8 -13 10538.6 418.926  11
  -1  -8  13 11399.0 378.900  51
   1  -8 -13 11056.5 399.284  33
   1   8 -13 10033.2 388.536  33
   1   8 -13 10969.9 347.496  56
   1   8 -13 11486.4 509.378  20
   1  -8 -13 11172.2 446.943  47
   1  -8 -13 11243.1 411.815  61
   1   8 -13 11425.7 435.060  61
   1   8 -13 11989.3 439.262  60
  -1  -8  12 122707. 2032.99  44
   1  -8 -12 127212. 1941.36  47
   1  -8 -12 117365. 2060.69  31
   1  -8 -12 122100. 2085.83  32
   1   8 -12 115487. 2015.31  20
   1  -8 -12 117884. 1847.11  11
   1   8 -12 131756. 1906.95  60
   1   8 -12 111888. 1835.16  61
   1  -8 -12 125472. 1858.69  61
  -1   8  12 121489. 2180.01  35
  -1  -8  12 128120. 2029.59  35
   1   8 -12 117290. 1802.08  33
   1  -8 -12 118942. 1787.02  33
  -1  -8  12 128064. 1761.60  51
   1   8 -12 127683. 1795.96  57
   1   8 -12 124773. 1725.91  56
  -1  -8  12 126293. 1810.97  23
   1  -8 -12 121419. 2070.42   6
  -1  -8  11 786.620 114.088  51
   1   8 -11 666.274 149.357  31
   1  -8 -11 636.594 151.426  31
   1  -8 -11 851.289 177.285  28
   1  -8 -11 743.782 169.507  48
  -1  -8  11 740.805 125.470  23
   1  -8 -11 639.386 131.392  47
  -1  -8  11 607.914 133.869  44
   1  -8 -11 780.098 158.268  32
   1   8 -11 728.683 155.109  32
   1   8 -11 782.566 149.189  37
  -1  -8  11 656.115 142.432  35
  -1   8  11 804.124 162.499  34
  -1   8  11 664.158 164.791  35
   1   8 -11 790.876 162.840  20
   1  -8 -11 760.595 151.059   6
   1   8 -11 757.416 123.514  57
   1   8 -11 689.918 107.250  56
   1  -8 -11 684.579 124.318  11
   1   8 -11 649.865 131.920  60
   1  -8 -11 1483.56 163.909  61
   1   8 -11 594.020 122.969  61
   1  -8 -10 130559. 2123.00  28
   1  -8 -10 128748. 1923.51  47
  -1  -8  10 130837. 2022.38  44
  -1  -8  10 127922. 1837.99  23
   1   8 -10 123627. 2032.65  20
  -1  -8  10 131432. 1767.73  51
   1   8 -10 136990. 1917.25  41
   1   8 -10 130651. 2059.32  37
  -1  -8  10 135510. 2035.68  35
  -1   8  10 133668. 2139.15  34
  -1   8  10 129897. 2204.94  35
   1  -8 -10 128032. 1848.77  61
   1   8 -10 119745. 1849.83  61
   1  -8 -10 121925. 2050.60   6
   1  -8 -10 126374. 2053.14  31
   1   8 -10 121507. 2063.34  31
   1  -8 -10 130073. 2072.18  32
   1   8 -10 116873. 2039.45  32
   1   8 -10 128599. 1815.22  57
  -1  -8   9 30800.8 789.274  45
   1  -8  -9 29549.3 712.829  47
  -1  -8   9 28250.9 745.653  44
  -1  -8   9 31172.9 680.595  23
   1   8  -9 26603.9 760.272  20
   1   8  -9 31442.3 734.088  41
  -1   8   9 28810.7 738.970  40
   1  -8  -9 30747.6 833.017  28
   1  -8  -9 29472.9 872.196  27
   1   8  -9 31429.3 663.027  38
   1   8  -9 33122.2 830.174  37
  -1   8   9 32173.6 856.142  34
  -1  -8   9 30574.6 770.002  35
   1  -8  -9 29109.0 663.043  61
   1   8  -9 28831.0 680.590  61
   1  -8  -9 28758.7 780.810  48
  -1  -8   9 30185.1 622.748  51
   1  -8  -9 30672.3 791.699  31
   1   8  -9 27450.4 777.902  31
   1  -8  -9 30526.3 788.482  32
   1   8  -9 28135.0 783.143  32
   1   8  -9 30188.0 655.954  57
  -1   8   8 68877.6 1231.40  40
   1   8  -8 72537.4 1210.25  41
   1  -8  -8 65978.5 1359.41  27
   1  -8  -8 72013.5 1317.04  28
   1   8  -8 69483.1 1126.35  38
  -1   8   8 66270.4 1096.64  39
   1   8  -8 73280.9 1298.02  37
  -1   8   8 69484.1 1322.31  34
  -1  -8   8 71692.9 1242.01  35
   1   8  -8 67233.6 1137.24  60
  -1  -8   8 66718.7 1207.18  44
  -1  -8   8 72770.0 1268.01  45
  -1  -8   8 67757.4 1050.54  51
   1   8  -8 69958.5 1099.80  57
   1  -8  -8 70703.5 1250.89  31
   1   8  -8 61531.7 1218.41  31
   1  -8  -8 68094.2 1234.13  32
   1   8  -8 66992.5 1249.69  32
   1  -8  -8 64806.6 1287.62  49
   1  -8  -8 65504.1 1240.20  48
   1  -8  -7 13838.2 528.280  27
   1   8  -7 12903.0 440.202  31
   1  -8  -7 13008.3 430.644  32
   1   8  -7 13797.9 453.132  32
   1  -8  -7 13501.8 438.274  31
  -1   8   7 13446.8 456.928  40
   1   8  -7 14275.0 447.179  41
  -1   8   7 13180.4 486.324  34
  -1  -8   7 14199.8 457.682  35
  -1  -8   7 14521.9 461.356  45
  -1  -8   7 13227.7 431.839  44
   1   8  -7 14799.6 421.586  38
  -1   8   7 14114.9 411.741  39
   1   8  -7 14639.0 483.700  37
   1  -8  -7 12947.9 457.289   6
   1   8  -6 177147. 2295.99  41
  -1   8   6 175525. 2333.01  40
  -1   8   6 179625. 2249.68  39
  -1   8   6 184917. 2429.13  34
   1  -8  -6 175066. 2172.10  43
   1  -8  -6 163181. 2422.07  27
   1  -8  -6 169327. 2244.22  32
   1   8  -6 151737. 2219.40  32
   1  -8  -6 174456. 2251.27  31
   1   8  -6 150931. 2214.62  31
   1  -8  -6 176681. 2486.56  26
  -1  -8   6 167349. 2244.53  44
  -1  -8   6 184295. 2312.61  45
   1   8  -6 180249. 2248.53  38
   1  -8  -6 183744. 2362.26   6
   1   8  -6 174502. 2415.07   3
  -1   8   5 137306. 1867.67  40
   1   8  -5 141396. 1833.10  41
  -1   8   5 129868. 1771.44  39
   1  -8  -5 136986. 1698.73  43
   1  -8  -5 127154. 1523.85  42
  -1   8   5 130477. 1680.76  38
   1   8  -5 147931. 1810.43  38
   1   8  -5 126868. 1833.20  37
   1  -8  -5 131698. 1929.89  27
   1  -8  -5 130823. 1729.15  32
   1   8  -5 121490. 1726.81  32
   1   8  -5 124411. 1735.92  31
   1  -8  -5 129884. 1730.23  31
   1  -8  -5 132873. 1951.93  26
  -1  -8   5 140721. 1806.12  45
  -1  -8   5 135031. 1757.34  44
   1  -8  -5 130606. 1825.95   6
   1   8  -5 132370. 1898.03   3
  -1   8   4 511273. 5454.67  40
  -1   8   4 483002. 5368.42  39
   1  -8  -4 450627. 5345.31  36
   1   8  -4 487447. 5435.51  42
   1  -8  -4 453663. 5219.32  43
   1  -8  -4 437741. 5094.31  42
  -1   8   4 464823. 5275.88  38
   1   8  -4 489302. 5422.35  37
   1  -8  -4 448966. 5467.24  27
   1   8  -4 456724. 5256.60  32
   1  -8  -4 498239. 5267.39  32
   1  -8  -4 488172. 5256.28  31
   1   8  -4 442028. 5241.21  31
   1  -8  -4 493744. 5534.89  26
  -1  -8   4 507963. 5344.78  45
  -1  -8   4 490972. 5297.13  44
   1  -8  -4 455664. 5369.92   6
   1   8  -4 480982. 5221.76   2
   1   8  -4 501061. 5448.20   3
   1   8  -3 1010.42 107.275  37
  -1   8   3 928.403 93.4247  38
   1   8  -3 1051.45 105.945   3
   1   8  -3 968.011 80.0090  32
   1  -8  -3 900.445 75.3731  32
   1   8  -3 904.604 78.2608  31
   1  -8  -3 937.034 75.6365  31
  -1   8   3 1092.85 114.777  40
   1   8  -3 830.158 97.0793  41
  -1   8   3 1043.32 105.271  39
  -1  -8   3 1363.43 112.265  35
   1  -8  -3 1701.80 125.015  36
   1   8  -3 1046.53 106.223  42
   1  -8  -3 914.371 76.6905  43
   1  -8  -3 895.405 60.8672  42
  -1  -8   3 1050.05 98.8326  45
  -1  -8   3 1319.47 94.7231  44
   1  -8  -3 841.836 96.3866   6
   1  -8  -3 875.614 111.720  25
   1   8  -2 27899.3 516.834   3
   1  -8  -2 26558.4 579.829  25
  -1   8   2 25722.2 471.794  41
  -1   8   2 25688.1 522.364  39
   1   8  -2 25430.6 520.830  41
  -1  -8   2 26667.9 508.275  35
   1  -8  -2 26348.2 508.265  36
   1  -8  -2 24323.8 542.508  44
   1   8  -2 25957.5 519.676  42
   1  -8  -2 26045.7 449.686  43
  -1  -8   2 27982.9 493.478  45
  -1  -8   2 26641.8 448.087  44
  -1   8   2 25049.1 500.204  38
   1   8  -2 24986.7 519.165  37
   1  -8  -2 22311.4 475.302   6
   1   8  -1 294720. 3222.19   3
   1  -8  -1 279148. 3369.72  25
  -1   8   1 281313. 3239.09  41
  -1   8   1 291489. 3306.96  39
   1   8  -1 278105. 3274.73  41
   1  -8  -1 279210. 3255.26  36
  -1  -8   1 285878. 3258.95  35
  -1  -8   1 279427. 3213.52  45
   1   8  -1 273304. 3259.58  37
  -1   8   1 289063. 3276.28  38
   1   8  -1 280870. 3231.43  42
   1  -8  -1 286612. 3192.27  43
  -1  -8   1 273311. 3134.77  44
   1  -8  -1 297788. 3337.64  44
  -1  -8   1 282411. 3075.49   4
  -1   8   1 281164. 3059.53   4
   1  -8  -1 271141. 3200.08   6
  -1  -8   0 53722.2 806.066  25
   1  -8   0 54340.4 871.625  25
  -1   8   0 54185.2 797.729  41
   1   8   0 49354.8 774.336  41
   1  -8   0 52222.1 832.071  44
   1   8   0 52421.8 723.778  42
  -1  -8   0 52149.8 677.635  44
  -1  -8   0 51597.6 749.741  45
   1  -8   0 49977.4 838.324  45
  -1  -8   0 46884.0 585.390  36
   1   8   0 52637.6 766.550  37
   1  -8   0 52473.9 783.325  36
  -1   8   0 47952.9 789.093  38
  -1   8   0 49963.0 624.306   4
  -1  -8   0 51427.6 643.056   4
  -1  -8   0 52924.5 766.698   6
   1  -8   0 50353.9 702.194   6
   1   8   0 52645.7 711.879   3
  -1  -8  -1 20066.0 423.365  25
   1  -8   1 21738.4 481.562  25
   1  -8   1 18696.7 449.756  45
   1   8   1 19804.1 371.676  37
   1  -8   1 20336.2 418.230  36
   1   8   1 20641.3 416.149  38
  -1  -8  -1 20076.8 325.905  44
  -1   8  -1 18808.1 418.928  39
  -1   8  -1 19404.2 425.203  41
   1   8   1 19562.2 394.777  41
   1  -8   1 18457.4 308.085   6
  -1  -8  -1 21089.5 422.564   6
  -1   8  -1 18710.3 312.071   4
  -1  -8  -1 19331.4 326.094   4
  -1  -8  -2 415974. 4496.51  27
  -1   8  -2 406237. 4670.57  38
   1  -8   2 413404. 4667.33  36
   1   8   2 399065. 4514.95  37
   1   8   2 415764. 4620.96  38
  -1   8  -2 425561. 4669.95  39
   1   8   2 405308. 4578.40  41
  -1   8  -2 400946. 4683.77  41
  -1  -8  -2 412383. 4672.33   6
  -1  -8  -2 434594. 4563.95   4
  -1   8  -2 419402. 4547.51   4
  -1  -8  -2 421118. 4682.65  25
  -1  -8  -2 415620. 4616.09  26
   1  -8   2 404168. 4718.46  45
   1  -8   3 65451.3 1018.38  45
  -1  -8  -3 61354.2 987.996   6
  -1  -8  -3 67730.9 867.792  32
  -1   8  -3 65679.8 870.118  32
  -1  -8  -3 64010.4 851.397  27
  -1  -8  -3 68929.3 875.498  31
  -1   8  -3 67121.7 878.931  31
  -1   8  -3 63987.2 975.073  38
   1  -8   3 67508.2 999.599  36
   1   8   3 60738.1 896.913  38
  -1   8  -3 65531.6 961.563  39
   1   8   3 61726.3 861.795  41
  -1  -8  -3 66521.4 956.763  26
  -1  -8  -3 65064.4 983.556  25
  -1   8  -3 70811.4 1131.46   3
   1  -8   4 479017. 5521.22  45
   1  -8   4 476744. 5490.71  35
  -1  -8  -4 479710. 5512.44   6
  -1  -8  -4 498918. 5363.65  32
  -1   8  -4 466108. 5361.63  32
  -1   8  -4 494120. 5381.94  31
  -1  -8  -4 510227. 5374.39  31
  -1  -8  -4 485877. 5338.68  27
  -1   8  -4 472754. 5685.02   3
  -1   8  -4 502808. 5525.86  41
  -1   8  -4 495144. 5424.88  39
   1   8   4 462704. 5377.87  39
  -1  -8  -4 494960. 5466.45  26
   1   8   4 473145. 5322.13  38
  -1   8  -4 487553. 5461.71  38
   1  -8   5 48614.3 883.991  45
   1  -8   5 46803.3 868.605  44
  -1   8  -5 50474.1 866.510  41
   1   8   5 44051.9 727.034  39
   1   8   5 45902.1 798.077  40
  -1   8  -5 52651.1 791.551  39
  -1  -8  -5 49418.8 789.781  31
  -1  -8  -5 49077.7 786.217  32
  -1   8  -5 45662.7 777.259  32
  -1   8  -5 49251.2 799.329  31
  -1   8  -5 48721.2 814.137  38
   1  -8   5 49232.2 852.134  35
  -1   8  -5 49205.4 1004.39   3
  -1   8  -5 46824.4 1009.27   2
   1  -8   6 20700.2 541.003  44
   1  -8   6 18280.6 509.073  45
  -1   8  -6 19144.3 494.778  41
  -1   8  -6 19477.2 418.714  39
   1   8   6 18021.9 446.957  40
  -1  -8  -6 19396.6 471.397  31
  -1   8  -6 19322.6 484.569  31
  -1  -8  -6 20135.9 474.581  32
  -1   8  -6 18392.1 472.230  32
  -1   8  -6 20052.7 465.489  38
   1  -8   6 20391.5 508.572  35
  -1   8  -6 18780.9 625.192   2
  -1   8  -6 18222.7 604.250   3
  -1  -8  -7 91914.0 1467.01   6
  -1   8  -7 89870.1 1409.72  32
  -1  -8  -7 97518.7 1422.26  31
  -1   8  -7 93756.7 1430.86  31
  -1  -8  -7 93647.5 1402.15  32
   1  -8   7 94140.9 1480.36  45
   1  -8   7 96425.7 1499.80  44
  -1   8  -7 90023.9 1408.71  41
  -1   8  -7 94942.4 1334.50  38
  -1   8  -7 86882.2 1644.57   2
  -1   8  -7 90786.6 1660.96   3
   1   8   7 86443.7 1390.96  34
   1  -8   7 94068.9 1428.72  35
  -1   8  -8 158690. 2241.83  32
  -1  -8  -8 167154. 2246.17  31
  -1   8  -8 163643. 2263.61  31
  -1  -8  -8 162745. 2225.94  32
  -1   8  -8 167028. 2210.48  41
   1  -8   8 165522. 2236.38  35
  -1   8  -8 154490. 2503.02   2
  -1   8  -8 148400. 2471.73   3
  -1  -8  -8 164859. 2398.61  28
  -1   8  -8 151665. 2020.88  56
  -1  -8  -8 160629. 2289.28   6
   1  -8   8 160717. 2306.55  44
   1  -8   8 167629. 2313.05  45
  -1  -8  -9 37688.6 888.384   6
   1  -8   9 38365.9 745.084  22
   1  -8   9 39065.7 916.121  44
   1  -8   9 40096.0 911.945  45
  -1  -8  -9 38734.7 872.724  31
  -1   8  -9 38748.6 897.274  31
  -1  -8  -9 39195.7 733.881  33
  -1   8  -9 37056.3 734.971  33
  -1  -8  -9 38583.3 865.044  32
  -1   8  -9 39008.2 897.266  32
  -1   8  -9 37049.0 764.724  21
  -1   8  -9 40090.7 822.020  41
  -1   8  -9 36614.3 830.784  16
   1  -8   9 38180.5 845.488  35
  -1   8  -9 38648.8 706.307  56
  -1  -8  -9 40189.5 795.895  11
  -1  -8  -9 37633.8 732.200  12
  -1   8  -9 36864.3 753.015  61
  -1  -8  -9 39601.6 756.560  61
  -1  -8  -9 40895.3 991.253  28
  -1   8  -9 35207.4 1000.58   2
  -1  -8  -9 45752.1 882.950   9
  -1  -8  -9 41869.5 786.676   7
  -1   8 -10 25736.3 551.789  56
   1  -8  10 26814.7 751.651  45
   1  -8  10 27548.7 773.465  44
  -1  -8 -10 25922.2 600.955   7
  -1  -8 -10 27096.4 817.717  28
  -1   8 -10 25423.7 682.669  16
   1  -8  10 25755.8 686.891  35
  -1   8 -10 24298.7 828.829   2
  -1  -8 -10 24722.2 575.065  12
  -1  -8 -10 25765.0 632.005  11
  -1  -8 -10 24924.9 577.728  33
  -1   8 -10 25738.9 598.009  33
  -1  -8 -10 26097.5 728.463  31
  -1   8 -10 25305.0 737.469  31
  -1  -8 -10 26567.4 728.372  32
  -1   8 -10 26195.8 744.019  32
  -1  -8 -10 26364.3 609.410  61
  -1   8 -10 25280.3 616.084  61
  -1   8 -10 26377.2 644.682  60
  -1  -8 -10 26351.5 732.772   6
  -1  -8 -11 8847.29 423.059   6
  -1   8 -11 9231.37 400.280  16
   1  -8  11 8935.25 443.641  44
   1  -8  11 8697.72 429.495  45
  -1  -8 -11 9693.91 339.822  12
  -1  -8 -11 9040.34 369.433  11
  -1   8 -11 8577.05 427.643  31
  -1  -8 -11 8298.43 408.354  32
  -1  -8 -11 8347.72 415.543  31
  -1  -8 -11 9315.96 344.083  33
  -1   8 -11 9574.41 357.103  33
  -1   8 -11 8475.88 424.114  32
   1  -8  11 8855.41 349.234  23
  -1  -8 -11 9157.01 335.239   7
  -1   8 -11 9109.59 371.696  60
  -1   8 -11 9425.20 371.500  61
  -1  -8 -11 9580.36 360.292  61
  -1   8 -12 82939.6 1339.41  33
  -1  -8 -12 88441.8 1347.00  33
  -1   8 -12 89161.0 1428.05  60
  -1   8 -12 87589.5 1408.70  61
  -1  -8 -12 92863.2 1405.23  61
  -1  -8 -12 85769.1 1404.65  11
  -1  -8 -12 85008.9 1306.13  12
  -1   8 -12 87216.9 1474.91  16
   1  -8  12 77674.2 1311.14  23
  -1   8 -13 8365.41 455.237  20
  -1  -8 -13 9503.79 337.237  33
  -1   8 -13 8563.91 331.733  33
  -1   8 -13 9590.20 374.105  60
  -1   8 -13 9628.19 389.017  16
   1  -8  13 9192.75 358.363  50
  -1  -8 -13 9076.34 366.079  11
  -1  -8 -13 9482.42 320.212  12
  -1   8 -14 2014.23 232.319  20
  -1  -8 -14 1509.28 134.417  33
  -1   8 -14 1586.51 140.693  33
  -1   8 -14 1550.15 150.879  60
  -1  -8 -14 1500.21 154.682  11
   1  -8  14 1575.48 154.104  50
  -1   8 -14 1514.43 156.052  16
  -1   8 -15 1386.24 120.253  33
  -1   8 -15 1221.99 174.569  20
   1  -8  15 1540.86 137.159  50
  -1  -8 -15 1475.89 136.648  11
  -1   8 -16 11859.1 277.704  33
  -1   8 -16 12285.1 413.860  20
   1  -8  16 11514.9 310.643  50
  -1  -8 -16 12159.2 315.220  11
  -1  -9  17 20596.4 396.181  50
   1  -9 -16 80.3804 66.9065  11
   1  -9 -16 179.648 63.9308  12
  -1  -9  16 50.9054 50.2770  51
  -1  -9  16 136.956 71.8534  50
  -1  -9  16 97.4734 56.2583  24
   1   9 -16 184.384 84.1271  20
   1   9 -16 173.748 63.9279  60
   1   9 -15 3665.47 195.618  61
   1   9 -15 3867.82 213.346  60
   1   9 -15 3623.45 184.960  33
  -1  -9  15 4009.77 218.946  50
  -1  -9  15 3996.10 191.239  51
   1   9 -15 3772.14 249.804  20
  -1  -9  15 3825.85 201.680  24
   1  -9 -15 3834.68 223.134  11
   1  -9 -15 4132.49 209.116  12
  -1  -9  14 6469.51 293.222  24
  -1  -9  14 6723.05 279.564  23
  -1  -9  14 7002.54 278.741  51
   1  -9 -14 6722.92 274.627  33
   1   9 -14 6898.33 285.050  33
   1  -9 -14 6936.87 320.926  11
   1  -9 -14 7055.25 301.512  12
   1   9 -14 7209.95 319.748  60
   1   9 -14 6610.98 295.127  61
   1   9 -14 6727.27 361.716  20
   1   9 -13 989.948 174.590  20
   1   9 -13 1066.43 140.782  61
   1  -9 -13 1286.39 145.113  61
   1   9 -13 1182.32 160.945  60
   1  -9 -13 1289.47 164.542  11
   1  -9 -13 1554.72 162.663  12
   1  -9 -13 1184.78 161.821  47
  -1  -9  13 1186.59 142.911  23
   1  -9 -13 1184.78 137.724  33
   1   9 -13 938.930 131.080  33
   1   9 -13 1075.72 119.473  56
  -1  -9  13 1196.32 134.645  51
   1   9 -12 2903.35 268.959  20
   1  -9 -12 2803.31 206.687  61
   1   9 -12 2896.63 231.137  60
   1   9 -12 2620.49 208.158  61
   1  -9 -12 2532.72 191.991  33
   1   9 -12 2580.25 200.191  33
  -1  -9  12 2685.15 194.959  51
  -1  -9  12 2863.11 211.581  23
   1  -9 -12 2721.32 226.432  47
   1   9 -12 3031.36 197.764  56
   1   9 -12 2768.05 205.451  57
   1  -9 -12 2978.79 227.551  11
  -1  -9  11 41160.3 800.300  51
   1  -9 -11 38493.6 1006.29  48
  -1  -9  11 42706.4 860.080  23
  -1  -9  11 38965.0 964.450  44
   1  -9 -11 40133.4 895.637  47
  -1  -9  11 38253.9 969.483  45
   1   9 -11 37879.0 984.611  20
   1  -9 -11 40614.2 1056.09  28
   1   9 -11 39667.2 791.692  56
   1   9 -11 41050.1 834.331  57
   1   9 -11 42991.7 1024.49  37
  -1   9  11 38434.7 1080.77  35
  -1   9  11 37562.1 1002.85  34
  -1  -9  11 41085.7 973.073  35
   1  -9 -11 37744.1 999.667   6
   1   9 -11 38984.3 849.891  61
   1  -9 -11 40318.0 832.908  61
   1  -9 -11 37261.0 839.332  11
   1  -9 -11 35138.3 932.204  31
   1  -9 -11 36748.6 952.691  32
  -1  -9  10 17753.8 476.253  51
   1  -9 -10 16510.8 613.326  48
  -1  -9  10 17714.5 514.441  23
   1  -9 -10 17765.2 654.656  28
   1  -9 -10 16907.0 536.566  47
  -1  -9  10 17197.6 587.797  44
  -1  -9  10 16313.6 582.443  45
   1   9 -10 16211.3 603.867  20
   1   9 -10 17611.0 547.192  41
   1   9 -10 16534.9 492.185  57
   1   9 -10 17155.4 618.552  37
  -1   9  10 17982.9 700.533  35
  -1   9  10 17435.9 645.754  34
  -1  -9  10 17590.0 591.839  35
   1  -9 -10 16095.6 605.225   6
   1   9 -10 15963.1 493.399  61
   1  -9 -10 17281.6 494.549  61
   1  -9 -10 16044.7 497.577  11
   1  -9 -10 16309.8 581.204  31
   1  -9 -10 16244.7 579.576  32
   1  -9  -9 49219.6 1093.84  48
  -1  -9   9 54980.3 981.504  23
   1  -9  -9 54990.7 1179.43  28
   1  -9  -9 47826.0 1182.19  27
  -1  -9   9 53009.4 1080.57  44
  -1  -9   9 55540.8 1119.33  45
   1  -9  -9 50689.6 994.175  47
   1   9  -9 46157.5 1071.15  20
   1   9  -9 57608.1 1073.06  41
  -1   9   9 53464.5 1081.44  40
   1  -9  -9 51618.5 1077.25  31
   1   9  -9 48408.5 1069.14  31
   1  -9  -9 50588.2 1071.11  32
   1   9  -9 48982.3 1075.32  32
   1   9  -9 53204.2 969.238  38
   1   9  -9 54347.3 1154.26  37
  -1   9   9 52189.5 1171.45  34
  -1  -9   9 55673.4 1101.09  35
   1   9  -9 51817.4 945.342  57
   1   9  -9 51301.7 995.373  60
   1  -9  -9 49829.0 923.633  61
   1  -9  -9 49536.6 945.108  11
  -1  -9   9 52950.4 907.826  51
   1  -9  -8 11712.5 459.042  48
  -1  -9   8 12175.5 393.324  23
   1   9  -8 12677.8 446.488  41
  -1   9   8 12106.1 457.889  40
  -1  -9   8 12434.7 362.659  51
   1   9  -8 12853.1 494.273  37
   1   9  -8 12640.3 413.380  38
  -1   9   8 11835.9 495.151  34
  -1  -9   8 11796.6 440.975  35
   1  -9  -8 12079.2 476.113   6
   1  -9  -8 12050.5 440.276  31
   1   9  -8 11106.3 439.514  31
   1  -9  -8 12020.5 438.986  32
   1   9  -8 11634.5 449.833  32
  -1  -9   8 12427.6 459.243  45
  -1  -9   8 11985.0 438.039  44
   1  -9  -8 11918.4 406.477  47
   1   9  -8 11961.5 381.702  57
   1   9  -8 12339.8 413.691  60
   1  -9  -8 12741.3 502.991  28
   1  -9  -8 12186.5 521.996  27
  -1  -9   7 3953.48 243.757  45
  -1  -9   7 3789.47 231.355  44
   1  -9  -7 3515.90 246.050   6
  -1  -9   7 3861.86 191.958  51
   1   9  -7 3662.07 219.380  38
  -1   9   7 3760.46 267.629  34
  -1  -9   7 3748.31 235.651  35
   1  -9  -7 3855.93 283.191  27
   1  -9  -7 3838.55 260.281  28
   1  -9  -7 3334.42 230.329  48
   1   9  -7 3660.08 229.250  31
   1  -9  -7 4071.34 232.463  31
   1  -9  -7 3578.57 219.169  32
   1   9  -7 3714.80 230.163  32
  -1   9   7 3646.80 214.643  39
   1   9  -7 3950.92 244.733  41
  -1   9   7 3994.32 253.858  40
   1   9  -7 3607.77 208.753  60
   1   9  -6 85909.1 1296.19  38
  -1   9   6 80397.5 1159.61  38
   1  -9  -6 83215.2 1174.15  43
   1   9  -6 86234.1 1436.67   3
   1  -9  -6 82993.8 1479.83  26
   1  -9  -6 81204.1 1241.21  31
   1   9  -6 76605.9 1243.69  31
   1  -9  -6 78342.0 1229.81  32
   1   9  -6 73996.5 1231.16  32
   1  -9  -6 78477.5 1333.97   6
  -1  -9   6 85673.5 1310.30  45
  -1  -9   6 83690.2 1278.08  44
  -1   9   6 82925.6 1361.50  40
  -1   9   6 79212.5 1267.02  39
   1   9  -6 87154.1 1346.31  41
   1  -9  -6 77497.8 1434.02  27
   1   9  -5 105615. 1447.52  38
  -1   9   5 94375.5 1319.14  38
   1   9  -5 90899.4 1460.24  37
   1  -9  -5 98431.1 1296.31  43
   1   9  -5 94134.6 1500.98   3
   1  -9  -5 99600.2 1600.77  26
   1  -9  -5 92854.5 1321.09  32
   1   9  -5 91215.9 1333.63  32
   1  -9  -5 92564.4 1318.63  31
   1   9  -5 88765.7 1325.50  31
   1  -9  -5 94867.2 1448.33   6
  -1  -9   5 97048.1 1375.93  44
  -1  -9   5 102456. 1430.80  45
   1   9  -5 99223.9 1460.03  41
  -1   9   5 98443.5 1494.25  40
  -1   9   5 92968.9 1405.41  39
   1  -9  -5 95265.4 1546.77  27
  -1   9   4 155488. 2074.09  39
  -1   9   4 160286. 2141.48  40
   1  -9  -4 156553. 2066.13  36
  -1  -9   4 163467. 2074.72  35
   1   9  -4 165513. 2087.78  38
  -1   9   4 155287. 1999.20  38
   1   9  -4 167305. 2148.78  37
   1  -9  -4 165919. 1942.87  43
   1  -9  -4 151167. 1792.51  42
   1  -9  -4 169009. 2250.60  26
   1  -9  -4 157437. 1928.77  32
   1   9  -4 140583. 1915.55  32
   1  -9  -4 150874. 1920.66  31
   1   9  -4 157247. 1946.80  31
   1  -9  -4 164120. 2102.57   6
  -1  -9   4 169323. 2060.81  45
  -1  -9   4 164647. 2006.23  44
   1   9  -4 163716. 2147.97   3
   1  -9  -4 164730. 2210.48  27
   1   9  -3 10486.4 340.382  37
  -1   9   3 9864.30 299.261  38
   1   9  -3 12739.6 367.733   3
   1  -9  -3 9501.61 308.803   6
  -1  -9   3 10990.3 286.086  44
  -1  -9   3 11085.2 312.824  45
   1  -9  -3 9230.98 228.903  32
   1   9  -3 9005.75 232.433  32
   1  -9  -3 8971.31 226.184  31
   1   9  -3 9363.23 236.646  31
   1  -9  -3 10664.8 385.771  26
  -1  -9   3 10116.4 315.953  35
   1  -9  -3 10849.2 324.480  36
   1   9  -3 10490.7 335.942  41
  -1   9   3 10227.0 328.144  39
  -1   9   3 10611.1 355.505  40
   1  -9  -3 10212.3 259.401  43
   1  -9  -3 9592.94 212.064  42
  -1   9   2 46877.0 782.337  38
   1   9  -2 46532.1 803.400  37
   1   9  -2 47585.0 807.631  38
   1   9  -2 49996.7 793.792   3
   1  -9  -2 46280.7 761.607   6
  -1  -9   2 50570.6 769.357  45
   1  -9  -2 44455.2 612.404  32
   1  -9  -2 43458.1 607.978  31
   1  -9  -2 49997.0 896.342  25
   1  -9  -2 49287.5 786.711  36
  -1  -9   2 49004.3 796.562  35
  -1   9   2 46667.4 813.271  39
  -1   9   2 46349.4 741.523  41
   1   9  -2 48106.7 815.039  41
   1  -9  -2 50435.9 855.405  44
   1  -9  -2 47481.5 702.054  43
  -1  -9   2 48135.1 704.316  44
  -1  -9   1 272283. 2951.57  36
  -1   9   1 277782. 3174.66  38
   1   9  -1 280133. 3167.46  37
   1   9  -1 271634. 3182.13  38
   1   9  -1 270512. 3101.63   3
   1  -9  -1 287332. 3101.77   6
  -1  -9   1 270528. 2906.26   4
  -1  -9   1 277663. 3118.65  45
   1  -9  -1 243650. 2882.13  32
   1  -9  -1 249460. 2883.98  31
   1  -9  -1 292479. 3320.03  25
   1  -9  -1 288300. 3159.45  36
   1   9  -1 274391. 3178.56  41
  -1   9   1 302173. 3231.17  39
  -1   9   1 287026. 3149.07  41
  -1  -9   1 277927. 3027.39  44
   1  -9  -1 283586. 3231.82  44
   1  -9  -1 290287. 3079.41  43
   1   9   0 310.196 51.9613   3
   1  -9   0 103.848 36.3776   6
  -1  -9   0 190.406 24.1290   4
  -1  -9   0 309.759 58.4528  45
  -1  -9   0 144.166 53.6316  25
   1  -9   0 383.484 78.7559  25
   1   9   0 122.415 53.4141  38
   1   9   0 100.589 44.4901  37
  -1   9   0 302.811 65.9411  38
   1  -9   0 136.019 51.2772  36
  -1  -9   0 326.306 25.2551  36
   1  -9   0 178.381 61.5122  44
  -1  -9   0 147.264 34.6980  44
  -1   9   0 220.756 59.5462  41
   1   9   0 107.330 51.8330  41
  -1  -9  -1 1741.52 70.4164   4
  -1  -9  -1 1583.12 114.910   6
   1  -9   1 1558.53 75.6727   6
   1  -9   1 1612.49 135.365  45
   1  -9   1 1495.94 135.049  25
  -1  -9  -1 1751.92 127.392  25
  -1  -9  -1 1460.97 105.198  26
   1  -9   1 1555.91 128.517  44
  -1  -9  -1 1492.66 82.1496  44
   1   9   1 1552.02 87.6236   3
  -1   9  -1 1959.47 134.088  39
  -1   9  -1 1430.65 116.808  41
   1   9   1 1439.97 106.651  41
   1  -9   1 1447.60 110.549  36
   1   9   1 1504.14 96.7263  37
   1   9   1 2089.14 134.587  38
  -1   9  -1 1357.01 115.311  38
   1  -9   2 12034.7 330.503  36
   1   9   2 11443.6 310.058  38
   1   9   2 11381.3 254.105  37
  -1  -9  -2 11579.3 331.248   6
   1  -9   2 11489.8 356.097  45
  -1  -9  -2 11300.4 306.407  26
   1  -9   2 12794.0 381.917  25
   1  -9   2 10987.9 341.396  44
  -1   9  -2 11404.8 328.515  39
  -1   9  -2 12145.7 350.668  41
   1   9   2 11228.4 291.109  41
  -1  -9  -2 11974.5 247.030  27
  -1   9  -3 33335.0 637.251  39
   1   9   3 33424.4 556.660  41
   1  -9   3 34646.6 696.018  45
  -1  -9  -3 35623.9 540.958  27
  -1  -9  -3 36459.8 676.379  25
  -1  -9  -3 35997.1 641.133  26
  -1  -9  -3 36391.5 679.307   6
  -1   9  -3 36911.6 780.730   3
   1   9   3 34023.5 598.796  38
  -1   9  -3 38053.3 681.634  38
   1  -9   3 36959.5 671.625  36
  -1   9  -4 46347.4 810.224  39
  -1   9  -4 48857.8 877.109  41
   1   9   4 48237.7 801.270  39
  -1  -9  -4 51075.6 736.143  32
  -1   9  -4 48971.5 738.998  32
  -1  -9  -4 53377.6 749.033  31
   1  -9   4 51635.4 909.891  45
  -1   9  -4 49260.3 744.766  31
  -1  -9  -4 51376.3 742.392  27
  -1  -9  -4 49037.2 875.117   6
  -1   9  -4 51714.0 1012.76   3
   1  -9   4 51315.2 880.524  36
   1   9   4 48306.5 750.343  38
  -1   9  -4 53789.2 875.345  38
  -1  -9  -4 52333.6 858.674  26
  -1   9  -5 99859.6 1418.32  38
   1  -9   5 99971.6 1458.40  35
  -1  -9  -5 93971.5 1458.30   6
  -1   9  -5 100496. 1469.05  41
   1   9   5 97495.6 1408.74  40
  -1   9  -5 100936. 1376.34  39
   1   9   5 89170.7 1309.15  39
   1  -9   5 99620.3 1488.65  45
  -1  -9  -5 97861.8 1315.43  32
  -1   9  -5 95238.9 1324.92  32
  -1   9  -5 103015. 1351.58  31
  -1  -9  -5 103971. 1334.36  31
  -1   9  -5 95936.9 1632.27   3
   1  -9   6 5310.67 259.085  35
   1  -9   6 5693.41 281.978  45
  -1   9  -6 5575.57 238.110  32
  -1  -9  -6 5151.27 222.981  31
  -1   9  -6 5324.18 234.528  31
  -1  -9  -6 5415.90 226.190  32
  -1   9  -6 5282.84 217.291  39
  -1   9  -6 5482.33 265.307  41
   1   9   6 5371.46 243.841  40
  -1   9  -6 5382.79 241.924  38
  -1   9  -6 5178.33 329.709   2
  -1   9  -6 5075.21 327.143   3
  -1   9  -7 2226.28 146.499  56
  -1  -9  -7 2690.63 200.642  29
  -1  -9  -7 2189.83 209.562  28
  -1   9  -7 2476.97 189.097  41
  -1   9  -7 2122.59 162.553  32
  -1  -9  -7 2421.24 169.233  31
  -1   9  -7 2408.25 174.401  31
  -1  -9  -7 2270.58 164.637  32
  -1   9  -7 2719.62 175.391  38
   1   9   7 1936.38 168.854  34
   1  -9   7 2263.91 181.878  35
   1  -9   7 2053.40 186.605  45
   1  -9   7 2379.24 197.231  44
  -1   9  -7 2262.60 160.726  60
  -1   9  -7 2229.84 234.010   2
  -1   9  -7 2259.14 242.520   3
   1  -9   7 2026.56 149.674  50
  -1   9  -8 13279.2 360.472  52
  -1  -9  -8 14443.1 544.783  28
  -1  -9  -8 15940.7 470.478   9
   1  -9   8 14595.3 506.278  45
   1  -9   8 13892.3 502.011  44
  -1   9  -8 13468.6 452.330  31
  -1  -9  -8 13669.6 435.791  32
  -1   9  -8 13708.6 452.191  32
  -1  -9  -8 14360.0 448.753  31
  -1   9  -8 13028.3 574.773   2
  -1   9  -8 13264.6 589.706   3
  -1   9  -8 14644.8 469.699  41
  -1   9  -8 13798.6 400.833  38
   1  -9   8 13289.1 462.660  35
  -1   9  -8 13374.4 376.483  56
  -1  -9  -8 14188.6 395.311  12
  -1   9  -8 13787.2 421.992  60
  -1  -9  -8 13840.4 492.008   6
  -1  -9  -9 376.712 78.0834  33
  -1  -9  -9 348.270 95.2418  32
  -1   9  -9 585.947 117.276  32
  -1   9  -9 301.723 69.8589  52
  -1  -9  -9 205.783 80.2480   7
  -1  -9  -9 263.092 102.077   6
  -1   9  -9 233.398 74.0893  56
   1  -9   9 330.420 106.349  45
   1  -9   9 219.276 104.726  44
  -1   9  -9 608.344 113.890  41
  -1   9  -9 347.532 102.158  16
   1  -9   9 458.484 107.088  35
   1  -9   9 328.564 85.6364  22
  -1   9  -9 434.926 101.165  21
  -1  -9  -9 259.723 74.9710  61
  -1  -9  -9 388.062 99.0969  11
  -1  -9  -9 502.010 90.1961  12
  -1   9  -9 514.089 148.275   2
  -1   9  -9 664.133 160.987   3
  -1   9  -9 748.906 132.320  31
  -1  -9  -9 202.963 114.721  28
  -1  -9  -9 257.383 89.2842  31
  -1   9 -10 18669.5 509.512  61
  -1  -9 -10 19861.6 505.581  61
  -1  -9 -10 19911.8 518.556   7
  -1  -9 -10 19511.0 636.875   6
  -1   9 -10 17553.1 559.224  16
  -1   9 -10 19339.8 476.284  56
   1  -9  10 18188.6 583.455  35
   1  -9  10 18905.5 502.622  22
  -1  -9 -10 19700.9 701.995  28
   1  -9  10 18400.6 627.791  45
   1  -9  10 19557.5 650.430  44
  -1  -9 -10 18579.0 473.285  33
  -1  -9 -10 18997.6 595.067  31
  -1  -9 -10 19168.3 593.091  32
  -1  -9 -10 18658.8 534.708  11
  -1  -9 -10 19276.7 503.360  12
  -1  -9 -11 5104.43 255.777  61
  -1   9 -11 4771.58 276.386  60
  -1   9 -11 5350.65 270.328  61
   1  -9  11 4850.31 323.946  45
   1  -9  11 4503.15 321.188  44
  -1  -9 -11 5161.71 251.847   7
  -1   9 -11 4568.98 280.593  16
  -1  -9 -11 4508.07 294.178  32
  -1  -9 -11 4155.00 285.145  31
  -1  -9 -11 4742.16 236.145  33
  -1   9 -11 4759.87 243.746  33
   1  -9  11 4709.14 259.655  50
  -1  -9 -11 4517.57 306.492   6
  -1   9 -11 4714.72 222.402  56
  -1  -9 -11 5236.09 281.673  11
  -1  -9 -11 4921.71 247.159  12
   1  -9  11 4289.59 248.400  23
   1  -9  12 320.511 89.8678  23
  -1   9 -12 63.8056 129.536  20
  -1  -9 -12 69.7247 88.9482  11
  -1  -9 -12 232.465 81.9231  12
  -1   9 -12 152.750 90.0706  60
  -1  -9 -12 429.691 92.7287  33
  -1   9 -12 145.549 73.1701  33
   1  -9  12 101.426 87.0301  50
  -1   9 -12 256.790 97.5190  16
  -1   9 -13 11639.2 535.594  20
  -1  -9 -13 12278.2 371.850  12
  -1  -9 -13 12279.7 423.263  11
  -1   9 -13 13291.8 444.507  60
  -1   9 -13 12908.4 385.185  33
  -1  -9 -13 12685.6 379.058  33
   1  -9  13 12051.8 412.115  50
  -1   9 -13 11931.8 422.625  16
  -1   9 -14 5226.06 343.937  20
  -1   9 -14 5001.77 221.296  33
  -1  -9 -14 5492.59 265.438  11
   1  -9  14 5540.11 260.887  50
  -1   9 -14 5289.83 262.581  60
  -1  -9 -15 5060.79 226.773  11
  -1   9 -15 4368.37 280.365  20
   1  -9  15 4265.02 207.579  50
  -1  -9 -16 19050.1 395.398  11
  -1   9 -16 18364.7 497.192  20
   1 -10 -17 2447.38 115.486  11
  -1 -10  16 79850.3 1137.12  50
   1 -10 -16 79618.0 1147.86  11
   1 -10 -16 82860.6 1091.80  12
   1  10 -16 82804.2 1194.15  20
   1  10 -16 84585.2 1129.93  60
  -1 -10  15 3216.22 167.027  51
  -1 -10  15 3168.56 191.562  50
  -1 -10  15 3288.44 186.812  24
   1  10 -15 3509.74 234.107  20
   1 -10 -15 3523.43 188.496  12
   1 -10 -15 3352.01 202.959  11
   1  10 -15 3451.05 198.133  60
  -1 -10  14 41.1173 66.9868  51
   1  10 -14 119.099 107.745  20
   1  10 -14 121.780 90.2196  60
   1 -10 -14 58.5908 88.1566  11
   1 -10 -14 51.9664 79.3488  12
  -1 -10  14 165.737 85.2840  24
  -1 -10  14 71.8730 71.5560  23
  -1 -10  13 11104.9 390.627  23
  -1 -10  13 10765.0 365.308  51
   1 -10 -13 11611.1 418.881  47
   1  10 -13 11061.8 422.915  60
   1 -10 -13 10705.8 413.015  11
   1 -10 -13 11102.1 398.634  12
   1  10 -13 11337.5 358.976  56
   1  10 -13 11296.3 490.010  20
   1  10 -12 116599. 2073.71  20
   1 -10 -12 129210. 1807.99  33
   1 -10 -12 127781. 1823.53  61
   1 -10 -12 124082. 1913.98  11
   1 -10 -12 133052. 1951.04  47
  -1 -10  12 134356. 1906.69  23
   1  10 -12 130519. 1822.18  56
  -1 -10  12 138959. 1851.94  51
   1 -10 -11 62734.7 1345.49  48
  -1 -10  11 67227.8 1174.89  23
   1 -10 -11 65664.8 1195.43  47
  -1 -10  11 61883.1 1283.43  44
  -1 -10  11 66353.5 1328.52  45
   1  10 -11 65606.5 1356.34  20
   1 -10 -11 62835.8 1068.46  33
   1  10 -11 65293.8 1106.31  56
   1  10 -11 61492.0 1129.18  57
   1 -10 -11 64805.1 1372.90   6
  -1 -10  11 66542.3 1316.65  35
  -1  10  11 62388.9 1380.30  34
  -1  10  11 65551.8 1476.63  35
  -1 -10  11 65972.3 1101.96  51
   1 -10 -11 67368.9 1427.72  28
   1 -10 -11 63353.6 1094.47  61
   1 -10 -11 62301.7 1162.38  11
  -1 -10  10 6401.59 361.173  45
   1 -10 -10 5822.68 306.696  47
  -1 -10  10 6069.41 343.897  44
  -1 -10  10 6254.65 304.393  23
   1 -10 -10 5710.19 292.975  11
   1  10 -10 5406.31 349.741  20
   1  10 -10 6430.35 303.124  57
   1  10 -10 5808.46 278.075  56
   1  10 -10 6582.50 339.326  41
   1  10 -10 5722.04 361.945  37
  -1  10  10 5873.35 381.502  34
  -1 -10  10 6045.57 345.448  35
  -1  10  10 5735.25 401.630  35
  -1 -10  10 5858.73 271.832  51
   1  10 -10 5943.42 242.280  52
   1  10 -10 5771.31 311.289  60
   1 -10 -10 5941.69 384.134  28
   1 -10 -10 6134.62 371.006  48
   1 -10  -9 9723.60 471.288  28
   1 -10  -9 9306.80 484.073  27
   1 -10  -9 9350.81 440.225  48
  -1 -10   9 9514.00 368.126  23
   1 -10  -9 9458.82 399.500  31
   1 -10  -9 9186.06 395.414  32
   1 -10  -9 9840.19 382.083  47
  -1 -10   9 11058.5 455.235  45
  -1 -10   9 10227.5 427.800  44
   1  10  -9 8728.93 432.368  20
  -1  10   9 9059.89 419.112  40
   1  10  -9 10239.8 423.505  41
   1  10  -9 9455.48 361.678  57
   1  10  -9 10380.4 476.438  37
   1  10  -9 9873.64 376.473  38
  -1  10   9 9378.70 469.360  34
  -1 -10   9 9324.11 417.372  35
  -1 -10   9 9844.39 342.539  51
   1  10  -9 9754.61 389.582  60
   1 -10  -9 8863.93 437.004   6
   1 -10  -9 8986.27 355.539  11
   1 -10  -8 3599.26 265.384  48
  -1 -10   8 3632.72 221.572  23
  -1 -10   8 3905.97 253.786  44
  -1 -10   8 4794.57 287.070  45
   1 -10  -8 3794.66 227.044  47
   1 -10  -8 4068.47 245.637  31
   1 -10  -8 3853.85 240.277  32
   1  10  -8 3782.20 273.679  20
   1  10  -8 4058.79 261.203  41
  -1  10   8 3692.80 264.295  40
   1 -10  -8 3708.57 215.647  11
   1  10  -8 3816.61 234.148  38
   1  10  -8 4111.55 290.753  37
  -1  10   8 3969.93 301.822  34
  -1 -10   8 4044.68 262.499  35
   1 -10  -8 3820.40 300.538  27
   1 -10  -8 3893.93 290.514  28
   1  10  -8 4033.32 238.691  60
   1 -10  -8 4140.76 284.621   6
  -1 -10   8 4077.67 214.141  51
   1  10  -7 57674.7 1010.21  57
  -1 -10   7 66959.9 1039.39  50
   1 -10  -7 58992.5 1140.85  48
  -1 -10   7 65327.4 1158.89  45
  -1 -10   7 64222.8 1125.28  44
  -1  10   7 63045.9 1101.15  39
   1  10  -7 67264.2 1191.08  41
  -1  10   7 62177.5 1194.04  40
   1 -10  -7 60365.5 1268.57  27
   1 -10  -7 61857.8 1220.82  28
   1  10  -7 64687.4 1124.70  38
  -1  10   7 63605.7 1268.04  34
  -1 -10   7 65099.1 1159.66  35
   1 -10  -7 59867.0 1063.09  31
   1 -10  -7 60475.6 1068.41  32
   1  10  -7 66620.0 1303.30   3
   1  10  -7 61362.2 1066.15  60
   1 -10  -7 60416.6 1181.08   6
  -1 -10   7 62902.3 999.817  51
  -1  10   6 2996.06 169.815  38
   1  10  -6 2992.42 228.158  37
   1  10  -6 3107.69 204.830  38
   1  10  -6 3240.54 241.887   3
   1 -10  -6 2735.51 234.198  27
   1 -10  -6 3802.83 281.833  26
   1 -10  -6 2857.96 217.202   6
  -1 -10   6 3222.01 201.541  44
  -1 -10   6 3109.18 207.435  45
  -1  10   6 2920.29 198.069  39
  -1  10   6 2991.77 226.339  40
   1  10  -6 3045.61 219.639  41
   1 -10  -6 3908.09 200.655  31
   1 -10  -6 3610.14 192.829  32
   1  10  -5 152433. 2031.82  38
  -1  10   5 144450. 1912.83  38
   1  10  -5 140802. 2076.91  37
   1 -10  -5 149672. 1842.35  43
   1  10  -5 149536. 2120.22   3
   1 -10  -5 143478. 2147.50  27
   1 -10  -5 151834. 2216.04  26
   1 -10  -5 146675. 2045.30   6
  -1 -10   5 151403. 1962.87  44
  -1 -10   5 156030. 2017.28  45
  -1  10   5 147666. 2109.74  40
  -1  10   5 153152. 2045.06  39
   1 -10  -5 138996. 1852.45  31
   1 -10  -5 140725. 1854.73  32
  -1  10   4 94306.1 1430.02  39
  -1  10   4 99259.2 1505.09  40
   1  10  -4 96640.4 1484.79   3
   1 -10  -4 99762.3 1551.59  27
  -1  10   4 92411.3 1355.92  38
   1  10  -4 96040.2 1434.98  38
   1  10  -4 96032.4 1472.80  37
   1 -10  -4 97154.9 1431.72   6
   1 -10  -4 98650.1 1578.81  26
   1 -10  -4 96523.0 1409.61  36
  -1 -10   4 102087. 1439.81  35
  -1 -10   4 104856. 1362.65  44
  -1 -10   4 100942. 1409.84  45
   1 -10  -4 86572.9 1220.63  31
   1 -10  -4 88120.8 1224.06  32
   1 -10  -4 98449.9 1266.25  43
  -1  10   3 8918.63 301.366  38
   1  10  -3 9186.53 332.285  37
   1 -10  -3 8406.02 300.422   6
   1 -10  -3 9392.01 371.637  26
  -1 -10   3 10146.3 329.435  35
   1 -10  -3 8837.32 301.572  36
   1 -10  -3 8121.23 196.126  32
   1 -10  -3 7804.88 193.333  31
   1 -10  -3 8473.49 237.327  43
   1 -10  -3 8278.71 193.381  42
  -1 -10   3 9054.80 269.967  44
   1  10  -3 8592.38 316.188   3
  -1 -10   3 9380.18 303.665  45
  -1  10   3 8181.33 328.919  40
   1  10  -3 8978.43 326.552  41
  -1  10   3 8512.91 318.602  39
  -1  10   2 486069. 5573.14  38
   1  10  -2 502141. 5622.22  37
   1  10  -2 469256. 5607.65  38
   1 -10  -2 511368. 5766.07  25
   1 -10  -2 513628. 5765.75  26
   1 -10  -2 463071. 5534.64  36
  -1 -10   2 479018. 5580.29  35
  -1 -10   2 519193. 5565.68  45
  -1 -10   2 502070. 5455.98  44
   1 -10  -2 484706. 5656.79  44
   1 -10  -2 473143. 5424.68  43
   1  10  -2 500593. 5576.32   3
   1 -10  -2 482391. 5534.69   6
  -1  10   2 500449. 5523.80  41
   1  10  -2 507577. 5640.28  41
  -1  10   2 518820. 5645.53  39
  -1  10   1 112624. 1568.65  38
   1  10  -1 111967. 1587.93  38
  -1 -10   1 112737. 1349.26  36
   1  10  -1 113414. 1554.92  37
   1 -10  -1 121245. 1705.72  25
   1 -10  -1 116733. 1549.56  36
  -1 -10   1 114153. 1526.93  45
   1 -10  -1 119516. 1634.84  44
   1 -10  -1 115540. 1459.73  43
  -1 -10   1 118381. 1445.78  44
   1  10  -1 110227. 1502.23   3
   1 -10  -1 114498. 1488.49   6
   1  10  -1 115433. 1588.49  41
  -1  10   1 116037. 1544.40  41
  -1  10   1 125685. 1630.01  39
  -1  10   0 12923.5 367.979  38
   1  10   0 13209.2 341.821  37
   1  10   0 13812.4 375.884  38
  -1 -10   0 13005.1 378.247  25
   1 -10   0 12857.5 408.721  25
   1 -10   0 13741.5 360.136  36
  -1 -10   0 13430.1 346.391  45
   1  10   0 13049.6 311.688   3
  -1 -10   0 13189.9 333.380   6
  -1  10   0 13519.9 366.988  41
   1  10   0 12784.3 358.613  41
   1 -10   0 13603.7 325.033  43
  -1 -10   0 13628.6 292.473  44
   1 -10   0 13873.4 393.324  44
   1 -10   1 354601. 4174.25  44
  -1 -10  -1 363863. 3959.84  44
   1  10   1 363746. 3980.69   3
   1 -10   1 343074. 3905.76   6
  -1 -10  -1 366074. 4104.54   6
   1 -10   1 351682. 4243.06  25
  -1 -10  -1 358882. 4172.94  25
  -1 -10  -1 357929. 4100.40  26
  -1  10  -1 362968. 4163.82  39
  -1  10  -1 345747. 4140.24  41
   1  10   1 352474. 4095.91  41
   1  10   1 354588. 4029.49  37
   1 -10   1 359683. 4110.72  36
  -1  10  -1 364360. 4168.60  38
   1  10   1 357489. 4122.65  38
   1 -10   2 198175. 2558.93  44
  -1 -10  -2 205332. 2329.56  27
   1 -10   2 189987. 2615.07  25
  -1 -10  -2 212435. 2570.03  25
  -1 -10  -2 205556. 2485.08  26
  -1 -10  -2 210767. 2518.10   6
   1 -10   2 193619. 2581.24  45
   1  10   2 200860. 2350.08  37
   1 -10   2 212599. 2519.54  36
   1  10   2 208119. 2487.15  38
  -1  10  -2 199110. 2522.93  39
  -1  10  -2 203246. 2550.19  41
   1  10   2 196064. 2430.30  41
   1 -10   3 194633. 2411.93  44
  -1  10  -3 191096. 2542.92   3
  -1 -10  -3 182374. 2158.16  27
   1 -10   3 187273. 2430.61  45
  -1 -10  -3 191794. 2376.59   6
  -1 -10  -3 183632. 2371.78  25
  -1 -10  -3 184708. 2319.75  26
   1 -10   3 192281. 2361.30  36
  -1  10  -3 186113. 2375.42  38
   1  10   3 181229. 2267.61  38
   1  10   3 175308. 2198.34  41
   1  10   3 184342. 2327.87  39
  -1  10  -3 181628. 2387.14  41
  -1  10  -3 200140. 2377.75  39
  -1  10  -4 45021.7 794.276  39
   1  10   4 41637.0 750.773  39
  -1  10  -4 40168.4 923.972   3
  -1 -10  -4 42370.0 783.074  26
   1 -10   4 41668.3 837.338  45
   1 -10   4 41531.9 822.092  44
  -1  10  -4 41863.8 796.339  38
   1 -10   4 42484.0 802.351  36
   1  10   4 38907.2 688.506  38
  -1  10  -5 1568.07 153.415  41
   1  10   5 2522.99 153.697  39
  -1  10  -5 1767.15 137.850  39
  -1 -10  -5 1867.42 164.460   6
   1 -10   5 1781.02 163.494  45
  -1 -10  -5 2413.18 128.015  32
  -1 -10  -5 2323.32 127.465  31
  -1  10  -5 1646.23 145.092  38
   1 -10   5 2499.36 180.917  36
  -1  10  -5 1923.85 202.891   3
  -1  10  -6 3293.88 200.797  38
   1 -10   6 3289.62 216.785  35
  -1  10  -6 3307.79 278.659   3
  -1  10  -6 2724.66 253.043   2
  -1  10  -6 3018.89 179.669  60
  -1 -10  -6 3382.27 217.957  29
  -1 -10  -6 2860.80 206.654   6
   1 -10   6 2884.98 214.386  45
  -1 -10  -6 3248.50 172.626  31
  -1 -10  -6 3298.96 172.421  32
  -1  10  -6 3198.56 216.039  41
  -1  10  -6 3124.77 178.647  39
   1  10   6 2615.18 183.619  40
  -1 -10  -7 8708.00 309.407  32
  -1 -10  -7 9302.38 320.544  31
   1 -10   7 9031.84 390.373  45
  -1  10  -7 8542.74 296.321  56
  -1  10  -7 8839.28 368.412  41
  -1  10  -7 9175.44 329.004  60
  -1  10  -7 9408.22 345.153  38
  -1  10  -7 8568.34 284.196  52
   1 -10   7 8430.00 308.265  50
   1 -10   7 8665.42 370.942  35
   1  10   7 8002.93 353.086  34
  -1 -10  -7 9587.51 384.270  29
  -1 -10  -7 8913.50 416.304  28
  -1  10  -7 9534.52 479.512   3
  -1  10  -7 8079.62 440.792   2
  -1  10  -8 153.954 78.4208  60
  -1  10  -8 315.640 73.0352  52
   1 -10   8 404.783 89.6524  50
  -1 -10  -8 246.842 73.4590  32
   1 -10   8 233.444 93.6689  45
  -1  10  -8 408.553 97.4604  21
   1 -10   8 336.686 87.3827  22
  -1  10  -8 228.987 86.9237  41
  -1  10  -8 204.602 68.9759  56
  -1  10  -8 240.931 75.7559  38
   1 -10   8 233.771 84.1890  35
  -1  10  -8 305.347 133.959   3
  -1  10  -8 273.134 128.094   2
  -1 -10  -8 231.069 117.124  28
  -1 -10  -8 223.246 71.8683  31
  -1 -10  -8 236.521 72.5439  12
  -1 -10  -8 143.321 86.8600   6
  -1  10  -9 289154. 3465.48  56
  -1  10  -9 287639. 3421.21  52
   1 -10   9 291449. 3541.28  50
   1 -10   9 283185. 3522.38  22
  -1 -10  -9 303670. 3566.96   7
   1 -10   9 297153. 3818.36  44
   1 -10   9 288103. 3788.17  45
  -1  10  -9 271901. 3545.55  21
  -1  10  -9 299822. 3699.10  41
  -1 -10  -9 291452. 3918.65  28
  -1 -10  -9 291003. 3788.68   6
   1 -10   9 286168. 3717.64  35
  -1 -10  -9 273207. 3570.21  32
  -1 -10  -9 284284. 3596.11  31
  -1  10  -9 267429. 3966.11   2
  -1  10  -9 277610. 4085.83   3
  -1 -10  -9 294153. 3490.49  12
  -1  10  -9 294524. 3589.91  60
   1 -10  10 282012. 3490.66  22
  -1 -10 -10 295310. 3395.95  33
   1 -10  10 282018. 3797.73  44
  -1 -10 -10 284095. 3928.01  28
  -1 -10 -10 291597. 3515.27   7
  -1  10 -10 267193. 4072.56   3
  -1 -10 -10 281667. 3765.55   6
  -1  10 -10 282784. 3426.70  56
   1 -10  10 276577. 3772.23  45
  -1 -10 -10 284690. 3463.72  12
   1 -10  10 275515. 3687.15  35
   1 -10  10 280506. 3518.07  50
   1 -10  11 19234.0 669.794  44
  -1 -10 -11 21280.2 752.140  28
  -1 -10 -11 20233.7 666.253   6
  -1 -10 -11 21258.3 498.793  33
  -1  10 -11 19699.2 498.001  56
  -1 -10 -11 20482.9 531.373  12
  -1 -10 -11 20632.4 578.387  11
   1 -10  11 20383.4 564.320  23
   1 -10  11 20563.9 533.392  22
   1 -10  11 21470.0 575.278  50
   1 -10  11 20279.7 681.913  45
  -1 -10 -11 21820.3 544.647   7
   1 -10  12 20622.2 558.034  50
  -1 -10 -12 19390.4 467.621  33
  -1  10 -12 17911.5 688.154  20
  -1  10 -12 19678.6 568.920  60
  -1 -10 -12 19880.9 558.108  11
  -1 -10 -12 19997.7 506.656  12
   1 -10  12 19265.0 532.637  23
  -1 -10 -13 78304.6 1177.26  12
  -1 -10 -13 78955.9 1282.70  11
  -1  10 -13 80607.0 1301.65  60
   1 -10  13 77610.2 1264.13  50
  -1  10 -13 75896.4 1518.30  20
   1 -10  14 15507.8 442.191  50
  -1  10 -14 15200.5 564.272  20
  -1 -10 -14 16717.5 464.322  11
   1 -10  15 1333.58 120.587  50
  -1  10 -15 1260.86 167.120  20
  -1 -10 -15 1437.92 127.457  11
   1 -10  16 10740.5 279.436  50
  -1  10 -16 11397.9 367.895  20
   1 -11 -16 50668.7 744.203  12
   1 -11 -16 53802.3 802.879  11
   1  11 -16 52711.8 786.297  60
  -1 -11  16 51210.6 793.987  50
   1  11 -16 49895.0 812.176  20
  -1 -11  16 48674.1 734.988  24
   1 -11 -15 36575.8 658.402  12
   1 -11 -15 35373.2 684.921  11
   1  11 -15 36449.7 691.288  60
  -1 -11  15 33367.2 605.118  51
   1  11 -15 37538.7 766.033  20
  -1 -11  15 34775.5 655.092  24
   1 -11 -14 253.175 94.8859  11
   1 -11 -14 245.054 88.5182  12
  -1 -11  14 125.034 67.1229  51
   1  11 -14 180.548 86.6679  60
  -1 -11  14 180.282 89.0904  24
  -1 -11  14 265.623 79.9047  23
   1  11 -14 111.538 94.2202  20
   1  11 -13 15424.7 567.666  20
   1 -11 -13 15708.9 490.127  11
   1 -11 -13 14889.6 462.848  12
  -1 -11  13 14340.4 426.847  51
  -1 -11  13 15776.2 466.497  23
   1  11 -13 15419.1 426.725  56
   1 -11 -12 54013.5 1021.46  47
  -1 -11  12 54152.1 972.198  51
   1  11 -12 53491.6 1198.92  20
   1 -11 -12 54557.5 1047.37  11
   1 -11 -12 51988.3 1005.98  12
  -1 -11  12 55243.6 1028.31  23
  -1 -11  11 20211.6 665.749  45
  -1 -11  11 18511.1 625.436  44
   1 -11 -11 19006.4 556.029  47
  -1 -11  11 20054.4 571.973  23
   1 -11 -11 17619.2 541.356  11
   1  11 -11 19133.6 674.327  20
   1  11 -11 20289.0 537.910  56
   1  11 -11 20133.0 564.026  57
  -1 -11  11 19480.2 655.972  35
  -1  11  11 17030.5 710.035  35
  -1  11  11 18889.0 697.935  34
   1 -11 -11 19923.6 719.957  28
  -1 -11  11 20318.0 537.336  51
   1 -11 -11 18875.3 672.238  48
   1  11 -11 19824.5 595.539  60
  -1 -11  10 484.202 100.328  51
   1 -11 -10 659.923 160.323  48
  -1 -11  10 421.871 111.878  23
   1 -11 -10 528.516 116.680  11
  -1 -11  10 323.261 110.751  45
   1 -11 -10 541.712 111.584  47
  -1 -11  10 642.154 132.186  44
   1  11 -10 472.044 144.514  20
   1  11 -10 448.177 109.807  41
   1  11 -10 938.136 167.121  37
  -1  11  10 567.235 163.925  35
  -1  11  10 384.132 140.267  34
  -1 -11  10 447.810 121.655  35
   1  11 -10 557.456 92.4260  52
   1  11 -10 432.038 114.753  60
   1  11 -10 528.101 108.021  57
   1  11 -10 552.903 110.599  56
  -1 -11   9 881.561 118.476  51
  -1 -11   9 618.107 116.467  50
  -1 -11   9 555.540 111.701  23
   1 -11  -9 466.638 135.951  27
   1 -11  -9 676.030 116.582  11
   1 -11  -9 576.136 107.271  47
  -1 -11   9 905.573 149.487  45
  -1 -11   9 580.873 124.454  44
   1  11  -9 583.264 124.087  41
  -1  11   9 485.808 122.777  40
   1  11  -9 716.006 151.596  37
   1  11  -9 696.255 111.546  38
  -1 -11   9 655.333 132.527  35
  -1  11   9 830.414 166.125  34
   1  11  -9 651.240 156.397  20
   1  11  -9 587.653 120.909  60
   1 -11  -9 1188.14 191.924  28
   1 -11  -9 532.453 133.939   6
   1  11  -9 569.401 116.021  57
   1  11  -9 655.307 111.812  56
   1 -11  -8 4853.75 306.023  48
  -1 -11   8 4781.72 251.431  22
  -1 -11   8 4331.50 247.735  23
  -1 -11   8 5693.78 258.377  51
  -1 -11   8 5166.81 287.578  44
  -1 -11   8 4642.44 292.755  45
   1  11  -8 3743.88 281.398  20
   1  11  -8 5063.06 303.171  41
  -1  11   8 4961.18 315.361  40
   1 -11  -8 5623.21 264.630  11
   1  11  -8 4747.15 271.338  38
  -1 -11   8 4487.04 286.580  35
  -1  11   8 4663.30 332.152  34
   1 -11  -8 4419.10 301.999   6
   1  11  -8 4768.88 263.451  60
  -1 -11   8 5435.22 261.705  50
   1 -11  -8 4443.48 327.634  27
   1 -11  -8 4455.51 316.945  28
   1 -11  -7 69772.4 1314.81   6
   1 -11  -7 67139.6 1262.74  48
  -1 -11   7 70833.7 1155.33  22
  -1 -11   7 75417.9 1155.43  50
  -1 -11   7 71577.3 1225.94  44
  -1 -11   7 72969.4 1274.46  45
   1  11  -7 69990.6 1186.30  21
   1  11  -7 73654.9 1312.72  41
  -1  11   7 71192.4 1234.25  39
  -1  11   7 69831.1 1332.10  40
   1 -11  -7 72286.5 1375.01  28
   1 -11  -7 66349.7 1385.81  27
   1  11  -7 76262.6 1272.95  38
  -1  11   7 75131.2 1433.34  34
   1  11  -7 65096.3 1129.84  57
  -1 -11   7 71387.6 1121.07  51
   1  11  -7 68545.5 1171.78  60
   1  11  -7 76763.8 1437.74   3
   1 -11  -6 121010. 1881.69  48
  -1 -11   6 129968. 1897.39  45
  -1 -11   6 137145. 1859.90  44
  -1 -11   6 135970. 1779.57  50
   1 -11  -6 122149. 1922.99   6
   1  11  -6 137586. 2035.83  37
   1  11  -6 138995. 1935.15  38
   1  11  -6 131157. 2036.39   3
  -1 -11   6 125891. 1739.81  51
   1 -11  -6 137210. 2031.58  28
   1 -11  -6 119293. 2019.34  27
   1  11  -6 129531. 1775.13  57
  -1  11   6 129788. 1896.52  39
  -1  11   6 136719. 2026.12  40
   1  11  -6 139920. 1994.86  41
   1 -11  -6 127575. 2114.77  26
   1  11  -6 125205. 1791.80  60
  -1  11   5 15141.0 471.914  39
  -1  11   5 13986.1 489.247  40
   1 -11  -5 14758.7 468.658   6
  -1 -11   5 15165.1 452.478  45
  -1 -11   5 14650.5 417.217  44
   1 -11  -5 14121.3 512.224  27
   1  11  -5 14780.8 499.553  37
  -1  11   5 13976.1 405.826  38
   1  11  -5 15724.4 478.226  38
   1 -11  -5 14807.4 546.029  26
   1  11  -5 15194.3 508.223   3
  -1  11   4 914.411 107.832  38
   1  11  -4 1076.96 136.464  37
   1  11  -4 961.710 125.685  38
   1  11  -4 1027.22 132.988   3
  -1 -11   4 860.839 112.265  45
   1 -11  -4 769.805 132.339  27
   1 -11  -4 871.246 110.680  36
  -1 -11   4 970.176 122.111  35
   1 -11  -4 849.304 140.806  26
   1 -11  -4 717.694 106.188   6
   1  11  -4 808.405 120.616  41
  -1  11   4 874.434 122.786  39
  -1 -11   4 825.207 96.7110  44
   1  11  -3 35898.3 744.180   3
   1 -11  -3 34739.0 588.583  43
  -1 -11   3 37630.3 660.614  44
   1 -11  -3 35858.1 712.253   6
   1 -11  -3 37873.2 847.378  26
  -1 -11   3 39648.5 764.890  35
   1 -11  -3 39054.0 725.781  36
  -1 -11   3 37936.0 719.115  45
  -1  11   3 35793.7 755.125  39
  -1  11   3 35337.3 784.069  40
   1  11  -3 35909.5 760.327  41
   1  11  -3 37015.6 770.593  37
  -1  11   3 35021.8 705.563  38
   1  11  -2 387861. 4300.72   3
   1 -11  -2 357642. 4361.93  44
   1 -11  -2 337941. 4093.78  43
  -1 -11   2 366380. 4153.25  44
   1 -11  -2 352427. 4220.68   6
   1 -11  -2 361056. 4464.67  26
   1 -11  -2 373593. 4261.83  36
  -1 -11   2 378021. 4276.02  45
  -1  11   2 355872. 4221.79  41
  -1  11   2 363817. 4343.12  39
   1  11  -2 393970. 4372.42  41
  -1 -11   2 372580. 4069.77  36
  -1  11   2 365330. 4294.70  38
   1  11  -2 374287. 4332.30  37
   1  11  -2 380148. 4351.67  38
   1  11  -1 139888. 1782.21   3
   1 -11  -1 135079. 1887.65  44
   1 -11  -1 133974. 1694.65  43
  -1 -11   1 142388. 1707.21  44
   1 -11  -1 138941. 1743.52   6
   1 -11  -1 135486. 1968.60  25
  -1 -11   1 133287. 1874.92  25
   1 -11  -1 134692. 1980.85  26
   1 -11  -1 137174. 1797.64  36
  -1 -11   1 136037. 1803.32  45
  -1  11   1 143691. 1906.24  39
   1  11  -1 136065. 1852.54  41
  -1  11   1 139419. 1815.12  41
  -1  11   1 139356. 1860.46  38
  -1 -11   1 129824. 1575.75  36
   1  11  -1 138014. 1864.00  38
   1  11  -1 136104. 1823.49  37
   1  11   0 7331.76 237.313   3
   1 -11   0 6973.82 293.113  44
  -1 -11   0 7349.65 216.590  44
   1 -11   0 7337.04 236.998  43
   1 -11   0 6894.96 212.150   6
  -1 -11   0 6896.78 245.130   6
  -1 -11   0 7017.43 289.602  25
   1 -11   0 6857.36 311.932  25
   1 -11   0 7348.68 266.991  36
  -1 -11   0 7348.98 262.881  45
   1  11   0 7150.18 283.467  38
  -1  11   0 7098.71 284.718  38
   1  11   0 7189.23 256.700  37
  -1  11   0 6891.99 272.234  41
   1  11   0 7601.54 281.301  41
   1 -11   1 3590.66 207.194  44
  -1  11  -1 3710.88 204.308  41
  -1  11  -1 3673.73 206.416  39
   1  11   1 3352.45 179.243  41
  -1 -11  -1 3280.43 179.315   6
   1 -11   1 3523.39 184.180  36
  -1  11  -1 3492.50 203.490  38
   1  11   1 3742.09 170.287  37
   1  11   1 3700.62 199.827  38
   1 -11   1 3694.19 229.676  25
  -1 -11  -1 3237.13 198.413  25
   1 -11   2 256.223 76.3847  44
  -1 -11  -2 164.248 61.6819   6
   1 -11   2 724.596 117.293  25
  -1 -11  -2 228.349 64.5197  26
  -1 -11  -2 309.999 74.1258  25
   1 -11   2 219.631 65.9040  36
   1 -11   2 517.400 104.977  45
   1  11   2 205.873 65.3325  38
  -1  11  -2 671.848 100.869  39
   1  11   2 172.749 51.6748  41
  -1  11  -2 324.071 82.5814  41
  -1  11  -3 1025.85 145.252   3
  -1 -11  -3 931.768 117.833   6
   1 -11   3 1017.33 133.287  25
  -1 -11  -3 936.112 106.545  26
  -1 -11  -3 874.355 110.816  25
   1 -11   3 957.330 123.004  44
   1  11   3 1042.63 103.588  38
  -1  11  -3 1056.10 123.152  38
   1 -11   3 1281.17 126.301  36
   1  11   3 878.118 86.0400  41
  -1  11  -3 1153.45 123.048  39
   1  11   3 918.633 111.247  39
  -1  11  -3 956.485 123.103  41
  -1  11  -4 41068.2 935.456   3
  -1 -11  -4 36147.2 768.557   6
  -1 -11  -4 38344.7 754.432  26
   1 -11   4 40751.5 822.851  44
   1 -11   4 39620.8 780.941  36
   1  11   4 38454.3 689.946  38
  -1  11  -4 41221.2 802.724  38
  -1  11  -4 37200.6 752.060  39
   1  11   4 38463.8 740.107  39
   1 -11   4 41401.6 843.650  45
  -1  11  -5 82545.7 1345.94  41
  -1  11  -5 79491.6 1241.88  39
   1  11   5 78496.6 1289.41  40
   1  11   5 75742.1 1198.40  39
   1 -11   5 79598.4 1332.27  44
  -1 -11  -5 78022.8 1308.92   6
   1 -11   5 80636.4 1361.33  45
  -1  11  -5 86183.4 1542.16   3
  -1  11  -5 80732.2 1288.47  38
   1 -11   5 78620.2 1287.83  36
   1 -11   6 38164.9 725.021  50
   1 -11   6 37721.3 854.490  45
   1 -11   6 34853.8 812.557  44
  -1 -11  -6 38524.2 824.106  29
  -1 -11  -6 36045.3 871.222  28
  -1  11  -6 37122.7 738.468  39
  -1  11  -6 38443.8 838.680  41
   1  11   6 35074.6 774.794  40
   1 -11   6 36017.4 811.696  36
  -1  11  -6 38635.0 792.448  38
  -1  11  -6 34932.7 957.093   2
  -1  11  -6 36725.7 968.018   3
  -1 -11  -6 36557.6 821.483   6
  -1  11  -6 36593.7 675.883  52
  -1  11  -6 34550.2 706.302  60
  -1  11  -6 34931.4 681.692  56
  -1  11  -7 59907.2 985.948  52
   1 -11   7 58832.3 1042.95  22
  -1 -11  -7 61729.2 1044.05  11
  -1 -11  -7 60940.1 1006.39  12
   1 -11   7 63538.8 1216.78  45
  -1 -11  -7 61342.9 1184.34   6
  -1  11  -7 60987.4 1061.99  21
  -1  11  -7 69188.6 1220.96  41
  -1 -11  -7 66134.7 1093.98   7
  -1  11  -7 67383.3 1135.60  38
   1 -11   7 63122.6 1183.04  36
  -1  11  -7 64386.2 1401.62   3
  -1  11  -7 58818.4 1349.19   2
  -1  11  -7 63009.6 1066.42  60
  -1 -11  -7 63284.4 1267.88  28
  -1 -11  -7 63904.0 1185.88  29
   1 -11   7 63458.9 1055.27  50
  -1  11  -7 60599.1 1016.36  56
   1 -11   8 59039.3 1046.63  22
  -1 -11  -8 59674.9 1010.23  12
  -1 -11  -8 60493.1 969.124  13
  -1 -11  -8 59262.9 1042.75  11
   1 -11   8 62402.9 1232.02  45
  -1  11  -8 60590.9 1069.97  60
  -1  11  -8 57899.1 1062.47  21
  -1  11  -8 63322.1 1187.39  41
  -1 -11  -8 64048.0 1086.40   7
  -1  11  -8 61540.3 1085.63  38
   1 -11   8 60521.4 1192.45  36
  -1  11  -8 59218.0 1005.16  56
  -1  11  -8 59291.4 976.683  52
  -1  11  -8 56342.3 1372.12   3
  -1  11  -8 54916.5 1326.17   2
  -1 -11  -8 61701.7 1289.96  28
   1 -11   8 61655.7 1052.04  50
  -1  11  -9 68260.8 1061.60  52
   1 -11   9 66280.4 1129.73  22
  -1 -11  -9 64162.0 1083.47  12
   1 -11   9 64222.3 1306.16  45
  -1 -11  -9 60259.7 1264.16   6
  -1  11  -9 62050.6 1135.68  21
  -1  11  -9 66584.4 1252.99  41
  -1 -11  -9 67859.7 1146.38   7
   1 -11   9 63997.3 1280.64  36
  -1  11  -9 63044.4 1495.29   3
  -1 -11  -9 65237.5 1385.68  28
  -1  11  -9 65198.4 1159.15  60
   1 -11   9 64308.6 1122.97  50
  -1  11  -9 66069.9 1087.48  56
  -1  11 -10 121537. 1655.82  52
   1 -11  10 115656. 1988.81  45
  -1 -11 -10 119878. 1719.56  12
  -1 -11 -10 126615. 1777.40   7
  -1 -11 -10 118179. 1981.95   6
   1 -11  10 118317. 1982.36  36
  -1  11 -10 117250. 2255.45   3
   1 -11  10 123306. 1789.04  50
  -1  11 -10 124203. 1831.95  60
  -1 -11 -10 121452. 2107.07  28
  -1  11 -10 122406. 1715.48  56
   1 -11  10 119590. 1761.93  22
   1 -11  11 15561.8 486.303  50
  -1  11 -11 15025.6 429.243  56
  -1  11 -11 13522.3 598.693  20
  -1 -11 -11 15498.5 639.883  28
  -1 -11 -11 16010.6 458.167   7
  -1 -11 -11 15041.5 444.801  12
   1 -11  11 14107.5 467.637  23
   1 -11  11 14192.4 443.524  22
   1 -11  12 74824.7 1248.22  50
  -1  11 -12 70434.6 1488.58  20
  -1 -11 -12 71215.6 1234.85  11
  -1 -11 -12 73167.8 1167.90  12
  -1 -11 -12 77835.0 1167.17   7
   1 -11  12 74199.7 1234.94  23
  -1  11 -12 72438.8 1123.72  56
  -1  11 -13 3654.59 232.227  60
   1 -11  13 3443.97 219.138  50
   1 -11  13 3585.26 207.421  23
  -1  11 -13 3180.61 285.908  20
  -1 -11 -13 3797.26 232.693  11
  -1 -11 -13 3308.30 187.914  12
   1 -11  14 25424.5 573.390  50
  -1  11 -14 26435.2 597.685  60
  -1 -11 -14 26314.2 583.353  11
   1 -11  15 3534.46 177.048  50
  -1  11 -15 3597.32 236.621  20
  -1 -11 -15 4037.73 188.273  11
  -1 -11 -16 8012.85 219.712  11
  -1  11 -16 8301.18 292.446  20
   1  12 -16 31939.8 518.329  60
  -1 -12  16 28108.0 469.985  24
   1  12 -16 26321.1 491.128  20
   1 -12 -16 30263.2 477.640  12
   1 -12 -16 30261.9 512.603  11
   1  12 -15 2867.45 170.679  60
  -1 -12  15 2290.81 131.751  51
   1  12 -15 2912.49 189.908  20
   1 -12 -15 2693.41 162.434  11
   1 -12 -15 2827.60 155.625  12
  -1 -12  15 2599.33 155.331  24
  -1 -12  14 17357.8 461.186  24
  -1 -12  14 17344.7 440.147  23
   1  12 -14 16474.5 524.129  20
   1 -12 -14 16762.7 457.850  11
   1 -12 -14 16504.5 437.505  12
   1  12 -13 65316.6 1043.26  56
  -1 -12  13 62084.2 1043.07  51
  -1 -12  13 66393.7 1100.70  23
   1 -12 -13 62566.5 1106.19  11
   1 -12 -13 64504.8 1094.13  12
   1  12 -13 62524.9 1248.54  20
   1  12 -12 889.729 143.315  60
   1 -12 -12 303.769 152.713  28
   1  12 -12 1024.99 132.742  56
  -1 -12  12 146.839 87.4764  51
   1 -12 -12 449.863 122.239  11
   1  12 -12 245.901 135.600  20
  -1 -12  12 364.447 103.865  23
   1  12 -11 32162.0 717.128  56
   1 -12 -11 33778.5 904.999  48
  -1 -12  11 34735.0 781.668  23
   1 -12 -11 31020.1 740.228  11
  -1 -12  11 33380.1 723.041  51
   1  12 -11 31288.9 629.707  52
   1  12 -11 33601.3 799.640  60
   1 -12 -11 32746.7 950.284  28
   1  12 -11 32257.1 901.018  20
   1 -12 -10 24590.7 816.170  28
   1 -12 -10 23993.0 756.175  48
  -1 -12  10 26120.2 663.173  23
  -1 -12  10 24085.4 707.628  44
  -1 -12  10 25162.1 746.607  45
   1  12 -10 25066.2 779.601  20
   1  12 -10 26255.8 631.295  56
   1  12 -10 23941.2 632.309  57
   1  12 -10 27216.4 754.358  41
   1  12 -10 27143.0 826.030  37
  -1 -12  10 24027.4 737.411  35
  -1  12  10 24453.8 812.612  34
   1  12 -10 23544.8 658.825  60
  -1 -12  10 25224.7 615.478  51
   1  12 -10 25270.0 566.911  52
   1 -12 -10 23105.9 755.206   6
   1 -12 -10 24342.9 627.070  12
   1 -12 -10 23303.5 623.757  11
  -1 -12   9 983.762 131.003  51
  -1 -12   9 890.424 133.102  50
   1 -12  -9 1257.80 183.637  48
  -1 -12   9 942.550 137.303  23
   1 -12  -9 793.612 162.400  27
   1  12  -9 932.734 128.445  56
  -1 -12   9 1061.81 159.050  45
  -1 -12   9 707.681 129.558  44
  -1  12   9 780.815 150.862  40
   1  12  -9 933.246 148.534  41
   1  12  -9 807.838 129.078  38
   1  12  -9 881.007 166.861  37
  -1  12   9 915.098 177.403  34
  -1 -12   9 673.904 138.888  35
   1  12  -9 695.176 157.214  20
   1 -12  -9 714.185 118.099  12
   1 -12  -9 751.383 121.154  11
   1 -12  -9 866.322 180.768  28
   1  12  -9 820.819 134.925  60
   1 -12  -9 828.879 157.017   6
  -1 -12   8 53074.1 953.425  50
   1 -12  -8 49256.2 1073.51  48
  -1 -12   8 50094.2 961.924  23
   1 -12  -8 48739.8 919.055  11
   1 -12  -8 46464.7 903.449  12
  -1 -12   8 51422.5 1035.67  44
  -1 -12   8 51586.7 1072.47  45
   1  12  -8 48272.7 1096.10  20
  -1  12   8 52346.5 1131.27  40
   1  12  -8 52904.6 1104.48  41
   1  12  -8 47895.8 930.952  57
   1  12  -8 50126.0 930.926  56
   1  12  -8 52523.1 1042.68  38
  -1  12   8 49354.1 1182.21  34
  -1 -12   8 48151.9 1059.46  35
  -1 -12   8 51452.4 925.175  51
   1  12  -8 50669.6 986.935  60
   1 -12  -8 47048.0 1083.92   6
   1 -12  -8 50115.8 1157.96  28
   1 -12  -8 47859.3 1167.45  27
   1  12  -7 136857. 2092.08  60
  -1 -12   7 158249. 2086.05  51
  -1 -12   7 161268. 2122.23  50
   1 -12  -7 138120. 2305.59  49
   1 -12  -7 148722. 2239.35  48
  -1 -12   7 158047. 2119.69  22
  -1 -12   7 164200. 2046.13  54
  -1 -12   7 156851. 2191.87  44
  -1 -12   7 165013. 2282.33  45
   1  12  -7 153213. 2149.06  21
   1  12  -7 154400. 2319.04  20
   1  12  -7 159285. 2321.58  41
  -1  12   7 153414. 2215.87  39
  -1  12   7 163434. 2385.23  40
   1  12  -7 155366. 2107.89  57
   1  12  -7 169326. 2279.92  38
   1  12  -7 157639. 2392.15  37
   1  12  -7 155322. 2422.34   3
   1 -12  -7 154118. 2313.94   6
  -1  12   7 153265. 2442.39  34
   1 -12  -7 147407. 2395.31  27
   1 -12  -7 157761. 2388.31  28
   1 -12  -7 150656. 2060.05  12
   1 -12  -7 156465. 2075.44  11
  -1 -12   6 48862.4 845.270  54
  -1 -12   6 48052.4 863.037  51
  -1 -12   6 47931.1 876.391  50
   1 -12  -6 48165.5 978.070  48
   1 -12  -6 46235.0 1038.07  49
   1 -12  -6 48233.1 1142.63  26
  -1 -12   6 51614.7 911.196  23
  -1 -12   6 50880.4 939.818  44
  -1 -12   6 50968.1 989.654  45
   1  12  -6 50251.2 925.106  21
   1  12  -6 51128.9 1045.84  41
  -1  12   6 51162.5 1082.28  40
  -1  12   6 49895.7 996.659  39
   1 -12  -6 44606.4 832.576  12
   1  12  -6 50561.9 1087.23  37
   1  12  -6 53295.4 1024.00  38
   1  12  -6 49656.1 1081.63   3
   1  12  -6 47613.4 893.213  60
   1 -12  -6 47264.4 1085.81  27
   1 -12  -6 49739.3 1073.22  28
   1  12  -6 47494.7 873.653  57
   1 -12  -6 46524.1 998.884   6
  -1 -12   5 326.903 90.5440  45
   1 -12  -5 232.578 108.201  26
   1 -12  -5 217.252 91.5106  27
  -1 -12   5 256.283 78.3355  50
   1 -12  -5 204.827 92.4077  50
  -1 -12   5 251.396 71.9608  44
  -1  12   5 311.190 101.760  40
   1 -12  -5 298.729 91.3719   6
  -1  12   5 368.428 97.7020  39
   1  12  -5 256.786 95.5714  37
   1  12  -5 289.812 91.2287  38
  -1  12   5 244.617 75.0155  38
   1  12  -5 427.318 84.0995  57
  -1 -12   5 310.523 97.9026  35
   1 -12  -5 318.367 102.900  49
  -1 -12   5 546.869 91.3011  51
   1  12  -4 210982. 2731.34  38
   1  12  -4 209726. 2768.97  37
  -1  12   4 204214. 2627.14  38
   1  12  -4 207802. 2749.67   3
  -1 -12   4 213869. 2669.89  45
   1 -12  -4 191750. 2784.75  27
  -1 -12   4 206802. 2708.33  35
   1 -12  -4 201879. 2621.15  36
   1 -12  -4 203868. 2877.28  26
   1 -12  -4 188470. 2635.52   6
  -1 -12   4 212603. 2567.87  44
  -1  12   4 200719. 2785.76  40
  -1  12   4 212211. 2746.73  39
   1  12  -4 203176. 2738.08  41
   1  12  -3 27811.5 646.800   3
  -1  12   3 25423.1 673.451  40
  -1  12   3 25823.5 647.159  39
   1  12  -3 25879.4 650.374  41
   1 -12  -3 25533.3 591.015   6
   1 -12  -3 25412.5 709.857  26
   1 -12  -3 26858.3 600.053  36
  -1 -12   3 28043.3 619.889  45
   1  12  -3 26698.2 657.163  37
  -1  12   3 27193.5 621.055  38
  -1 -12   3 26407.1 495.709  36
  -1 -12   3 27257.8 550.870  44
   1  12  -2 28580.4 627.397   3
  -1  12   2 30504.7 620.607  41
  -1  12   2 29622.5 683.892  39
   1  12  -2 32208.3 699.947  41
   1 -12  -2 28922.8 600.186   6
   1 -12  -2 29640.0 747.261  26
   1 -12  -2 29913.9 620.744  36
  -1 -12   2 29709.6 634.734  45
  -1 -12   2 29563.6 560.506  44
   1 -12  -2 29220.6 518.211  43
   1 -12  -2 29367.0 688.461  44
   1  12  -2 28815.6 672.631  38
   1  12  -2 29298.5 664.461  37
  -1 -12   2 27890.2 482.088  36
  -1  12   2 29516.4 653.864  38
  -1  12   1 4144.32 216.449  41
  -1  12   1 5009.74 256.801  39
   1  12  -1 4223.74 229.386  41
   1 -12  -1 3849.03 180.529   6
   1 -12  -1 4472.78 272.316  25
  -1 -12   1 4359.74 241.785  25
   1 -12  -1 4081.68 262.667  26
   1 -12  -1 4114.82 206.266  36
  -1 -12   1 4085.11 213.961  45
   1 -12  -1 4041.34 236.057  44
   1 -12  -1 4112.86 171.439  43
  -1 -12   1 4388.58 181.454  44
   1  12  -1 4294.89 234.638  38
  -1  12   1 4653.88 241.856  38
   1  12  -1 4523.81 225.229  37
   1 -12   0 2432.93 159.653  36
  -1 -12   0 2628.09 188.281  25
   1 -12   0 2187.22 190.592  25
   1 -12   0 2737.01 146.568  43
   1 -12   0 2534.88 184.749  44
  -1 -12   0 2371.40 129.168  44
  -1 -12   0 2503.48 151.249   6
   1 -12   0 2308.68 124.192   6
  -1  12   0 2541.67 181.633  38
   1  12   0 3405.29 183.787  37
   1  12   0 3289.27 199.811  38
   1  12   0 2522.83 172.820  41
  -1  12   0 2016.20 159.290  41
  -1 -12  -1 182034. 2439.07  25
  -1 -12  -1 190600. 2377.69  26
   1 -12   1 171018. 2494.64  25
   1 -12   1 195681. 2468.87  44
  -1 -12  -1 192928. 2346.69   6
   1  12   1 181809. 2339.18  41
  -1  12  -1 177487. 2399.22  41
  -1  12  -1 191024. 2450.99  39
   1  12   1 174001. 2247.90  37
   1  12   1 181491. 2375.54  38
  -1  12  -1 181348. 2417.18  38
   1 -12   1 190215. 2358.23  36
   1 -12   2 5614.82 249.871  36
   1  12   2 6411.11 268.945  38
   1 -12   2 5933.54 281.871  44
  -1 -12  -2 5782.79 255.759   6
  -1 -12  -2 5900.31 283.621  25
  -1 -12  -2 6157.02 261.544  26
   1 -12   2 6297.31 315.897  25
  -1  12  -2 6709.83 336.937   3
   1  12   2 6154.47 244.767  41
  -1  12  -2 6047.73 279.615  39
  -1  12  -2 5988.69 284.898  41
   1  12   3 150728. 1991.99  38
  -1  12  -3 159823. 2122.09  38
   1 -12   3 149187. 2030.94  36
   1 -12   3 151277. 2109.27  44
  -1 -12  -3 149024. 2045.35   6
  -1 -12  -3 149725. 2104.80  25
   1 -12   3 154327. 2203.34  25
  -1 -12  -3 150952. 2031.49  26
   1 -12   3 137572. 2106.37  45
  -1  12  -3 156342. 2274.68   3
  -1  12  -3 154867. 2123.94  41
   1  12   3 149017. 1904.96  41
  -1  12  -3 158714. 2095.53  39
   1  12   3 147872. 2043.94  39
   1  12   4 1341.06 122.084  38
  -1  12  -4 1717.22 160.284  38
   1 -12   4 1773.75 158.135  36
  -1  12  -4 1145.54 113.264  56
  -1  12  -4 1427.87 183.819   3
  -1 -12  -4 1518.60 153.844   6
  -1 -12  -4 1770.62 159.997  29
   1 -12   4 1466.29 167.305  45
   1 -12   4 1314.28 151.067  44
   1 -12   4 1658.88 175.253  25
  -1 -12  -4 1283.23 131.535  26
   1  12   4 1309.30 135.204  39
  -1  12  -4 1927.82 160.779  39
   1 -12   5 9980.42 410.147  45
   1 -12   5 9852.78 397.940  44
   1 -12   5 10229.4 344.952  50
  -1 -12  -5 10451.8 407.279  50
   1  12   5 8629.33 331.269  39
  -1  12  -5 10478.6 411.208  41
  -1  12  -5 10111.1 366.287  39
   1  12   5 9758.47 385.069  40
  -1  12  -5 10361.3 394.483  38
   1 -12   5 9683.65 377.432  36
  -1  12  -5 8991.60 458.051   3
  -1 -12  -5 9712.07 388.149   6
  -1  12  -5 9043.10 312.936  60
  -1  12  -5 9220.13 304.973  52
  -1 -12  -5 9947.27 418.334  28
  -1 -12  -6 2355.29 160.563  12
  -1 -12  -6 2156.88 162.981  11
  -1  12  -6 2228.86 157.465  52
   1 -12   6 2486.65 179.381  50
  -1 -12  -6 2000.88 190.971  49
   1 -12   6 2472.38 218.864  45
   1 -12   6 2362.41 210.223  44
   1  12   6 2251.32 193.039  40
  -1  12  -6 2589.79 215.577  41
  -1  12  -6 2481.74 182.875  39
   1 -12   6 2499.05 179.677  22
  -1  12  -6 2527.17 183.808  21
  -1  12  -6 2612.39 200.569  38
   1 -12   6 2365.95 199.200  36
  -1  12  -6 2072.44 240.824   2
  -1  12  -6 2596.46 263.574   3
  -1 -12  -6 2599.13 230.036  28
  -1  12  -6 2465.31 174.159  60
  -1 -12  -6 2690.95 188.833   7
  -1 -12  -6 2230.80 200.687   6
  -1  12  -6 2163.50 161.010  56
  -1 -12  -7 288647. 3456.22  13
  -1 -12  -7 293008. 3521.60  11
  -1 -12  -7 290953. 3477.49  12
   1 -12   7 284746. 3536.43  50
   1 -12   7 285076. 3539.33  22
  -1 -12  -7 294624. 3578.89   7
  -1  12  -7 293216. 3471.56  52
   1 -12   7 301802. 3808.94  45
   1 -12   7 286824. 3755.67  44
  -1  12  -7 298430. 3761.35  41
  -1  12  -7 286197. 3556.70  21
  -1  12  -7 281046. 3628.47  38
   1 -12   7 287063. 3701.92  36
  -1  12  -7 258942. 3938.33   2
  -1  12  -7 265133. 3993.00   3
  -1 -12  -7 286368. 3854.13  28
  -1 -12  -7 315405. 3775.83  29
  -1  12  -7 289406. 3538.71  60
  -1 -12  -7 285899. 3740.64   6
  -1  12  -7 281475. 3479.30  56
   1 -12   8 11297.9 393.082  50
   1 -12   8 10825.0 391.706  22
  -1 -12  -8 11546.2 407.800   7
  -1  12  -8 11038.9 358.314  52
   1 -12   8 10278.2 462.621  45
   1 -12   8 11158.2 474.259  44
  -1  12  -8 10979.6 457.735  41
  -1 -12  -8 9997.23 492.104  28
   1 -12   8 11085.1 456.139  36
  -1  12  -8 10836.9 410.252  38
  -1  12  -8 10101.1 548.654   3
  -1  12  -8 9527.06 512.681   2
  -1  12  -8 10435.4 388.450  60
  -1  12  -8 10929.6 404.104  21
  -1 -12  -8 10434.2 358.244  12
  -1 -12  -8 10461.7 380.903  11
  -1 -12  -8 10869.1 347.024  13
  -1  12  -8 11075.5 374.384  56
   1 -12   9 16148.9 491.706  22
  -1  12  -9 17231.0 460.789  52
   1 -12   9 16094.7 601.173  45
  -1 -12  -9 16903.2 652.746  28
  -1  12  -9 15202.5 496.511  21
  -1  12  -9 16711.1 573.751  41
  -1  12  -9 17986.7 531.272  60
   1 -12   9 16113.3 578.038  36
  -1  12  -9 16497.2 472.202  56
   1 -12   9 17070.6 505.264  50
  -1  12  -9 17331.8 738.858   3
  -1 -12  -9 16497.1 467.331  12
  -1 -12  -9 15852.0 492.746  11
  -1 -12  -9 17291.1 508.642   7
  -1 -12 -10 59508.7 1028.86  12
  -1 -12 -10 56932.2 1062.80  11
   1 -12  10 56199.0 1243.02  45
  -1 -12 -10 59837.1 1059.54   7
  -1  12 -10 59883.3 981.185  52
  -1  12 -10 53296.4 1279.05  20
  -1 -12 -10 58398.7 1327.25  28
   1 -12  10 59652.7 1240.59  36
  -1  12 -10 58931.4 1020.89  56
   1 -12  10 57516.1 1069.87  50
  -1  12 -10 61485.7 1116.52  60
   1 -12  10 59298.6 1063.04  22
  -1  12 -10 53260.6 1410.74   3
  -1 -12 -10 57672.1 1236.37   6
  -1 -12 -11 45309.2 853.573  12
  -1  12 -11 49186.3 961.633  60
  -1 -12 -11 43290.8 1121.44  28
  -1 -12 -11 46230.7 872.651   7
   1 -12  11 45059.4 876.511  22
   1 -12  11 42475.6 897.010  23
  -1  12 -11 42139.4 1109.93  20
  -1  12 -11 46588.1 850.471  56
   1 -12  11 44291.3 907.635  50
  -1 -12 -12 23514.4 531.217   7
   1 -12  12 21898.6 579.687  50
  -1 -12 -12 22176.8 532.517  12
   1 -12  12 21406.7 566.849  23
  -1  12 -12 19989.1 714.421  20
   1 -12  13 12218.4 398.911  50
  -1 -12 -13 13333.2 371.295  12
   1 -12  13 12266.4 382.872  23
  -1  12 -13 11661.1 509.855  20
   1 -12  14 11186.1 347.431  50
  -1 -12 -14 11655.0 352.823  11
  -1  12 -14 11005.1 445.261  20
   1 -12  15 5470.27 209.705  50
   1 -12  15 5561.04 229.973  49
  -1 -12 -15 6103.71 219.639  11
   1 -12  15 5100.39 180.147  24
  -1  12 -15 5805.10 281.258  20
  -1  12 -16 27622.4 533.324  20
  -1 -12 -16 26084.7 434.519  11
   1 -12  16 26422.4 469.247  49
   1 -13 -16 6328.05 184.349  11
   1 -13 -16 6088.03 164.642  12
   1  13 -15 455.421 81.6811  60
   1 -13 -15 392.772 71.9200  12
   1 -13 -15 286.811 75.9281  11
  -1 -13  15 281.772 70.7895  24
   1  13 -15 207.149 74.4947  20
   1  13 -14 59446.5 1061.14  20
   1 -13 -14 56132.9 934.327  11
   1 -13 -14 57763.4 928.343  12
  -1 -13  14 56659.2 918.238  23
  -1 -13  14 56974.8 946.517  24
  -1 -13  13 30026.5 636.432  51
   1  13 -13 32312.6 643.614  56
   1  13 -13 30601.9 785.071  20
   1 -13 -13 30836.4 675.840  11
  -1 -13  13 31363.5 672.278  23
   1  13 -13 32259.2 718.772  60
  -1 -13  12 161078. 2193.27  51
   1  13 -12 164197. 2304.91  60
   1  13 -12 168912. 2204.73  56
   1  13 -12 162528. 2465.76  20
   1 -13 -12 161135. 2552.64  28
   1 -13 -12 163441. 2242.72  11
  -1 -13  12 165676. 2252.52  23
   1  13 -11 50071.7 1021.10  60
   1  13 -11 46792.0 1125.82  20
   1  13 -11 52979.3 970.032  56
   1 -13 -11 50848.4 1218.03  28
   1 -13 -11 51058.6 1140.08  48
  -1 -13  11 50602.4 947.745  51
   1  13 -11 50875.8 868.552  52
  -1 -13  11 51188.6 997.548  23
   1 -13 -11 51352.5 981.038  11
   1 -13 -11 51221.3 976.753  12
   1 -13 -10 4072.48 304.644  48
  -1 -13  10 3960.16 255.549  23
   1  13 -10 3842.88 261.425  60
  -1 -13  10 4100.81 297.785  45
  -1 -13  10 3736.60 272.146  44
   1  13 -10 3806.65 284.668  41
   1  13 -10 3610.95 302.427  20
   1 -13 -10 3758.83 330.467  28
   1  13 -10 4238.99 251.131  56
   1 -13 -10 4059.03 246.344  11
   1 -13 -10 3871.59 242.186  12
   1  13 -10 4046.19 218.672  52
  -1 -13  10 4054.84 239.775  51
   1 -13 -10 3666.31 299.549   6
  -1  13  10 3908.94 326.652  34
  -1 -13  10 3723.09 289.593  35
  -1 -13   9 4661.60 254.405  51
  -1 -13   9 4402.54 256.326  50
   1 -13  -9 4274.45 337.412  49
   1 -13  -9 4566.66 319.106  48
  -1 -13   9 4418.25 263.961  23
  -1 -13   9 4604.31 309.020  45
   1  13  -9 4394.01 272.233  60
  -1 -13   9 4214.10 280.671  44
   1  13  -9 4850.60 318.472  41
  -1  13   9 3942.41 304.374  40
   1  13  -9 3448.80 289.573  20
   1  13  -9 4716.18 342.148  37
   1  13  -9 4451.60 279.954  38
   1  13  -9 4761.01 260.366  56
  -1  13   9 4223.06 340.249  34
  -1 -13   9 4193.82 302.102  35
   1 -13  -9 4272.39 249.523  11
   1 -13  -9 4343.54 250.287  12
   1 -13  -9 3973.91 304.700   6
   1 -13  -9 4438.78 344.658  28
   1 -13  -9 4314.21 330.103  27
  -1 -13   8 148127. 2026.18  51
  -1 -13   8 153134. 2058.63  50
   1 -13  -8 140612. 2200.32  48
   1 -13  -8 136709. 2306.37  49
   1  13  -8 139766. 2060.22  60
  -1 -13   8 147416. 2213.21  45
  -1 -13   8 144467. 2126.28  44
   1  13  -8 156854. 2300.13  41
  -1  13   8 144871. 2288.03  40
   1  13  -8 140286. 2256.03  20
   1  13  -8 154577. 2199.96  38
   1  13  -8 141818. 2037.51  57
   1 -13  -8 142449. 2261.35   6
   1 -13  -8 142715. 1999.21  12
   1 -13  -8 141237. 1992.95  11
   1 -13  -8 145185. 2349.22  28
   1 -13  -8 138079. 2325.24  27
  -1  13   8 145447. 2400.10  34
  -1 -13   8 139580. 2212.88  35
  -1 -13   7 58143.1 974.108  54
  -1 -13   7 53916.2 993.631  51
  -1 -13   7 59878.9 1040.70  50
   1 -13  -7 56201.8 1139.77  48
   1 -13  -7 53510.3 1206.47  49
  -1 -13   7 56794.0 1035.90  23
  -1 -13   7 57334.7 1030.65  22
   1  13  -7 58706.6 1050.39  60
  -1 -13   7 60276.1 1161.10  45
  -1 -13   7 59693.9 1093.53  44
  -1  13   7 55904.3 1116.53  39
   1  13  -7 55401.7 1174.27  41
  -1  13   7 56906.4 1227.48  40
   1  13  -7 57177.4 1199.32  20
   1  13  -7 57187.9 1065.68  21
   1  13  -7 61964.7 1174.81  38
   1  13  -7 58567.5 1253.04  37
   1 -13  -7 56349.6 1243.59  28
   1 -13  -7 56266.4 1255.45  27
   1  13  -7 53273.9 988.302  56
   1  13  -7 56533.4 1025.60  57
   1 -13  -7 55051.0 975.540  11
   1 -13  -7 54718.6 983.578  12
   1 -13  -7 60045.8 995.735   7
   1 -13  -7 54849.6 1162.40   6
  -1  13   7 59366.8 1311.54  34
  -1 -13   6 7742.67 293.443  54
  -1 -13   6 7194.32 299.906  51
  -1 -13   6 8033.21 316.834  50
   1 -13  -6 7993.97 363.153  48
   1 -13  -6 7572.80 395.291  49
   1 -13  -6 7348.87 426.980  26
  -1 -13   6 7754.66 317.341  23
   1  13  -6 7147.15 305.172  60
  -1 -13   6 7758.69 356.729  45
  -1 -13   6 7345.54 316.780  44
   1  13  -6 7598.87 382.050  41
  -1  13   6 7205.01 392.970  40
  -1  13   6 7213.86 354.619  39
   1  13  -6 7827.59 331.184  21
   1  13  -6 7623.40 394.689  37
   1  13  -6 7315.28 358.070  38
   1 -13  -6 7514.12 364.288   6
   1 -13  -6 7513.28 297.324   7
   1 -13  -6 7651.95 407.458  27
   1 -13  -6 7602.74 399.917  28
   1 -13  -6 7021.45 277.048  11
   1 -13  -6 7273.15 288.195  12
   1  13  -6 7252.41 387.095   3
   1  13  -6 7398.41 303.028  57
   1  13  -6 6753.12 287.098  56
   1 -13  -5 32156.6 851.509  27
  -1 -13   5 35262.9 713.171  50
   1 -13  -5 33034.4 828.659  50
  -1 -13   5 35157.2 711.549  51
  -1 -13   5 34746.7 664.613  49
   1 -13  -5 33787.6 767.242  48
   1 -13  -5 32970.1 823.601  49
  -1 -13   5 35138.1 707.816  22
   1 -13  -5 32798.3 904.025  26
   1  13  -5 30022.7 663.017  60
  -1 -13   5 34940.9 785.220  45
  -1 -13   5 35066.1 722.526  44
  -1  13   5 33934.2 814.303  39
  -1  13   5 32679.7 855.350  40
   1  13  -5 34814.9 722.886  21
   1  13  -5 37174.1 835.985  38
  -1  13   5 32849.9 724.438  38
   1  13  -5 35474.3 864.248  37
   1  13  -5 33293.0 678.457  56
   1  13  -5 32450.9 677.052  57
  -1 -13   5 33013.4 798.501  35
   1  13  -5 33216.3 828.409   3
  -1 -13   5 33345.8 673.899  54
   1 -13  -5 34875.1 799.731   6
   1 -13  -4 10133.4 407.576  49
   1 -13  -4 9891.85 458.682  26
   1 -13  -4 10532.8 445.792  27
  -1 -13   4 10975.2 395.204  45
  -1 -13   4 10429.8 344.656  44
   1  13  -4 9567.99 408.874  41
  -1  13   4 9440.42 396.826  39
  -1  13   4 11763.9 471.314  40
   1 -13  -4 10217.6 364.339  36
   1  13  -4 11998.3 436.498  38
  -1  13   4 9377.24 363.522  38
  -1 -13   4 10439.9 311.200  36
   1  13  -4 11276.9 445.254  37
   1  13  -4 10002.9 324.800  56
   1  13  -4 10179.3 328.266  57
   1  13  -4 9975.28 407.366   3
  -1 -13   4 10752.2 357.586  51
   1 -13  -4 10851.3 428.296  50
  -1 -13   4 10814.6 356.920  50
  -1 -13   4 10373.0 341.698  54
   1 -13  -4 9469.28 371.974   6
  -1  13   3 5693.55 301.504  39
   1  13  -3 5704.09 307.896  41
  -1  13   3 6377.34 336.316  40
   1  13  -3 5478.95 281.273   3
   1 -13  -3 5599.53 298.328  50
  -1 -13   3 5922.95 258.350  50
  -1 -13   3 5461.41 253.960  51
  -1  13   3 5707.05 279.245  38
   1  13  -3 5533.95 300.112  37
  -1 -13   3 5663.36 274.630  45
   1 -13  -3 5836.85 339.081  26
   1 -13  -3 5930.38 297.595  49
  -1 -13   3 6010.58 242.993  44
   1 -13  -3 5245.37 257.585   6
   1 -13  -3 6060.10 268.102  36
   1 -13  -2 79268.9 1224.62   6
  -1 -13   2 85195.5 1316.74  45
   1 -13  -2 82241.4 1262.71  36
   1 -13  -2 78973.5 1363.60  44
  -1 -13   2 82529.0 1193.42  44
   1 -13  -2 78130.0 1443.59  26
  -1 -13   2 79772.6 1373.19  25
  -1  13   2 81995.0 1331.72  38
   1  13  -2 78582.2 1336.85  38
   1  13  -2 84931.7 1354.03  37
   1  13  -2 85706.8 1371.84  41
  -1  13   2 79110.3 1256.58  41
  -1  13   2 86259.6 1435.78  40
  -1  13   2 81779.0 1369.39  39
   1 -13  -1 22545.1 495.678   6
  -1 -13   1 24169.4 581.634  45
   1 -13  -1 22487.5 668.747  25
  -1 -13   1 23503.0 630.029  25
   1 -13  -1 23251.9 675.956  26
   1 -13  -1 24425.2 559.019  36
   1 -13  -1 24180.1 630.031  44
   1 -13  -1 23156.5 466.881  43
  -1 -13   1 24131.2 496.078  44
  -1  13   1 24720.0 632.774  39
  -1  13   1 25397.9 592.894  41
   1  13  -1 25018.4 619.988  41
   1  13  -1 23552.3 605.671  38
  -1  13   1 24146.9 611.240  38
   1  13  -1 25651.8 599.586  37
  -1 -13   0 36668.1 812.523  25
   1 -13   0 34880.5 851.623  25
   1 -13   0 38554.6 745.677  36
   1 -13   0 37786.2 663.166  43
   1 -13   0 38270.3 816.807  44
   1  13   0 38182.9 795.119  38
   1  13   0 37410.5 726.471  37
  -1  13   0 36186.4 790.328  38
  -1  13   0 39578.0 792.320  41
   1  13   0 38224.6 778.430  41
   1  13   1 15121.0 435.765  41
  -1  13  -1 14936.3 466.915  41
  -1  13  -1 14532.7 475.713  39
   1 -13   1 16046.5 405.155  43
   1 -13   1 15007.4 478.720  44
   1 -13   1 15963.4 440.406  36
  -1 -13  -1 14804.4 417.135   6
   1  13   1 16436.6 473.376  38
  -1  13  -1 16080.9 494.813  38
  -1 -13  -1 15265.7 492.206  25
   1 -13   1 15330.2 527.523  25
  -1 -13  -1 15987.8 457.581  26
   1 -13   2 313306. 3938.96  44
  -1 -13  -2 315933. 3832.07   6
  -1 -13  -2 310684. 3945.08  25
   1 -13   2 321301. 4058.56  25
  -1 -13  -2 319532. 3860.22  26
  -1  13  -2 308294. 3918.03  41
  -1  13  -2 325374. 3948.02  39
   1  13   2 308953. 3766.50  41
   1  13   2 335392. 3938.91  39
  -1  13  -2 326110. 4097.14   3
   1  13   2 323749. 3863.58  38
   1 -13   2 326207. 3842.05  36
   1 -13   3 84780.6 1383.84  44
  -1 -13  -3 80970.2 1300.04   6
  -1  13  -3 87078.9 1404.36  41
  -1  13  -3 81414.5 1348.50  39
   1  13   3 82496.4 1336.42  39
  -1  13  -3 90703.7 1546.42   3
   1 -13   3 80789.9 1293.95  36
  -1  13  -3 79245.0 1348.19  38
   1  13   3 82055.0 1272.10  38
  -1  13  -3 77293.3 1171.90  52
  -1 -13  -3 76873.5 1349.67  25
   1 -13   3 79916.1 1439.23  25
  -1 -13  -3 79623.5 1288.87  26
  -1 -13  -3 81913.3 1323.52  29
  -1 -13  -3 83989.1 1271.03  30
  -1  13  -3 77697.1 1185.64  56
  -1 -13  -3 77590.9 1322.83  51
   1 -13   3 82335.0 1267.12  49
   1 -13   3 76871.7 1256.49  50
   1 -13   4 15462.4 548.288  25
  -1 -13  -4 16217.4 480.736  26
   1 -13   4 16857.3 550.823  45
   1 -13   4 15667.4 516.081  44
  -1 -13  -4 15390.9 485.351   6
  -1  13  -4 15597.6 518.144  41
  -1  13  -4 15420.4 488.483  39
   1  13   4 15004.7 465.162  39
   1  13   4 15098.4 427.579  38
  -1  13  -4 16133.9 518.494  38
   1 -13   4 16649.5 488.173  36
  -1  13  -4 14069.5 389.196  60
  -1 -13  -4 16758.4 468.621  30
  -1 -13  -4 16131.4 501.981  29
  -1  13  -4 15477.5 416.951  56
   1 -13   4 16322.3 460.924  49
   1 -13   4 15041.8 446.744  50
  -1 -13  -4 14976.1 499.083  50
  -1  13  -4 15914.3 605.560   3
  -1  13  -5 58009.4 978.159  52
   1 -13   5 56724.7 1028.04  50
   1 -13   5 62152.1 1068.45  49
  -1 -13  -5 58121.5 1145.09  50
  -1 -13  -5 60974.9 1122.55  49
   1 -13   5 60895.5 1225.34  25
   1 -13   5 62305.2 1208.99  45
  -1 -13  -5 58938.7 995.195  11
   1 -13   5 60750.5 1165.16  44
  -1  13  -5 64023.5 1123.87  39
   1  13   5 58198.7 1139.90  40
   1  13   5 57685.6 1057.60  39
   1 -13   5 60765.4 1038.99  22
  -1  13  -5 65317.3 1169.27  38
   1 -13   5 60552.2 1109.42  36
  -1  13  -5 59437.6 1040.56  17
  -1  13  -5 60712.9 997.083  60
  -1 -13  -5 58460.4 1118.29   6
  -1 -13  -5 61644.1 1054.42   7
  -1  13  -5 56118.6 1290.18   3
  -1 -13  -5 61531.5 1213.48  28
  -1 -13  -6 230929. 2819.26  11
  -1  13  -6 219769. 2780.23  52
   1 -13   6 215325. 2842.50  50
  -1 -13  -6 226923. 3008.41  49
   1 -13   6 217685. 3080.22  45
   1 -13   6 227119. 3056.69  44
  -1  13  -6 233916. 3094.08  41
  -1  13  -6 224881. 2917.72  39
   1  13   6 210782. 2977.53  40
  -1  13  -6 225084. 2871.80  21
   1 -13   6 227892. 2865.58  22
   1 -13   6 221806. 2979.22  36
  -1  13  -6 236941. 3019.19  38
  -1  13  -6 220992. 3297.16   3
  -1  13  -6 214159. 3280.13   2
  -1 -13  -6 219095. 3112.54  28
  -1  13  -6 217932. 2816.00  60
  -1 -13  -6 223929. 2880.63   7
  -1 -13  -6 222169. 3027.71   6
  -1  13  -6 233109. 2828.64  56
  -1 -13  -7 109525. 1578.70  11
  -1 -13  -7 105179. 1521.54  13
  -1 -13  -7 107741. 1535.43  12
   1 -13   7 102958. 1593.90  50
   1 -13   7 106594. 1606.33  22
  -1 -13  -7 110735. 1634.29   7
  -1  13  -7 104297. 1530.17  52
   1 -13   7 106058. 1803.80  45
   1 -13   7 101073. 1750.45  44
  -1  13  -7 115845. 1820.19  41
  -1  13  -7 102535. 1602.38  21
  -1  13  -7 107593. 1697.71  38
   1 -13   7 109115. 1740.93  36
  -1  13  -7 103407. 1990.90   3
  -1  13  -7 98397.6 1922.97   2
  -1 -13  -7 101456. 1731.97  29
  -1 -13  -7 103646. 1841.42  28
  -1  13  -7 102498. 1574.06  60
  -1 -13  -7 102477. 1744.42   6
  -1  13  -7 108585. 1566.74  56
  -1 -13  -8 1126.29 130.528  12
  -1 -13  -8 779.228 126.502  11
  -1 -13  -8 629.157 104.118  13
   1 -13   8 849.216 128.490  50
   1 -13   8 852.962 130.805  22
  -1 -13  -8 837.898 132.634   7
  -1  13  -8 1054.19 122.599  52
   1 -13   8 1159.07 175.978  45
   1 -13   8 965.088 159.259  44
  -1  13  -8 829.082 145.394  41
  -1  13  -8 965.657 139.321  21
   1 -13   8 1194.23 167.478  36
  -1  13  -8 646.829 117.716  38
  -1  13  -8 695.263 174.248   3
  -1 -13  -8 636.907 162.396  28
  -1  13  -8 739.924 122.125  60
  -1 -13  -8 763.071 145.067   6
  -1  13  -8 793.617 119.708  56
   1 -13   9 4421.48 258.793  50
   1 -13   9 4696.83 264.230  22
  -1 -13  -9 4701.93 263.239   7
  -1  13  -9 4197.07 228.263  52
   1 -13   9 4368.40 319.979  45
   1 -13   9 4530.23 317.400  44
  -1  13  -9 4961.87 319.790  41
   1 -13   9 4862.37 314.406  36
  -1  13  -9 4409.73 380.048   3
  -1  13  -9 4348.43 241.362  56
  -1 -13  -9 4281.27 341.021  28
  -1  13  -9 4061.63 261.438  21
  -1  13  -9 3779.42 326.747  20
  -1 -13  -9 4172.37 235.320  12
  -1 -13  -9 4795.21 224.848  13
  -1 -13  -9 4382.94 253.037  11
  -1  13  -9 4450.87 263.784  60
  -1 -13 -10 1370.60 146.276  12
  -1 -13 -10 1345.30 154.580  11
  -1  13 -10 1648.21 175.729  60
   1 -13  10 1744.86 172.684  50
  -1  13 -10 1161.50 138.822  56
   1 -13  10 1169.68 146.267  22
   1 -13  10 1483.51 168.274  23
  -1  13 -10 1123.99 206.573  20
  -1 -13 -10 1389.97 153.409   7
  -1 -13 -10 1344.86 210.610  28
  -1  13 -10 1280.48 130.809  52
  -1  13 -11-27.3480 129.543  20
  -1  13 -11 311.985 112.621  60
  -1 -13 -11 119.961 79.0285   7
  -1  13 -11 149.624 80.0294  56
  -1 -13 -11 65.1784 95.4679  11
   1 -13  11 213.718 97.9086  23
   1 -13  11 108.790 85.5261  50
  -1 -13 -11 18.0354 123.429  28
  -1 -13 -12 24949.4 562.533  12
  -1 -13 -12 24980.4 545.686   7
  -1  13 -12 24825.0 629.503  60
   1 -13  12 23958.4 598.160  23
  -1  13 -12 23232.7 760.176  20
   1 -13  12 23458.4 600.437  50
  -1  13 -13 25054.6 737.554  20
   1 -13  13 25546.4 569.227  23
   1 -13  13 23686.5 572.110  50
   1 -13  14 889.010 94.0471  23
  -1  13 -14 900.973 150.606  20
   1 -13  14 846.307 104.198  50
   1 -13  14 1022.79 120.313  49
  -1  13 -15 16035.2 446.946  20
   1 -13  15 13617.0 302.007  24
  -1 -13 -15 17064.5 360.103  11
   1 -13  15 16055.5 377.912  49
   1 -13  15 14760.4 347.178  50
  -1  13 -16 569.121 71.9223  20
   1  14 -15 27832.1 523.829  20
  -1 -14  15 27923.4 502.180  24
   1  14 -14 4124.33 230.229  20
   1  14 -14 4358.66 214.843  60
  -1 -14  14 3665.09 173.551  51
  -1 -14  14 4023.47 192.210  23
  -1 -14  14 4095.19 203.069  24
   1 -14 -14 4222.45 193.610  12
   1 -14 -14 3916.02 192.739  11
  -1 -14  13 655.756 116.208  24
  -1 -14  13 628.979 108.464  23
   1  14 -13 940.199 151.152  20
   1  14 -13 679.714 117.489  60
  -1 -14  13 623.208 95.9492  51
   1  14 -13 696.678 101.527  56
   1 -14 -13 700.983 111.640  11
   1 -14 -12 637.302 116.845  11
   1 -14 -12 599.428 160.093  28
   1  14 -12 386.601 130.382  20
   1  14 -12 607.719 125.150  60
  -1 -14  12 713.247 103.903  49
  -1 -14  12 573.711 107.332  51
  -1 -14  12 672.034 124.117  23
   1  14 -12 707.423 112.284  56
  -1 -14  11 15641.0 493.292  23
   1  14 -11 15808.8 474.172  56
   1 -14 -11 15353.9 468.604  11
   1 -14 -11 14961.4 468.481  12
   1 -14 -11 14892.3 612.820  28
   1  14 -11 14899.6 581.006  20
   1  14 -11 15353.4 501.926  60
  -1 -14  11 15218.5 462.307  51
   1  14 -11 14770.8 405.685  52
   1 -14 -11 15427.4 563.994  48
  -1 -14  10 2106.38 195.580  23
   1  14 -10 2330.99 206.122  60
   1  14 -10 2080.55 234.527  20
  -1 -14  10 2252.98 194.858  50
  -1 -14  10 2647.32 201.048  51
   1  14 -10 2205.95 188.325  56
   1  14 -10 2135.50 164.139  52
   1 -14 -10 2117.53 185.121  12
   1 -14 -10 2596.56 198.832  11
   1 -14 -10 2028.32 252.771  28
   1 -14 -10 2215.79 230.302  48
   1  14  -9 6309.23 279.589  52
  -1 -14   9 6227.84 301.921  51
  -1 -14   9 6147.46 306.479  50
   1 -14  -9 5494.70 384.121  49
   1 -14  -9 6373.10 368.148  48
  -1 -14   9 6105.16 315.483  23
  -1 -14   9 6498.44 369.150  45
   1  14  -9 5383.02 298.590  60
  -1 -14   9 6723.46 343.538  44
   1  14  -9 5295.87 358.422  20
   1  14  -9 6022.27 366.093  41
  -1  14   9 5846.85 366.268  40
   1  14  -9 6365.64 340.220  38
   1 -14  -9 6172.30 294.240  11
   1 -14  -9 5671.12 283.967  12
   1 -14  -9 5706.81 360.528   6
   1 -14  -9 6107.89 402.407  28
  -1  14   9 5424.20 393.255  34
  -1 -14   9 6142.73 369.312  35
   1  14  -9 6350.78 304.030  56
  -1 -14   8 6017.44 293.762  51
  -1 -14   8 6085.73 303.202  50
   1 -14  -8 5866.55 342.502  48
   1 -14  -8 5678.73 380.939  49
   1  14  -8 5854.96 304.654  60
  -1 -14   8 6031.03 350.195  45
  -1 -14   8 6209.34 321.882  44
   1  14  -8 6304.35 371.979  41
  -1  14   8 5639.93 366.764  40
   1  14  -8 5992.61 372.591  20
   1  14  -8 6650.78 357.741  38
   1  14  -8 6123.67 389.149  37
   1 -14  -8 6172.74 289.182  12
   1 -14  -8 5921.23 279.579  11
   1 -14  -8 5909.07 391.728  28
   1 -14  -8 5402.81 360.376  27
   1  14  -8 6502.53 312.269  57
   1 -14  -8 5725.80 351.469   6
   1 -14  -8 5983.37 272.447   7
  -1  14   8 6119.49 406.195  34
   1 -14  -7 447.432 153.617  28
  -1 -14   7 107.629 86.4933  50
  -1 -14   7 252.570 93.6761  51
   1 -14  -7 215.898 109.380  48
  -1 -14   7 339.419 88.0658  49
   1 -14  -7 176.618 118.078  49
  -1 -14   7 191.795 94.6568  23
   1 -14  -7 418.354 124.608  27
   1  14  -7 196.961 87.8442  60
  -1 -14   7 283.061 99.8824  45
  -1 -14   7 173.069 78.4724  44
   1  14  -7 131.624 98.8710  41
  -1  14   7 118.831 103.419  40
   1  14  -7 203.429 100.126  21
   1  14  -7 163.898 112.250  20
   1  14  -7 357.021 121.532  37
   1  14  -7 238.195 104.829  38
  -1  14   7 203.358 95.7638  39
   1 -14  -7 206.394 96.8988   6
   1 -14  -7 336.503 91.2679   7
   1 -14  -7 108.892 79.4655  12
   1 -14  -7 282.461 83.9329  11
  -1 -14   7 140.505 72.7798  54
   1  14  -7 259.890 87.2451  56
   1  14  -7 215.031 92.3124  57
  -1  14   7 86.3323 112.976  34
   1 -14  -6 66047.4 1370.91  28
   1 -14  -6 67511.6 1396.72  27
  -1 -14   6 73604.8 1128.09  49
  -1 -14   6 72781.4 1194.36  50
  -1 -14   6 66887.2 1157.15  51
   1 -14  -6 64985.4 1349.43  49
   1 -14  -6 69916.2 1265.44  48
   1 -14  -6 67652.6 1474.09  26
  -1 -14   6 70513.3 1176.43  22
  -1 -14   6 71842.4 1188.98  23
   1  14  -6 69170.5 1162.76  60
  -1 -14   6 71613.2 1306.97  45
  -1 -14   6 68554.4 1196.74  44
  -1  14   6 71032.7 1415.62  40
  -1  14   6 68932.3 1312.04  39
   1  14  -6 72544.6 1222.86  21
   1  14  -6 71606.2 1334.16  38
  -1 -14   6 66121.8 1128.18  36
   1  14  -6 74145.9 1421.06  37
  -1 -14   6 70557.4 1134.25  54
   1 -14  -6 66503.8 1287.98   6
   1 -14  -6 73474.7 1162.20   7
   1  14  -6 66044.5 1143.60  57
   1  14  -6 65817.6 1134.18  56
   1  14  -6 69658.7 1381.36   3
   1 -14  -6 67917.6 1117.27  12
   1 -14  -6 66931.9 1091.99  11
   1 -14  -5 50985.6 1126.41  27
  -1 -14   5 49148.0 927.804  51
  -1 -14   5 51666.2 944.986  50
  -1 -14   5 50120.8 869.276  49
   1 -14  -5 47166.9 1065.50  50
   1 -14  -5 47679.7 1061.43  49
   1 -14  -5 49124.4 989.849  48
  -1 -14   5 53049.0 936.932  22
  -1 -14   5 50558.8 918.992  23
   1 -14  -5 49031.9 1171.48  26
   1  14  -5 48444.7 887.592  60
  -1 -14   5 52354.7 1032.60  45
  -1 -14   5 50825.3 942.144  44
  -1  14   5 50311.9 1064.59  39
  -1  14   5 51344.2 1137.52  40
   1  14  -5 52107.3 1095.64  41
   1  14  -5 51526.3 948.041  21
   1  14  -5 54276.1 1088.29  38
   1  14  -5 51209.8 1108.80  37
  -1  14   5 50129.2 966.278  38
   1  14  -5 50609.8 901.079  56
   1  14  -5 46282.9 880.800  57
   1  14  -5 50391.0 1077.38   3
   1 -14  -5 45044.9 979.833   6
  -1 -14   5 48055.3 888.050  54
   1 -14  -5 44590.0 849.351  12
   1 -14  -4 19843.6 604.993  49
   1 -14  -4 19792.9 549.437  48
  -1 -14   4 21415.7 522.832  22
   1 -14  -4 20239.3 686.559  26
  -1 -14   4 21646.3 596.522  45
  -1 -14   4 19577.9 509.970  44
   1  14  -4 20834.1 528.532  21
  -1  14   4 20376.9 621.692  39
  -1  14   4 21449.6 675.841  40
   1  14  -4 22220.7 653.089  41
   1  14  -4 19334.7 617.871  37
  -1  14   4 20109.0 567.441  38
   1  14  -4 18148.2 479.254  56
   1  14  -4 19927.4 495.901  57
   1 -14  -4 20801.0 659.494  27
  -1 -14   4 20309.2 520.654  54
   1 -14  -4 20619.6 572.550   6
   1 -14  -4 20457.4 626.921  50
  -1 -14   4 20451.7 540.976  51
  -1 -14   4 21693.4 548.961  50
  -1 -14   4 20981.6 491.044  49
  -1 -14   3 12188.2 430.052  45
   1 -14  -3 12333.7 516.993  26
  -1 -14   3 12746.5 482.918  25
   1 -14  -3 12704.7 423.261  29
  -1 -14   3 12446.4 376.143  44
   1  14  -3 13094.3 476.002  41
  -1  14   3 12010.6 464.627  39
  -1  14   3 12635.8 499.854  40
   1 -14  -3 12853.2 409.072  36
  -1  14   3 12298.5 437.414  38
   1  14  -3 12717.4 464.470  37
   1  14  -3 13181.4 477.011  38
   1  14  -3 12788.5 368.674  56
  -1 -14   3 12017.4 385.342  54
   1 -14  -3 12678.9 409.304  48
   1 -14  -3 12330.1 450.983  49
   1 -14  -3 12233.7 405.841   6
  -1 -14   3 12676.1 408.464  50
   1 -14  -3 12306.2 462.373  50
  -1 -14   3 13183.8 419.796  51
  -1 -14   2 4376.87 208.992  44
   1 -14  -2 4610.70 276.275  44
   1 -14  -2 4769.43 239.203  36
  -1 -14   2 4222.12 229.049  54
   1  14  -2 4890.04 278.804  41
  -1  14   2 4888.71 302.309  40
  -1  14   2 4682.98 282.273  39
   1  14  -2 5277.82 289.880  38
  -1  14   2 4603.00 267.231  38
   1  14  -2 4779.28 267.508  37
   1  14  -2 4283.55 202.491  56
  -1 -14   2 5015.96 265.826  45
   1 -14  -2 4317.52 260.929  50
  -1 -14   2 4225.30 231.144  50
  -1 -14   2 4700.26 247.839  51
   1 -14  -2 4496.74 305.076  26
  -1 -14   2 5369.63 302.217  25
   1 -14  -2 4143.55 215.989   6
   1 -14  -2 4328.55 253.614  49
   1  14  -1 3294.16 226.054  41
  -1  14   1 2669.01 217.577  39
  -1  14   1 2340.50 183.236  41
   1 -14  -1 2760.32 180.744  36
  -1 -14   1 2395.11 183.952  51
   1 -14  -1 2173.06 182.514  51
  -1 -14   1 2502.81 182.710  50
   1 -14  -1 2723.39 205.861  50
   1 -14  -1 2105.98 183.725  49
   1 -14  -1 2523.57 206.081  44
   1  14  -1 2540.80 202.654  38
   1  14  -1 2163.82 173.905  37
  -1  14   1 2341.36 194.381  38
  -1 -14   1 2229.42 196.969  25
   1 -14  -1 2127.28 211.544  26
  -1 -14   1 2143.08 165.470  54
  -1  14   0 6660.66 310.514  41
   1  14   0 7166.70 315.455  41
  -1 -14   0 7365.23 348.374  25
  -1 -14   0 6880.09 311.029  26
   1 -14   0 7012.34 375.985  25
   1  14   0 6805.33 324.145  38
   1  14   0 6328.27 275.647  37
  -1  14   0 6977.77 330.989  38
   1 -14   0 7014.77 289.312  36
   1 -14   0 6463.00 296.220  49
   1 -14   0 6404.67 302.115  50
  -1 -14   0 7028.00 305.412  50
   1 -14   0 6470.87 295.157  51
   1 -14   0 6664.26 326.980  44
   1 -14   0 6877.94 242.922  43
  -1  14   0 6163.64 235.634  52
  -1 -14   0 7137.38 303.758  29
  -1 -14   0 7441.39 284.910  30
   1  14   1 3472.28 214.439  41
  -1  14  -1 4000.06 248.366  41
  -1  14  -1 3675.40 246.965  39
   1  14   1 4330.46 261.682  39
  -1 -14  -1 3718.96 209.060   6
   1 -14   1 3420.10 265.611  25
  -1 -14  -1 3516.63 242.533  25
  -1 -14  -1 3879.87 230.091  26
  -1  14  -1 3575.05 187.817  56
   1  14   1 4616.01 261.517  38
  -1  14  -1 3824.61 250.361  38
   1 -14   1 3617.37 210.244  36
  -1 -14  -1 3776.83 227.159  29
  -1 -14  -1 3637.50 208.881  30
   1 -14   1 4042.62 254.886  44
   1 -14   1 3644.56 187.828  43
  -1  14  -1 3959.26 191.066  52
   1 -14   1 3811.86 227.699  49
   1 -14   1 3684.00 228.053  50
  -1 -14  -1 3446.53 222.728  50
   1  14   2 23621.2 559.599  41
  -1  14  -2 23481.1 643.919  41
  -1  14  -2 21879.0 626.009  39
   1  14   2 23160.6 631.889  39
  -1  14  -2 23091.2 516.850  52
   1 -14   2 23236.6 580.923  36
   1  14   2 25300.0 621.942  38
  -1 -14  -2 25186.3 596.328   6
  -1  14  -2 23095.6 521.719  56
  -1  14  -2 24854.9 725.183   3
   1 -14   2 22251.3 682.686  25
  -1 -14  -2 22197.8 642.603  25
  -1 -14  -2 23385.9 598.619  26
   1 -14   2 25208.3 662.363  44
  -1 -14  -2 22720.4 598.923  29
  -1 -14  -2 24537.0 576.636  30
   1 -14   2 24092.2 600.311  50
  -1 -14  -2 23555.6 615.110  50
  -1 -14  -2 22471.6 611.306  51
   1 -14   2 23755.3 583.011  49
   1 -14   2 22459.6 564.068  51
  -1  14  -3 182094. 2390.53  56
  -1 -14  -3 190081. 2526.56  26
  -1 -14  -3 176762. 2595.17  25
   1 -14   3 178866. 2689.61  25
   1 -14   3 187901. 2601.99  44
  -1  14  -3 188164. 2385.77  52
   1  14   3 191121. 2584.26  39
  -1  14  -3 194800. 2647.03  41
  -1  14  -3 202919. 2638.76  39
   1  14   3 189615. 2500.17  38
[truncated: 1,258,799 more chars]
