# Supplementary material for: Formal Cyclopropylation of Imines with Cyclopropanols: Stereocontrolled Access to Conformationally Constrained γ‐Amino Alcohols
Source: Angew Chem Int Ed Engl. 2025 Aug 11;64(39):e202511646. doi: 10.1002/anie.202511646 (PMC12455443; doi:10.1002/anie.202511646)
Supplement: Supplementary file 1 — Supporting Information [file ANIE-64-e202511646-s001.zip › anie202511646-supp-0001-SuppMat/compound6h.cif]

data_exp_154_auto
_audit_creation_date               2024-12-25
_audit_creation_method
;
Olex2 1.5
(compiled 2023.03.06 svn.rbb2c1857 for OlexSys, GUI svn.r6748)
;
_shelx_SHELXL_version_number       '2018/3'
_audit_contact_author_address      ?
_audit_contact_author_email        ?
_audit_contact_author_name         ''
_audit_contact_author_phone        ?
_publ_contact_author_id_orcid      ?
_publ_section_references
;
Dolomanov, O.V., Bourhis, L.J., Gildea, R.J, Howard, J.A.K. & Puschmann, H.
 (2009), J. Appl. Cryst. 42, 339-341.

Sheldrick, G.M. (2015). Acta Cryst. A71, 3-8.

Sheldrick, G.M. (2015). Acta Cryst. C71, 3-8.
;
_chemical_name_common              ?
_chemical_name_systematic          ?
_chemical_formula_moiety           '0.462(C23 H28 F3 N O2 S)'
_chemical_formula_sum              'C10.62 H12.92 F1.38 N0.46 O0.92 S0.46'
_chemical_formula_weight           202.86
_chemical_absolute_configuration   ad
_chemical_melting_point            ?
_chemical_oxdiff_formula           C23H30O2S1N1F3
loop_
  _atom_type_symbol
  _atom_type_description
  _atom_type_scat_dispersion_real
  _atom_type_scat_dispersion_imag
  _atom_type_scat_source
 'C' 'C' 0.0181 0.0091 'International Tables Vol C Tables 4.2.6.8 and 6.1.1.4'
 'H' 'H' 0.0000 0.0000 'International Tables Vol C Tables 4.2.6.8 and 6.1.1.4'
 'F' 'F' 0.0727 0.0534 'International Tables Vol C Tables 4.2.6.8 and 6.1.1.4'
 'N' 'N' 0.0311 0.0180 'International Tables Vol C Tables 4.2.6.8 and 6.1.1.4'
 'O' 'O' 0.0492 0.0322 'International Tables Vol C Tables 4.2.6.8 and 6.1.1.4'
 'S' 'S' 0.3331 0.5567 'International Tables Vol C Tables 4.2.6.8 and 6.1.1.4'

_shelx_space_group_comment
;
The symmetry employed for this shelxl refinement is uniquely defined
by the following loop, which should always be used as a source of
symmetry information in preference to the above space-group names.
They are only intended as comments.
;
_space_group_crystal_system        'monoclinic'
_space_group_IT_number             4
_space_group_name_H-M_alt          'P 1 21 1'
_space_group_name_Hall             'P 2yb'
loop_
  _space_group_symop_operation_xyz
 'x, y, z'
 '-x, y+1/2, -z'

_cell_length_a                     14.5892(4)
_cell_length_b                     35.1440(8)
_cell_length_c                     14.6207(4)
_cell_angle_alpha                  90
_cell_angle_beta                   115.516(3)
_cell_angle_gamma                  90
_cell_volume                       6765.2(3)
_cell_formula_units_Z              26
_cell_measurement_reflns_used      45944
_cell_measurement_temperature      99.9(2)
_cell_measurement_theta_max        74.6230
_cell_measurement_theta_min        3.3390
_shelx_estimated_absorpt_T_max     0.852
_shelx_estimated_absorpt_T_min     0.733
_exptl_absorpt_coefficient_mu      1.655
_exptl_absorpt_correction_T_max    1.00000
_exptl_absorpt_correction_T_min    0.73202
_exptl_absorpt_correction_type     multi-scan
_exptl_absorpt_process_details
;
CrysAlisPro 1.171.43.131a (Rigaku Oxford Diffraction, 2024)
Empirical absorption correction using spherical harmonics,
implemented in SCALE3 ABSPACK scaling algorithm.
;
_exptl_absorpt_special_details     ?
_exptl_crystal_colour              colourless
_exptl_crystal_colour_primary      colourless
_exptl_crystal_density_diffrn      1.295
_exptl_crystal_density_meas        ?
_exptl_crystal_density_method      ?
_exptl_crystal_description         prism
_exptl_crystal_F_000               2784
_exptl_crystal_preparation         dichloromethane/pentane
_exptl_crystal_size_max            0.2
_exptl_crystal_size_mid            0.1
_exptl_crystal_size_min            0.1
_exptl_transmission_factor_max     ?
_exptl_transmission_factor_min     ?
_diffrn_reflns_av_R_equivalents    0.0678
_diffrn_reflns_av_unetI/netI       0.0439
_diffrn_reflns_Laue_measured_fraction_full  0.995
_diffrn_reflns_Laue_measured_fraction_max  0.953
_diffrn_reflns_limit_h_max         18
_diffrn_reflns_limit_h_min         -17
_diffrn_reflns_limit_k_max         43
_diffrn_reflns_limit_k_min         -42
_diffrn_reflns_limit_l_max         17
_diffrn_reflns_limit_l_min         -18
_diffrn_reflns_number              59913
_diffrn_reflns_point_group_measured_fraction_full  0.963
_diffrn_reflns_point_group_measured_fraction_max  0.904
_diffrn_reflns_theta_full          67.684
_diffrn_reflns_theta_max           75.464
_diffrn_reflns_theta_min           2.514
_diffrn_ambient_environment        N~2~
_diffrn_ambient_temperature        99.9(2)
_diffrn_detector                   'Hybrid Pixel Array Detector'
_diffrn_detector_area_resol_mean   10.0000
_diffrn_detector_type              HyPix
_diffrn_measured_fraction_theta_full  0.995
_diffrn_measured_fraction_theta_max  0.953
_diffrn_measurement_details
;
List of Runs (angles in degrees, time in seconds):

  # Type    Start    End  Width  t~exp~   \w     \q     \k     \f   Frames
--------------------------------------------------------------------------
  1  \w    -66.00  25.00   0.50    5.00    --  -39.82  73.00-146.00  182
  2  \w    -35.00  37.00   0.50    5.00    --  -39.82  52.00  14.00  144
  3  \w   -174.00 -79.00   0.50    5.00    -- -103.00 -52.00-130.00  190
  4  \w   -174.00-100.00   0.50    5.00    -- -103.00-108.00   0.00  148
  5  \w     32.00  92.00   0.50    5.00    --  110.12-108.00   0.00  120
  6  \w    109.00 178.00   0.50    5.00    --  110.12  73.00-146.00  138
  7  \w    -44.00 -16.00   0.50    5.00    --   39.82 -19.00-120.00   56
  8  \w    -44.00 -16.00   0.50    5.00    --   39.82 -19.00  30.00   56
  9  \w      2.00  79.00   0.50    5.00    --   39.82 -99.00-180.00  154
 10  \w    -44.00 -16.00   0.50    5.00    --   39.82 -19.00 -60.00   56
 11  \w   -100.00 -27.00   0.50    5.00    -- -103.00 125.00 120.00  146
 12  \w    -72.00 -27.00   0.50    5.00    -- -103.00  77.00   0.00   90
 13  \w     35.00  78.00   0.50    5.00    --  110.12 -77.00-150.00   86
 14  \w     35.00  78.00   0.50    5.00    --  110.12 -77.00-180.00   86
 15  \w     35.00  78.00   0.50    5.00    --  110.12 -77.00   0.00   86
 16  \w     35.00  78.00   0.50    5.00    --  110.12 -77.00  30.00   86
 17  \w   -121.00 -18.00   0.50    5.00    --  -39.82 -38.00  30.00  206
 18  \w     18.00 121.00   0.50    5.00    --   39.82  38.00 -30.00  206
 19  \w     18.00 121.00   0.50    5.00    --   39.82  38.00-120.00  206
 20  \w    -44.00 -16.00   0.50    5.00    --   39.82 -19.00 -90.00   56
 21  \w   -163.00 -79.00   0.50    5.00    -- -103.00 -30.00-180.00  168
 22  \w   -163.00 -79.00   0.50    5.00    -- -103.00 -30.00 150.00  168
 23  \w   -174.00 -79.00   0.50    5.00    -- -103.00 -45.00 120.00  190
 24  \w    -72.00 -27.00   0.50    5.00    -- -103.00  77.00 -60.00   90
 25  \w     59.00 139.00   0.50    5.00    --  110.12  15.00  30.00  160
 26  \w     87.00 178.00   0.50    5.00    --  110.12  45.00  30.00  182
 27  \w     59.00 139.00   0.50    5.00    --  110.12  15.00 120.00  160
 28  \w     59.00 139.00   0.50    5.00    --  110.12  15.00 -30.00  160
 29  \w     18.00  63.00   0.50    5.00    --   39.82  52.00  14.00   90
 30  \w     18.00 121.00   0.50    5.00    --   39.82  38.00-180.00  206
;
_diffrn_measurement_device         'four-circle diffractometer'
_diffrn_measurement_device_type    'XtaLAB Synergy R, DW system, HyPix'
_diffrn_measurement_method         '\w scans'
_diffrn_orient_matrix_type        
 'CrysAlisPro convention (1999,Acta A55,543-557)'
_diffrn_orient_matrix_UB_11        0.0428011000
_diffrn_orient_matrix_UB_12        0.0302137000
_diffrn_orient_matrix_UB_13        0.0843045000
_diffrn_orient_matrix_UB_21        0.1056512000
_diffrn_orient_matrix_UB_22        -0.0186373000
_diffrn_orient_matrix_UB_23        0.0391112000
_diffrn_orient_matrix_UB_31        0.0263755000
_diffrn_orient_matrix_UB_32        0.0257045000
_diffrn_orient_matrix_UB_33        -0.0707077000
_diffrn_radiation_monochromator    'multilayered conforcal mirror'
_diffrn_radiation_probe            x-ray
_diffrn_radiation_type             'Cu K\a'
_diffrn_radiation_wavelength       1.54184
_diffrn_source                     'Rotating-anode X-ray tube'
_diffrn_source_type                'Rigaku (Cu) X-ray Source'
_reflns_Friedel_coverage           0.866
_reflns_Friedel_fraction_full      0.929
_reflns_Friedel_fraction_max       0.854
_reflns_number_gt                  24429
_reflns_number_total               25364
_reflns_special_details
;
 Reflections were merged by SHELXL according to the crystal
 class for the calculation of statistics and refinement.
 
 _reflns_Friedel_fraction is defined as the number of unique
 Friedel pairs measured divided by the number that would be
 possible theoretically, ignoring centric projections and
 systematic absences.
;
_reflns_threshold_expression       'I > 2\s(I)'
_computing_cell_refinement         'CrysAlisPro 1.171.43.131a (Rigaku OD, 2024)'
_computing_data_collection         'CrysAlisPro 1.171.43.131a (Rigaku OD, 2024)'
_computing_data_reduction          'CrysAlisPro 1.171.43.131a (Rigaku OD, 2024)'
_computing_molecular_graphics      'Olex2 1.5 (Dolomanov et al., 2009)'
_computing_publication_material    'Olex2 1.5 (Dolomanov et al., 2009)'
_computing_structure_refinement    'SHELXL 2018/3 (Sheldrick, 2015)'
_computing_structure_solution      'SHELXT  (Sheldrick, 2015)'
_refine_diff_density_max           0.562
_refine_diff_density_min           -0.571
_refine_diff_density_rms           0.085
_refine_ls_abs_structure_details
;
 Flack x determined using 9553 quotients [(I+)-(I-)]/[(I+)+(I-)]
 (Parsons, Flack and Wagner, Acta Cryst. B69 (2013) 249-259).
;
_refine_ls_abs_structure_Flack     0.04(2)
_refine_ls_extinction_coef         .
_refine_ls_extinction_method       none
_refine_ls_goodness_of_fit_ref     1.081
_refine_ls_hydrogen_treatment      constr
_refine_ls_matrix_type             full
_refine_ls_number_parameters       1645
_refine_ls_number_reflns           25364
_refine_ls_number_restraints       1
_refine_ls_R_factor_all            0.0945
_refine_ls_R_factor_gt             0.0926
_refine_ls_restrained_S_all        1.081
_refine_ls_shift/su_max            0.000
_refine_ls_shift/su_mean           0.000
_refine_ls_structure_factor_coef   Fsqd
_refine_ls_weighting_details      
 'w=1/[\s^2^(Fo^2^)+(0.1307P)^2^+14.3583P] where P=(Fo^2^+2Fc^2^)/3'
_refine_ls_weighting_scheme        calc
_refine_ls_wR_factor_gt            0.2497
_refine_ls_wR_factor_ref           0.2517
_refine_special_details            ?
_olex2_refinement_description
;
1. Fixed Uiso
 At 1.2 times of:
  All C(H) groups, All C(H,H) groups, All N(H) groups
 At 1.5 times of:
  All C(H,H,H) groups, All O(H) groups
2.a Ternary CH refined with riding coordinates:
 C018(H018), C01S(H01S), C01Z(H01Z), C020(H020), C02A(H02H), C034(H034)
2.b Secondary CH2 refined with riding coordinates:
 C01E(H01C,H01D), C01L(H01A,H01B), C024(H02Z,H), C026(H02A,H02B), C029(H02N,
 H02P), C02F(H02Q,H02R), C02K(H02L,H02M), C02N(H02C,H02D), C032(H03T,H03U),
 C037(H03Y,HA), C03F(H03H,H03I), C03L(H03V,H03W), C03M(H1,HD), C03N(H03J,H03L),
 C03O(H18,HE), C04D(H04E,H04F), C04J(H23,HN), C04P(H04H,H04J)
2.c Aromatic/amide H refined with riding coordinates:
 N011(H011), N012(H012), N013(H013), N014(H014), N015(H015), N016(H016),
 C01I(H01I), C01P(H01P), C01R(H01R), C01U(H01U), C01V(H01V), C01W(H01W),
 C01X(H01X), C01Y(H01Y), C023(H023), C027(H027), C02B(H02K), C02E(H02I),
 C02I(H02T), C02J(H02J), C02M(H02U), C02O(H02O), C02R(H02), C02S(H02S),
 C02V(H02V), C02Y(H14), C02Z(H15), C031(H031), C036(H036), C039(H039),
 C03A(H03A), C03E(H7), C03G(H16), C03H(H8), C03I(H17), C03J(H9), C03K(H03K),
 C03P(H19), C03Q(H03Q), C03T(H03X), C03U(H10), C03V(H21), C03Y(H11), C03Z(H03Z),
  C044(H044), C045(H045), C046(H046), C049(H049), C04A(H04D), C04B(H22),
 C04C(H04G), C04E(H04S), C04H(H04Y), C04I(H04I), C04K(H04K), C04L(H04L),
 C04M(H04M), C04Q(H04Q), C04R(H04R), C04T(H4), C04U(H04U), C04V(H5), C04X(H04X),
  C04Y(H6), C04Z(H04Z), C050(H050)
2.d Idealised Me refined as rotating group:
 C02W(H02W,H02X,H02Y), C02X(H02E,H02F,H02G), C030(H03E,H03F,H03G), C03B(H03,HB,
 HC), C03R(H20,HF,HG), C03S(H03M,H03N,H03O), C03W(H03P,H03R,H03S), C03X(H03B,
 H03C,H03D), C040(H12,HH,HI), C042(H04N,H04O,H04P), C047(H2,HJ,HK), C048(H04A,
 H04B,H04C), C04F(H04T,H04V,H04W), C04G(H13,HL,HM), C04N(H3,HO,HP), C04O(H24,HQ,
 HR), C04S(H04,HS,HT), C04W(H25,HU,HV)
2.e Idealised tetrahedral OH refined as rotating group:
 O00H(H00H), O00J(H00J), O00M(H00M), O00Q(H00Q), O00S(H00S), O00Z(H00Z)
;
_atom_sites_solution_hydrogens     geom
_atom_sites_solution_primary       dual
_atom_sites_solution_secondary     ?
loop_
  _atom_site_label
  _atom_site_type_symbol
  _atom_site_fract_x
  _atom_site_fract_y
  _atom_site_fract_z
  _atom_site_U_iso_or_equiv
  _atom_site_adp_type
  _atom_site_occupancy
  _atom_site_site_symmetry_order
  _atom_site_calc_flag
  _atom_site_refinement_flags_posn
  _atom_site_refinement_flags_adp
  _atom_site_refinement_flags_occupancy
  _atom_site_disorder_assembly
  _atom_site_disorder_group
 S001 S -0.01668(14) 0.35747(6) 0.44496(14) 0.0356(4) Uani 1 1 d . . . . .
 S002 S 0.18886(14) 0.64218(6) 0.24534(13) 0.0360(4) Uani 1 1 d . . . . .
 S003 S 0.60725(15) 0.66901(6) 0.74301(14) 0.0410(4) Uani 1 1 d . . . . .
 S004 S 0.45354(16) 0.52816(6) 1.02390(14) 0.0409(4) Uani 1 1 d . . . . .
 S005 S 0.76312(15) 0.47071(6) 0.71596(15) 0.0404(4) Uani 1 1 d . . . . .
 S006 S 0.48183(15) 0.32926(7) 0.86139(15) 0.0448(5) Uani 1 1 d . . . . .
 F007 F 0.5818(4) 0.75070(16) 0.8032(4) 0.0541(13) Uani 1 1 d . . . . .
 F008 F -0.0409(4) 0.40627(17) 0.2629(4) 0.0533(13) Uani 1 1 d . . . . .
 F009 F 0.8398(4) 0.49291(15) 0.9958(5) 0.0538(13) Uani 1 1 d . . . . .
 F00A F 0.9863(4) 0.46726(16) 1.0461(4) 0.0491(12) Uani 1 1 d . . . . .
 F00B F 0.6470(5) 0.49578(15) 1.1836(4) 0.0531(13) Uani 1 1 d . . . . .
 F00C F 0.9260(4) 0.50118(15) 0.9112(4) 0.0502(12) Uani 1 1 d . . . . .
 F00D F -0.1781(5) 0.4315(2) 0.2556(4) 0.0622(15) Uani 1 1 d . . . . .
 F00E F 0.0037(4) 0.59449(17) 0.2199(5) 0.0545(13) Uani 1 1 d . . . . .
 F00F F 0.7846(4) 0.52894(16) 1.2455(4) 0.0497(12) Uani 1 1 d . . . . .
 F00G F -0.0544(6) 0.46687(18) 0.2660(4) 0.0670(17) Uani 1 1 d . . . . .
 O00H O 0.2457(4) 0.33878(18) 0.5881(4) 0.0436(13) Uani 1 1 d . . . . .
 H00H H 0.188744 0.341291 0.588811 0.065 Uiso 1 1 calc R U . . .
 F00I F 0.5104(5) 0.76889(18) 0.6482(4) 0.0621(15) Uani 1 1 d . . . . .
 O00J O 0.6809(4) 0.38148(17) 0.8466(4) 0.0389(12) Uani 1 1 d . . . . .
 H00J H 0.621984 0.376551 0.839870 0.058 Uiso 1 1 calc R U . . .
 F00K F 0.4348(5) 0.77717(16) 0.7447(5) 0.0612(14) Uani 1 1 d . . . . .
 F00L F 0.7322(5) 0.50342(16) 1.0977(4) 0.0573(14) Uani 1 1 d . . . . .
 O00M O -0.0871(5) 0.44041(18) 0.5951(4) 0.0430(13) Uani 1 1 d . . . . .
 H00M H -0.137047 0.437402 0.608688 0.065 Uiso 1 1 calc R U . . .
 F00N F 0.0011(5) 0.53412(19) 0.1983(6) 0.0684(17) Uani 1 1 d . . . . .
 F00O F -0.0031(4) 0.5712(2) 0.0809(5) 0.0667(17) Uani 1 1 d . . . . .
 O00P O 0.2951(5) 0.65182(19) 0.3168(4) 0.0476(14) Uani 1 1 d . . . . .
 O00Q O 0.3301(5) 0.66070(18) 0.5108(4) 0.0446(13) Uani 1 1 d . . . . .
 H00Q H 0.327845 0.657175 0.453042 0.067 Uiso 1 1 calc R U . . .
 O00R O 0.5836(5) 0.6286(2) 0.7548(5) 0.0509(15) Uani 1 1 d . . . . .
 O00S O 0.5897(4) 0.61540(18) 0.9408(4) 0.0409(12) Uani 1 1 d . . . . .
 H00S H 0.584076 0.625608 0.886619 0.061 Uiso 1 1 calc R U . . .
 O00T O 0.7477(5) 0.44169(19) 0.6367(5) 0.0486(14) Uani 1 1 d . . . . .
 O00U O 0.0483(5) 0.34595(19) 0.5524(4) 0.0459(14) Uani 1 1 d . . . . .
 F00V F 0.4796(6) 0.22270(17) 0.6810(6) 0.0726(18) Uani 1 1 d . . . . .
 F00W F 0.5415(5) 0.24769(19) 0.8300(5) 0.0717(18) Uani 1 1 d . . . . .
 O00X O 0.4946(5) 0.3698(2) 0.8388(5) 0.0509(15) Uani 1 1 d . . . . .
 O00Y O 0.3765(5) 0.5574(2) 1.0094(5) 0.0522(15) Uani 1 1 d . . . . .
 O00Z O 0.3373(4) 0.55786(18) 0.1766(5) 0.0433(13) Uani 1 1 d . . . . .
 H00Z H 0.353898 0.560529 0.128663 0.065 Uiso 1 1 calc R U . . .
 F010 F 0.3853(6) 0.23024(19) 0.7597(6) 0.078(2) Uani 1 1 d . . . . .
 N011 N 0.5056(5) 0.6909(2) 0.6564(5) 0.0392(14) Uani 1 1 d . . . . .
 H011 H 0.490974 0.688855 0.591571 0.047 Uiso 1 1 calc R U . . .
 N012 N 0.7560(5) 0.4509(2) 0.8162(5) 0.0367(14) Uani 1 1 d . . . . .
 H012 H 0.697172 0.447648 0.818305 0.044 Uiso 1 1 calc R U . . .
 N013 N 0.3946(5) 0.3081(2) 0.7586(5) 0.0410(15) Uani 1 1 d . . . . .
 H013 H 0.329671 0.310105 0.744105 0.049 Uiso 1 1 calc R U . . .
 N014 N 0.5554(5) 0.5471(2) 1.0162(5) 0.0389(14) Uani 1 1 d . . . . .
 H014 H 0.557418 0.550445 0.957384 0.047 Uiso 1 1 calc R U . . .
 N015 N 0.1844(5) 0.6009(2) 0.1878(5) 0.0387(15) Uani 1 1 d . . . . .
 H015 H 0.199234 0.599846 0.135558 0.046 Uiso 1 1 calc R U . . .
 N016 N -0.0747(5) 0.3986(2) 0.4417(5) 0.0374(14) Uani 1 1 d . . . . .
 H016 H -0.128378 0.399490 0.454421 0.045 Uiso 1 1 calc R U . . .
 C017 C 0.6076(6) 0.5791(2) 1.1839(5) 0.0331(15) Uani 1 1 d . . . . .
 C018 C 0.7176(6) 0.5819(2) 1.0896(6) 0.0370(16) Uani 1 1 d . . . . .
 H018 H 0.779477 0.588825 1.152147 0.044 Uiso 1 1 calc R U . . .
 C019 C 0.4400(6) 0.7140(2) 0.6895(6) 0.0374(16) Uani 1 1 d . . . . .
 C01A C 0.7466(6) 0.3857(2) 0.9507(6) 0.0359(16) Uani 1 1 d . . . . .
 C01B C -0.0754(8) 0.4344(3) 0.3000(7) 0.050(2) Uani 1 1 d . . . . .
 C01C C 0.4929(7) 0.7527(3) 0.7218(7) 0.052(2) Uani 1 1 d . . . . .
 C01D C 0.4200(6) 0.6944(2) 0.7736(6) 0.0368(16) Uani 1 1 d . . . . .
 C01E C 0.7407(6) 0.4220(3) 1.0007(6) 0.0402(17) Uani 1 1 d . . . . .
 H01C H 0.752427 0.420856 1.072540 0.048 Uiso 1 1 calc R U . . .
 H01D H 0.689955 0.441107 0.959129 0.048 Uiso 1 1 calc R U . . .
 C01F C 0.9000(7) 0.4756(3) 0.9637(7) 0.0437(18) Uani 1 1 d . . . . .
 C01G C 0.8529(6) 0.4390(2) 0.9021(6) 0.0351(15) Uani 1 1 d . . . . .
 C01H C 0.9220(6) 0.4188(2) 0.8656(5) 0.0346(15) Uani 1 1 d . . . . .
 C01I C 0.3750(7) 0.6584(3) 0.7522(6) 0.0425(18) Uani 1 1 d . . . . .
 H01I H 0.360057 0.646829 0.688606 0.051 Uiso 1 1 calc R U . . .
 C01J C -0.1029(7) 0.4727(3) 0.5336(6) 0.0441(18) Uani 1 1 d . . . . .
 C01K C 0.6448(7) 0.4987(3) 0.6670(7) 0.0466(19) Uani 1 1 d . . . . .
 C01L C 0.1675(7) 0.6921(3) 0.4714(6) 0.050(2) Uani 1 1 d . . . . .
 H01A H 0.139032 0.681230 0.402252 0.059 Uiso 1 1 calc R U . . .
 H01B H 0.138760 0.717960 0.466929 0.059 Uiso 1 1 calc R U . . .
 C01M C 0.6932(6) 0.6105(2) 1.0061(6) 0.0378(17) Uani 1 1 d . . . . .
 C01N C 0.6420(6) 0.5580(2) 1.1126(6) 0.0364(16) Uani 1 1 d . . . . .
 C01O C 0.2726(7) 0.5262(3) 0.1576(7) 0.048(2) Uani 1 1 d . . . . .
 C01P C 1.0336(7) 0.3783(3) 0.7810(7) 0.048(2) Uani 1 1 d . . . . .
 H01P H 1.071016 0.364736 0.752059 0.057 Uiso 1 1 calc R U . . .
 C01Q C 0.2468(7) 0.3052(3) 0.5371(7) 0.0453(19) Uani 1 1 d . . . . .
 C01R C 0.3124(8) 0.5693(3) 0.3890(7) 0.051(2) Uani 1 1 d . . . . .
 H01R H 0.347295 0.574993 0.348868 0.061 Uiso 1 1 calc R U . . .
 C01S C -0.0786(7) 0.4685(3) 0.4441(7) 0.047(2) Uani 1 1 d . . . . .
 H01S H -0.053959 0.492785 0.426642 0.057 Uiso 1 1 calc R U . . .
 C01T C -0.0344(7) 0.4334(3) 0.4172(6) 0.0415(18) Uani 1 1 d . . . . .
 C01U C 0.5603(6) 0.6144(2) 1.1503(6) 0.0388(17) Uani 1 1 d . . . . .
 H01U H 0.554654 0.624376 1.087705 0.047 Uiso 1 1 calc R U . . .
 C01V C 0.5223(6) 0.6347(3) 1.2052(6) 0.0408(18) Uani 1 1 d . . . . .
 H01V H 0.492556 0.658871 1.181479 0.049 Uiso 1 1 calc R U . . .
 C01W C 0.4859(6) 0.3418(3) 0.6272(6) 0.0420(18) Uani 1 1 d . . . . .
 H01W H 0.421888 0.352883 0.613191 0.050 Uiso 1 1 calc R U . . .
 C01X C 0.1269(7) 0.4294(3) 0.5756(7) 0.0468(19) Uani 1 1 d . . . . .
 H01X H 0.084975 0.424636 0.609247 0.056 Uiso 1 1 calc R U . . .
 C01Y C 0.9394(7) 0.3651(3) 0.7703(6) 0.0442(19) Uani 1 1 d . . . . .
 H01Y H 0.911862 0.342449 0.733024 0.053 Uiso 1 1 calc R U . . .
 C01Z C 0.8310(6) 0.4146(2) 0.9767(6) 0.0355(16) Uani 1 1 d . . . . .
 H01Z H 0.893955 0.407407 1.037853 0.043 Uiso 1 1 calc R U . . .
 C020 C 0.3380(6) 0.7213(2) 0.5992(6) 0.0397(17) Uani 1 1 d . . . . .
 H020 H 0.291253 0.736839 0.618060 0.048 Uiso 1 1 calc R U . . .
 C021 C 0.0388(8) 0.5665(3) 0.1815(8) 0.052(2) Uani 1 1 d . . . . .
 C022 C -0.1267(7) 0.3250(3) 0.4056(6) 0.0435(18) Uani 1 1 d . . . . .
 C023 C 0.5262(7) 0.6206(3) 1.2957(7) 0.0451(19) Uani 1 1 d . . . . .
 H023 H 0.497391 0.634422 1.332761 0.054 Uiso 1 1 calc R U . . .
 C024 C 0.2064(7) 0.3092(3) 0.4236(7) 0.053(2) Uani 1 1 d . . . . .
 H02Z H 0.208994 0.284131 0.393923 0.064 Uiso 1 1 calc R U . . .
 H H 0.134491 0.317312 0.395298 0.064 Uiso 1 1 calc R U . . .
 C025 C 0.4028(7) 0.5006(3) 0.9053(7) 0.048(2) Uani 1 1 d . . . . .
 C026 C -0.0791(7) 0.5103(3) 0.5894(7) 0.049(2) Uani 1 1 d . . . . .
 H02A H -0.123004 0.513278 0.624955 0.059 Uiso 1 1 calc R U . . .
 H02B H -0.095582 0.531204 0.539296 0.059 Uiso 1 1 calc R U . . .
 C027 C 0.6130(7) 0.5653(3) 1.2755(6) 0.0434(18) Uani 1 1 d . . . . .
 H027 H 0.644457 0.541437 1.300434 0.052 Uiso 1 1 calc R U . . .
 C028 C 0.0819(7) 0.4356(2) 0.4713(7) 0.0435(18) Uani 1 1 d . . . . .
 C029 C 0.7709(6) 0.3499(2) 1.0129(6) 0.0390(17) Uani 1 1 d . . . . .
 H02N H 0.707407 0.339917 1.012767 0.047 Uiso 1 1 calc R U . . .
 H02P H 0.817392 0.356348 1.083852 0.047 Uiso 1 1 calc R U . . .
 C02A C 0.1824(7) 0.5305(3) 0.1814(7) 0.048(2) Uani 1 1 d . . . . .
 H02H H 0.163377 0.506356 0.204991 0.058 Uiso 1 1 calc R U . . .
 C02B C 0.5732(7) 0.5858(3) 1.3305(6) 0.047(2) Uani 1 1 d . . . . .
 H02K H 0.578020 0.575935 1.392970 0.056 Uiso 1 1 calc R U . . .
 C02C C 0.7009(7) 0.5210(3) 1.1596(7) 0.0452(19) Uani 1 1 d . . . . .
 C02D C 0.8612(8) 0.2868(3) 1.0530(7) 0.047(2) Uani 1 1 d . . . . .
 C02E C 0.4413(7) 0.7101(3) 0.8679(7) 0.049(2) Uani 1 1 d . . . . .
 H02I H 0.472953 0.734320 0.884841 0.059 Uiso 1 1 calc R U . . .
 C02F C 0.8197(8) 0.3185(3) 0.9765(7) 0.050(2) Uani 1 1 d . . . . .
 H02Q H 0.768440 0.307998 0.911822 0.060 Uiso 1 1 calc R U . . .
 H02R H 0.875439 0.329512 0.963508 0.060 Uiso 1 1 calc R U . . .
 C02G C 0.5108(7) 0.3057(2) 0.6723(6) 0.0401(17) Uani 1 1 d . . . . .
 C02H C 0.6842(7) 0.6670(3) 0.6700(7) 0.049(2) Uani 1 1 d . . . . .
 C02I C 0.8859(6) 0.3847(2) 0.8134(6) 0.0398(17) Uani 1 1 d . . . . .
 H02T H 0.822927 0.374783 0.807343 0.048 Uiso 1 1 calc R U . . .
 C02J C 0.4171(8) 0.6910(3) 0.9378(7) 0.056(2) Uani 1 1 d . . . . .
 H02J H 0.430266 0.702579 1.000998 0.068 Uiso 1 1 calc R U . . .
 C02K C 0.7410(7) 0.5736(3) 1.0001(7) 0.0441(19) Uani 1 1 d . . . . .
 H02L H 0.813096 0.573967 1.011771 0.053 Uiso 1 1 calc R U . . .
 H02M H 0.698173 0.554613 0.949742 0.053 Uiso 1 1 calc R U . . .
 C02L C 0.1616(7) 0.6738(3) 0.1373(6) 0.0451(19) Uani 1 1 d . . . . .
 C02M C 1.0175(6) 0.4317(3) 0.8764(6) 0.0417(18) Uani 1 1 d . . . . .
 H02U H 1.045293 0.454464 0.912703 0.050 Uiso 1 1 calc R U . . .
 C02N C -0.1889(7) 0.4712(3) 0.4299(7) 0.050(2) Uani 1 1 d . . . . .
 H02C H -0.226414 0.495062 0.401514 0.060 Uiso 1 1 calc R U . . .
 H02D H -0.230643 0.447781 0.410141 0.060 Uiso 1 1 calc R U . . .
 C02O C 0.3519(7) 0.6394(3) 0.8232(7) 0.052(2) Uani 1 1 d . . . . .
 H02O H 0.320517 0.615084 0.807148 0.062 Uiso 1 1 calc R U . . .
 C02P C 0.1553(6) 0.5665(3) 0.2252(7) 0.0429(18) Uani 1 1 d . . . . .
 C02Q C 0.2090(7) 0.5627(2) 0.3427(7) 0.0448(19) Uani 1 1 d . . . . .
 C02R C 0.6054(7) 0.2904(3) 0.6919(7) 0.051(2) Uani 1 1 d . . . . .
 H02 H 0.622867 0.265957 0.722162 0.061 Uiso 1 1 calc R U . . .
 C02S C -0.0111(9) 0.6261(5) 0.4267(10) 0.081(4) Uani 1 1 d . . . . .
 H02S H 0.035331 0.611525 0.411463 0.098 Uiso 1 1 calc R U . . .
 C02T C 0.8000(8) 0.7088(3) 1.1200(10) 0.061(3) Uani 1 1 d . . . . .
 C02U C 0.2813(6) 0.6950(3) 0.5114(6) 0.0417(18) Uani 1 1 d . . . . .
 C02V C 1.0711(7) 0.4112(3) 0.8343(7) 0.048(2) Uani 1 1 d . . . . .
 H02V H 1.135622 0.420261 0.842627 0.057 Uiso 1 1 calc R U . . .
 C02W C 0.5530(7) 0.4728(3) 0.6416(9) 0.060(3) Uani 1 1 d . . . . .
 H02W H 0.549851 0.454100 0.590649 0.091 Uiso 1 1 calc R U . . .
 H02X H 0.490816 0.488181 0.614704 0.091 Uiso 1 1 calc R U . . .
 H02Y H 0.559236 0.459610 0.703006 0.091 Uiso 1 1 calc R U . . .
 C02X C -0.1984(8) 0.3339(4) 0.2958(7) 0.059(2) Uani 1 1 d . . . . .
 H02E H -0.218006 0.360794 0.289798 0.088 Uiso 1 1 calc R U . . .
 H02F H -0.259225 0.317968 0.274487 0.088 Uiso 1 1 calc R U . . .
 H02G H -0.164061 0.328709 0.252382 0.088 Uiso 1 1 calc R U . . .
 C02Y C 0.1603(8) 0.3718(4) 0.2296(9) 0.065(3) Uani 1 1 d . . . . .
 H14 H 0.137580 0.388656 0.266259 0.078 Uiso 1 1 calc R U . . .
 C02Z C 0.6491(8) 0.3451(4) 0.6224(7) 0.059(3) Uani 1 1 d . . . . .
 H15 H 0.695913 0.358158 0.604183 0.070 Uiso 1 1 calc R U . . .
 C030 C 0.0522(8) 0.6680(3) 0.0612(7) 0.057(2) Uani 1 1 d . . . . .
 H03E H 0.044862 0.642689 0.030445 0.085 Uiso 1 1 calc R U . . .
 H03F H 0.033348 0.687450 0.008268 0.085 Uiso 1 1 calc R U . . .
 H03G H 0.007804 0.669918 0.095653 0.085 Uiso 1 1 calc R U . . .
 C031 C 0.3737(7) 0.6552(3) 0.9150(7) 0.055(2) Uani 1 1 d . . . . .
 H031 H 0.359260 0.641639 0.963566 0.066 Uiso 1 1 calc R U . . .
 C032 C 0.3276(7) 0.7307(3) 0.4935(6) 0.048(2) Uani 1 1 d . . . . .
 H03T H 0.281158 0.751684 0.456171 0.058 Uiso 1 1 calc R U . . .
 H03U H 0.388720 0.728200 0.480829 0.058 Uiso 1 1 calc R U . . .
 C033 C 0.4279(6) 0.2861(3) 0.6922(6) 0.0430(18) Uani 1 1 d . . . . .
 C034 C 0.3355(7) 0.2785(3) 0.5902(7) 0.0467(19) Uani 1 1 d . . . . .
 H034 H 0.353477 0.263700 0.541837 0.056 Uiso 1 1 calc R U . . .
 C035 C 0.2257(7) 0.3426(3) 0.2797(7) 0.056(2) Uani 1 1 d . . . . .
 C036 C 0.2313(8) 0.4301(3) 0.6312(9) 0.060(3) Uani 1 1 d . . . . .
 H036 H 0.259600 0.425486 0.702106 0.072 Uiso 1 1 calc R U . . .
 C037 C 0.7227(7) 0.6774(3) 1.0792(8) 0.053(2) Uani 1 1 d . . . . .
 H03Y H 0.658213 0.687996 1.027796 0.063 Uiso 1 1 calc R U . . .
 HA H 0.709354 0.666791 1.135018 0.063 Uiso 1 1 calc R U . . .
 C038 C 0.0243(7) 0.6577(3) 0.4918(7) 0.052(2) Uani 1 1 d . . . . .
 C039 C 0.6734(8) 0.3097(4) 0.6686(8) 0.060(3) Uani 1 1 d . . . . .
 H039 H 0.738042 0.298835 0.684127 0.072 Uiso 1 1 calc R U . . .
 C03A C 0.1457(9) 0.4441(3) 0.4262(9) 0.063(3) Uani 1 1 d . . . . .
 H03A H 0.117803 0.449239 0.355617 0.075 Uiso 1 1 calc R U . . .
 C03B C 0.3800(9) 0.5257(3) 0.8149(7) 0.062(3) Uani 1 1 d . . . . .
 H03 H 0.331991 0.545572 0.812577 0.093 Uiso 1 1 calc R U . . .
 HB H 0.350128 0.510373 0.752879 0.093 Uiso 1 1 calc R U . . .
 HC H 0.443003 0.537441 0.820230 0.093 Uiso 1 1 calc R U . . .
 C03C C 0.0492(7) 0.5517(3) 0.7238(7) 0.053(2) Uani 1 1 d . . . . .
 C03D C 0.4081(7) 0.3311(3) 0.9358(7) 0.052(2) Uani 1 1 d . . . . .
 C03E C 0.9645(8) 0.2829(3) 1.1085(8) 0.058(2) Uani 1 1 d . . . . .
 H7 H 1.008973 0.300029 1.097427 0.070 Uiso 1 1 calc R U . . .
 C03F C 0.3264(7) 0.4885(3) 0.1815(7) 0.049(2) Uani 1 1 d . . . . .
 H03H H 0.363824 0.485555 0.139224 0.059 Uiso 1 1 calc R U . . .
 H03I H 0.274987 0.467994 0.162354 0.059 Uiso 1 1 calc R U . . .
 C03G C 0.5562(8) 0.3612(3) 0.6031(7) 0.053(2) Uani 1 1 d . . . . .
 H16 H 0.539915 0.385709 0.573111 0.064 Uiso 1 1 calc R U . . .
 C03H C 0.7976(9) 0.2621(3) 1.0710(8) 0.057(2) Uani 1 1 d . . . . .
 H8 H 0.726061 0.264507 1.033977 0.068 Uiso 1 1 calc R U . . .
 C03I C 0.1270(9) 0.3768(4) 0.1256(10) 0.076(4) Uani 1 1 d . . . . .
 H17 H 0.083499 0.397466 0.092419 0.092 Uiso 1 1 calc R U . . .
 C03J C 1.0053(9) 0.2541(4) 1.1810(9) 0.067(3) Uani 1 1 d . . . . .
 H9 H 1.076788 0.251743 1.218808 0.081 Uiso 1 1 calc R U . . .
 C03K C 0.0633(10) 0.6203(3) 0.8230(8) 0.065(3) Uani 1 1 d . . . . .
 H03K H 0.070531 0.643601 0.858349 0.077 Uiso 1 1 calc R U . . .
 C03L C 0.1365(8) 0.6675(4) 0.5388(7) 0.062(3) Uani 1 1 d . . . . .
 H03V H 0.176296 0.643566 0.554285 0.075 Uiso 1 1 calc R U . . .
 H03W H 0.153838 0.680932 0.603639 0.075 Uiso 1 1 calc R U . . .
 C03M C 0.7584(7) 0.6452(3) 1.0308(7) 0.0469(19) Uani 1 1 d . . . . .
 H1 H 0.759899 0.654813 0.967880 0.056 Uiso 1 1 calc R U . . .
 HD H 0.828654 0.637971 1.077924 0.056 Uiso 1 1 calc R U . . .
 C03N C 0.1690(7) 0.5286(3) 0.0713(8) 0.054(2) Uani 1 1 d . . . . .
 H03J H 0.139681 0.505070 0.032399 0.065 Uiso 1 1 calc R U . . .
 H03L H 0.150456 0.552334 0.030856 0.065 Uiso 1 1 calc R U . . .
 C03O C 0.2656(8) 0.3375(4) 0.3934(7) 0.060(3) Uani 1 1 d . . . . .
 H18 H 0.337306 0.329181 0.421175 0.072 Uiso 1 1 calc R U . . .
 HE H 0.263943 0.362443 0.424264 0.072 Uiso 1 1 calc R U . . .
 C03P C 0.2517(8) 0.3177(4) 0.2223(8) 0.063(3) Uani 1 1 d . . . . .
 H19 H 0.293472 0.296437 0.254333 0.076 Uiso 1 1 calc R U . . .
 C03Q C 0.2943(8) 0.4372(4) 0.5867(10) 0.071(3) Uani 1 1 d . . . . .
 H03Q H 0.366026 0.436641 0.624775 0.085 Uiso 1 1 calc R U . . .
 C03R C 0.3126(8) 0.3541(4) 0.8833(8) 0.063(3) Uani 1 1 d . . . . .
 H20 H 0.330157 0.380145 0.872842 0.095 Uiso 1 1 calc R U . . .
 HF H 0.275276 0.354625 0.925249 0.095 Uiso 1 1 calc R U . . .
 HG H 0.270037 0.342507 0.817594 0.095 Uiso 1 1 calc R U . . .
 C03S C 0.1742(9) 0.7140(3) 0.1839(8) 0.059(2) Uani 1 1 d . . . . .
 H03M H 0.132987 0.716176 0.221670 0.088 Uiso 1 1 calc R U . . .
 H03N H 0.151945 0.733084 0.129631 0.088 Uiso 1 1 calc R U . . .
 H03O H 0.245821 0.718343 0.229805 0.088 Uiso 1 1 calc R U . . .
 C03T C -0.0454(9) 0.6783(3) 0.5109(9) 0.064(3) Uani 1 1 d . . . . .
 H03X H -0.023619 0.699873 0.554271 0.077 Uiso 1 1 calc R U . . .
 C03U C 0.8389(10) 0.2331(3) 1.1445(8) 0.062(3) Uani 1 1 d . . . . .
 H10 H 0.794947 0.216169 1.157417 0.074 Uiso 1 1 calc R U . . .
 C03V C 0.1560(9) 0.3525(5) 0.0717(8) 0.077(4) Uani 1 1 d . . . . .
 H21 H 0.132971 0.355924 0.000820 0.093 Uiso 1 1 calc R U . . .
 C03W C 0.2371(8) 0.6673(3) 0.0929(7) 0.056(2) Uani 1 1 d . . . . .
 H03P H 0.306365 0.668437 0.147051 0.083 Uiso 1 1 calc R U . . .
 H03R H 0.228504 0.687064 0.042451 0.083 Uiso 1 1 calc R U . . .
 H03S H 0.225228 0.642260 0.060376 0.083 Uiso 1 1 calc R U . . .
 C03X C -0.1778(7) 0.3290(3) 0.4765(7) 0.051(2) Uani 1 1 d . . . . .
 H03B H -0.127885 0.324316 0.546365 0.076 Uiso 1 1 calc R U . . .
 H03C H -0.233045 0.310386 0.457670 0.076 Uiso 1 1 calc R U . . .
 H03D H -0.205371 0.354723 0.470988 0.076 Uiso 1 1 calc R U . . .
 C03Y C 0.9412(10) 0.2293(3) 1.1968(8) 0.064(3) Uani 1 1 d . . . . .
 H11 H 0.968400 0.209302 1.244658 0.076 Uiso 1 1 calc R U . . .
 C03Z C 0.5581(9) 0.3772(3) 0.3165(11) 0.072(3) Uani 1 1 d . . . . .
 H03Z H 0.594376 0.354098 0.324184 0.087 Uiso 1 1 calc R U . . .
 C040 C 0.6550(9) 0.5278(3) 0.7472(9) 0.064(3) Uani 1 1 d . . . . .
 H12 H 0.651325 0.514942 0.805026 0.095 Uiso 1 1 calc R U . . .
 HH H 0.599780 0.546391 0.718749 0.095 Uiso 1 1 calc R U . . .
 HI H 0.720425 0.540864 0.769717 0.095 Uiso 1 1 calc R U . . .
 C041 C 0.4595(8) 0.4457(3) 0.3062(8) 0.054(2) Uani 1 1 d . . . . .
 C042 C 0.6265(9) 0.6447(4) 0.5722(8) 0.065(3) Uani 1 1 d . . . . .
 H04N H 0.611775 0.619051 0.588617 0.097 Uiso 1 1 calc R U . . .
 H04O H 0.668157 0.642896 0.534637 0.097 Uiso 1 1 calc R U . . .
 H04P H 0.562739 0.657758 0.530468 0.097 Uiso 1 1 calc R U . . .
 C043 C 0.4586(10) 0.2462(3) 0.7415(9) 0.065(3) Uani 1 1 d . . . . .
 C044 C -0.1123(10) 0.6162(4) 0.3848(10) 0.081(4) Uani 1 1 d . . . . .
 H044 H -0.134513 0.594423 0.342411 0.097 Uiso 1 1 calc R U . . .
 C045 C 0.1614(10) 0.5525(4) 0.4010(9) 0.066(3) Uani 1 1 d . . . . .
 H045 H 0.090537 0.547333 0.369938 0.079 Uiso 1 1 calc R U . . .
 C046 C 0.3658(10) 0.5676(3) 0.4936(8) 0.067(3) Uani 1 1 d . . . . .
 H046 H 0.436636 0.572641 0.523984 0.080 Uiso 1 1 calc R U . . .
 C047 C 0.4808(10) 0.4707(3) 0.9149(10) 0.069(3) Uani 1 1 d . . . . .
 H2 H 0.539620 0.482945 0.911433 0.104 Uiso 1 1 calc R U . . .
 HJ H 0.450994 0.452315 0.859544 0.104 Uiso 1 1 calc R U . . .
 HK H 0.502486 0.457587 0.980013 0.104 Uiso 1 1 calc R U . . .
 C048 C -0.0794(8) 0.2857(3) 0.4155(9) 0.058(2) Uani 1 1 d . . . . .
 H04A H -0.044519 0.284074 0.371447 0.087 Uiso 1 1 calc R U . . .
 H04B H -0.132728 0.266314 0.395568 0.087 Uiso 1 1 calc R U . . .
 H04C H -0.030424 0.281491 0.486046 0.087 Uiso 1 1 calc R U . . .
 C049 C 0.8282(11) 0.7315(4) 1.0579(14) 0.084(4) Uani 1 1 d . . . . .
 H049 H 0.796570 0.727478 0.986730 0.101 Uiso 1 1 calc R U . . .
 C04A C 0.2505(11) 0.4452(4) 0.4838(12) 0.085(4) Uani 1 1 d . . . . .
 H04D H 0.292970 0.451500 0.451747 0.102 Uiso 1 1 calc R U . . .
 C04B C 0.2192(10) 0.3226(5) 0.1202(9) 0.077(4) Uani 1 1 d . . . . .
 H22 H 0.240307 0.305458 0.082852 0.092 Uiso 1 1 calc R U . . .
 C04C C 0.3202(13) 0.5590(4) 0.5520(9) 0.085(4) Uani 1 1 d . . . . .
 H04G H 0.356954 0.559387 0.623723 0.102 Uiso 1 1 calc R U . . .
 C04D C 0.0327(8) 0.5141(3) 0.6669(9) 0.057(2) Uani 1 1 d . . . . .
 H04E H 0.051004 0.492712 0.715643 0.068 Uiso 1 1 calc R U . . .
 H04F H 0.077192 0.512968 0.631514 0.068 Uiso 1 1 calc R U . . .
 C04E C -0.1812(9) 0.6373(4) 0.4036(11) 0.077(3) Uani 1 1 d . . . . .
 H04S H -0.251165 0.630680 0.372704 0.093 Uiso 1 1 calc R U . . .
 C04F C 0.7067(9) 0.7078(4) 0.6533(10) 0.067(3) Uani 1 1 d . . . . .
 H04T H 0.643798 0.720359 0.607047 0.100 Uiso 1 1 calc R U . . .
 H04V H 0.755577 0.708145 0.623686 0.100 Uiso 1 1 calc R U . . .
 H04W H 0.735492 0.721291 0.718276 0.100 Uiso 1 1 calc R U . . .
 C04G C 0.6397(9) 0.5167(4) 0.5703(9) 0.071(3) Uani 1 1 d . . . . .
 H13 H 0.695694 0.534856 0.587278 0.107 Uiso 1 1 calc R U . . .
 HL H 0.574825 0.530047 0.535283 0.107 Uiso 1 1 calc R U . . .
 HM H 0.645372 0.496837 0.525951 0.107 Uiso 1 1 calc R U . . .
 C04H C -0.1493(11) 0.6680(4) 0.4668(12) 0.080(4) Uani 1 1 d . . . . .
 H04Y H -0.196652 0.682328 0.481158 0.096 Uiso 1 1 calc R U . . .
 C04I C 0.2155(14) 0.5494(5) 0.5060(12) 0.095(5) Uani 1 1 d . . . . .
 H04I H 0.182731 0.540958 0.546088 0.114 Uiso 1 1 calc R U . . .
 C04J C 0.2301(8) 0.2691(3) 0.5808(8) 0.058(2) Uani 1 1 d . . . . .
 H23 H 0.191699 0.248670 0.533227 0.070 Uiso 1 1 calc R U . . .
 HN H 0.218822 0.270834 0.642806 0.070 Uiso 1 1 calc R U . . .
 C04K C 0.4784(12) 0.3785(3) 0.3384(12) 0.080(4) Uani 1 1 d . . . . .
 H04K H 0.454552 0.355819 0.355935 0.096 Uiso 1 1 calc R U . . .
 C04L C 0.0239(14) 0.5894(4) 0.8481(10) 0.091(5) Uani 1 1 d . . . . .
 H04L H 0.000655 0.591208 0.899516 0.109 Uiso 1 1 calc R U . . .
 C04M C 0.0848(12) 0.5838(4) 0.6969(12) 0.081(4) Uani 1 1 d . . . . .
 H04M H 0.104486 0.582722 0.642872 0.098 Uiso 1 1 calc R U . . .
 C04N C 0.3051(9) 0.4827(4) 0.9008(9) 0.071(3) Uani 1 1 d . . . . .
 H3 H 0.321626 0.466228 0.959804 0.107 Uiso 1 1 calc R U . . .
 HO H 0.272434 0.467650 0.838626 0.107 Uiso 1 1 calc R U . . .
 HP H 0.258826 0.502898 0.900983 0.107 Uiso 1 1 calc R U . . .
 C04O C 0.3855(12) 0.2900(4) 0.9535(10) 0.079(4) Uani 1 1 d . . . . .
 H24 H 0.338000 0.278743 0.889132 0.119 Uiso 1 1 calc R U . . .
 HQ H 0.355314 0.289548 1.001755 0.119 Uiso 1 1 calc R U . . .
 HR H 0.448819 0.275306 0.980966 0.119 Uiso 1 1 calc R U . . .
 C04P C 0.4015(8) 0.4833(3) 0.2934(8) 0.054(2) Uani 1 1 d . . . . .
 H04H H 0.450092 0.504776 0.315492 0.065 Uiso 1 1 calc R U . . .
 H04J H 0.364167 0.482974 0.336037 0.065 Uiso 1 1 calc R U . . .
 C04Q C 0.0174(14) 0.5555(4) 0.7995(10) 0.085(4) Uani 1 1 d . . . . .
 H04Q H -0.009778 0.534017 0.818552 0.102 Uiso 1 1 calc R U . . .
 C04R C 0.5373(12) 0.4440(4) 0.2810(16) 0.098(5) Uani 1 1 d . . . . .
 H04R H 0.559979 0.466489 0.261069 0.118 Uiso 1 1 calc R U . . .
 C04S C 0.7804(8) 0.6455(4) 0.7398(9) 0.069(3) Uani 1 1 d . . . . .
 H04 H 0.815256 0.659525 0.803388 0.103 Uiso 1 1 calc R U . . .
 HS H 0.825683 0.642934 0.706370 0.103 Uiso 1 1 calc R U . . .
 HT H 0.761818 0.620109 0.754172 0.103 Uiso 1 1 calc R U . . .
 C04T C 0.9445(13) 0.7652(5) 1.202(2) 0.109(6) Uani 1 1 d . . . . .
 H4 H 0.991908 0.785363 1.230676 0.131 Uiso 1 1 calc R U . . .
 C04U C 0.0925(11) 0.6176(4) 0.7470(11) 0.073(3) Uani 1 1 d . . . . .
 H04U H 0.118629 0.639454 0.727930 0.088 Uiso 1 1 calc R U . . .
 C04V C 0.8504(10) 0.7155(4) 1.2238(11) 0.080(4) Uani 1 1 d . . . . .
 H5 H 0.834461 0.700031 1.268155 0.096 Uiso 1 1 calc R U . . .
 C04W C 0.4805(10) 0.3508(5) 1.0361(8) 0.079(4) Uani 1 1 d . . . . .
 H25 H 0.544403 0.336554 1.066932 0.118 Uiso 1 1 calc R U . . .
 HU H 0.448509 0.351342 1.082810 0.118 Uiso 1 1 calc R U . . .
 HV H 0.494311 0.376862 1.021772 0.118 Uiso 1 1 calc R U . . .
 C04X C 0.4299(13) 0.4129(4) 0.3357(13) 0.087(4) Uani 1 1 d . . . . .
 H04X H 0.375375 0.413475 0.354788 0.105 Uiso 1 1 calc R U . . .
 C04Y C 0.9014(13) 0.7596(5) 1.098(2) 0.112(7) Uani 1 1 d . . . . .
 H6 H 0.921375 0.774572 1.055196 0.134 Uiso 1 1 calc R U . . .
 C04Z C 0.5867(11) 0.4084(5) 0.2839(15) 0.097(5) Uani 1 1 d . . . . .
 H04Z H 0.639587 0.407085 0.262557 0.117 Uiso 1 1 calc R U . . .
 C050 C 0.9217(11) 0.7434(5) 1.2646(17) 0.105(6) Uani 1 1 d . . . . .
 H050 H 0.954573 0.747128 1.335819 0.126 Uiso 1 1 calc R U . . .

loop_
  _atom_site_aniso_label
  _atom_site_aniso_U_11
  _atom_site_aniso_U_22
  _atom_site_aniso_U_33
  _atom_site_aniso_U_23
  _atom_site_aniso_U_13
  _atom_site_aniso_U_12
 S001 0.0323(8) 0.0447(10) 0.0318(8) -0.0016(7) 0.0157(7) 0.0023(7)
 S002 0.0355(9) 0.0473(10) 0.0284(8) -0.0011(7) 0.0167(7) 0.0003(7)
 S003 0.0371(9) 0.0582(12) 0.0275(8) 0.0032(8) 0.0138(7) -0.0019(8)
 S004 0.0444(10) 0.0514(11) 0.0345(9) -0.0080(8) 0.0242(8) -0.0101(8)
 S005 0.0377(9) 0.0512(11) 0.0399(10) 0.0102(8) 0.0238(8) 0.0075(8)
 S006 0.0345(9) 0.0692(14) 0.0319(9) 0.0044(9) 0.0155(8) 0.0015(9)
 F007 0.047(3) 0.061(3) 0.048(3) -0.012(2) 0.014(2) -0.016(2)
 F008 0.066(3) 0.065(3) 0.036(2) -0.002(2) 0.029(2) 0.005(3)
 F009 0.055(3) 0.047(3) 0.071(3) -0.017(2) 0.038(3) -0.006(2)
 F00A 0.043(3) 0.058(3) 0.043(3) -0.014(2) 0.015(2) -0.010(2)
 F00B 0.072(3) 0.044(3) 0.050(3) 0.008(2) 0.032(3) 0.004(2)
 F00C 0.050(3) 0.044(3) 0.060(3) -0.003(2) 0.027(2) -0.010(2)
 F00D 0.060(3) 0.093(4) 0.031(2) 0.005(3) 0.017(2) 0.019(3)
 F00E 0.042(3) 0.061(3) 0.072(3) -0.004(3) 0.036(3) 0.001(2)
 F00F 0.047(3) 0.059(3) 0.039(2) 0.011(2) 0.015(2) 0.016(2)
 F00G 0.107(5) 0.065(4) 0.048(3) 0.018(3) 0.052(3) 0.019(3)
 O00H 0.034(3) 0.059(4) 0.038(3) -0.008(3) 0.016(2) 0.001(2)
 F00I 0.072(4) 0.058(3) 0.055(3) 0.006(3) 0.026(3) -0.019(3)
 O00J 0.035(3) 0.051(3) 0.032(3) -0.001(2) 0.015(2) -0.005(2)
 F00K 0.067(4) 0.044(3) 0.067(4) -0.012(3) 0.023(3) -0.001(3)
 F00L 0.078(4) 0.055(3) 0.050(3) 0.004(2) 0.038(3) 0.020(3)
 O00M 0.050(3) 0.052(3) 0.034(3) 0.005(2) 0.025(3) 0.010(3)
 F00N 0.055(3) 0.070(4) 0.100(5) -0.020(3) 0.052(3) -0.019(3)
 F00O 0.033(3) 0.108(5) 0.058(3) -0.014(3) 0.019(2) -0.008(3)
 O00P 0.041(3) 0.065(4) 0.034(3) -0.003(3) 0.013(2) -0.007(3)
 O00Q 0.048(3) 0.051(3) 0.028(3) -0.003(2) 0.011(2) 0.001(3)
 O00R 0.052(4) 0.066(4) 0.040(3) 0.006(3) 0.025(3) 0.006(3)
 O00S 0.037(3) 0.055(3) 0.032(3) 0.009(2) 0.016(2) 0.003(2)
 O00T 0.048(3) 0.061(4) 0.041(3) 0.004(3) 0.024(3) 0.005(3)
 O00U 0.039(3) 0.059(4) 0.037(3) 0.004(3) 0.014(2) 0.006(3)
 F00V 0.095(5) 0.045(3) 0.084(4) 0.007(3) 0.043(4) 0.012(3)
 F00W 0.080(4) 0.070(4) 0.061(4) 0.024(3) 0.026(3) 0.027(3)
 O00X 0.041(3) 0.076(4) 0.039(3) -0.001(3) 0.020(3) -0.006(3)
 O00Y 0.046(3) 0.068(4) 0.048(3) -0.008(3) 0.025(3) -0.008(3)
 O00Z 0.033(3) 0.055(3) 0.046(3) -0.012(3) 0.022(3) -0.010(2)
 F010 0.091(5) 0.058(4) 0.097(5) 0.027(3) 0.052(4) -0.002(3)
 N011 0.043(4) 0.048(4) 0.028(3) 0.006(3) 0.017(3) 0.002(3)
 N012 0.029(3) 0.050(4) 0.036(3) 0.008(3) 0.019(3) 0.004(3)
 N013 0.035(3) 0.054(4) 0.033(3) 0.004(3) 0.013(3) -0.005(3)
 N014 0.040(3) 0.054(4) 0.028(3) -0.005(3) 0.019(3) -0.008(3)
 N015 0.034(3) 0.062(4) 0.025(3) -0.003(3) 0.016(3) 0.003(3)
 N016 0.033(3) 0.052(4) 0.030(3) 0.001(3) 0.015(3) 0.009(3)
 C017 0.033(4) 0.039(4) 0.028(3) 0.000(3) 0.013(3) -0.004(3)
 C018 0.035(4) 0.045(4) 0.029(4) 0.003(3) 0.012(3) 0.006(3)
 C019 0.036(4) 0.044(4) 0.029(3) 0.002(3) 0.012(3) -0.003(3)
 C01A 0.037(4) 0.044(4) 0.031(4) -0.001(3) 0.019(3) -0.004(3)
 C01B 0.059(6) 0.062(6) 0.040(4) 0.004(4) 0.030(4) 0.013(4)
 C01C 0.050(5) 0.056(5) 0.045(5) -0.003(4) 0.017(4) -0.011(4)
 C01D 0.034(4) 0.046(4) 0.030(4) 0.001(3) 0.014(3) 0.002(3)
 C01E 0.040(4) 0.052(5) 0.033(4) -0.006(3) 0.021(3) -0.001(3)
 C01F 0.043(4) 0.052(5) 0.044(4) -0.007(4) 0.026(4) -0.003(4)
 C01G 0.035(4) 0.038(4) 0.033(4) 0.003(3) 0.015(3) 0.000(3)
 C01H 0.029(3) 0.048(4) 0.024(3) 0.001(3) 0.009(3) 0.000(3)
 C01I 0.049(5) 0.048(5) 0.032(4) 0.001(3) 0.019(3) -0.001(4)
 C01J 0.046(4) 0.054(5) 0.036(4) 0.005(4) 0.021(4) 0.010(4)
 C01K 0.040(4) 0.054(5) 0.047(5) 0.013(4) 0.019(4) 0.008(4)
 C01L 0.039(4) 0.074(6) 0.032(4) -0.005(4) 0.012(3) 0.003(4)
 C01M 0.028(4) 0.051(5) 0.035(4) 0.004(3) 0.015(3) -0.003(3)
 C01N 0.039(4) 0.045(4) 0.027(3) -0.001(3) 0.016(3) 0.000(3)
 C01O 0.039(4) 0.056(5) 0.052(5) -0.006(4) 0.023(4) -0.003(4)
 C01P 0.050(5) 0.066(6) 0.036(4) 0.011(4) 0.027(4) 0.018(4)
 C01Q 0.041(4) 0.054(5) 0.046(5) -0.004(4) 0.023(4) -0.003(4)
 C01R 0.056(5) 0.062(6) 0.041(5) 0.007(4) 0.027(4) 0.011(4)
 C01S 0.057(5) 0.051(5) 0.040(4) 0.006(4) 0.027(4) 0.008(4)
 C01T 0.050(5) 0.047(4) 0.036(4) 0.001(3) 0.027(4) 0.004(4)
 C01U 0.041(4) 0.046(4) 0.032(4) 0.003(3) 0.017(3) 0.000(3)
 C01V 0.032(4) 0.052(5) 0.037(4) -0.009(3) 0.014(3) -0.002(3)
 C01W 0.039(4) 0.055(5) 0.034(4) 0.002(3) 0.017(3) 0.001(3)
 C01X 0.045(5) 0.050(5) 0.047(5) -0.007(4) 0.022(4) -0.007(4)
 C01Y 0.042(4) 0.055(5) 0.035(4) -0.001(3) 0.015(3) 0.009(4)
 C01Z 0.039(4) 0.039(4) 0.029(3) -0.003(3) 0.015(3) 0.001(3)
 C020 0.041(4) 0.044(4) 0.031(4) 0.002(3) 0.012(3) 0.000(3)
 C021 0.050(5) 0.060(6) 0.061(6) -0.003(4) 0.038(5) -0.002(4)
 C022 0.045(4) 0.052(5) 0.039(4) -0.003(4) 0.024(4) -0.004(4)
 C023 0.041(4) 0.060(5) 0.042(4) -0.016(4) 0.026(4) -0.007(4)
 C024 0.038(4) 0.079(7) 0.042(5) -0.007(4) 0.017(4) 0.005(4)
 C025 0.056(5) 0.057(5) 0.039(4) -0.012(4) 0.026(4) -0.010(4)
 C026 0.056(5) 0.055(5) 0.045(5) -0.003(4) 0.030(4) 0.005(4)
 C027 0.048(5) 0.051(5) 0.032(4) 0.003(3) 0.018(3) 0.002(4)
 C028 0.052(5) 0.038(4) 0.050(5) -0.007(3) 0.031(4) -0.007(3)
 C029 0.042(4) 0.047(4) 0.031(4) 0.001(3) 0.019(3) -0.003(3)
 C02A 0.043(5) 0.054(5) 0.058(5) -0.010(4) 0.031(4) -0.008(4)
 C02B 0.053(5) 0.061(5) 0.033(4) 0.000(4) 0.025(4) -0.002(4)
 C02C 0.050(5) 0.054(5) 0.041(4) 0.003(4) 0.030(4) 0.010(4)
 C02D 0.061(5) 0.047(5) 0.037(4) -0.005(3) 0.024(4) 0.002(4)
 C02E 0.045(5) 0.063(6) 0.039(4) -0.009(4) 0.018(4) -0.003(4)
 C02F 0.064(6) 0.053(5) 0.038(4) -0.001(4) 0.027(4) 0.003(4)
 C02G 0.045(4) 0.047(4) 0.028(4) -0.004(3) 0.015(3) 0.001(3)
 C02H 0.047(5) 0.059(5) 0.052(5) -0.006(4) 0.032(4) -0.002(4)
 C02I 0.040(4) 0.047(4) 0.036(4) -0.002(3) 0.019(3) 0.004(3)
 C02J 0.054(5) 0.083(7) 0.032(4) -0.005(4) 0.018(4) 0.013(5)
 C02K 0.037(4) 0.057(5) 0.046(5) -0.003(4) 0.025(4) 0.002(4)
 C02L 0.046(5) 0.057(5) 0.036(4) 0.003(4) 0.022(4) -0.001(4)
 C02M 0.032(4) 0.055(5) 0.039(4) 0.001(4) 0.017(3) -0.001(3)
 C02N 0.055(5) 0.058(5) 0.037(4) 0.004(4) 0.022(4) 0.017(4)
 C02O 0.046(5) 0.059(5) 0.054(5) 0.015(4) 0.025(4) 0.002(4)
 C02P 0.038(4) 0.055(5) 0.042(4) -0.006(4) 0.023(4) -0.006(4)
 C02Q 0.057(5) 0.042(4) 0.045(5) 0.007(3) 0.031(4) 0.011(4)
 C02R 0.040(4) 0.067(6) 0.044(5) -0.011(4) 0.016(4) 0.004(4)
 C02S 0.051(6) 0.123(11) 0.066(7) -0.034(7) 0.022(5) 0.000(6)
 C02T 0.053(6) 0.045(5) 0.097(8) 0.004(5) 0.043(6) 0.003(4)
 C02U 0.034(4) 0.061(5) 0.026(3) -0.003(3) 0.009(3) 0.002(3)
 C02V 0.038(4) 0.069(6) 0.044(4) 0.008(4) 0.026(4) 0.004(4)
 C02W 0.038(5) 0.072(7) 0.071(7) 0.011(5) 0.024(5) 0.009(4)
 C02X 0.054(5) 0.079(7) 0.037(4) -0.004(4) 0.015(4) -0.012(5)
 C02Y 0.053(6) 0.086(8) 0.059(6) -0.003(5) 0.027(5) 0.013(5)
 C02Z 0.048(5) 0.097(8) 0.038(5) -0.024(5) 0.026(4) -0.019(5)
 C030 0.050(5) 0.075(7) 0.039(5) 0.007(4) 0.013(4) 0.009(5)
 C031 0.045(5) 0.086(7) 0.042(5) 0.011(5) 0.026(4) 0.008(5)
 C032 0.053(5) 0.053(5) 0.037(4) 0.011(4) 0.019(4) 0.002(4)
 C033 0.039(4) 0.052(5) 0.037(4) 0.009(3) 0.015(3) 0.000(3)
 C034 0.047(5) 0.046(5) 0.050(5) -0.002(4) 0.024(4) -0.001(4)
 C035 0.046(5) 0.084(7) 0.039(5) 0.008(4) 0.021(4) 0.014(5)
 C036 0.058(6) 0.066(6) 0.055(6) -0.018(5) 0.023(5) -0.007(5)
 C037 0.038(4) 0.061(6) 0.061(6) -0.002(4) 0.023(4) -0.002(4)
 C038 0.042(5) 0.079(7) 0.037(4) -0.014(4) 0.018(4) -0.012(4)
 C039 0.045(5) 0.091(8) 0.051(5) -0.021(5) 0.026(4) 0.000(5)
 C03A 0.076(7) 0.066(6) 0.069(6) -0.017(5) 0.054(6) -0.024(5)
 C03B 0.073(7) 0.075(7) 0.037(4) -0.003(5) 0.023(5) -0.011(5)
 C03C 0.047(5) 0.064(6) 0.049(5) 0.002(4) 0.021(4) 0.002(4)
 C03D 0.051(5) 0.075(6) 0.041(4) 0.012(4) 0.029(4) 0.005(5)
 C03E 0.059(6) 0.066(6) 0.052(5) 0.004(5) 0.026(5) 0.005(5)
 C03F 0.049(5) 0.056(5) 0.050(5) -0.002(4) 0.028(4) -0.001(4)
 C03G 0.064(6) 0.060(6) 0.040(4) -0.007(4) 0.027(4) -0.014(5)
 C03H 0.066(6) 0.049(5) 0.051(5) -0.002(4) 0.021(5) -0.006(4)
 C03I 0.054(6) 0.105(10) 0.064(7) 0.027(7) 0.019(5) 0.019(6)
 C03J 0.061(6) 0.079(8) 0.052(6) 0.005(5) 0.015(5) 0.010(5)
 C03K 0.078(7) 0.063(6) 0.052(6) -0.004(5) 0.028(5) -0.003(5)
 C03L 0.047(5) 0.101(9) 0.038(5) 0.002(5) 0.017(4) -0.007(5)
 C03M 0.038(4) 0.064(5) 0.041(4) 0.004(4) 0.018(3) -0.004(4)
 C03N 0.040(5) 0.072(6) 0.054(5) -0.020(5) 0.024(4) -0.007(4)
 C03O 0.047(5) 0.094(8) 0.033(4) 0.000(5) 0.012(4) -0.004(5)
 C03P 0.047(5) 0.090(8) 0.054(6) 0.004(5) 0.023(5) 0.015(5)
 C03Q 0.042(5) 0.082(8) 0.087(8) -0.036(7) 0.026(5) -0.016(5)
 C03R 0.053(5) 0.097(8) 0.056(6) 0.011(6) 0.038(5) 0.012(5)
 C03S 0.071(7) 0.046(5) 0.058(6) 0.006(4) 0.026(5) 0.000(5)
 C03T 0.069(7) 0.069(7) 0.071(7) -0.017(5) 0.045(6) -0.013(5)
 C03U 0.084(8) 0.046(5) 0.053(6) -0.004(4) 0.027(5) -0.012(5)
 C03V 0.060(6) 0.133(12) 0.038(5) 0.010(6) 0.020(5) 0.002(7)
 C03W 0.056(5) 0.074(7) 0.045(5) 0.014(4) 0.029(4) 0.002(5)
 C03X 0.046(5) 0.067(6) 0.049(5) 0.003(4) 0.029(4) -0.003(4)
 C03Y 0.091(8) 0.050(5) 0.039(5) 0.000(4) 0.018(5) 0.003(5)
 C03Z 0.056(6) 0.058(6) 0.089(9) -0.008(6) 0.018(6) 0.007(5)
 C040 0.070(7) 0.054(6) 0.079(7) 0.002(5) 0.043(6) 0.012(5)
 C041 0.052(5) 0.060(6) 0.049(5) 0.005(4) 0.022(4) 0.002(4)
 C042 0.074(7) 0.089(8) 0.045(5) -0.020(5) 0.039(5) -0.009(6)
 C043 0.076(7) 0.062(6) 0.063(6) 0.011(5) 0.036(6) 0.012(5)
 C044 0.068(8) 0.095(9) 0.066(7) -0.025(7) 0.016(6) -0.015(7)
 C045 0.073(7) 0.075(7) 0.069(7) 0.021(6) 0.050(6) 0.016(6)
 C046 0.080(7) 0.069(7) 0.049(6) 0.011(5) 0.026(5) 0.024(6)
 C047 0.090(8) 0.055(6) 0.070(7) -0.017(5) 0.040(6) -0.009(6)
 C048 0.059(6) 0.057(6) 0.065(6) -0.007(5) 0.034(5) -0.001(4)
 C049 0.073(8) 0.072(8) 0.123(12) 0.028(8) 0.057(8) 0.005(6)
 C04A 0.081(8) 0.100(10) 0.108(11) -0.036(8) 0.073(8) -0.042(8)
 C04B 0.070(7) 0.119(11) 0.056(6) -0.002(7) 0.040(6) 0.017(7)
 C04C 0.117(12) 0.100(10) 0.043(6) 0.023(6) 0.039(7) 0.033(9)
 C04D 0.062(6) 0.055(5) 0.065(6) -0.003(5) 0.039(5) 0.003(4)
 C04E 0.046(6) 0.095(9) 0.086(8) -0.007(7) 0.023(6) -0.009(6)
 C04F 0.060(6) 0.078(7) 0.075(7) 0.003(6) 0.041(6) -0.017(5)
 C04G 0.064(7) 0.093(9) 0.068(7) 0.041(6) 0.039(6) 0.030(6)
 C04H 0.078(8) 0.077(8) 0.120(11) -0.007(8) 0.074(8) -0.002(6)
 C04I 0.124(13) 0.118(12) 0.083(9) 0.045(9) 0.082(10) 0.036(10)
 C04J 0.054(6) 0.068(6) 0.050(5) -0.006(5) 0.020(4) -0.011(5)
 C04K 0.112(11) 0.047(6) 0.107(10) 0.012(6) 0.073(9) 0.007(6)
 C04L 0.154(14) 0.085(9) 0.058(7) -0.004(6) 0.069(9) -0.014(9)
 C04M 0.112(11) 0.076(8) 0.099(10) -0.016(7) 0.086(9) -0.020(7)
 C04N 0.071(7) 0.097(9) 0.052(6) -0.024(6) 0.032(5) -0.040(6)
 C04O 0.096(9) 0.096(9) 0.062(7) 0.028(6) 0.049(7) 0.005(7)
 C04P 0.066(6) 0.056(5) 0.053(5) -0.003(4) 0.037(5) 0.002(4)
 C04Q 0.147(14) 0.066(7) 0.071(7) -0.003(6) 0.076(9) -0.018(8)
 C04R 0.097(10) 0.058(7) 0.174(17) 0.020(9) 0.091(12) 0.003(7)
 C04S 0.043(5) 0.106(9) 0.064(6) 0.008(6) 0.028(5) 0.012(6)
 C04T 0.070(9) 0.088(11) 0.17(2) -0.024(12) 0.052(12) -0.019(8)
 C04U 0.093(9) 0.059(6) 0.092(9) -0.010(6) 0.063(8) -0.015(6)
 C04V 0.064(7) 0.086(9) 0.084(9) -0.018(7) 0.027(6) -0.003(6)
 C04W 0.069(7) 0.136(12) 0.036(5) 0.004(6) 0.027(5) 0.004(7)
 C04X 0.112(11) 0.068(8) 0.124(12) 0.014(8) 0.090(10) 0.009(7)
 C04Y 0.080(10) 0.073(9) 0.20(2) 0.048(12) 0.081(13) 0.014(8)
 C04Z 0.071(8) 0.091(10) 0.158(16) 0.013(10) 0.075(10) 0.005(7)
 C050 0.061(8) 0.104(12) 0.146(16) -0.062(12) 0.040(9) -0.020(8)

_geom_special_details
;
 All esds (except the esd in the dihedral angle between two l.s. planes)
 are estimated using the full covariance matrix.  The cell esds are taken
 into account individually in the estimation of esds in distances, angles
 and torsion angles; correlations between esds in cell parameters are only
 used when they are defined by crystal symmetry.  An approximate (isotropic)
 treatment of cell esds is used for estimating esds involving l.s. planes.
;
loop_
  _geom_bond_atom_site_label_1
  _geom_bond_atom_site_label_2
  _geom_bond_distance
  _geom_bond_site_symmetry_2
  _geom_bond_publ_flag
 S001 O00U 1.500(6) . ?
 S001 N016 1.667(7) . ?
 S001 C022 1.848(9) . ?
 S002 O00P 1.488(6) . ?
 S002 N015 1.663(7) . ?
 S002 C02L 1.831(9) . ?
 S003 O00R 1.489(7) . ?
 S003 N011 1.666(7) . ?
 S003 C02H 1.854(9) . ?
 S004 O00Y 1.469(7) . ?
 S004 N014 1.677(7) . ?
 S004 C025 1.841(9) . ?
 S005 O00T 1.486(7) . ?
 S005 N012 1.664(6) . ?
 S005 C01K 1.842(9) . ?
 S006 O00X 1.491(8) . ?
 S006 N013 1.667(7) . ?
 S006 C03D 1.830(9) . ?
 F007 C01C 1.332(11) . ?
 F008 C01B 1.327(11) . ?
 F009 C01F 1.310(10) . ?
 F00A C01F 1.348(11) . ?
 F00B C02C 1.328(11) . ?
 F00C C01F 1.338(10) . ?
 F00D C01B 1.356(12) . ?
 F00E C021 1.339(11) . ?
 F00F C02C 1.352(11) . ?
 F00G C01B 1.332(12) . ?
 O00H H00H 0.8400 . ?
 O00H C01Q 1.400(11) . ?
 F00I C01C 1.336(11) . ?
 O00J H00J 0.8400 . ?
 O00J C01A 1.414(9) . ?
 F00K C01C 1.347(12) . ?
 F00L C02C 1.328(10) . ?
 O00M H00M 0.8400 . ?
 O00M C01J 1.403(11) . ?
 F00N C021 1.332(12) . ?
 F00O C021 1.338(12) . ?
 O00Q H00Q 0.8400 . ?
 O00Q C02U 1.401(11) . ?
 O00S H00S 0.8400 . ?
 O00S C01M 1.406(9) . ?
 F00V C043 1.338(13) . ?
 F00W C043 1.339(14) . ?
 O00Z H00Z 0.8400 . ?
 O00Z C01O 1.406(11) . ?
 F010 C043 1.331(14) . ?
 N011 H011 0.8800 . ?
 N011 C019 1.486(11) . ?
 N012 H012 0.8800 . ?
 N012 C01G 1.491(10) . ?
 N013 H013 0.8800 . ?
 N013 C033 1.479(12) . ?
 N014 H014 0.8800 . ?
 N014 C01N 1.482(10) . ?
 N015 H015 0.8800 . ?
 N015 C02P 1.465(12) . ?
 N016 H016 0.8800 . ?
 N016 C01T 1.466(11) . ?
 C017 C01N 1.528(11) . ?
 C017 C01U 1.403(11) . ?
 C017 C027 1.395(11) . ?
 C018 H018 1.0000 . ?
 C018 C01M 1.501(11) . ?
 C018 C01N 1.533(11) . ?
 C018 C02K 1.517(11) . ?
 C019 C01C 1.535(12) . ?
 C019 C01D 1.542(11) . ?
 C019 C020 1.527(11) . ?
 C01A C01E 1.489(11) . ?
 C01A C01Z 1.513(11) . ?
 C01A C029 1.504(11) . ?
 C01B C01T 1.554(11) . ?
 C01D C01I 1.396(12) . ?
 C01D C02E 1.390(12) . ?
 C01E H01C 0.9900 . ?
 C01E H01D 0.9900 . ?
 C01E C01Z 1.526(11) . ?
 C01F C01G 1.552(12) . ?
 C01G C01H 1.508(11) . ?
 C01G C01Z 1.524(11) . ?
 C01H C02I 1.395(12) . ?
 C01H C02M 1.407(11) . ?
 C01I H01I 0.9500 . ?
 C01I C02O 1.393(12) . ?
 C01J C01S 1.503(12) . ?
 C01J C026 1.514(13) . ?
 C01J C02N 1.496(12) . ?
 C01K C02W 1.526(14) . ?
 C01K C040 1.514(15) . ?
 C01K C04G 1.522(13) . ?
 C01L H01A 0.9900 . ?
 C01L H01B 0.9900 . ?
 C01L C02U 1.507(12) . ?
 C01L C03L 1.521(14) . ?
 C01M C02K 1.493(12) . ?
 C01M C03M 1.492(12) . ?
 C01N C02C 1.548(12) . ?
 C01O C02A 1.508(12) . ?
 C01O C03F 1.504(14) . ?
 C01O C03N 1.498(13) . ?
 C01P H01P 0.9500 . ?
 C01P C01Y 1.394(14) . ?
 C01P C02V 1.371(15) . ?
 C01Q C024 1.511(13) . ?
 C01Q C034 1.513(13) . ?
 C01Q C04J 1.485(15) . ?
 C01R H01R 0.9500 . ?
 C01R C02Q 1.381(14) . ?
 C01R C046 1.386(14) . ?
 C01S H01S 1.0000 . ?
 C01S C01T 1.521(12) . ?
 C01S C02N 1.533(13) . ?
 C01T C028 1.534(13) . ?
 C01U H01U 0.9500 . ?
 C01U C01V 1.357(12) . ?
 C01V H01V 0.9500 . ?
 C01V C023 1.391(13) . ?
 C01W H01W 0.9500 . ?
 C01W C02G 1.401(12) . ?
 C01W C03G 1.398(13) . ?
 C01X H01X 0.9500 . ?
 C01X C028 1.393(13) . ?
 C01X C036 1.384(14) . ?
 C01Y H01Y 0.9500 . ?
 C01Y C02I 1.381(12) . ?
 C01Z H01Z 1.0000 . ?
 C020 H020 1.0000 . ?
 C020 C02U 1.508(11) . ?
 C020 C032 1.523(11) . ?
 C021 C02P 1.537(13) . ?
 C022 C02X 1.524(13) . ?
 C022 C03X 1.521(12) . ?
 C022 C048 1.522(14) . ?
 C023 H023 0.9500 . ?
 C023 C02B 1.387(14) . ?
 C024 H02Z 0.9900 . ?
 C024 H 0.9900 . ?
 C024 C03O 1.502(15) . ?
 C025 C03B 1.502(14) . ?
 C025 C047 1.509(16) . ?
 C025 C04N 1.532(14) . ?
 C026 H02A 0.9900 . ?
 C026 H02B 0.9900 . ?
 C026 C04D 1.540(15) . ?
 C027 H027 0.9500 . ?
 C027 C02B 1.380(13) . ?
 C028 C03A 1.385(13) . ?
 C029 H02N 0.9900 . ?
 C029 H02P 0.9900 . ?
 C029 C02F 1.528(12) . ?
 C02A H02H 1.0000 . ?
 C02A C02P 1.542(13) . ?
 C02A C03N 1.538(13) . ?
 C02B H02K 0.9500 . ?
 C02D C02F 1.509(13) . ?
 C02D C03E 1.376(15) . ?
 C02D C03H 1.377(15) . ?
 C02E H02I 0.9500 . ?
 C02E C02J 1.388(15) . ?
 C02F H02Q 0.9900 . ?
 C02F H02R 0.9900 . ?
 C02G C02R 1.391(13) . ?
 C02G C033 1.525(12) . ?
 C02H C042 1.528(14) . ?
 C02H C04F 1.513(15) . ?
 C02H C04S 1.534(15) . ?
 C02I H02T 0.9500 . ?
 C02J H02J 0.9500 . ?
 C02J C031 1.386(16) . ?
 C02K H02L 0.9900 . ?
 C02K H02M 0.9900 . ?
 C02L C030 1.516(13) . ?
 C02L C03S 1.544(14) . ?
 C02L C03W 1.518(13) . ?
 C02M H02U 0.9500 . ?
 C02M C02V 1.387(12) . ?
 C02N H02C 0.9900 . ?
 C02N H02D 0.9900 . ?
 C02O H02O 0.9500 . ?
 C02O C031 1.358(15) . ?
 C02P C02Q 1.556(12) . ?
 C02Q C045 1.361(14) . ?
 C02R H02 0.9500 . ?
 C02R C039 1.360(16) . ?
 C02S H02S 0.9500 . ?
 C02S C038 1.405(16) . ?
 C02S C044 1.377(18) . ?
 C02T C037 1.506(14) . ?
 C02T C049 1.396(17) . ?
 C02T C04V 1.392(19) . ?
 C02U C032 1.502(13) . ?
 C02V H02V 0.9500 . ?
 C02W H02W 0.9800 . ?
 C02W H02X 0.9800 . ?
 C02W H02Y 0.9800 . ?
 C02X H02E 0.9800 . ?
 C02X H02F 0.9800 . ?
 C02X H02G 0.9800 . ?
 C02Y H14 0.9500 . ?
 C02Y C035 1.378(16) . ?
 C02Y C03I 1.393(17) . ?
 C02Z H15 0.9500 . ?
 C02Z C039 1.387(17) . ?
 C02Z C03G 1.381(16) . ?
 C030 H03E 0.9800 . ?
 C030 H03F 0.9800 . ?
 C030 H03G 0.9800 . ?
 C031 H031 0.9500 . ?
 C032 H03T 0.9900 . ?
 C032 H03U 0.9900 . ?
 C033 C034 1.543(12) . ?
 C033 C043 1.553(14) . ?
 C034 H034 1.0000 . ?
 C034 C04J 1.520(14) . ?
 C035 C03O 1.517(13) . ?
 C035 C03P 1.375(15) . ?
 C036 H036 0.9500 . ?
 C036 C03Q 1.359(17) . ?
 C037 H03Y 0.9900 . ?
 C037 HA 0.9900 . ?
 C037 C03M 1.539(14) . ?
 C038 C03L 1.517(13) . ?
 C038 C03T 1.372(15) . ?
 C039 H039 0.9500 . ?
 C03A H03A 0.9500 . ?
 C03A C04A 1.392(19) . ?
 C03B H03 0.9800 . ?
 C03B HB 0.9800 . ?
 C03B HC 0.9800 . ?
 C03C C04D 1.524(15) . ?
 C03C C04M 1.369(16) . ?
 C03C C04Q 1.378(15) . ?
 C03D C03R 1.504(14) . ?
 C03D C04O 1.530(18) . ?
 C03D C04W 1.552(16) . ?
 C03E H7 0.9500 . ?
 C03E C03J 1.399(16) . ?
 C03F H03H 0.9900 . ?
 C03F H03I 0.9900 . ?
 C03F C04P 1.538(14) . ?
 C03G H16 0.9500 . ?
 C03H H8 0.9500 . ?
 C03H C03U 1.415(15) . ?
 C03I H17 0.9500 . ?
 C03I C03V 1.35(2) . ?
 C03J H9 0.9500 . ?
 C03J C03Y 1.369(18) . ?
 C03K H03K 0.9500 . ?
 C03K C04L 1.351(18) . ?
 C03K C04U 1.354(16) . ?
 C03L H03V 0.9900 . ?
 C03L H03W 0.9900 . ?
 C03M H1 0.9900 . ?
 C03M HD 0.9900 . ?
 C03N H03J 0.9900 . ?
 C03N H03L 0.9900 . ?
 C03O H18 0.9900 . ?
 C03O HE 0.9900 . ?
 C03P H19 0.9500 . ?
 C03P C04B 1.368(16) . ?
 C03Q H03Q 0.9500 . ?
 C03Q C04A 1.39(2) . ?
 C03R H20 0.9800 . ?
 C03R HF 0.9800 . ?
 C03R HG 0.9800 . ?
 C03S H03M 0.9800 . ?
 C03S H03N 0.9800 . ?
 C03S H03O 0.9800 . ?
 C03T H03X 0.9500 . ?
 C03T C04H 1.416(18) . ?
 C03U H10 0.9500 . ?
 C03U C03Y 1.359(18) . ?
 C03V H21 0.9500 . ?
 C03V C04B 1.37(2) . ?
 C03W H03P 0.9800 . ?
 C03W H03R 0.9800 . ?
 C03W H03S 0.9800 . ?
 C03X H03B 0.9800 . ?
 C03X H03C 0.9800 . ?
 C03X H03D 0.9800 . ?
 C03Y H11 0.9500 . ?
 C03Z H03Z 0.9500 . ?
 C03Z C04K 1.332(19) . ?
 C03Z C04Z 1.33(2) . ?
 C040 H12 0.9800 . ?
 C040 HH 0.9800 . ?
 C040 HI 0.9800 . ?
 C041 C04P 1.535(15) . ?
 C041 C04R 1.336(17) . ?
 C041 C04X 1.366(17) . ?
 C042 H04N 0.9800 . ?
 C042 H04O 0.9800 . ?
 C042 H04P 0.9800 . ?
 C044 H044 0.9500 . ?
 C044 C04E 1.37(2) . ?
 C045 H045 0.9500 . ?
 C045 C04I 1.40(2) . ?
 C046 H046 0.9500 . ?
 C046 C04C 1.323(19) . ?
 C047 H2 0.9800 . ?
 C047 HJ 0.9800 . ?
 C047 HK 0.9800 . ?
 C048 H04A 0.9800 . ?
 C048 H04B 0.9800 . ?
 C048 H04C 0.9800 . ?
 C049 H049 0.9500 . ?
 C049 C04Y 1.39(3) . ?
 C04A H04D 0.9500 . ?
 C04B H22 0.9500 . ?
 C04C H04G 0.9500 . ?
 C04C C04I 1.42(2) . ?
 C04D H04E 0.9900 . ?
 C04D H04F 0.9900 . ?
 C04E H04S 0.9500 . ?
 C04E C04H 1.36(2) . ?
 C04F H04T 0.9800 . ?
 C04F H04V 0.9800 . ?
 C04F H04W 0.9800 . ?
 C04G H13 0.9800 . ?
 C04G HL 0.9800 . ?
 C04G HM 0.9800 . ?
 C04H H04Y 0.9500 . ?
 C04I H04I 0.9500 . ?
 C04J H23 0.9900 . ?
 C04J HN 0.9900 . ?
 C04K H04K 0.9500 . ?
 C04K C04X 1.390(18) . ?
 C04L H04L 0.9500 . ?
 C04L C04Q 1.368(19) . ?
 C04M H04M 0.9500 . ?
 C04M C04U 1.375(18) . ?
 C04N H3 0.9800 . ?
 C04N HO 0.9800 . ?
 C04N HP 0.9800 . ?
 C04O H24 0.9800 . ?
 C04O HQ 0.9800 . ?
 C04O HR 0.9800 . ?
 C04P H04H 0.9900 . ?
 C04P H04J 0.9900 . ?
 C04Q H04Q 0.9500 . ?
 C04R H04R 0.9500 . ?
 C04R C04Z 1.44(2) . ?
 C04S H04 0.9800 . ?
 C04S HS 0.9800 . ?
 C04S HT 0.9800 . ?
 C04T H4 0.9500 . ?
 C04T C04Y 1.40(3) . ?
 C04T C050 1.34(3) . ?
 C04U H04U 0.9500 . ?
 C04V H5 0.9500 . ?
 C04V C050 1.36(2) . ?
 C04W H25 0.9800 . ?
 C04W HU 0.9800 . ?
 C04W HV 0.9800 . ?
 C04X H04X 0.9500 . ?
 C04Y H6 0.9500 . ?
 C04Z H04Z 0.9500 . ?
 C050 H050 0.9500 . ?

loop_
  _geom_angle_atom_site_label_1
  _geom_angle_atom_site_label_2
  _geom_angle_atom_site_label_3
  _geom_angle
  _geom_angle_site_symmetry_1
  _geom_angle_site_symmetry_3
  _geom_angle_publ_flag
 O00U S001 N016 110.4(3) . . ?
 O00U S001 C022 103.4(4) . . ?
 N016 S001 C022 99.5(4) . . ?
 O00P S002 N015 110.9(4) . . ?
 O00P S002 C02L 103.9(4) . . ?
 N015 S002 C02L 98.4(4) . . ?
 O00R S003 N011 110.7(4) . . ?
 O00R S003 C02H 105.0(4) . . ?
 N011 S003 C02H 98.1(4) . . ?
 O00Y S004 N014 110.9(4) . . ?
 O00Y S004 C025 105.1(4) . . ?
 N014 S004 C025 98.9(4) . . ?
 O00T S005 N012 110.7(4) . . ?
 O00T S005 C01K 105.1(4) . . ?
 N012 S005 C01K 99.3(4) . . ?
 O00X S006 N013 110.2(4) . . ?
 O00X S006 C03D 105.0(4) . . ?
 N013 S006 C03D 97.8(4) . . ?
 C01Q O00H H00H 109.5 . . ?
 C01A O00J H00J 109.5 . . ?
 C01J O00M H00M 109.5 . . ?
 C02U O00Q H00Q 109.5 . . ?
 C01M O00S H00S 109.5 . . ?
 C01O O00Z H00Z 109.5 . . ?
 S003 N011 H011 120.3 . . ?
 C019 N011 S003 119.4(5) . . ?
 C019 N011 H011 120.3 . . ?
 S005 N012 H012 121.2 . . ?
 C01G N012 S005 117.6(5) . . ?
 C01G N012 H012 121.2 . . ?
 S006 N013 H013 120.5 . . ?
 C033 N013 S006 119.1(6) . . ?
 C033 N013 H013 120.5 . . ?
 S004 N014 H014 121.5 . . ?
 C01N N014 S004 117.1(5) . . ?
 C01N N014 H014 121.5 . . ?
 S002 N015 H015 120.4 . . ?
 C02P N015 S002 119.1(5) . . ?
 C02P N015 H015 120.4 . . ?
 S001 N016 H016 120.7 . . ?
 C01T N016 S001 118.6(5) . . ?
 C01T N016 H016 120.7 . . ?
 C01U C017 C01N 116.5(7) . . ?
 C027 C017 C01N 126.0(7) . . ?
 C027 C017 C01U 117.3(7) . . ?
 C01M C018 H018 112.6 . . ?
 C01M C018 C01N 127.1(7) . . ?
 C01M C018 C02K 59.3(6) . . ?
 C01N C018 H018 112.6 . . ?
 C02K C018 H018 112.6 . . ?
 C02K C018 C01N 122.3(7) . . ?
 N011 C019 C01C 105.9(7) . . ?
 N011 C019 C01D 112.7(6) . . ?
 N011 C019 C020 109.6(6) . . ?
 C01C C019 C01D 113.1(7) . . ?
 C020 C019 C01C 106.8(7) . . ?
 C020 C019 C01D 108.5(7) . . ?
 O00J C01A C01E 117.5(7) . . ?
 O00J C01A C01Z 116.2(6) . . ?
 O00J C01A C029 115.9(7) . . ?
 C01E C01A C01Z 61.1(5) . . ?
 C01E C01A C029 117.9(7) . . ?
 C029 C01A C01Z 117.1(7) . . ?
 F008 C01B F00D 106.6(8) . . ?
 F008 C01B F00G 107.3(7) . . ?
 F008 C01B C01T 113.6(7) . . ?
 F00D C01B C01T 110.3(7) . . ?
 F00G C01B F00D 105.7(8) . . ?
 F00G C01B C01T 112.9(8) . . ?
 F007 C01C F00I 106.9(8) . . ?
 F007 C01C F00K 106.6(8) . . ?
 F007 C01C C019 113.3(8) . . ?
 F00I C01C F00K 106.7(8) . . ?
 F00I C01C C019 112.1(8) . . ?
 F00K C01C C019 110.8(8) . . ?
 C01I C01D C019 117.2(7) . . ?
 C02E C01D C019 125.2(8) . . ?
 C02E C01D C01I 117.7(8) . . ?
 C01A C01E H01C 117.7 . . ?
 C01A C01E H01D 117.7 . . ?
 C01A C01E C01Z 60.2(5) . . ?
 H01C C01E H01D 114.9 . . ?
 C01Z C01E H01C 117.7 . . ?
 C01Z C01E H01D 117.7 . . ?
 F009 C01F F00A 107.1(7) . . ?
 F009 C01F F00C 107.2(7) . . ?
 F009 C01F C01G 113.3(7) . . ?
 F00A C01F C01G 110.3(7) . . ?
 F00C C01F F00A 105.8(7) . . ?
 F00C C01F C01G 112.8(7) . . ?
 N012 C01G C01F 106.1(6) . . ?
 N012 C01G C01H 111.7(6) . . ?
 N012 C01G C01Z 110.3(6) . . ?
 C01H C01G C01F 113.6(6) . . ?
 C01H C01G C01Z 111.5(6) . . ?
 C01Z C01G C01F 103.2(6) . . ?
 C02I C01H C01G 116.4(7) . . ?
 C02I C01H C02M 117.4(7) . . ?
 C02M C01H C01G 126.1(7) . . ?
 C01D C01I H01I 119.7 . . ?
 C02O C01I C01D 120.5(8) . . ?
 C02O C01I H01I 119.7 . . ?
 O00M C01J C01S 116.4(7) . . ?
 O00M C01J C026 115.2(7) . . ?
 O00M C01J C02N 117.1(8) . . ?
 C01S C01J C026 117.9(8) . . ?
 C02N C01J C01S 61.5(6) . . ?
 C02N C01J C026 118.3(8) . . ?
 C02W C01K S005 110.7(7) . . ?
 C040 C01K S005 107.2(7) . . ?
 C040 C01K C02W 111.9(9) . . ?
 C040 C01K C04G 112.8(9) . . ?
 C04G C01K S005 104.2(6) . . ?
 C04G C01K C02W 109.6(9) . . ?
 H01A C01L H01B 107.9 . . ?
 C02U C01L H01A 109.3 . . ?
 C02U C01L H01B 109.3 . . ?
 C02U C01L C03L 111.8(8) . . ?
 C03L C01L H01A 109.3 . . ?
 C03L C01L H01B 109.3 . . ?
 O00S C01M C018 116.4(6) . . ?
 O00S C01M C02K 117.4(7) . . ?
 O00S C01M C03M 116.7(7) . . ?
 C02K C01M C018 60.9(6) . . ?
 C03M C01M C018 116.5(7) . . ?
 C03M C01M C02K 117.3(7) . . ?
 N014 C01N C017 112.3(6) . . ?
 N014 C01N C018 109.4(6) . . ?
 N014 C01N C02C 106.7(7) . . ?
 C017 C01N C018 111.3(6) . . ?
 C017 C01N C02C 112.8(6) . . ?
 C018 C01N C02C 104.1(6) . . ?
 O00Z C01O C02A 116.9(8) . . ?
 O00Z C01O C03F 114.4(7) . . ?
 O00Z C01O C03N 118.1(9) . . ?
 C03F C01O C02A 117.1(8) . . ?
 C03N C01O C02A 61.6(6) . . ?
 C03N C01O C03F 118.8(9) . . ?
 C01Y C01P H01P 120.7 . . ?
 C02V C01P H01P 120.7 . . ?
 C02V C01P C01Y 118.6(8) . . ?
 O00H C01Q C024 114.7(8) . . ?
 O00H C01Q C034 116.9(7) . . ?
 O00H C01Q C04J 116.7(8) . . ?
 C024 C01Q C034 117.7(8) . . ?
 C04J C01Q C024 119.6(9) . . ?
 C04J C01Q C034 60.9(7) . . ?
 C02Q C01R H01R 119.7 . . ?
 C02Q C01R C046 120.7(10) . . ?
 C046 C01R H01R 119.7 . . ?
 C01J C01S H01S 112.7 . . ?
 C01J C01S C01T 126.1(8) . . ?
 C01J C01S C02N 59.0(6) . . ?
 C01T C01S H01S 112.7 . . ?
 C01T C01S C02N 123.5(9) . . ?
 C02N C01S H01S 112.7 . . ?
 N016 C01T C01B 106.4(7) . . ?
 N016 C01T C01S 110.7(7) . . ?
 N016 C01T C028 112.8(7) . . ?
 C01S C01T C01B 105.2(7) . . ?
 C01S C01T C028 109.0(7) . . ?
 C028 C01T C01B 112.5(7) . . ?
 C017 C01U H01U 119.3 . . ?
 C01V C01U C017 121.5(7) . . ?
 C01V C01U H01U 119.3 . . ?
 C01U C01V H01V 119.5 . . ?
 C01U C01V C023 121.1(8) . . ?
 C023 C01V H01V 119.5 . . ?
 C02G C01W H01W 120.3 . . ?
 C03G C01W H01W 120.3 . . ?
 C03G C01W C02G 119.3(9) . . ?
 C028 C01X H01X 119.3 . . ?
 C036 C01X H01X 119.3 . . ?
 C036 C01X C028 121.3(9) . . ?
 C01P C01Y H01Y 119.8 . . ?
 C02I C01Y C01P 120.4(9) . . ?
 C02I C01Y H01Y 119.8 . . ?
 C01A C01Z C01E 58.7(5) . . ?
 C01A C01Z C01G 126.6(7) . . ?
 C01A C01Z H01Z 112.9 . . ?
 C01E C01Z H01Z 112.9 . . ?
 C01G C01Z C01E 122.5(7) . . ?
 C01G C01Z H01Z 112.9 . . ?
 C019 C020 H020 112.3 . . ?
 C02U C020 C019 127.2(7) . . ?
 C02U C020 H020 112.3 . . ?
 C02U C020 C032 59.4(6) . . ?
 C032 C020 C019 123.3(7) . . ?
 C032 C020 H020 112.3 . . ?
 F00E C021 C02P 112.4(8) . . ?
 F00N C021 F00E 106.7(7) . . ?
 F00N C021 F00O 106.2(8) . . ?
 F00N C021 C02P 113.2(8) . . ?
 F00O C021 F00E 107.0(8) . . ?
 F00O C021 C02P 110.9(7) . . ?
 C02X C022 S001 108.1(6) . . ?
 C03X C022 S001 110.2(6) . . ?
 C03X C022 C02X 112.6(8) . . ?
 C03X C022 C048 110.7(8) . . ?
 C048 C022 S001 103.5(6) . . ?
 C048 C022 C02X 111.4(8) . . ?
 C01V C023 H023 120.8 . . ?
 C02B C023 C01V 118.3(8) . . ?
 C02B C023 H023 120.8 . . ?
 C01Q C024 H02Z 109.1 . . ?
 C01Q C024 H 109.1 . . ?
 H02Z C024 H 107.8 . . ?
 C03O C024 C01Q 112.6(8) . . ?
 C03O C024 H02Z 109.1 . . ?
 C03O C024 H 109.1 . . ?
 C03B C025 S004 111.5(7) . . ?
 C03B C025 C047 111.2(9) . . ?
 C03B C025 C04N 110.7(9) . . ?
 C047 C025 S004 107.3(7) . . ?
 C047 C025 C04N 111.7(10) . . ?
 C04N C025 S004 104.2(6) . . ?
 C01J C026 H02A 108.9 . . ?
 C01J C026 H02B 108.9 . . ?
 C01J C026 C04D 113.4(8) . . ?
 H02A C026 H02B 107.7 . . ?
 C04D C026 H02A 108.9 . . ?
 C04D C026 H02B 108.9 . . ?
 C017 C027 H027 119.5 . . ?
 C02B C027 C017 121.0(8) . . ?
 C02B C027 H027 119.5 . . ?
 C01X C028 C01T 116.8(7) . . ?
 C03A C028 C01T 125.9(9) . . ?
 C03A C028 C01X 117.3(9) . . ?
 C01A C029 H02N 108.6 . . ?
 C01A C029 H02P 108.6 . . ?
 C01A C029 C02F 114.7(7) . . ?
 H02N C029 H02P 107.6 . . ?
 C02F C029 H02N 108.6 . . ?
 C02F C029 H02P 108.6 . . ?
 C01O C02A H02H 113.2 . . ?
 C01O C02A C02P 125.7(8) . . ?
 C01O C02A C03N 58.9(6) . . ?
 C02P C02A H02H 113.2 . . ?
 C03N C02A H02H 113.2 . . ?
 C03N C02A C02P 122.0(9) . . ?
 C023 C02B H02K 119.6 . . ?
 C027 C02B C023 120.8(8) . . ?
 C027 C02B H02K 119.6 . . ?
 F00B C02C F00F 107.1(7) . . ?
 F00B C02C F00L 106.7(8) . . ?
 F00B C02C C01N 113.5(7) . . ?
 F00F C02C C01N 110.2(7) . . ?
 F00L C02C F00F 106.9(7) . . ?
 F00L C02C C01N 112.1(7) . . ?
 C03E C02D C02F 120.0(9) . . ?
 C03E C02D C03H 118.7(9) . . ?
 C03H C02D C02F 121.2(9) . . ?
 C01D C02E H02I 119.3 . . ?
 C02J C02E C01D 121.3(9) . . ?
 C02J C02E H02I 119.3 . . ?
 C029 C02F H02Q 109.2 . . ?
 C029 C02F H02R 109.2 . . ?
 C02D C02F C029 111.9(7) . . ?
 C02D C02F H02Q 109.2 . . ?
 C02D C02F H02R 109.2 . . ?
 H02Q C02F H02R 107.9 . . ?
 C01W C02G C033 115.6(8) . . ?
 C02R C02G C01W 118.7(9) . . ?
 C02R C02G C033 125.7(8) . . ?
 C042 C02H S003 109.4(7) . . ?
 C042 C02H C04S 110.2(10) . . ?
 C04F C02H S003 106.6(7) . . ?
 C04F C02H C042 113.9(9) . . ?
 C04F C02H C04S 112.0(9) . . ?
 C04S C02H S003 104.1(7) . . ?
 C01H C02I H02T 119.2 . . ?
 C01Y C02I C01H 121.5(8) . . ?
 C01Y C02I H02T 119.2 . . ?
 C02E C02J H02J 120.1 . . ?
 C031 C02J C02E 119.8(9) . . ?
 C031 C02J H02J 120.1 . . ?
 C018 C02K H02L 117.8 . . ?
 C018 C02K H02M 117.8 . . ?
 C01M C02K C018 59.8(5) . . ?
 C01M C02K H02L 117.8 . . ?
 C01M C02K H02M 117.8 . . ?
 H02L C02K H02M 114.9 . . ?
 C030 C02L S002 108.6(7) . . ?
 C030 C02L C03S 109.7(9) . . ?
 C030 C02L C03W 113.2(8) . . ?
 C03S C02L S002 103.6(6) . . ?
 C03W C02L S002 110.5(7) . . ?
 C03W C02L C03S 110.8(9) . . ?
 C01H C02M H02U 119.9 . . ?
 C02V C02M C01H 120.2(8) . . ?
 C02V C02M H02U 119.9 . . ?
 C01J C02N C01S 59.5(6) . . ?
 C01J C02N H02C 117.8 . . ?
 C01J C02N H02D 117.8 . . ?
 C01S C02N H02C 117.8 . . ?
 C01S C02N H02D 117.8 . . ?
 H02C C02N H02D 115.0 . . ?
 C01I C02O H02O 119.6 . . ?
 C031 C02O C01I 120.8(10) . . ?
 C031 C02O H02O 119.6 . . ?
 N015 C02P C021 106.9(7) . . ?
 N015 C02P C02A 110.8(7) . . ?
 N015 C02P C02Q 113.1(7) . . ?
 C021 C02P C02A 105.3(7) . . ?
 C021 C02P C02Q 113.5(7) . . ?
 C02A C02P C02Q 107.0(7) . . ?
 C01R C02Q C02P 116.9(7) . . ?
 C045 C02Q C01R 118.8(10) . . ?
 C045 C02Q C02P 124.3(10) . . ?
 C02G C02R H02 119.3 . . ?
 C039 C02R C02G 121.4(10) . . ?
 C039 C02R H02 119.3 . . ?
 C038 C02S H02S 119.6 . . ?
 C044 C02S H02S 119.6 . . ?
 C044 C02S C038 120.8(12) . . ?
 C049 C02T C037 122.8(13) . . ?
 C04V C02T C037 120.7(11) . . ?
 C04V C02T C049 116.5(13) . . ?
 O00Q C02U C01L 114.8(8) . . ?
 O00Q C02U C020 116.1(7) . . ?
 O00Q C02U C032 116.7(7) . . ?
 C01L C02U C020 118.7(7) . . ?
 C032 C02U C01L 119.3(8) . . ?
 C032 C02U C020 60.8(6) . . ?
 C01P C02V C02M 121.8(8) . . ?
 C01P C02V H02V 119.1 . . ?
 C02M C02V H02V 119.1 . . ?
 C01K C02W H02W 109.5 . . ?
 C01K C02W H02X 109.5 . . ?
 C01K C02W H02Y 109.5 . . ?
 H02W C02W H02X 109.5 . . ?
 H02W C02W H02Y 109.5 . . ?
 H02X C02W H02Y 109.5 . . ?
 C022 C02X H02E 109.5 . . ?
 C022 C02X H02F 109.5 . . ?
 C022 C02X H02G 109.5 . . ?
 H02E C02X H02F 109.5 . . ?
 H02E C02X H02G 109.5 . . ?
 H02F C02X H02G 109.5 . . ?
 C035 C02Y H14 119.7 . . ?
 C035 C02Y C03I 120.7(11) . . ?
 C03I C02Y H14 119.7 . . ?
 C039 C02Z H15 120.4 . . ?
 C03G C02Z H15 120.4 . . ?
 C03G C02Z C039 119.2(10) . . ?
 C02L C030 H03E 109.5 . . ?
 C02L C030 H03F 109.5 . . ?
 C02L C030 H03G 109.5 . . ?
 H03E C030 H03F 109.5 . . ?
 H03E C030 H03G 109.5 . . ?
 H03F C030 H03G 109.5 . . ?
 C02J C031 H031 120.1 . . ?
 C02O C031 C02J 119.8(9) . . ?
 C02O C031 H031 120.1 . . ?
 C020 C032 H03T 117.8 . . ?
 C020 C032 H03U 117.8 . . ?
 C02U C032 C020 59.8(5) . . ?
 C02U C032 H03T 117.8 . . ?
 C02U C032 H03U 117.8 . . ?
 H03T C032 H03U 114.9 . . ?
 N013 C033 C02G 113.6(7) . . ?
 N013 C033 C034 109.1(7) . . ?
 N013 C033 C043 106.2(7) . . ?
 C02G C033 C034 109.2(7) . . ?
 C02G C033 C043 113.8(8) . . ?
 C034 C033 C043 104.5(8) . . ?
 C01Q C034 C033 125.9(8) . . ?
 C01Q C034 H034 112.8 . . ?
 C01Q C034 C04J 58.6(7) . . ?
 C033 C034 H034 112.8 . . ?
 C04J C034 C033 123.6(8) . . ?
 C04J C034 H034 112.8 . . ?
 C02Y C035 C03O 121.4(10) . . ?
 C03P C035 C02Y 117.3(9) . . ?
 C03P C035 C03O 121.2(10) . . ?
 C01X C036 H036 119.2 . . ?
 C03Q C036 C01X 121.5(11) . . ?
 C03Q C036 H036 119.2 . . ?
 C02T C037 H03Y 109.2 . . ?
 C02T C037 HA 109.2 . . ?
 C02T C037 C03M 112.2(8) . . ?
 H03Y C037 HA 107.9 . . ?
 C03M C037 H03Y 109.2 . . ?
 C03M C037 HA 109.2 . . ?
 C02S C038 C03L 119.7(10) . . ?
 C03T C038 C02S 117.8(10) . . ?
 C03T C038 C03L 122.5(10) . . ?
 C02R C039 C02Z 120.6(10) . . ?
 C02R C039 H039 119.7 . . ?
 C02Z C039 H039 119.7 . . ?
 C028 C03A H03A 119.8 . . ?
 C028 C03A C04A 120.4(11) . . ?
 C04A C03A H03A 119.8 . . ?
 C025 C03B H03 109.5 . . ?
 C025 C03B HB 109.5 . . ?
 C025 C03B HC 109.5 . . ?
 H03 C03B HB 109.5 . . ?
 H03 C03B HC 109.5 . . ?
 HB C03B HC 109.5 . . ?
 C04M C03C C04D 123.2(9) . . ?
 C04M C03C C04Q 116.8(11) . . ?
 C04Q C03C C04D 119.6(10) . . ?
 C03R C03D S006 111.7(6) . . ?
 C03R C03D C04O 111.9(10) . . ?
 C03R C03D C04W 110.3(10) . . ?
 C04O C03D S006 106.9(8) . . ?
 C04O C03D C04W 111.7(10) . . ?
 C04W C03D S006 104.0(7) . . ?
 C02D C03E H7 119.3 . . ?
 C02D C03E C03J 121.4(11) . . ?
 C03J C03E H7 119.3 . . ?
 C01O C03F H03H 108.6 . . ?
 C01O C03F H03I 108.6 . . ?
 C01O C03F C04P 114.5(8) . . ?
 H03H C03F H03I 107.6 . . ?
 C04P C03F H03H 108.6 . . ?
 C04P C03F H03I 108.6 . . ?
 C01W C03G H16 119.6 . . ?
 C02Z C03G C01W 120.8(10) . . ?
 C02Z C03G H16 119.6 . . ?
 C02D C03H H8 120.0 . . ?
 C02D C03H C03U 119.9(11) . . ?
 C03U C03H H8 120.0 . . ?
 C02Y C03I H17 119.7 . . ?
 C03V C03I C02Y 120.6(12) . . ?
 C03V C03I H17 119.7 . . ?
 C03E C03J H9 120.4 . . ?
 C03Y C03J C03E 119.2(11) . . ?
 C03Y C03J H9 120.4 . . ?
 C04L C03K H03K 120.4 . . ?
 C04L C03K C04U 119.3(12) . . ?
 C04U C03K H03K 120.4 . . ?
 C01L C03L H03V 108.8 . . ?
 C01L C03L H03W 108.8 . . ?
 C038 C03L C01L 113.6(8) . . ?
 C038 C03L H03V 108.8 . . ?
 C038 C03L H03W 108.8 . . ?
 H03V C03L H03W 107.7 . . ?
 C01M C03M C037 113.9(7) . . ?
 C01M C03M H1 108.8 . . ?
 C01M C03M HD 108.8 . . ?
 C037 C03M H1 108.8 . . ?
 C037 C03M HD 108.8 . . ?
 H1 C03M HD 107.7 . . ?
 C01O C03N C02A 59.5(6) . . ?
 C01O C03N H03J 117.8 . . ?
 C01O C03N H03L 117.8 . . ?
 C02A C03N H03J 117.8 . . ?
 C02A C03N H03L 117.8 . . ?
 H03J C03N H03L 115.0 . . ?
 C024 C03O C035 113.7(9) . . ?
 C024 C03O H18 108.8 . . ?
 C024 C03O HE 108.8 . . ?
 C035 C03O H18 108.8 . . ?
 C035 C03O HE 108.8 . . ?
 H18 C03O HE 107.7 . . ?
 C035 C03P H19 119.1 . . ?
 C04B C03P C035 121.9(11) . . ?
 C04B C03P H19 119.1 . . ?
 C036 C03Q H03Q 121.1 . . ?
 C036 C03Q C04A 117.8(11) . . ?
 C04A C03Q H03Q 121.1 . . ?
 C03D C03R H20 109.5 . . ?
 C03D C03R HF 109.5 . . ?
 C03D C03R HG 109.5 . . ?
 H20 C03R HF 109.5 . . ?
 H20 C03R HG 109.5 . . ?
 HF C03R HG 109.5 . . ?
 C02L C03S H03M 109.5 . . ?
 C02L C03S H03N 109.5 . . ?
 C02L C03S H03O 109.5 . . ?
 H03M C03S H03N 109.5 . . ?
 H03M C03S H03O 109.5 . . ?
 H03N C03S H03O 109.5 . . ?
 C038 C03T H03X 119.6 . . ?
 C038 C03T C04H 120.8(10) . . ?
 C04H C03T H03X 119.6 . . ?
 C03H C03U H10 119.9 . . ?
 C03Y C03U C03H 120.1(11) . . ?
 C03Y C03U H10 119.9 . . ?
 C03I C03V H21 120.3 . . ?
 C03I C03V C04B 119.5(10) . . ?
 C04B C03V H21 120.3 . . ?
 C02L C03W H03P 109.5 . . ?
 C02L C03W H03R 109.5 . . ?
 C02L C03W H03S 109.5 . . ?
 H03P C03W H03R 109.5 . . ?
 H03P C03W H03S 109.5 . . ?
 H03R C03W H03S 109.5 . . ?
 C022 C03X H03B 109.5 . . ?
 C022 C03X H03C 109.5 . . ?
 C022 C03X H03D 109.5 . . ?
 H03B C03X H03C 109.5 . . ?
 H03B C03X H03D 109.5 . . ?
 H03C C03X H03D 109.5 . . ?
 C03J C03Y H11 119.7 . . ?
 C03U C03Y C03J 120.6(10) . . ?
 C03U C03Y H11 119.7 . . ?
 C04K C03Z H03Z 120.1 . . ?
 C04K C03Z C04Z 119.8(12) . . ?
 C04Z C03Z H03Z 120.1 . . ?
 C01K C040 H12 109.5 . . ?
 C01K C040 HH 109.5 . . ?
 C01K C040 HI 109.5 . . ?
 H12 C040 HH 109.5 . . ?
 H12 C040 HI 109.5 . . ?
 HH C040 HI 109.5 . . ?
 C04R C041 C04P 119.5(10) . . ?
 C04R C041 C04X 118.1(11) . . ?
 C04X C041 C04P 122.2(10) . . ?
 C02H C042 H04N 109.5 . . ?
 C02H C042 H04O 109.5 . . ?
 C02H C042 H04P 109.5 . . ?
 H04N C042 H04O 109.5 . . ?
 H04N C042 H04P 109.5 . . ?
 H04O C042 H04P 109.5 . . ?
 F00V C043 F00W 107.1(9) . . ?
 F00V C043 C033 110.6(9) . . ?
 F00W C043 C033 111.8(10) . . ?
 F010 C043 F00V 107.8(10) . . ?
 F010 C043 F00W 107.1(9) . . ?
 F010 C043 C033 112.1(9) . . ?
 C02S C044 H044 119.6 . . ?
 C04E C044 C02S 120.8(13) . . ?
 C04E C044 H044 119.6 . . ?
 C02Q C045 H045 119.7 . . ?
 C02Q C045 C04I 120.7(13) . . ?
 C04I C045 H045 119.7 . . ?
 C01R C046 H046 119.3 . . ?
 C04C C046 C01R 121.5(13) . . ?
 C04C C046 H046 119.3 . . ?
 C025 C047 H2 109.5 . . ?
 C025 C047 HJ 109.5 . . ?
 C025 C047 HK 109.5 . . ?
 H2 C047 HJ 109.5 . . ?
 H2 C047 HK 109.5 . . ?
 HJ C047 HK 109.5 . . ?
 C022 C048 H04A 109.5 . . ?
 C022 C048 H04B 109.5 . . ?
 C022 C048 H04C 109.5 . . ?
 H04A C048 H04B 109.5 . . ?
 H04A C048 H04C 109.5 . . ?
 H04B C048 H04C 109.5 . . ?
 C02T C049 H049 119.2 . . ?
 C04Y C049 C02T 121.6(18) . . ?
 C04Y C049 H049 119.2 . . ?
 C03A C04A H04D 119.2 . . ?
 C03Q C04A C03A 121.5(10) . . ?
 C03Q C04A H04D 119.2 . . ?
 C03P C04B C03V 120.0(12) . . ?
 C03P C04B H22 120.0 . . ?
 C03V C04B H22 120.0 . . ?
 C046 C04C H04G 120.5 . . ?
 C046 C04C C04I 119.0(12) . . ?
 C04I C04C H04G 120.5 . . ?
 C026 C04D H04E 109.6 . . ?
 C026 C04D H04F 109.6 . . ?
 C03C C04D C026 110.2(8) . . ?
 C03C C04D H04E 109.6 . . ?
 C03C C04D H04F 109.6 . . ?
 H04E C04D H04F 108.1 . . ?
 C044 C04E H04S 120.1 . . ?
 C04H C04E C044 119.8(12) . . ?
 C04H C04E H04S 120.1 . . ?
 C02H C04F H04T 109.5 . . ?
 C02H C04F H04V 109.5 . . ?
 C02H C04F H04W 109.5 . . ?
 H04T C04F H04V 109.5 . . ?
 H04T C04F H04W 109.5 . . ?
 H04V C04F H04W 109.5 . . ?
 C01K C04G H13 109.5 . . ?
 C01K C04G HL 109.5 . . ?
 C01K C04G HM 109.5 . . ?
 H13 C04G HL 109.5 . . ?
 H13 C04G HM 109.5 . . ?
 HL C04G HM 109.5 . . ?
 C03T C04H H04Y 120.0 . . ?
 C04E C04H C03T 119.9(11) . . ?
 C04E C04H H04Y 120.0 . . ?
 C045 C04I C04C 119.1(11) . . ?
 C045 C04I H04I 120.4 . . ?
 C04C C04I H04I 120.4 . . ?
 C01Q C04J C034 60.4(6) . . ?
 C01Q C04J H23 117.7 . . ?
 C01Q C04J HN 117.7 . . ?
 C034 C04J H23 117.7 . . ?
 C034 C04J HN 117.7 . . ?
 H23 C04J HN 114.8 . . ?
 C03Z C04K H04K 119.7 . . ?
 C03Z C04K C04X 120.7(12) . . ?
 C04X C04K H04K 119.7 . . ?
 C03K C04L H04L 120.0 . . ?
 C03K C04L C04Q 120.0(12) . . ?
 C04Q C04L H04L 120.0 . . ?
 C03C C04M H04M 119.6 . . ?
 C03C C04M C04U 120.9(10) . . ?
 C04U C04M H04M 119.6 . . ?
 C025 C04N H3 109.5 . . ?
 C025 C04N HO 109.5 . . ?
 C025 C04N HP 109.5 . . ?
 H3 C04N HO 109.5 . . ?
 H3 C04N HP 109.5 . . ?
 HO C04N HP 109.5 . . ?
 C03D C04O H24 109.5 . . ?
 C03D C04O HQ 109.5 . . ?
 C03D C04O HR 109.5 . . ?
 H24 C04O HQ 109.5 . . ?
 H24 C04O HR 109.5 . . ?
 HQ C04O HR 109.5 . . ?
 C03F C04P H04H 109.8 . . ?
 C03F C04P H04J 109.8 . . ?
 C041 C04P C03F 109.6(8) . . ?
 C041 C04P H04H 109.8 . . ?
 C041 C04P H04J 109.8 . . ?
 H04H C04P H04J 108.2 . . ?
 C03C C04Q H04Q 119.0 . . ?
 C04L C04Q C03C 122.0(12) . . ?
 C04L C04Q H04Q 119.0 . . ?
 C041 C04R H04R 119.8 . . ?
 C041 C04R C04Z 120.4(12) . . ?
 C04Z C04R H04R 119.8 . . ?
 C02H C04S H04 109.5 . . ?
 C02H C04S HS 109.5 . . ?
 C02H C04S HT 109.5 . . ?
 H04 C04S HS 109.5 . . ?
 H04 C04S HT 109.5 . . ?
 HS C04S HT 109.5 . . ?
 C04Y C04T H4 118.7 . . ?
 C050 C04T H4 118.7 . . ?
 C050 C04T C04Y 122.5(16) . . ?
 C03K C04U C04M 121.0(11) . . ?
 C03K C04U H04U 119.5 . . ?
 C04M C04U H04U 119.5 . . ?
 C02T C04V H5 118.5 . . ?
 C050 C04V C02T 123.0(17) . . ?
 C050 C04V H5 118.5 . . ?
 C03D C04W H25 109.5 . . ?
 C03D C04W HU 109.5 . . ?
 C03D C04W HV 109.5 . . ?
 H25 C04W HU 109.5 . . ?
 H25 C04W HV 109.5 . . ?
 HU C04W HV 109.5 . . ?
 C041 C04X C04K 121.0(12) . . ?
 C041 C04X H04X 119.5 . . ?
 C04K C04X H04X 119.5 . . ?
 C049 C04Y C04T 117.5(16) . . ?
 C049 C04Y H6 121.2 . . ?
 C04T C04Y H6 121.2 . . ?
 C03Z C04Z C04R 119.8(12) . . ?
 C03Z C04Z H04Z 120.1 . . ?
 C04R C04Z H04Z 120.1 . . ?
 C04T C050 C04V 118.8(19) . . ?
 C04T C050 H050 120.6 . . ?
 C04V C050 H050 120.6 . . ?

loop_
  _geom_hbond_atom_site_label_D
  _geom_hbond_atom_site_label_H
  _geom_hbond_atom_site_label_A
  _geom_hbond_distance_DH
  _geom_hbond_distance_HA
  _geom_hbond_distance_DA
  _geom_hbond_angle_DHA
  _geom_hbond_site_symmetry_A
  _geom_hbond_publ_flag
 O00H H00H O00U 0.84 1.89 2.708(8) 164.6 . yes
 O00J H00J O00X 0.84 1.87 2.702(8) 172.7 . yes
 O00M H00M O00T 0.84 1.90 2.728(8) 168.2 1_455 yes
 O00Q H00Q O00P 0.84 1.85 2.675(8) 168.3 . yes
 O00Z H00Z O00Y 0.84 1.91 2.741(9) 168.5 1_554 yes

loop_
  _geom_torsion_atom_site_label_1
  _geom_torsion_atom_site_label_2
  _geom_torsion_atom_site_label_3
  _geom_torsion_atom_site_label_4
  _geom_torsion
  _geom_torsion_site_symmetry_1
  _geom_torsion_site_symmetry_2
  _geom_torsion_site_symmetry_3
  _geom_torsion_site_symmetry_4
  _geom_torsion_publ_flag
 S001 N016 C01T C01B 80.8(7) . . . . ?
 S001 N016 C01T C01S -165.4(6) . . . . ?
 S001 N016 C01T C028 -43.1(8) . . . . ?
 S002 N015 C02P C021 80.6(7) . . . . ?
 S002 N015 C02P C02A -165.2(6) . . . . ?
 S002 N015 C02P C02Q -45.1(9) . . . . ?
 S003 N011 C019 C01C 81.5(7) . . . . ?
 S003 N011 C019 C01D -42.7(9) . . . . ?
 S003 N011 C019 C020 -163.6(6) . . . . ?
 S004 N014 C01N C017 -44.6(9) . . . . ?
 S004 N014 C01N C018 -168.6(5) . . . . ?
 S004 N014 C01N C02C 79.4(7) . . . . ?
 S005 N012 C01G C01F 80.2(7) . . . . ?
 S005 N012 C01G C01H -44.1(8) . . . . ?
 S005 N012 C01G C01Z -168.6(5) . . . . ?
 S006 N013 C033 C02G -43.2(9) . . . . ?
 S006 N013 C033 C034 -165.3(6) . . . . ?
 S006 N013 C033 C043 82.6(8) . . . . ?
 F008 C01B C01T N016 -65.0(10) . . . . ?
 F008 C01B C01T C01S 177.5(8) . . . . ?
 F008 C01B C01T C028 59.0(11) . . . . ?
 F009 C01F C01G N012 57.4(9) . . . . ?
 F009 C01F C01G C01H -179.5(7) . . . . ?
 F009 C01F C01G C01Z -58.6(9) . . . . ?
 F00A C01F C01G N012 177.3(6) . . . . ?
 F00A C01F C01G C01H -59.6(8) . . . . ?
 F00A C01F C01G C01Z 61.3(8) . . . . ?
 F00C C01F C01G N012 -64.6(8) . . . . ?
 F00C C01F C01G C01H 58.5(9) . . . . ?
 F00C C01F C01G C01Z 179.4(7) . . . . ?
 F00D C01B C01T N016 54.6(9) . . . . ?
 F00D C01B C01T C01S -62.9(10) . . . . ?
 F00D C01B C01T C028 178.6(7) . . . . ?
 F00E C021 C02P N015 -67.5(9) . . . . ?
 F00E C021 C02P C02A 174.5(8) . . . . ?
 F00E C021 C02P C02Q 57.9(11) . . . . ?
 F00G C01B C01T N016 172.6(7) . . . . ?
 F00G C01B C01T C01S 55.1(10) . . . . ?
 F00G C01B C01T C028 -63.4(10) . . . . ?
 O00H C01Q C024 C03O 59.7(11) . . . . ?
 O00H C01Q C034 C033 -4.0(13) . . . . ?
 O00H C01Q C034 C04J 107.1(9) . . . . ?
 O00H C01Q C04J C034 -107.5(9) . . . . ?
 O00J C01A C01E C01Z -106.3(7) . . . . ?
 O00J C01A C01Z C01E 108.5(8) . . . . ?
 O00J C01A C01Z C01G -0.8(11) . . . . ?
 O00J C01A C029 C02F 58.0(10) . . . . ?
 O00M C01J C01S C01T -3.0(14) . . . . ?
 O00M C01J C01S C02N 108.0(9) . . . . ?
 O00M C01J C026 C04D 61.2(10) . . . . ?
 O00M C01J C02N C01S -106.9(9) . . . . ?
 F00N C021 C02P N015 171.4(7) . . . . ?
 F00N C021 C02P C02A 53.5(10) . . . . ?
 F00N C021 C02P C02Q -63.2(10) . . . . ?
 F00O C021 C02P N015 52.2(10) . . . . ?
 F00O C021 C02P C02A -65.7(10) . . . . ?
 F00O C021 C02P C02Q 177.6(8) . . . . ?
 O00P S002 N015 C02P 99.5(6) . . . . ?
 O00P S002 C02L C030 -177.0(7) . . . . ?
 O00P S002 C02L C03S -60.5(7) . . . . ?
 O00P S002 C02L C03W 58.3(8) . . . . ?
 O00Q C02U C032 C020 -106.4(8) . . . . ?
 O00R S003 N011 C019 96.6(6) . . . . ?
 O00R S003 C02H C042 54.4(9) . . . . ?
 O00R S003 C02H C04F 178.1(7) . . . . ?
 O00R S003 C02H C04S -63.3(8) . . . . ?
 O00S C01M C02K C018 -106.5(8) . . . . ?
 O00S C01M C03M C037 57.6(10) . . . . ?
 O00T S005 N012 C01G 94.9(6) . . . . ?
 O00T S005 C01K C02W 55.4(8) . . . . ?
 O00T S005 C01K C040 177.8(7) . . . . ?
 O00T S005 C01K C04G -62.4(9) . . . . ?
 O00U S001 N016 C01T 102.3(6) . . . . ?
 O00U S001 C022 C02X -179.4(7) . . . . ?
 O00U S001 C022 C03X 57.1(7) . . . . ?
 O00U S001 C022 C048 -61.2(7) . . . . ?
 O00X S006 N013 C033 95.6(7) . . . . ?
 O00X S006 C03D C03R 52.7(9) . . . . ?
 O00X S006 C03D C04O 175.5(8) . . . . ?
 O00X S006 C03D C04W -66.3(9) . . . . ?
 O00Y S004 N014 C01N 95.4(7) . . . . ?
 O00Y S004 C025 C03B 56.3(8) . . . . ?
 O00Y S004 C025 C047 178.3(7) . . . . ?
 O00Y S004 C025 C04N -63.1(9) . . . . ?
 O00Z C01O C02A C02P -0.3(14) . . . . ?
 O00Z C01O C02A C03N 109.0(10) . . . . ?
 O00Z C01O C03F C04P 61.4(11) . . . . ?
 O00Z C01O C03N C02A -107.2(9) . . . . ?
 N011 S003 C02H C042 -59.7(8) . . . . ?
 N011 S003 C02H C04F 64.0(8) . . . . ?
 N011 S003 C02H C04S -177.4(8) . . . . ?
 N011 C019 C01C F007 -65.8(9) . . . . ?
 N011 C019 C01C F00I 55.3(9) . . . . ?
 N011 C019 C01C F00K 174.4(7) . . . . ?
 N011 C019 C01D C01I -57.9(9) . . . . ?
 N011 C019 C01D C02E 123.6(9) . . . . ?
 N011 C019 C020 C02U 34.2(11) . . . . ?
 N011 C019 C020 C032 -40.4(11) . . . . ?
 N012 S005 C01K C02W -59.2(8) . . . . ?
 N012 S005 C01K C040 63.2(7) . . . . ?
 N012 S005 C01K C04G -177.0(8) . . . . ?
 N012 C01G C01H C02I -62.6(9) . . . . ?
 N012 C01G C01H C02M 115.2(8) . . . . ?
 N012 C01G C01Z C01A 36.7(10) . . . . ?
 N012 C01G C01Z C01E -36.1(10) . . . . ?
 N013 S006 C03D C03R -60.7(9) . . . . ?
 N013 S006 C03D C04O 62.1(8) . . . . ?
 N013 S006 C03D C04W -179.7(8) . . . . ?
 N013 C033 C034 C01Q 34.5(12) . . . . ?
 N013 C033 C034 C04J -38.7(12) . . . . ?
 N013 C033 C043 F00V 173.4(9) . . . . ?
 N013 C033 C043 F00W -67.3(10) . . . . ?
 N013 C033 C043 F010 53.0(11) . . . . ?
 N014 S004 C025 C03B -58.3(8) . . . . ?
 N014 S004 C025 C047 63.7(8) . . . . ?
 N014 S004 C025 C04N -177.8(8) . . . . ?
 N014 C01N C02C F00B -63.3(8) . . . . ?
 N014 C01N C02C F00F 176.6(6) . . . . ?
 N014 C01N C02C F00L 57.7(9) . . . . ?
 N015 S002 C02L C030 68.9(7) . . . . ?
 N015 S002 C02L C03S -174.5(6) . . . . ?
 N015 S002 C02L C03W -55.8(7) . . . . ?
 N015 C02P C02Q C01R -46.7(11) . . . . ?
 N015 C02P C02Q C045 135.3(10) . . . . ?
 N016 S001 C022 C02X 66.8(7) . . . . ?
 N016 S001 C022 C03X -56.6(7) . . . . ?
 N016 S001 C022 C048 -175.0(6) . . . . ?
 N016 C01T C028 C01X -50.6(10) . . . . ?
 N016 C01T C028 C03A 131.1(10) . . . . ?
 C017 C01N C02C F00B 60.4(9) . . . . ?
 C017 C01N C02C F00F -59.7(9) . . . . ?
 C017 C01N C02C F00L -178.6(7) . . . . ?
 C017 C01U C01V C023 -2.0(13) . . . . ?
 C017 C027 C02B C023 0.4(14) . . . . ?
 C018 C01M C03M C037 -86.2(10) . . . . ?
 C018 C01N C02C F00B -178.9(7) . . . . ?
 C018 C01N C02C F00F 61.0(8) . . . . ?
 C018 C01N C02C F00L -57.9(9) . . . . ?
 C019 C01D C01I C02O -178.1(8) . . . . ?
 C019 C01D C02E C02J 177.4(8) . . . . ?
 C019 C020 C02U O00Q -3.1(12) . . . . ?
 C019 C020 C02U C01L 139.9(9) . . . . ?
 C019 C020 C02U C032 -110.6(10) . . . . ?
 C019 C020 C032 C02U 116.9(9) . . . . ?
 C01A C01E C01Z C01G 116.2(8) . . . . ?
 C01A C029 C02F C02D 168.4(8) . . . . ?
 C01B C01T C028 C01X -171.0(8) . . . . ?
 C01B C01T C028 C03A 10.7(13) . . . . ?
 C01C C019 C01D C01I -178.0(8) . . . . ?
 C01C C019 C01D C02E 3.5(12) . . . . ?
 C01C C019 C020 C02U 148.5(8) . . . . ?
 C01C C019 C020 C032 73.9(10) . . . . ?
 C01D C019 C01C F007 58.2(10) . . . . ?
 C01D C019 C01C F00I 179.3(7) . . . . ?
 C01D C019 C01C F00K -61.6(10) . . . . ?
 C01D C019 C020 C02U -89.2(10) . . . . ?
 C01D C019 C020 C032 -163.8(8) . . . . ?
 C01D C01I C02O C031 -0.8(14) . . . . ?
 C01D C02E C02J C031 2.0(15) . . . . ?
 C01E C01A C01Z C01G -109.3(9) . . . . ?
 C01E C01A C029 C02F -155.0(8) . . . . ?
 C01F C01G C01H C02I 177.3(7) . . . . ?
 C01F C01G C01H C02M -4.8(11) . . . . ?
 C01F C01G C01Z C01A 149.8(8) . . . . ?
 C01F C01G C01Z C01E 76.9(9) . . . . ?
 C01G C01H C02I C01Y 175.4(7) . . . . ?
 C01G C01H C02M C02V -176.5(8) . . . . ?
 C01H C01G C01Z C01A -87.9(9) . . . . ?
 C01H C01G C01Z C01E -160.8(7) . . . . ?
 C01H C02M C02V C01P 0.3(13) . . . . ?
 C01I C01D C02E C02J -1.1(13) . . . . ?
 C01I C02O C031 C02J 1.7(15) . . . . ?
 C01J C01S C01T N016 36.2(12) . . . . ?
 C01J C01S C01T C01B 150.8(9) . . . . ?
 C01J C01S C01T C028 -88.4(11) . . . . ?
 C01J C026 C04D C03C -176.8(8) . . . . ?
 C01K S005 N012 C01G -154.9(6) . . . . ?
 C01L C02U C032 C020 108.4(9) . . . . ?
 C01M C018 C01N N014 36.1(11) . . . . ?
 C01M C018 C01N C017 -88.4(9) . . . . ?
 C01M C018 C01N C02C 149.9(8) . . . . ?
 C01N C017 C01U C01V 176.7(7) . . . . ?
 C01N C017 C027 C02B -175.5(8) . . . . ?
 C01N C018 C01M O00S -1.1(12) . . . . ?
 C01N C018 C01M C02K -109.3(9) . . . . ?
 C01N C018 C01M C03M 142.8(8) . . . . ?
 C01N C018 C02K C01M 117.1(8) . . . . ?
 C01O C02A C02P N015 33.5(12) . . . . ?
 C01O C02A C02P C021 148.8(9) . . . . ?
 C01O C02A C02P C02Q -90.2(11) . . . . ?
 C01O C03F C04P C041 -174.1(8) . . . . ?
 C01P C01Y C02I C01H 2.3(13) . . . . ?
 C01Q C024 C03O C035 -179.2(9) . . . . ?
 C01R C02Q C045 C04I 1.4(17) . . . . ?
 C01R C046 C04C C04I 4(2) . . . . ?
 C01S C01J C026 C04D -82.4(10) . . . . ?
 C01S C01T C028 C01X 72.8(10) . . . . ?
 C01S C01T C028 C03A -105.5(10) . . . . ?
 C01T C01S C02N C01J 115.2(9) . . . . ?
 C01T C028 C03A C04A -179.9(11) . . . . ?
 C01U C017 C01N N014 -64.0(9) . . . . ?
 C01U C017 C01N C018 58.9(9) . . . . ?
 C01U C017 C01N C02C 175.4(7) . . . . ?
 C01U C017 C027 C02B -0.1(13) . . . . ?
 C01U C01V C023 C02B 2.2(13) . . . . ?
 C01V C023 C02B C027 -1.5(13) . . . . ?
 C01W C02G C02R C039 0.3(13) . . . . ?
 C01W C02G C033 N013 -58.7(9) . . . . ?
 C01W C02G C033 C034 63.3(10) . . . . ?
 C01W C02G C033 C043 179.6(8) . . . . ?
 C01X C028 C03A C04A 1.8(16) . . . . ?
 C01X C036 C03Q C04A 2.4(18) . . . . ?
 C01Y C01P C02V C02M -0.7(13) . . . . ?
 C01Z C01A C029 C02F -85.1(9) . . . . ?
 C01Z C01G C01H C02I 61.2(9) . . . . ?
 C01Z C01G C01H C02M -120.9(8) . . . . ?
 C020 C019 C01C F007 177.5(7) . . . . ?
 C020 C019 C01C F00I -61.4(10) . . . . ?
 C020 C019 C01C F00K 57.7(9) . . . . ?
 C020 C019 C01D C01I 63.7(9) . . . . ?
 C020 C019 C01D C02E -114.8(9) . . . . ?
 C021 C02P C02Q C01R -168.8(8) . . . . ?
 C021 C02P C02Q C045 13.3(13) . . . . ?
 C022 S001 N016 C01T -149.5(6) . . . . ?
 C024 C01Q C034 C033 138.6(9) . . . . ?
 C024 C01Q C034 C04J -110.3(10) . . . . ?
 C024 C01Q C04J C034 107.1(9) . . . . ?
 C025 S004 N014 C01N -154.6(6) . . . . ?
 C026 C01J C01S C01T 140.1(9) . . . . ?
 C026 C01J C01S C02N -108.8(9) . . . . ?
 C026 C01J C02N C01S 108.2(9) . . . . ?
 C027 C017 C01N N014 111.4(9) . . . . ?
 C027 C017 C01N C018 -125.6(8) . . . . ?
 C027 C017 C01N C02C -9.1(11) . . . . ?
 C027 C017 C01U C01V 0.8(12) . . . . ?
 C028 C01X C036 C03Q 0.6(16) . . . . ?
 C028 C03A C04A C03Q 1(2) . . . . ?
 C029 C01A C01E C01Z 107.2(8) . . . . ?
 C029 C01A C01Z C01E -108.6(8) . . . . ?
 C029 C01A C01Z C01G 142.1(8) . . . . ?
 C02A C01O C03F C04P -80.8(11) . . . . ?
 C02A C02P C02Q C01R 75.6(10) . . . . ?
 C02A C02P C02Q C045 -102.4(11) . . . . ?
 C02D C03E C03J C03Y 0.1(18) . . . . ?
 C02D C03H C03U C03Y -0.7(16) . . . . ?
 C02E C01D C01I C02O 0.5(13) . . . . ?
 C02E C02J C031 C02O -2.2(15) . . . . ?
 C02F C02D C03E C03J 179.2(10) . . . . ?
 C02F C02D C03H C03U -178.9(9) . . . . ?
 C02G C01W C03G C02Z 0.6(13) . . . . ?
 C02G C02R C039 C02Z -1.4(14) . . . . ?
 C02G C033 C034 C01Q -90.2(10) . . . . ?
 C02G C033 C034 C04J -163.3(9) . . . . ?
 C02G C033 C043 F00V -60.9(12) . . . . ?
 C02G C033 C043 F00W 58.4(11) . . . . ?
 C02G C033 C043 F010 178.7(9) . . . . ?
 C02H S003 N011 C019 -153.9(6) . . . . ?
 C02I C01H C02M C02V 1.3(12) . . . . ?
 C02K C018 C01M O00S 108.1(8) . . . . ?
 C02K C018 C01M C03M -108.0(8) . . . . ?
 C02K C018 C01N N014 -37.7(10) . . . . ?
 C02K C018 C01N C017 -162.2(7) . . . . ?
 C02K C018 C01N C02C 76.1(9) . . . . ?
 C02K C01M C03M C037 -155.4(8) . . . . ?
 C02L S002 N015 C02P -152.0(6) . . . . ?
 C02M C01H C02I C01Y -2.6(12) . . . . ?
 C02N C01J C01S C01T -111.0(11) . . . . ?
 C02N C01J C026 C04D -153.2(8) . . . . ?
 C02N C01S C01T N016 -37.4(11) . . . . ?
 C02N C01S C01T C01B 77.2(10) . . . . ?
 C02N C01S C01T C028 -162.0(8) . . . . ?
 C02P C02A C03N C01O 115.2(9) . . . . ?
 C02P C02Q C045 C04I 179.3(11) . . . . ?
 C02Q C01R C046 C04C 1.2(18) . . . . ?
 C02Q C045 C04I C04C 3(2) . . . . ?
 C02R C02G C033 N013 123.6(9) . . . . ?
 C02R C02G C033 C034 -114.4(9) . . . . ?
 C02R C02G C033 C043 1.9(12) . . . . ?
 C02S C038 C03L C01L 85.5(15) . . . . ?
 C02S C038 C03T C04H 0.4(19) . . . . ?
 C02S C044 C04E C04H -2(2) . . . . ?
 C02T C037 C03M C01M 169.7(9) . . . . ?
 C02T C049 C04Y C04T -1(2) . . . . ?
 C02T C04V C050 C04T 0(2) . . . . ?
 C02U C01L C03L C038 -169.1(9) . . . . ?
 C02V C01P C01Y C02I -0.6(13) . . . . ?
 C02Y C035 C03O C024 96.3(14) . . . . ?
 C02Y C035 C03P C04B 3.7(18) . . . . ?
 C02Y C03I C03V C04B 0(2) . . . . ?
 C032 C020 C02U O00Q 107.5(8) . . . . ?
 C032 C020 C02U C01L -109.5(9) . . . . ?
 C033 C02G C02R C039 177.9(8) . . . . ?
 C033 C034 C04J C01Q 114.9(10) . . . . ?
 C034 C01Q C024 C03O -83.7(11) . . . . ?
 C034 C033 C043 F00V 58.1(11) . . . . ?
 C034 C033 C043 F00W 177.4(8) . . . . ?
 C034 C033 C043 F010 -62.3(11) . . . . ?
 C035 C02Y C03I C03V 2(2) . . . . ?
 C035 C03P C04B C03V -2(2) . . . . ?
 C036 C01X C028 C01T 178.8(9) . . . . ?
 C036 C01X C028 C03A -2.7(14) . . . . ?
 C036 C03Q C04A C03A -3(2) . . . . ?
 C037 C02T C049 C04Y -178.4(12) . . . . ?
 C037 C02T C04V C050 179.3(12) . . . . ?
 C038 C02S C044 C04E 2(2) . . . . ?
 C038 C03T C04H C04E -1(2) . . . . ?
 C039 C02Z C03G C01W -1.7(13) . . . . ?
 C03C C04M C04U C03K -1(2) . . . . ?
 C03D S006 N013 C033 -155.3(7) . . . . ?
 C03E C02D C02F C029 -107.1(10) . . . . ?
 C03E C02D C03H C03U -0.7(14) . . . . ?
 C03E C03J C03Y C03U -1.5(18) . . . . ?
 C03F C01O C02A C02P 141.0(9) . . . . ?
 C03F C01O C02A C03N -109.8(10) . . . . ?
 C03F C01O C03N C02A 107.0(10) . . . . ?
 C03G C01W C02G C02R 0.1(12) . . . . ?
 C03G C01W C02G C033 -177.8(8) . . . . ?
 C03G C02Z C039 C02R 2.1(14) . . . . ?
 C03H C02D C02F C029 71.0(11) . . . . ?
 C03H C02D C03E C03J 1.0(16) . . . . ?
 C03H C03U C03Y C03J 1.8(17) . . . . ?
 C03I C02Y C035 C03O 177.9(12) . . . . ?
 C03I C02Y C035 C03P -3.6(18) . . . . ?
 C03I C03V C04B C03P 0(2) . . . . ?
 C03K C04L C04Q C03C -1(3) . . . . ?
 C03L C01L C02U O00Q 65.6(10) . . . . ?
 C03L C01L C02U C020 -77.8(11) . . . . ?
 C03L C01L C02U C032 -148.5(9) . . . . ?
 C03L C038 C03T C04H -179.0(12) . . . . ?
 C03M C01M C02K C018 106.7(8) . . . . ?
 C03N C01O C02A C02P -109.2(11) . . . . ?
 C03N C01O C03F C04P -151.6(9) . . . . ?
 C03N C02A C02P N015 -39.0(11) . . . . ?
 C03N C02A C02P C021 76.3(10) . . . . ?
 C03N C02A C02P C02Q -162.7(8) . . . . ?
 C03O C035 C03P C04B -177.7(12) . . . . ?
 C03P C035 C03O C024 -82.2(13) . . . . ?
 C03T C038 C03L C01L -95.1(13) . . . . ?
 C03Z C04K C04X C041 3(3) . . . . ?
 C041 C04R C04Z C03Z -3(3) . . . . ?
 C043 C033 C034 C01Q 147.7(9) . . . . ?
 C043 C033 C034 C04J 74.6(11) . . . . ?
 C044 C02S C038 C03L 178.6(13) . . . . ?
 C044 C02S C038 C03T -1(2) . . . . ?
 C044 C04E C04H C03T 1(2) . . . . ?
 C046 C01R C02Q C02P 178.2(9) . . . . ?
 C046 C01R C02Q C045 -3.7(15) . . . . ?
 C046 C04C C04I C045 -6(2) . . . . ?
 C049 C02T C037 C03M 64.4(13) . . . . ?
 C049 C02T C04V C050 2.0(19) . . . . ?
 C04D C03C C04M C04U 176.0(13) . . . . ?
 C04D C03C C04Q C04L -175.4(14) . . . . ?
 C04J C01Q C024 C03O -154.2(9) . . . . ?
 C04J C01Q C034 C033 -111.0(10) . . . . ?
 C04K C03Z C04Z C04R 6(3) . . . . ?
 C04L C03K C04U C04M -2(2) . . . . ?
 C04M C03C C04D C026 -96.1(13) . . . . ?
 C04M C03C C04Q C04L -2(2) . . . . ?
 C04P C041 C04R C04Z -174.5(15) . . . . ?
 C04P C041 C04X C04K 174.4(14) . . . . ?
 C04Q C03C C04D C026 76.8(14) . . . . ?
 C04Q C03C C04M C04U 3(2) . . . . ?
 C04R C041 C04P C03F 79.3(15) . . . . ?
 C04R C041 C04X C04K -1(2) . . . . ?
 C04U C03K C04L C04Q 3(2) . . . . ?
 C04V C02T C037 C03M -112.7(12) . . . . ?
 C04V C02T C049 C04Y -1.2(19) . . . . ?
 C04X C041 C04P C03F -95.9(14) . . . . ?
 C04X C041 C04R C04Z 1(3) . . . . ?
 C04Y C04T C050 C04V -3(3) . . . . ?
 C04Z C03Z C04K C04X -5(2) . . . . ?
 C050 C04T C04Y C049 4(3) . . . . ?

loop_
  _diffrn_refln_index_h
  _diffrn_refln_index_k
  _diffrn_refln_index_l
  _diffrn_refln_intensity_net
  _diffrn_refln_intensity_u
  _diffrn_refln_scale_group_code
 0 -41 -4 69.2253 29.4577 25
 0 -41 -5 19.1508 28.258 25
 0 -40 -3 419.544 42.2474 25
 0 -40 -4 280.801 40.9682 25
 0 -40 -5 67.4079 36.621 25
 0 -40 -6 14.1334 31.7142 25
 0 -39 -2 111.066 43.089 25
 0 -39 -3 285.437 47.193 25
 0 -39 -4 87.165 43.9575 25
 0 -39 -5 358.914 45.9512 25
 0 -39 -6 289.31 41.5369 25
 0 -39 -7 47.8183 32.5498 25
 0 -38 -2 594.154 55.0627 25
 0 -38 -3 213.454 52.1612 25
 0 -38 -4 29.1104 50.0037 25
 0 -38 -5 6.7481 47.2569 25
 0 -38 -6 142.761 46.3792 25
 0 -38 -7 181.054 40.5439 25
 0 -38 -8 153.835 33.0238 25
 0 -37 -2 921.031 65.1505 25
 0 -37 -3 253.706 56.324 25
 0 -37 -4 1615.88 73.7775 25
 0 -37 -5 333.665 57.8331 25
 0 -37 -6 74.5619 51.2308 25
 0 -37 -7 339.982 48.7481 25
 0 -37 -8 91.8357 38.647 25
 0 -37 -9 80.6728 27.3347 25
 0 -36 -1 303.428 59.1899 25
 0 -36 -2 498.14 63.3945 25
 0 -36 -3 8.442 58.8278 25
 0 -36 -4 757.646 69.8365 25
 0 -36 -5 38.6583 57.0319 25
 0 -36 -6 610.94 64.1507 25
 0 -36 -7 189.124 52.4122 25
 0 -36 -8 65.3309 43.4644 25
 0 -36 -9 -1.20665 33.4422 25
 0 -35 -1 72.8799 58.3053 25
 0 -35 -2 765.04 72.0024 25
 0 -35 -3 661.798 69.1276 25
 0 -35 -4 35.0406 64.0066 25
 0 -35 -5 100.425 62.1863 25
 0 -35 -6 108.514 62.9044 25
 0 -35 -7 246.899 58.2898 25
 0 -35 -8 250.419 52.1674 25
 0 -35 -9 286.609 42.5017 25
 0 -34 -1 3990.4 106.242 25
 0 -34 -2 364.72 68.5227 25
 0 -34 -3 292.978 66.5025 25
 0 -34 -4 1482.3 85.5161 25
 0 -34 -5 794.528 78.1702 25
 0 -34 -6 234.625 66.2433 25
 0 -34 -7 328.871 66.0175 25
 0 -34 -8 160.518 55.2686 25
 0 -34 -9 186.374 47.4184 25
 0 -33 -1 1621.04 83.5046 25
 0 -33 -2 3698.18 108.718 25
 0 -33 -3 199.786 70.6494 25
 0 -33 -4 414.562 75.8935 25
 0 -33 -5 169.136 70.0743 25
 0 -33 -6 394.663 73.6119 25
 0 -33 -7 143.286 67.5031 25
 0 -33 -8 605.346 66.8978 25
 0 -32 -1 532.877 67.7412 25
 0 -32 -2 1673.51 90.2346 25
 0 -32 -3 644.568 76.2884 25
 0 -32 -4 802.281 79.0816 25
 0 -32 -5 427.44 72.6073 25
 0 -32 -6 146.229 73.093 25
 0 -32 -7 647.662 79.0445 25
 0 -32 -8 348.054 67.2908 25
 0 -32 -10 456.772 49.4257 25
 0 -32 -11 30.5573 30.0996 25
 0 -31 -1 313.506 67.7288 25
 0 -31 -2 944.549 76.5486 25
 0 -31 -3 1192.17 87.6101 25
 0 -31 -4 123.974 69.5269 25
 0 -31 -4 81.2242 87.5785 28
 0 -31 -5 98.2748 73.342 25
 0 -31 -6 8.68996 71.5141 25
 0 -31 -7 1748.31 93.8911 25
 0 -31 -8 372.072 73.6238 25
 0 -31 -10 81.4066 48.9848 25
 0 -31 -11 247.874 21.0689 11
 0 -31 -11 16.6089 35.4527 25
 0 -30 -1 1632.51 89.3059 25
 0 -30 -2 2152.54 97.5489 25
 0 -30 -3 2385.03 103.144 25
 0 -30 -3 1294.64 107.357 28
 0 -30 -4 1231.62 89.3108 25
 0 -30 -4 739.718 105.792 28
 0 -30 -5 1072.7 91.694 25
 0 -30 -6 6710.33 143.532 25
 0 -30 -7 649.135 83.2114 25
 0 -30 -8 1747.2 89.2883 25
 0 -30 -10 16.3353 52.892 25
 0 -30 -11 529.205 26.861 11
 0 -30 -11 126.043 41.994 25
 0 -29 0 8.35447 61.5557 29
 0 -29 -1 3023.31 61.249 18
 0 -29 -1 3588.28 104.934 25
 0 -29 -2 703.651 77.7098 25
 0 -29 -2 877.056 40.2508 18
 0 -29 -3 1758.48 116.736 28
 0 -29 -3 3245.78 111.414 25
 0 -29 -4 6198.22 168.42 28
 0 -29 -4 9708.84 165.999 25
 0 -29 -5 2148.19 122.986 28
 0 -29 -5 3853.57 116.535 25
 0 -29 -6 2595.45 110.686 25
 0 -29 -7 274.764 78.3562 25
 0 -29 -9 270.359 57.8275 26
 0 -29 -10 152.43 57.77 25
 0 -29 -11 1287.29 35.9722 11
 0 -29 -11 400.704 49.578 25
 0 -29 -12 134.03 31.0957 25
 0 -28 0 1780.26 89.6325 29
 0 -28 0 2239.43 49.8727 18
 0 -28 1 9568.98 95.5253 18
 0 -28 -1 9350.85 150.931 25
 0 -28 2 1384.81 81.4761 29
 0 -28 -2 1516.3 84.9573 29
 0 -28 -2 2943.13 60.8645 18
 0 -28 -2 3578.88 106.848 25
 0 -28 3 700.255 65.791 29
 0 -28 -3 1134.73 103.894 28
 0 -28 -3 627.752 66.5573 29
 0 -28 -3 1688.69 49.6521 18
 0 -28 -3 1719.76 91.6602 25
 0 -28 -4 1046.85 112.371 28
 0 -28 -4 1870.89 93.8227 25
 0 -28 -5 3982.47 151.193 28
 0 -28 -5 6670.12 143.25 25
 0 -28 -6 3618.08 119.093 25
 0 -28 -7 1337.11 94.7855 25
 0 -28 -9 375.224 63.1117 26
 0 -28 -10 405.937 64.0162 25
 0 -28 -11 390.724 53.1747 25
 0 -28 -12 106.901 36.2947 25
 0 -28 -12 969.726 28.6284 11
 0 -27 0 -3.60372 22.1081 18
 0 -27 0 -26.5272 64.1131 29
 0 -27 1 10125.2 98.4108 18
 0 -27 -1 10196.6 100.573 18
 0 -27 2 1482.7 80.4378 29
 0 -27 -2 1413.36 81.8879 29
 0 -27 -2 4232.19 69.5599 18
 0 -27 -2 3918.59 109.983 25
 0 -27 3 1683.28 74.741 29
 0 -27 -3 2786.25 121.216 28
 0 -27 -3 1543.12 78.2819 29
 0 -27 -3 2961.6 61.5474 18
 0 -27 -3 3841.66 106.565 25
 0 -27 -4 3545.7 131.115 28
 0 -27 4 2154.45 89.3156 29
 0 -27 -4 1987.53 100.019 29
 0 -27 -4 5414.05 82.833 18
 0 -27 -4 5205.52 128.196 25
 0 -27 -5 1063.42 108.749 28
 0 -27 -5 1598.15 97.3796 25
 0 -27 -6 2201.72 104.809 25
 0 -27 -7 734.247 88.4006 25
 0 -27 -9 1849.91 89.6506 26
 0 -27 -9 2397.21 95.0757 25
 0 -27 -10 163.799 62.8443 25
 0 -27 -11 366.641 55.2122 25
 0 -27 -12 227.84 23.1921 11
 0 -27 -12 51.5528 36.8168 25
 0 -26 0 116.396 65.5225 29
 0 -26 0 848.966 34.5523 18
 0 -26 -1 13099.1 112.269 18
 0 -26 1 13262.3 109.894 18
 0 -26 -2 4696.54 116.681 29
 0 -26 2 5066.65 108.632 29
 0 -26 -2 11976.5 109.268 18
 0 -26 2 10328 92.5724 18
 0 -26 3 1737.38 80.885 29
 0 -26 -3 1692.34 87.7877 29
 0 -26 -3 3672.75 65.4896 18
 0 -26 -3 3750.93 109.654 25
 0 -26 -4 255.686 73.4707 25
 0 -26 -4 184.031 29.962 18
 0 -26 4 150.781 64.2013 29
 0 -26 -4 183.679 93.6273 28
 0 -26 -4 145.758 69.5513 29
 0 -26 -5 7233.71 143.524 25
 0 -26 -5 8452.85 108.93 18
 0 -26 5 3068.65 104.73 29
 0 -26 -5 4769.7 153.699 28
 0 -26 -6 11180 175.9 25
 0 -26 -7 3359.02 111.176 25
 0 -26 -9 212.079 64.6698 26
 0 -26 -9 261.794 75.478 25
 0 -26 -10 219.191 65.6755 25
 0 -26 -11 224.698 55.9143 25
 0 -26 -12 1093.71 34.0332 11
 0 -26 -12 176.499 41.8092 25
 0 -25 0 11.613 22.4721 18
 0 -25 0 29.1969 62.057 29
 0 -25 1 24169.4 149.465 18
 0 -25 -1 23619 149.072 18
 0 -25 2 2947.36 86.7291 29
 0 -25 -2 2887.95 95.1808 29
 0 -25 -2 6160.31 78.5023 18
 0 -25 2 5897.99 67.9715 18
 0 -25 3 3041.54 91.9105 29
 0 -25 -3 3049.72 100.888 29
 0 -25 3 6013.2 71.2381 18
 0 -25 -3 6737.27 83.9537 18
 0 -25 -4 2035.32 93.0426 25
 0 -25 -4 1487.34 105.673 28
 0 -25 4 901.73 73.4231 29
 0 -25 -4 957.932 81.7534 29
 0 -25 -4 2114.2 53.7932 18
 0 -25 -5 8403.38 146.974 25
 0 -25 -5 8730.4 109.309 18
 0 -25 -6 1514.24 89.9002 25
 0 -25 -9 2335.11 101.373 25
 0 -25 -10 953.782 75.6312 25
 0 -25 -11 938.71 66.7727 25
 0 -25 -12 91.2382 23.9175 11
 0 -25 -12 10.7258 42.1382 25
 0 -24 0 1784.8 77.9282 29
 0 -24 0 3173.13 53.4317 18
 0 -24 1 18726.2 126.594 18
 0 -24 -1 17938.5 124.989 18
 0 -24 2 3344.83 96.6702 29
 0 -24 -2 3117.06 94.0797 29
 0 -24 -2 6009.53 74.5811 18
 0 -24 2 5551.49 65.9356 18
 0 -24 3 1585.09 77.2059 29
 0 -24 -3 1393.93 83.5166 29
 0 -24 3 2715.46 49.0197 18
 0 -24 -3 3113.22 58.3895 18
 0 -24 4 1766.79 73.955 29
 0 -24 -4 1664.45 83.9876 29
 0 -24 -4 3887.07 68.8606 18
 0 -24 4 3865.81 58.8801 18
 0 -24 -5 3386.93 130.031 28
 0 -24 -5 4553.74 119.737 25
 0 -24 -6 3913.13 116.666 25
 0 -24 -6 4414.13 79.3523 18
 0 -24 -8 222.759 79.452 25
 0 -24 -9 1182.01 88.966 25
 0 -24 -10 398.707 70.0399 25
 0 -24 -11 138.53 57.8938 25
 0 -24 -12 1418.23 39.387 11
 0 -24 -12 317.905 49.0947 25
 0 -24 -13 563.049 26.2521 11
 0 -23 0 8.36792 18.7519 18
 0 -23 0 -27.3468 54.7098 29
 0 -23 -1 1849.98 40.6216 18
 0 -23 1 1733.25 38.6319 18
 0 -23 2 713.466 64.7666 29
 0 -23 -2 493.19 63.9738 29
 0 -23 -2 2132.67 45.9268 18
 0 -23 2 2255.05 42.9365 18
 0 -23 3 5577.69 106.8 29
 0 -23 -3 5037.8 104.128 29
 0 -23 3 11299.7 95.7826 18
 0 -23 -3 11936.1 105.867 18
 0 -23 4 2072.62 42.8489 18
 0 -23 -4 2261.49 52.5988 18
 0 -23 -5 763.948 72.035 25
 0 -23 -5 918.398 40.0802 18
 0 -23 -6 3405.63 109.305 25
 0 -23 -6 3790.61 73.6384 18
 0 -23 -8 6521.13 137.314 25
 0 -23 -9 1486.72 91.225 25
 0 -23 -10 289.104 69.8778 25
 0 -23 -11 50.707 59.3835 25
 0 -23 -12 549.146 31.8662 11
 0 -23 -12 265.308 49.5684 25
 0 -23 -13 4817.49 57.2197 11
 0 -22 0 7914.05 114.873 29
 0 -22 0 12319.9 95.9486 18
 0 -22 -1 3503.84 52.2677 18
 0 -22 1 3387.45 49.6077 18
 0 -22 2 2205.48 42.9497 18
 0 -22 -2 2232.4 44.8467 18
 0 -22 -3 550.206 31.8747 18
 0 -22 3 574.525 27.7381 18
 0 -22 -4 259.342 28.2754 18
 0 -22 4 220.059 22.756 18
 0 -22 5 1553.29 38.1198 18
 0 -22 -5 1749.82 48.3262 18
 0 -22 -6 862.024 104.086 28
 0 -22 -6 1493.2 49.2818 18
 0 -22 -8 876.279 84.7491 25
 0 -22 -9 4565.12 122.179 25
 0 -22 -10 -6.71311 65.6444 25
 0 -22 -11 1925.36 81.8754 25
 0 -22 -12 1588.82 43.7692 11
 0 -22 -12 515.845 54.6753 25
 0 -22 -13 164.55 23.3559 11
 0 -21 0 13.7245 20.2912 18
 0 -21 0 -10.1884 50.7233 29
 0 -21 1 5116.31 60.2558 18
 0 -21 -1 5111.06 61.6525 18
 0 -21 2 6208.97 66.791 18
 0 -21 -2 6007.26 67.2519 18
 0 -21 -3 2883.1 80.4515 29
 0 -21 3 3156.19 49.166 18
 0 -21 4 1532.85 37.2425 18
 0 -21 -4 1692.77 43.9094 18
 0 -21 -5 8066.98 94.1015 18
 0 -21 5 7661.67 78.1067 18
 0 -21 -6 769.883 40.097 18
 0 -21 -7 3828.89 108.544 25
 0 -21 -8 781.756 77.2391 25
 0 -21 -9 1175.11 84.9392 25
 0 -21 -10 -13.9312 61.8627 25
 0 -21 -11 728.451 68.5954 25
 0 -21 -12 266.505 30.4933 11
 0 -21 -12 139.409 51.6486 25
 0 -21 -13 1007.33 34.3172 11
 0 -20 0 19236.1 169.386 29
 0 -20 0 28959.8 148.045 18
 0 -20 1 3383.42 47.9912 18
 0 -20 -1 3366.86 49.3564 18
 0 -20 -2 4839.87 60.8947 18
 0 -20 2 5175.05 58.9488 18
 0 -20 3 1412.89 34.6734 18
 0 -20 -3 1404.63 39.735 18
 0 -20 -4 420.148 29.5068 18
 0 -20 4 431.438 22.7956 18
 0 -20 -5 5261.03 73.6072 18
 0 -20 5 4143.83 53.4534 18
 0 -20 6 530.413 27.0375 18
 0 -20 -6 624.459 36.1627 18
 0 -20 -7 2374.79 91.6015 25
 0 -20 -8 3780.69 109.445 25
 0 -20 -9 3557.16 106.499 25
 0 -20 -10 1570.25 82.3018 25
 0 -20 -11 2637.36 89.2409 25
 0 -20 -12 100.231 28.4904 11
 0 -20 -12 59.5548 50.3058 25
 0 -20 -13 62.8527 24.7617 11
 0 -19 0 7.58449 16.2511 18
 0 -19 0 -11.9261 47.5116 29
 0 -19 -1 2870.12 44.204 18
 0 -19 1 2758.87 42.6828 18
 0 -19 2 12473 90.874 18
 0 -19 -2 11859.9 91.1569 18
 0 -19 -3 40744.9 197.381 18
 0 -19 3 39116.7 184.87 18
 0 -19 -4 2032.48 45.3108 18
 0 -19 4 1907.62 35.6402 18
 0 -19 5 8872.95 82.3586 18
 0 -19 -5 9934.34 98.2304 18
 0 -19 -6 2863.54 59.4603 18
 0 -19 6 2867.76 50.0971 18
 0 -19 -7 632.012 69.1051 25
 0 -19 7 699.691 31.3508 18
 0 -19 -8 1084.69 77.3671 25
 0 -19 -9 815.89 78.4885 25
 0 -19 -10 152.603 68.103 25
 0 -19 -11 538.285 67.8592 25
 0 -19 -12 107.753 51.6683 25
 0 -19 -12 141.554 29.4643 11
 0 -19 -13 9803.66 92.3084 11
 0 -18 0 7964.44 97.7501 29
 0 -18 0 9411.41 72.2935 18
 0 -18 -1 5626.22 58.6005 18
 0 -18 1 5489.17 58.5175 18
 0 -18 2 16391.6 104.181 18
 0 -18 -2 14977.4 102.545 18
 0 -18 -3 3283.44 51.6974 18
 0 -18 3 3300.01 45.0595 18
 0 -18 4 33073.1 166.972 18
 0 -18 -4 33695.8 182.973 18
 0 -18 5 6729.65 72.4868 18
 0 -18 -5 7190.48 81.9621 18
 0 -18 6 6993.27 77.3247 18
 0 -18 -6 6853.27 87.8059 18
 0 -18 7 409.081 26.5317 18
 0 -18 -8 2416.71 90.2958 25
 0 -18 -9 2407.24 98.4251 25
 0 -18 -10 4381.64 112.6 25
 0 -18 -11 1509.05 80.6837 25
 0 -18 -12 310.735 32.3954 11
 0 -18 -12 290.236 53.9361 25
 0 -18 -13 56.4164 26.8501 11
 0 -18 -14 84.7023 20.6173 14
 0 -17 0 -14.1389 48.9563 29
 0 -17 0 24.7215 15.8119 18
 0 -17 -1 4191.08 48.9187 18
 0 -17 1 4370.59 50.1175 18
 0 -17 2 16568.3 102.198 18
 0 -17 -2 15883.2 102.061 18
 0 -17 -3 844.684 30.5272 18
 0 -17 3 744.312 23.8656 18
 0 -17 -4 9893.94 89.6631 18
 0 -17 4 9995.24 82.4988 18
 0 -17 -5 24055.3 154.894 18
 0 -17 5 23537.7 141.758 18
 0 -17 -6 13403.6 118.086 18
 0 -17 6 13188 106.082 18
 0 -17 -7 10628.7 117.499 9
 0 -17 7 9630.12 95.4299 18
 0 -17 -8 402.436 66.2493 25
 0 -17 -9 8500.49 144.167 25
 0 -17 -10 1944.68 89.5898 25
 0 -17 -11 3162.06 97.5595 25
 0 -17 -12 391.359 56.0103 25
 0 -17 -12 864.847 40.4334 11
 0 -17 -13 2957.67 55.5592 11
 0 -17 -14 80.7738 23.1294 14
 0 -16 0 371.24 53.4757 29
 0 -16 0 740.881 23.618 18
 0 -16 -1 1873.3 33.2197 18
 0 -16 1 1922.52 33.4388 18
 0 -16 2 10536.6 75.0714 18
 0 -16 -2 9841.73 75.8077 18
 0 -16 3 17222.1 103.71 18
 0 -16 -3 17692.5 112.155 18
 0 -16 4 39639.8 186.7 18
 0 -16 -4 40996.7 198.147 18
 0 -16 5 4389.47 57.0517 18
 0 -16 -5 4284.77 61.5438 18
 0 -16 6 1635.11 39.7837 18
 0 -16 -6 1805.96 46.3778 18
 0 -16 -7 10189.9 112.045 9
 0 -16 7 9080.82 89.5578 18
 0 -16 -8 124.094 61.0263 25
 0 -16 8 204.095 24.7102 18
 0 -16 -9 2230.81 89.8632 25
 0 -16 -10 1524.28 82.5834 25
 0 -16 -11 2347.92 87.5817 25
 0 -16 -12 572.847 58.7993 25
 0 -16 -12 2064.05 52.4518 11
 0 -16 -13 298.753 30.6771 11
 0 -16 -14 168.777 25.3951 14
 0 -15 0 22.867 47.1312 29
 0 -15 0 2.11429 15.2264 18
 0 -15 1 7302.57 59.4209 18
 0 -15 -1 6952.19 59.2935 18
 0 -15 -2 278.448 20.7298 18
 0 -15 2 261.409 18.9207 18
 0 -15 3 8422.88 68.294 18
 0 -15 -3 8107.66 71.2174 18
 0 -15 4 9762.81 79.5207 18
 0 -15 -4 9705.86 84.2166 18
 0 -15 -4 9811.25 117.463 29
 0 -15 5 2642.13 44.0858 18
 0 -15 -5 2675.95 49.0061 18
 0 -15 6 11103.2 93.8906 18
 0 -15 -6 11859 106.072 18
 0 -15 -7 1937.47 50.7156 9
 0 -15 7 1955.82 43.2966 18
 0 -15 8 5584 72.4718 18
 0 -15 -9 418.831 69.321 25
 0 -15 -10 1711.32 80.9251 25
 0 -15 -11 152.21 56.591 25
 0 -15 -12 207.678 54.5872 25
 0 -15 -12 900.081 41.4386 11
 0 -15 -13 630.141 35.6789 11
 0 -15 -14 435.195 31.5744 14
 0 -14 0 62610.3 276.06 29
 0 -14 0 53725.1 218.566 18
 0 -14 -1 19780.3 105.364 18
 0 -14 1 20087.9 105.84 18
 0 -14 2 20232.9 103.563 18
 0 -14 -2 21347.5 112.07 18
 0 -14 -3 40358 183.021 18
 0 -14 3 41098.6 178.658 18
 0 -14 -4 22579.1 133.43 18
 0 -14 4 22050.4 125.641 18
 0 -14 -4 22398 168.431 29
 0 -14 5 2805.24 44.2803 18
 0 -14 -5 3288.44 55.2343 18
 0 -14 6 8821.08 80.0866 18
 0 -14 -7 8424.65 100.539 9
 0 -14 7 6900.91 77.0502 18
 0 -14 8 2470.98 49.5796 18
 0 -14 -9 11366 152.154 25
 0 -14 9 14210.9 122.456 18
 0 -14 -10 3146.2 95.9698 25
 0 -14 -11 1891.63 80.9456 25
 0 -14 -12 2399.76 79.6871 25
 0 -14 -12 6912.05 88.5011 11
 0 -14 -13 889.357 38.8135 11
 0 -14 -14 4574.05 69.5469 14
 0 -14 -15 1380.67 30.5903 14
 0 -13 0 -0.44557 14.1691 18
 0 -13 0 -7.63952 40.7714 29
 0 -13 1 48901.1 192.801 18
 0 -13 -1 46883.9 192.576 18
 0 -13 2 43198.8 177.063 18
 0 -13 -2 38694.7 171.59 18
 0 -13 -3 76587.3 282.158 17
 0 -13 3 76329.9 284.358 18
 0 -13 4 29373.9 150.632 18
 0 -13 -4 29751.4 158.738 18
 0 -13 5 5299.68 58.0365 18
 0 -13 -5 6090.35 72.1677 18
 0 -13 6 7586.47 78.2248 18
 0 -13 -6 10785.3 73.3908 1
 0 -13 -7 14598.6 131.392 9
 0 -13 7 13756 112.909 18
 0 -13 -8 8858.83 105.095 9
 0 -13 8 8010.36 90.8844 18
 0 -13 -9 1480.77 75.9555 25
 0 -13 9 2506.55 54.1743 18
 0 -13 -10 3779.13 98.1578 25
 0 -13 -11 443.01 61.2083 25
 0 -13 -12 204.477 33.0492 11
 0 -13 -12 23.7281 49.3265 25
 0 -13 -13 3456.52 61.8418 11
 0 -13 -14 1305.24 43.9966 14
 0 -13 -15 1524.81 34.3307 14
 0 -12 0 10214.1 67.441 18
 0 -12 0 16752 108.54 29
 0 -12 -1 12566 74.6424 18
 0 -12 1 13115.3 74.1919 18
 0 -12 -2 48256 163.147 1
 0 -12 -2 48155.1 195.177 18
 0 -12 2 51389.8 198.322 18
 0 -12 -2 52124.3 195.833 17
 0 -12 -3 8547.4 63.3115 17
 0 -12 3 8775.18 64.5307 18
 0 -12 -3 8697.81 69.0724 18
 0 -12 3 8609.06 52.2974 19
 0 -12 -4 56036.8 240.21 18
 0 -12 4 56619.4 219.148 19
 0 -12 -4 56096.7 233.509 17
 0 -12 -5 26599 148.345 17
 0 -12 -5 26727.3 159.998 18
 0 -12 -6 6772.11 54.9496 1
 0 -12 -7 2529.67 39.4745 1
 0 -12 -7 1692.42 46.9892 9
 0 -12 -8 7489.96 69.452 1
 0 -12 -8 6162.11 86.6527 9
 0 -12 -9 1398.32 34.4457 1
 0 -12 -10 901.888 68.0534 25
 0 -12 -11 3610.92 67.035 11
 0 -12 -11 1274.35 72.2778 25
 0 -12 -12 3161.29 63.0047 11
 0 -12 -12 1212.61 62.6735 25
 0 -12 -13 372.054 32.0251 11
 0 -12 -14 507.896 36.0439 14
 0 -12 -15 2133.26 40.3287 14
 0 -11 0 7.77042 14.8867 18
 0 -11 -1 8159.58 55.372 18
 0 -11 -1 8188.33 50.6851 17
 0 -11 -2 7686.01 37.3155 1
 0 -11 -2 8100.32 56.9739 18
 0 -11 2 8915.87 59.193 18
 0 -11 2 8211.75 44.9073 19
 0 -11 -2 8975.24 58.0083 17
 0 -11 3 89273.6 312.694 18
 0 -11 -3 89223.5 313.896 17
 0 -11 -3 88687.1 319.692 18
 0 -11 -4 55256.7 199.399 1
 0 -11 -4 55340.7 231.651 18
 0 -11 4 55559.7 227.77 18
 0 -11 -5 37189 175.971 17
 0 -11 5 37285.3 167.677 19
 0 -11 6 4027.77 48.4727 19
 0 -11 -6 4491.65 43.2154 1
 0 -11 -7 27986 137.829 1
 0 -11 -7 23004.8 170.106 9
 0 -11 -8 1748.33 36.661 1
 0 -11 -8 1408.32 45.972 9
 0 -11 -9 29375.1 165.629 1
 0 -11 -10 13189.6 104.337 1
 0 -11 -10 6433.19 118.02 25
 0 -11 -11 2856.05 85.0842 25
 0 -11 -11 7153.94 90.7459 11
 0 -11 -12 105.11 46.6996 25
 0 -11 -12 298.891 34.3187 11
 0 -11 -13 1502.65 44.6834 11
 0 -11 -14 1626.74 49.217 14
 0 -11 -15 724.83 29.685 14
 0 -10 0 344385 1082.56 18
 0 -10 1 49158.4 184.475 18
 0 -10 -1 51239.4 181.095 17
 0 -10 -2 18020.8 72.1871 1
 0 -10 -2 18018.5 92.8112 18
 0 -10 2 21296.4 84.0306 19
 0 -10 2 20578.3 97.586 18
 0 -10 -2 19551.3 92.7207 17
 0 -10 -3 8798.1 62.4517 17
 0 -10 -3 8722.08 65.0735 18
 0 -10 -4 30098.7 150.094 18
 0 -10 -4 30219.8 145.266 17
 0 -10 -5 68976.1 244.065 1
 0 -10 -5 67629.9 278.096 18
 0 -10 6 15517.4 101.93 19
 0 -10 -6 14784.7 118.49 9
 0 -10 7 14953.3 111.953 19
 0 -10 -7 17243.7 138.15 9
 0 -10 -8 13001.8 92.4468 1
 0 -10 -8 11416 120.342 9
 0 -10 -9 10104.1 88.7818 1
 0 -10 -10 306.423 22.5061 1
 0 -10 -10 515.806 58.4526 25
 0 -10 -11 9998.01 103.628 11
 0 -10 -11 4423.01 100.129 25
 0 -10 -12 178.904 31.5637 11
 0 -10 -13 464.401 41.6989 14
 0 -10 -13 532.039 33.6554 11
 0 -10 -14 352.62 34.5927 14
 0 -10 -15 188.652 24.3504 14
 0 -10 -16 1098.77 26.9166 13
 0 -9 0 23.3415 12.7975 18
 0 -9 -1 7293.76 27.6443 1
 0 -9 1 7145.77 48.5168 18
 0 -9 -2 12780.1 52.4971 1
 0 -9 2 12667.4 69.3762 18
 0 -9 -3 20710.3 101.721 18
 0 -9 3 20643 89.2557 19
 0 -9 -4 16226.8 93.9557 18
 0 -9 4 16545.3 83.0058 19
 0 -9 -5 2890.94 31.2122 1
 0 -9 -5 2910.58 42.8512 17
 0 -9 -6 734.585 30.9935 9
 0 -9 -6 817.091 20.6359 1
 0 -9 7 12669.9 103.406 19
 0 -9 -7 15591.6 129.212 9
 0 -9 -8 7742.21 69.0374 1
 0 -9 -8 6578.31 88.6406 9
 0 -9 -9 17847.6 125.818 1
 0 -9 -10 522.296 26.4823 1
 0 -9 -10 448.037 55.4682 25
 0 -9 -11 558.255 54.6127 25
 0 -9 -11 1204.06 43.9339 11
 0 -9 -12 3753.47 69.4088 11
 0 -9 -13 2047.22 62.4561 14
 0 -9 -13 2278.57 52.0037 11
 0 -9 -14 894.958 43.029 14
 0 -9 -15 1389.83 38.8139 14
 0 -9 -16 1009.09 28.1944 13
 0 -8 0 27140.1 109.863 18
 0 -8 1 127692 352.47 18
 0 -8 -1 128234 351.514 18
 0 -8 -2 106485 341.935 18
 0 -8 -2 105625 339.56 17
 0 -8 -3 22638.3 107.048 17
 0 -8 -3 23656.4 91.0316 1
 0 -8 -3 22656.5 109.878 18
 0 -8 3 22065.1 98.294 19
 0 -8 -3 23555.1 135.65 29
 0 -8 -4 47217.2 177.477 1
 0 -8 -4 48142.1 196.944 17
 0 -8 5 17397.2 96.9215 19
 0 -8 -5 18789.4 88.2043 1
 0 -8 -6 2049.26 43.5395 9
 0 -8 -6 2124.61 30.4796 1
 0 -8 7 1900.57 37.3268 19
 0 -8 -7 2350.97 48.8675 9
 0 -8 -8 25921.2 184.263 9
 0 -8 -8 24290.4 133.36 1
 0 -8 9 387.959 31.0081 19
 0 -8 -9 295.879 30.1573 9
 0 -8 -10 5504.59 68.7589 1
 0 -8 -10 3579.22 84.8836 25
 0 -8 -11 2884.37 60.4632 11
 0 -8 -12 15826.9 137.324 11
 0 -8 -13 1718.5 46.3435 11
 0 -8 -13 1544.81 58.309 14
 0 -8 -14 5658 85.484 14
 0 -8 -15 2780.09 51.5563 14
 0 -8 -16 427.488 22.8538 13
 0 -7 0 6.70295 10.0435 18
 0 -7 0 58.3985 7.555 17
 0 -7 1 47853.3 171.15 18
 0 -7 -1 47511 150.532 1
 0 -7 1 47675.5 158.726 19
 0 -7 2 45471.6 156.124 19
 0 -7 -2 45805.6 164.699 17
 0 -7 -3 42453.8 166.461 18
 0 -7 3 42705.9 155.378 19
 0 -7 -4 44806.2 182.563 17
 0 -7 4 47446.1 178.75 19
 0 -7 4 43256.1 159.588 8
 0 -7 -4 47837.7 192.415 18
 0 -7 -4 43825.5 165.549 1
 0 -7 5 23730.7 121.947 19
 0 -7 5 23092.6 102 8
 0 -7 6 960.443 29.3439 19
 0 -7 -6 1044.84 30.442 17
 0 -7 -7 17489.1 98.0388 1
 0 -7 -7 15879.2 128.484 9
 0 -7 -8 5230.46 55.2402 1
 0 -7 -8 4277.06 68.9345 9
 0 -7 9 1996.94 50.0916 19
 0 -7 -9 2166.94 53.5229 9
 0 -7 -10 13898.4 110.309 1
 0 -7 -10 9237.81 99.3371 11
 0 -7 -11 4209.22 69.3916 11
 0 -7 -12 991.592 43.6541 11
 0 -7 -13 2553.26 68.5449 14
 0 -7 -13 2656.72 54.3697 11
 0 -7 -14 3228.23 67.8003 14
 0 -7 -15 696.594 33.3675 14
 0 -7 -16 1034.95 30.0394 13
 0 -6 0 79598.8 265.707 18
 0 -6 0 81061.6 258.079 17
 0 -6 1 58790.3 185.372 18
 0 -6 -1 55555.1 180.264 17
 0 -6 -1 56433.8 183.823 18
 0 -6 1 60460.2 174.765 19
 0 -6 2 150340 440.839 19
 0 -6 -2 122387 430.287 1
 0 -6 -2 160851 472.969 29
 0 -6 -2 143495 449.236 17
 0 -6 -2 137698 449.907 18
 0 -6 3 84489.9 250.462 19
 0 -6 -3 58844.6 232.478 1
 0 -6 -3 76747.6 252.925 17
 0 -6 3 67405.7 230.751 8
 0 -6 -3 82614.2 262.613 18
 0 -6 -4 3371.87 30.315 1
 0 -6 4 4764.29 41.9815 19
 0 -6 4 3694.15 29.4541 8
 0 -6 -4 4452.9 45.9347 18
 0 -6 -5 49866.4 201.814 17
 0 -6 -5 44199.1 181.791 1
 0 -6 5 52113.2 193.321 30
 0 -6 5 52062.3 201.903 19
 0 -6 5 48121.3 181.99 8
 0 -6 -5 47396.4 221.559 9
 0 -6 -6 72420.4 285.864 17
 0 -6 -6 72251.7 265.527 1
 0 -6 -6 72802 313.312 9
 0 -6 7 3652.06 53.8633 19
 0 -6 -7 4354.78 65.537 9
 0 -6 8 2652.25 50.0887 19
 0 -6 -8 2676.71 57.1052 9
 0 -6 9 4508.31 69.4001 19
 0 -6 -9 5679.21 82.6932 9
 0 -6 -10 4432.14 67.1887 11
 0 -6 10 4275.17 76.3252 19
 0 -6 -11 967.093 41.2911 11
 0 -6 -12 159.706 30.3744 11
 0 -6 -13 1101.71 39.0787 11
 0 -6 -13 1064.83 52.5502 14
 0 -6 -14 1193.69 48.1042 14
 0 -6 -15 64.5058 26.1833 14
 0 -6 -16 123.935 20.1924 13
 0 -5 0 9.4729 4.74234 17
 0 -5 0 15.6338 7.06843 18
 0 -5 1 117340 336.968 18
 0 -5 -1 116679 337.864 18
 0 -5 2 210625 627.834 19
 0 -5 -2 210353 638.207 18
 0 -5 3 2758.38 27.6124 19
 0 -5 -3 2767.1 33.3605 18
 0 -5 3 2435.3 20.9972 8
 0 -5 -3 2378.19 22.7849 1
 0 -5 -3 2992.09 31.6723 17
 0 -5 4 47834.8 182.503 19
 0 -5 4 50446.9 179.232 30
 0 -5 5 11147.2 72.0208 19
 0 -5 -5 7829 54.7572 1
 0 -5 -5 9958.34 69.372 17
 0 -5 -5 7907.12 73.4033 9
 0 -5 5 13030.5 74.699 30
 0 -5 6 12738.9 88.5129 19
 0 -5 -6 12625.5 103.9 9
 0 -5 -6 12708.5 85.5219 17
 0 -5 -7 865.618 22.8942 1
 0 -5 -7 990.293 37.173 9
 0 -5 8 11849.3 108.865 19
 0 -5 -8 13524.3 122.48 9
 0 -5 -9 449.537 31.7598 9
 0 -5 9 424.58 30.2366 19
 0 -5 -10 1967.6 46.8736 11
 0 -5 10 1557.29 51.8334 19
 0 -5 -11 1264.51 44.563 11
 0 -5 -12 7149.9 89.6627 11
 0 -5 -13 5402.4 93.1232 14
 0 -5 -13 5430.04 73.8436 11
 0 -5 -14 1184.28 48.2268 14
 0 -5 -15 334.715 30.2697 14
 0 -5 -16 1460.16 35.4952 13
 0 -5 -16 1324.25 28.0415 14
 0 -4 0 878.754 10.8921 18
 0 -4 0 878.241 8.32194 17
 0 -4 -1 115123 347.317 17
 0 -4 -1 110787 346.535 18
 0 -4 2 5850.38 27.5029 30
 0 -4 -2 5960.28 49.9147 29
 0 -4 2 4741.69 29.2443 19
 0 -4 -2 4372.83 32.5054 18
 0 -4 2 4566.2 24.6626 8
 0 -4 -2 4440.88 32.591 17
 0 -4 -2 4240.44 25.8042 1
 0 -4 3 4086.08 34.1302 30
 0 -4 3 4093.12 32.8694 19
 0 -4 -4 14279.9 71.9535 1
 0 -4 -4 14106.9 91.1975 9
 0 -4 5 85217.4 298.382 30
 0 -4 -5 78167.2 272.009 1
 0 -4 -5 68435.4 300.447 9
 0 -4 -5 73803.5 280.993 17
 0 -4 5 76523.3 285.932 19
 0 -4 6 13831.6 93.554 30
 0 -4 -6 14486.2 88.6222 17
 0 -4 6 14497.3 94.0947 19
 0 -4 -6 13987.8 106.96 9
 0 -4 7 4252 56.57 19
 0 -4 -7 4115.98 61.4132 9
 0 -4 8 9112.59 92.1288 19
 0 -4 -8 8594.04 94.7925 9
 0 -4 -9 5011.72 58.3684 1
 0 -4 9 4934.68 74.2692 19
 0 -4 10 13162.1 130.437 19
 0 -4 -10 15494 126.109 11
 0 -4 -11 4279.59 70.5408 11
 0 -4 11 2894.3 68.5189 19
 0 -4 -12 444.35 32.6967 11
 0 -4 -12 528.871 44.6112 14
 0 -4 -13 6105.32 77.1958 11
 0 -4 -13 5929.79 98.648 14
 0 -4 -14 134.252 34.6326 14
 0 -4 -15 52.4918 26.9312 14
 0 -4 -16 2635.07 44.7197 13
 0 -4 -16 2361.76 36.1037 14
 0 -3 0 48.3377 3.02123 17
 0 -3 0 16.6692 3.93405 18
 0 -3 -1 116006 351.281 18
 0 -3 -1 107513 349.162 17
 0 -3 -2 111566 402.067 1
 0 -3 -2 113998 407.639 17
 0 -3 2 127541 406.136 19
 0 -3 -2 128512 413.965 18
 0 -3 -3 117995 401.37 1
 0 -3 3 120473 406.561 19
 0 -3 -4 44144.9 173.548 17
 0 -3 -4 47724.6 168.106 1
 0 -3 4 42270.8 172.201 19
 0 -3 -4 44082 191.717 9
 0 -3 4 47547.3 183.501 30
 0 -3 -5 96654.1 342.704 17
 0 -3 -5 101361 337.123 1
 0 -3 5 93292.7 344.971 19
 0 -3 -5 102481 377.478 9
 0 -3 5 95420.2 353.421 30
 0 -3 -6 105071 386.277 17
 0 -3 6 108180 401.203 19
 0 -3 6 111928 418.265 30
 0 -3 -6 113761 434.484 9
 0 -3 -6 109073 378.317 1
 0 -3 -7 8619.75 61.7916 1
 0 -3 -7 8078.88 85.4204 9
 0 -3 8 8755.3 91.3784 19
 0 -3 -8 11176.5 107.36 9
 0 -3 9 13857.8 127.02 19
 0 -3 -9 14158.6 129.581 9
 0 -3 10 312.618 32.1706 19
 0 -3 -10 332.228 28.9378 11
 0 -3 -11 9661.74 102.349 11
 0 -3 11 6974.45 105.245 19
 0 -3 -12 1149.43 55.0061 14
 0 -3 -12 1151.46 41.7209 11
 0 -3 -13 2458.32 67.7652 14
 0 -3 -14 246.47 36.9421 14
 0 -3 -15 2067.75 53.619 13
 0 -3 -15 2031.08 49.6405 14
 0 -3 -16 273.328 24.4108 13
 0 -3 -16 224.81 20.2758 14
 0 -2 0 57589.6 181.631 18
 0 -2 -1 103626 303.905 18
 0 -2 -1 97628.7 301.543 17
 0 -2 2 55589.4 173.625 19
 0 -2 -2 54190.2 177.839 18
 0 -2 -3 56965.5 203.122 17
 0 -2 -3 52226.9 195.692 1
 0 -2 3 61161.1 206.171 19
 0 -2 -3 48685.9 211.171 9
 0 -2 -4 98693.7 334.551 17
 0 -2 -4 92297 327.454 1
 0 -2 4 105691 343.098 19
 0 -2 -4 88419.7 350.694 9
 0 -2 4 110732 350.921 30
 0 -2 -5 24554.7 114.785 17
 0 -2 -5 24915.7 110.321 1
 0 -2 -5 24720.8 139.115 9
 0 -2 -6 16178.6 93.0246 17
 0 -2 6 15421.4 101.74 19
 0 -2 -6 17348.1 117.866 9
 0 -2 -6 18201.9 90.6951 1
 0 -2 7 75059.5 307.74 19
 0 -2 7 77538.5 332.191 30
 0 -2 -7 70338.7 274.019 1
 0 -2 -7 72224.4 322.355 9
 0 -2 8 3344.49 56.2642 19
 0 -2 -8 4015.41 63.8277 9
 0 -2 9 722.473 37.8364 19
 0 -2 -9 813.491 37.1609 9
 0 -2 -10 11081.9 106.246 11
 0 -2 10 9196.81 112.742 19
 0 -2 -11 22737.5 156.561 11
 0 -2 11 15406.1 152.007 19
 0 -2 12 14649.1 175.748 21
 0 -2 -12 14729 126.02 11
 0 -2 -12 14538.4 154.141 14
 0 -2 -13 867 50.092 14
 0 -2 -14 2434.11 62.3413 14
 0 -2 -15 1965.79 51.9539 13
 0 -2 -15 1884.33 48.7552 14
 0 -2 -16 1950.75 34.5603 14
 0 -2 -16 2065.29 41.2313 13
 0 -1 1 64618.8 176.137 19
 0 -1 -1 67753.4 181.099 18
 0 -1 -2 87428.7 311.998 9
 0 -1 -2 78325.4 297.509 1
 0 -1 -3 49209.7 205.835 9
 0 -1 -3 47117 189.636 1
 0 -1 3 61735.3 201.116 19
 0 -1 -3 56704.5 195.815 17
 0 -1 4 4420.18 48.0137 30
 0 -1 4 4603.68 41.2738 19
 0 -1 5 97838.2 316.96 30
 0 -1 -5 75999.2 308.147 9
 0 -1 -5 64556.5 271.027 1
 0 -1 5 88138.9 299.312 19
 0 -1 -5 82688.9 282.574 17
 0 -1 -6 8687.45 80.2363 9
 0 -1 6 8868.7 72.25 19
 0 -1 -6 8690.8 62.9115 17
 0 -1 7 10393.8 91.0998 19
 0 -1 7 9431.38 102.79 30
 0 -1 8 2020.28 44.8968 19
 0 -1 -8 2171.08 48.5776 9
 0 -1 -9 372.643 28.0685 9
 0 -1 9 174.701 28.5863 19
 0 -1 10 4005.03 75.5662 19
 0 -1 -10 4226.64 65.7643 11
 0 -1 -11 1753.23 62.3508 14
 0 -1 -11 1673.58 47.1472 11
 0 -1 12 7477.45 131.768 21
 0 -1 -12 7367.15 111.627 14
 0 -1 -12 7200.16 86.7348 11
 0 -1 -13 2637.98 70.2543 14
 0 -1 13 2019.96 77.0459 21
 0 -1 -14 4318.83 79.5724 14
 0 -1 -15 613.454 35.6862 14
 0 -1 -15 598.706 37.6927 13
 0 -1 -16 83.0669 21.321 13
 0 -1 -16 61.7115 18.2748 14
 0 0 1 9737.62 40.7691 30
 0 0 -1 9830.2 41.9691 9
 0 0 -2 77708.1 254.444 17
 0 0 2 96540.4 269.196 30
 0 0 2 89718.3 262.058 19
 0 0 -2 78445.2 269.49 9
 0 0 -2 66529.8 252.162 1
 0 0 -3 17792.6 71.5371 17
 0 0 3 25360.5 97.2454 30
 0 0 3 19512.7 77.5849 19
 0 0 -3 15850.3 86.1185 9
 0 0 -4 63822.5 226.953 17
 0 0 -4 63531 251.007 9
 0 0 -5 17365.3 85.5777 17
 0 0 -5 17023.1 107.028 9
 0 0 -6 17584.1 94.0524 17
 0 0 6 17288.3 106.596 19
 0 0 -6 17493.6 117.216 9
 0 0 -6 17299.9 92.6367 1
 0 0 -7 20089.6 138.363 9
 0 0 -7 20131.3 106.687 1
 0 0 8 152.661 24.6059 19
 0 0 8 164.139 35.3293 30
 0 0 -8 196.895 25.1063 9
 0 0 -9 2533.77 55.1171 9
 0 0 9 1802.05 49.0815 19
 0 0 -10 1187.63 37.6955 11
 0 0 -10 1152.91 42.6188 9
 0 0 -11 1262.44 41.8154 11
 0 0 -11 1085.64 51.5677 14
 0 0 11 584.755 62.3105 21
 0 0 11 574.852 41.75 19
 0 0 -12 19281.2 179.517 14
 0 0 12 17320.2 195.845 21
 0 0 -13 720.727 49.1313 14
 0 0 13 739.902 61.6673 21
 0 0 -14 1464.81 53.4739 14
 0 0 -15 104.649 31.0669 13
 0 0 -15 82.0497 28.9512 14
 0 0 -16 1609.3 32.9341 14
 0 0 -16 1685.16 38.0912 13
 0 1 -1 50426.2 174.072 17
 0 1 -1 54372.4 183.316 9
 0 1 -2 94230.7 314.668 17
 0 1 -2 92164.2 329.467 9
 0 1 3 62777.6 220.667 19
 0 1 -3 59984.6 210.947 17
 0 1 4 4858.56 42.8627 19
 0 1 4 4859.43 54.7893 30
 0 1 -4 5576.46 37.9663 17
 0 1 -4 5791.22 51.9234 9
 0 1 5 89571.2 321.281 19
 0 1 -5 83809.5 300.287 17
 0 1 6 10285.8 92.5696 30
 0 1 -6 10106.2 65.5004 17
 0 1 -7 12731.8 104.722 9
 0 1 7 11041.9 90.659 19
 0 1 -8 1730.09 43.9372 9
 0 1 8 1708.49 61.0519 30
 0 1 8 1703.35 44.0165 19
 0 1 -9 458.267 32.344 9
 0 1 9 274.009 30.9415 19
 0 1 -10 4662.55 76.3195 9
 0 1 10 4506.5 80.6056 19
 0 1 -10 4624.88 66.654 11
 0 1 -11 1599.58 44.629 11
 0 1 -11 1589.74 61.2822 14
 0 1 11 1540.87 55.6844 19
 0 1 12 7863.15 138.072 21
 0 1 -12 7048.32 110.642 14
 0 1 13 2163.11 79.0083 21
 0 1 -13 2853.89 72.4878 14
 0 1 -14 4722.12 81.7727 14
 0 1 -15 632.643 38.045 13
 0 1 -15 619.952 35.791 14
 0 1 -16 83.8723 17.4551 14
 0 1 -16 82.5266 21.2389 13
 0 2 -1 107700 345.121 7
 0 2 -1 109262 354.587 9
 0 2 -2 45564 158.544 17
 0 2 -2 43663.9 174.134 9
 0 2 -3 53021.7 184.465 17
 0 2 3 57929.7 199.748 19
 0 2 -4 103586 345.736 17
 0 2 4 104043 362.913 19
 0 2 -5 24484.8 106.015 17
 0 2 5 24423.4 122.089 19
 0 2 -6 16816.1 88.2159 17
 0 2 6 17171.5 109.792 19
 0 2 7 77372.5 353.867 30
 0 2 -7 77838.6 328.902 9
 0 2 8 3896.13 80.4647 30
 0 2 8 3945.03 61.1514 19
 0 2 9 578.355 46.8426 30
 0 2 9 736.843 37.5072 19
 0 2 -10 11479.2 102.978 11
 0 2 -10 11160.7 127.847 14
 0 2 -11 22007 190.301 14
 0 2 11 22684.9 223.356 21
 0 2 -12 13698.3 149.101 14
 0 2 12 14054.1 177.383 21
 0 2 -13 784.178 47.7217 14
 0 2 13 984.454 66.9903 21
 0 2 -14 2194.84 60.2206 14
 0 2 14 2240.02 72.4842 21
 0 2 -15 1769.92 47.877 14
 0 2 -15 1816.24 51.054 13
 0 2 -16 1630.74 34.2162 14
 0 2 -16 1964.3 39.5087 13
 0 3 0 13.8688 2.89937 2
 0 3 -1 95535 315.182 1
 0 3 1 102965 320.495 2
 0 3 1 101997 325.485 10
 0 3 -1 94793.1 325.059 9
 0 3 -2 121550 385.915 17
 0 3 -2 116494 391.228 1
 0 3 -3 116670 391.481 1
 0 3 -3 117839 411.8 9
 0 3 -4 45165 190.155 9
 0 3 4 45226.8 179.336 19
 0 3 -5 99964.1 349.293 1
 0 3 -5 107847 385.395 9
 0 3 5 103625 370.641 19
 0 3 5 109086 405.694 30
 0 3 -5 100031 344.382 17
 0 3 6 106609 431.335 30
 0 3 6 106538 400.46 19
 0 3 7 6756.29 94.4556 30
 0 3 7 7172.8 74.1787 19
 0 3 8 7679.3 110.708 30
 0 3 8 8669.99 92.4689 19
 0 3 9 12424.6 119.46 19
 0 3 -9 12710.6 119.216 9
 0 3 -10 263.086 30.0991 9
 0 3 -10 210.634 36.9127 14
 0 3 11 10046.2 154.365 21
 0 3 -11 9768.59 124.688 14
 0 3 12 1203.73 72.5936 21
 0 3 -12 1122.37 55.2571 14
 0 3 13 2029.76 79.0538 21
 0 3 -13 2472.75 68.4268 14
 0 3 14 154.554 45.3064 21
 0 3 -14 169.647 35.8716 14
 0 3 -15 2248.36 51.8818 14
 0 3 -15 2388.46 55.9809 13
 0 3 -16 317.472 23.9569 13
 0 3 -16 282.249 20.6736 14
 0 4 0 573.427 8.01364 2
 0 4 0 1575.92 14.202 30
 0 4 1 114604 361.069 2
 0 4 -1 114298 367.078 9
 0 4 -2 6536.84 26.69 17
 0 4 -2 6438.25 32.7632 1
 0 4 -3 5484.64 29.4996 17
 0 4 3 5232.79 55.8815 30
 0 4 -4 13231.3 83.4113 9
 0 4 -4 13721.1 61.3653 17
 0 4 -5 77035.2 269.239 1
 0 4 -5 74002.8 297.745 9
 0 4 5 75786 285.552 19
 0 4 -5 73473.1 259.997 17
 0 4 6 15204.4 122.62 30
 0 4 6 14706.6 98.2932 19
 0 4 7 5284.47 85.982 30
 0 4 -7 4932.49 66.5844 9
 0 4 8 7604.32 104.198 30
 0 4 -8 9710.41 77.3805 1
 0 4 8 8496.33 87.1467 19
 0 4 -8 8823.34 92.7714 9
 0 4 9 4796.56 98.6772 30
 0 4 9 4665.86 75.6976 19
 0 4 -9 4667.44 75.4347 9
 0 4 -10 17300.6 147.5 9
 0 4 -10 22929.9 149.489 1
 0 4 10 16368 154.929 19
 0 4 10 21329.4 206.007 21
 0 4 -10 17862.3 162.113 14
 0 4 11 4481.5 107.46 21
 0 4 -11 4460.53 86.8912 14
 0 4 12 949.581 68.6565 21
 0 4 -12 653.329 48.7463 14
 0 4 13 4836.86 111.109 21
 0 4 -13 5950.18 97.7195 14
 0 4 14 154.81 45.8401 21
 0 4 -14 246.063 36.372 14
 0 4 -15 25.3278 26.9899 14
 0 4 -15 40.5982 28.2113 13
 0 4 15 35.7331 55.8597 22
 0 4 -16 2502.2 43.1452 13
 0 4 -16 2478.91 38.5005 14
 0 5 0 35.3041 5.99683 2
 0 5 0 189.745 10.1562 30
 0 5 -1 89146.2 299.477 1
 0 5 -1 100345 319.365 9
 0 5 1 102403 319.613 10
 0 5 1 88249.7 307.807 2
 0 5 -2 206582 663.978 1
 0 5 -2 208895 681.679 9
 0 5 -3 2866.69 18.1492 17
 0 5 -3 2912.09 24.1835 1
 0 5 -3 2853.46 23.0456 7
 0 5 -4 47088.9 201.723 9
 0 5 -4 46944.4 177.25 1
 0 5 -5 9083.76 77.6461 9
 0 5 -5 7991.06 54.8154 1
 0 5 -6 13933.6 79.3251 1
 0 5 -6 14072.4 103.179 9
 0 5 -7 808.429 31.1172 9
 0 5 7 1297.99 52.2645 30
 0 5 -7 748.647 18.3146 7
 0 5 -7 545.918 18.3588 1
 0 5 7 1051.86 35.5408 19
 0 5 8 10240.9 100.004 19
 0 5 8 9400.24 119.549 30
 0 5 9 542.582 53.2507 21
 0 5 9 500.59 35.5967 19
 0 5 -9 500.356 30.0022 9
 0 5 -10 1618.75 56.3367 14
 0 5 10 1400.98 50.8829 19
 0 5 10 1562.04 77.4726 21
 0 5 -11 1490.26 57.3265 14
 0 5 11 2174.89 87.2759 21
 0 5 -12 7209.43 107.658 14
 0 5 12 6993.18 131.961 21
 0 5 -13 5783.94 94.52 14
 0 5 13 5028.59 112.364 21
 0 5 -14 1279.83 50.0097 14
 0 5 14 933.461 58.8534 21
 0 5 15 371.778 61.3133 22
 0 5 -15 377.338 31.207 14
 0 5 -16 1606.84 35.1734 13
 0 5 -16 1551.7 31.4921 14
 0 6 0 74030.6 271.922 30
 0 6 0 80789.8 273.181 10
 0 6 1 54021.4 206.524 10
 0 6 1 54450.8 198.816 2
 0 6 -1 51414.4 186.779 1
 0 6 -1 63316.1 205.353 20
 0 6 -1 71867.4 190.46 30
 0 6 1 73428 221.899 30
 0 6 -2 126757 401.18 7
 0 6 -2 121329 416.918 9
 0 6 2 125040 405.058 2
 0 6 -2 118848 395.673 1
 0 6 -3 67218.2 263.809 9
 0 6 -3 65182.2 242.378 1
 0 6 -4 4085.18 45.2926 9
 0 6 -4 4148.74 31.6992 7
 0 6 -5 53702.3 227.345 9
 0 6 -5 52001.4 190.319 7
 0 6 -6 73796.4 310.077 9
 0 6 -6 72872.2 263.149 7
 0 6 6 73935.3 339.819 30
 0 6 7 2848.68 52.2008 19
 0 6 -7 3046.36 33.2437 7
 0 6 8 3499.96 58.7603 19
 0 6 8 3282.87 78.4258 30
 0 6 -8 3947.32 49.2583 1
 0 6 -8 3762.29 64.5424 9
 0 6 9 4679.81 73.9954 19
 0 6 9 5639.74 106.056 21
 0 6 9 4221.44 99.4227 30
 0 6 -9 5648 77.6825 9
 0 6 -10 6116.55 74.9491 1
 0 6 10 3364.69 92.8489 30
 0 6 10 5280.78 114.297 21
 0 6 -10 4707.56 83.5466 14
 0 6 -10 4680.44 77.0033 9
 0 6 10 4347.94 77.5633 19
 0 6 11 1835.28 80.0549 21
 0 6 -11 1215.13 54.1313 14
 0 6 12 328.797 64.6873 21
 0 6 -12 155.554 38.839 14
 0 6 13 1061.11 69.3287 21
 0 6 -13 1048.25 52.4254 14
 0 6 14 956.106 59.2655 21
 0 6 -14 1107.57 48.376 14
 0 6 15 18.3341 54.81 22
 0 6 -15 57.2986 26.6856 14
 0 6 -16 75.1849 19.1581 13
 0 7 0 40.7877 9.72678 10
 0 7 0 20.5314 7.65022 2
 0 7 1 49514.6 183.911 30
 0 7 -1 50276.7 159.563 30
 0 7 -1 49742.7 168.853 10
 0 7 -1 47259.5 153.932 1
 0 7 -1 49049.9 175.102 20
 0 7 1 47775.3 168.112 2
 0 7 -2 45329.4 171.356 9
 0 7 -2 45520.7 160.151 20
 0 7 -3 39416.6 149.38 7
 0 7 -3 39958.7 170.632 9
 0 7 3 39680.9 154.729 2
 0 7 3 43375 162.036 19
 0 7 -3 39948.6 146.797 1
 0 7 -3 43875 154.317 20
 0 7 -4 42162.8 161.352 1
 0 7 -4 41010.4 184.893 9
 0 7 5 22077.7 153.38 30
 0 7 -5 24069.7 104.936 1
 0 7 -5 25452.6 138.706 9
 0 7 -5 22777.7 99.4948 7
 0 7 5 21202.4 119.546 19
 0 7 -6 1577.61 38.5091 9
 0 7 6 895.928 52.7844 30
 0 7 -6 1335.82 20.7424 7
 0 7 -6 2010.39 27.0648 1
 0 7 -7 14187.7 109.761 9
 0 7 7 11294.1 123.506 30
 0 7 -7 13124.7 74.8887 7
 0 7 -7 15855.9 91.4621 1
 0 7 8 2034.4 69.4845 30
 0 7 -8 3188.03 57.1852 9
 0 7 -9 2366.62 52.759 9
 0 7 9 2862.55 84.4513 21
 0 7 9 2262.38 54.516 19
 0 7 9 2632.12 40.7813 2
 0 7 9 2273.8 82.5433 30
 0 7 -9 2752.23 44.7699 1
 0 7 -10 9687.91 108.17 9
 0 7 10 9299.6 146.538 21
 0 7 11 3104.69 99.0247 21
 0 7 -11 3372.24 77.4828 14
 0 7 12 1108.96 77.1206 21
 0 7 -12 1033.65 53.3997 14
 0 7 13 1565.39 76.4437 21
 0 7 -13 2119.98 63.6442 14
 0 7 14 2392.88 75.9263 21
 0 7 -14 3204.57 67.6408 14
 0 7 15 481.135 39.4343 21
 0 7 15 590.003 64.0724 22
 0 7 -15 651.546 33.9275 14
 0 7 -16 933.122 27.5804 13
 0 8 0 20667.1 94.3203 10
 0 8 0 17007.2 86.9842 2
 0 8 -1 110798 367.818 10
 0 8 -1 171194 366.399 30
 0 8 1 155073 397.394 30
 0 8 -1 131040 379.999 20
 0 8 -2 94811.9 321.841 1
 0 8 2 96720.6 335.247 2
 0 8 -2 109315 355.134 9
 0 8 -2 108217 340.254 20
 0 8 3 25538.6 111.686 19
 0 8 3 26643 108.892 2
 0 8 -3 24317.1 120.773 9
 0 8 -3 22992.4 101.408 20
 0 8 -3 27165.8 100.084 1
 0 8 4 52006.5 204.399 19
 0 8 -4 52202.1 186.447 1
 0 8 4 52378.1 194.159 2
 0 8 -4 52012.7 215.914 9
 0 8 -4 51651.2 186.111 7
 0 8 -5 17487.1 84.8897 7
 0 8 5 19234.7 95.8127 2
 0 8 -5 17320.8 109.665 9
 0 8 5 18516.4 142.12 30
 0 8 -5 18300.9 87.6648 1
 0 8 5 17610.4 106.389 19
 0 8 -6 2103.32 26.1915 7
 0 8 -6 1741.76 26.293 1
 0 8 6 3047.85 46.4569 19
 0 8 6 2052.43 30.797 2
 0 8 -6 2172.8 41.4565 9
 0 8 6 3598.08 72.7431 30
 0 8 -7 2383.22 46.7322 9
 0 8 7 2146.9 65.8086 30
 0 8 8 26508.5 138.963 2
 0 8 -8 27093.8 141.055 1
 0 8 9 590.347 56.1982 21
 0 8 -9 628.31 75.9238 24
 0 8 9 398.681 64.7138 30
 0 8 -9 569.779 23.9994 1
 0 8 -9 374.376 30.705 9
 0 8 9 498.67 21.2482 2
 0 8 -10 5006.85 86.0063 14
 0 8 -10 4813.85 77.805 9
 0 8 -11 2854.73 71.5354 14
 0 8 11 3174.33 97.6094 21
 0 8 -12 14897 154.241 14
 0 8 12 14876.7 186.691 21
 0 8 -13 1471.01 55.5176 14
 0 8 13 1058.01 70.4933 21
 0 8 -14 5553.56 83.571 14
 0 8 14 4548.38 96.7574 21
 0 8 15 1730.63 55.1797 21
 0 8 15 1921.24 78.814 22
 0 8 -16 388.315 20.9842 13
 0 9 0 33.699 16.3712 30
 0 9 0 11.7822 8.82977 2
 0 9 0 29.4951 11.6657 10
 0 9 -1 6928.34 39.6283 30
 0 9 1 6931.9 55.0591 30
 0 9 -2 13177.3 67.7119 20
 0 9 2 13099 65.8801 2
 0 9 2 12976.7 83.8241 30
 0 9 3 19073.6 89.5094 19
 0 9 3 16849 82.7344 2
 0 9 -3 18939.7 84.9841 20
 0 9 -3 18524.3 100.055 9
 0 9 -3 16302.9 72.1927 1
 0 9 -4 16579.2 77.9419 20
 0 9 -4 16380.8 100.305 9
 0 9 5 3145 36.1278 2
 0 9 -5 3091.29 30.8989 20
 0 9 -5 3089.21 46.0514 9
 0 9 -6 569.642 15.1702 7
 0 9 -6 641.752 18.3807 1
 0 9 -6 614.27 28.215 9
 0 9 6 550.713 19.0696 2
 0 9 7 14630.1 118.344 19
 0 9 -7 20490.5 108.306 1
 0 9 7 11942 134.381 30
 0 9 -7 16874.4 127.068 9
 0 9 7 18521.6 104.624 2
 0 9 8 6362.07 80.1009 19
 0 9 8 6314.55 108.744 30
 0 9 -8 8208.68 91.5371 9
 0 9 8 8546.61 71.8821 2
 0 9 -8 8515.74 70.9338 1
 0 9 -9 15911.5 198.679 24
 0 9 -9 14076.6 128.794 9
 0 9 9 14732.4 103.022 2
 0 9 9 15658.7 177.53 21
 0 9 10 474.773 63.012 30
 0 9 -10 576.665 42.7441 14
 0 9 -10 571.031 26.2147 1
 0 9 -10 555.562 33.6794 9
 0 9 -11 1399.92 55.5217 14
 0 9 11 1414.91 80.3329 21
 0 9 -12 3761.62 81.3792 14
 0 9 12 3745.06 107.183 21
 0 9 -13 2392.71 65.0358 14
 0 9 13 1953.84 82.293 21
 0 9 14 515.479 76.4907 22
 0 9 14 475.625 52.8941 21
 0 9 15 689.382 44.4246 21
 0 9 15 811.532 67.5297 22
 0 9 -16 835.601 25.409 13
 0 10 0 332331 1055.58 10
 0 10 0 322275 1044.91 2
 0 10 -1 41742 150.24 30
 0 10 -1 41390.8 133.235 1
 0 10 2 17461.2 85.8786 2
 0 10 -2 19427.8 92.3353 20
 0 10 -2 20346.7 74.4351 1
 0 10 -2 17983.7 82.9295 10
 0 10 -3 9169.75 68.9585 9
 0 10 3 9343.61 59.7893 19
 0 10 4 35939.9 140.958 2
 0 10 4 29483.5 139.94 19
 0 10 -4 26377.2 123.87 20
 0 10 -4 32157.3 121.577 1
 0 10 -4 31035.8 153.461 9
 0 10 5 71707.2 258.503 2
 0 10 5 71996.8 275.455 19
 0 10 5 71120.7 328.331 30
 0 10 -5 71226.2 248.608 1
 0 10 -6 15162 87.7478 1
 0 10 6 15146.5 105.836 19
 0 10 -6 13946.2 108.007 9
 0 10 6 15004.4 138.009 30
 0 10 6 14241.1 87.8192 2
 0 10 -7 18820.6 103.459 1
 0 10 7 16021.9 122.52 19
 0 10 -7 17041.3 127.617 9
 0 10 7 18395.1 105.521 2
 0 10 -8 13375.1 92.0517 1
 0 10 -8 11453.7 109.353 9
 0 10 8 10459.6 102.907 19
 0 10 8 12247.2 88.2205 2
 0 10 8 9188.32 129.913 30
 0 10 9 6320.32 122.532 21
 0 10 9 8302.9 75.8033 2
 0 10 -9 7000.68 90.2059 9
 0 10 -9 9623.26 86.8672 1
 0 10 9 5608.24 84.5658 19
 0 10 9 4676.18 115.608 30
 0 10 -9 6428.74 136.422 24
 0 10 -10 443 32.9005 9
 0 10 -10 528.054 42.8349 14
 0 10 10 548.304 61.8339 30
 0 10 -11 9477.83 122.404 14
 0 10 11 9343.34 156.096 21
 0 10 -12 129.712 39.2021 14
 0 10 12 74.0969 60.4185 21
 0 10 -13 345.091 40.5787 14
 0 10 13 241.559 58.2509 21
 0 10 -14 290.46 34.9126 14
 0 10 14 355.263 72.4619 22
 0 10 14 294.197 49.0851 21
 0 10 -15 225.79 26.3708 14
 0 10 15 137.349 35.9664 21
 0 10 15 178.887 56.6319 22
 0 10 -16 882.815 24.098 13
 0 11 0 6.0526 13.291 10
 0 11 0 26.0607 20.2781 30
 0 11 -1 8932.99 55.2253 10
 0 11 1 8762.32 61.9731 10
 0 11 1 7585.52 49.3975 2
 0 11 1 11059.3 72.7102 30
 0 11 -1 10551.4 51.3368 30
 0 11 -2 9166.51 41.2706 1
 0 11 -2 9041.33 52.1645 10
 0 11 -3 84334 299.176 10
 0 11 3 86445 313.167 2
 0 11 3 90766 315.075 19
 0 11 -3 87353.7 312.609 20
 0 11 -3 93761.1 297.773 1
 0 11 4 55262.2 211.272 2
 0 11 4 57937.6 221.913 19
 0 11 -4 51761.7 205.038 20
 0 11 -4 58075.2 200.292 1
 0 11 -4 52544.7 191.082 10
 0 11 -4 60442.2 242.664 9
 0 11 -5 35353.5 184.646 9
 0 11 5 34280.5 155.448 2
 0 11 -6 4439.47 43.42 1
 0 11 6 4349.2 57.5226 19
 0 11 -6 4364.57 59.0152 9
 0 11 6 4440.32 47.5186 2
 0 11 -7 28095.6 135.866 1
 0 11 -7 26738.8 167.956 9
 0 11 7 25940.1 164.053 19
 0 11 7 28733.7 145.24 2
 0 11 8 1068.5 63.1297 21
 0 11 8 1372.7 30.9163 2
 0 11 -8 1172.8 74.603 24
 0 11 -8 1170.2 38.7781 9
 0 11 8 1003.12 38.2639 19
 0 11 8 763.39 61.4711 30
 0 11 -8 1347.46 29.6783 1
 0 11 -9 28856.3 157.581 1
 0 11 -9 23599.1 184.008 14
 0 11 -9 25719.7 257.395 24
 0 11 9 21749.7 171.312 19
 0 11 9 18860.1 218.609 30
 0 11 -9 24610.3 182.036 9
 0 11 9 26364.5 145.048 2
 0 11 9 25670.5 234.143 21
 0 11 10 11509 168.113 21
 0 11 10 9649.92 117.044 19
 0 11 -10 11315.7 122.972 9
 0 11 -10 12856.4 102.929 1
 0 11 -10 10603.1 125.083 14
 0 11 -11 7508.1 109.37 14
 0 11 11 6796.16 135.391 21
 0 11 -12 436.828 41.5647 14
 0 11 12 444.615 67.1303 21
 0 11 -13 1389.01 53.5486 14
 0 11 13 1531.24 74.1223 21
 0 11 -14 1425.35 47.2793 14
 0 11 14 1312.1 87.3756 22
 0 11 15 618.629 40.8272 21
 0 11 15 712.051 62.4308 22
 0 12 0 7930.2 57.6491 10
 0 12 0 6647.41 49.9053 2
 0 12 1 14170.1 82.5405 10
 0 12 -1 13759.3 72.8724 10
 0 12 1 14676.8 72.726 2
 0 12 -1 11311.9 61.3529 30
 0 12 1 12329 83.3579 30
 0 12 2 44731.8 178.602 2
 0 12 -2 45514.1 176.694 10
 0 12 3 7179.76 52.1829 2
 0 12 -3 7402.51 41.3021 1
 0 12 4 60582.6 227.811 2
 0 12 4 60265.4 232.7 19
 0 12 -4 53083.8 216.769 20
 0 12 -4 64544.3 256.647 9
 0 12 -4 53543.5 202.018 10
 0 12 -4 64986 213.611 1
 0 12 5 33478.1 142.331 2
 0 12 -5 32969.8 170.425 9
 0 12 -6 6033.35 71.9607 9
 0 12 6 6302.86 56.0818 2
 0 12 -7 1800.39 46.1233 9
 0 12 7 1890.15 33.8926 2
 0 12 7 1821.6 69.8519 30
 0 12 8 8436.64 129.292 21
 0 12 8 7537.48 68.7259 2
 0 12 -8 8525.29 145.518 24
 0 12 -8 7840.88 92.9877 9
 0 12 8 6383.18 83.0049 19
 0 12 8 5707.35 110.519 30
 0 12 -8 8721.99 76.9477 1
 0 12 -9 1534.66 36.0645 1
 0 12 -9 834.259 43.8821 14
 0 12 -9 1085.41 86.7323 24
 0 12 -9 963.554 40.3066 9
 0 12 9 1160.5 29.806 2
 0 12 9 968.295 44.062 19
 0 12 9 612.236 73.4294 30
 0 12 9 1084.26 70.9138 21
 0 12 -10 1610.77 58.6882 14
 0 12 -10 1892.87 101.349 24
 0 12 -10 1686.69 51.4659 9
 0 12 10 1812.47 87.662 21
 0 12 -10 1763.97 40.0765 1
 0 12 11 2805.71 97.3728 21
 0 12 -11 3213.32 75.7877 14
 0 12 12 3008.15 96.6513 21
 0 12 -12 3129.43 73.1107 14
 0 12 13 422.977 90.6141 22
 0 12 13 325.285 59.966 21
 0 12 -13 368.298 40.1907 14
 0 12 14 310.616 74.1932 22
 0 12 14 293.302 48.9267 21
 0 12 -14 485.772 35.5732 14
 0 12 15 1571.56 51.2271 21
 0 12 15 1691.98 72.9408 22
 0 13 0 1.71686 19.9088 30
 0 13 0 15.1321 12.6987 2
 0 13 0 3.99804 14.0519 10
 0 13 1 47555.4 198.521 10
 0 13 -1 48219.2 187.689 10
 0 13 -2 41433.8 166.903 10
 0 13 2 42172.3 168.477 2
 0 13 -3 77224.2 290.075 10
 0 13 3 87119.5 306.821 19
 0 13 3 85042 353.564 30
 0 13 3 76785.6 298.463 2
 0 13 -4 29700.5 128.33 10
 0 13 4 37717 155.605 2
 0 13 4 33666.6 157.572 19
 0 13 4 28664.8 191.77 30
 0 13 -4 38233 137.534 1
 0 13 5 7687.16 60.6135 2
 0 13 -5 7544.46 75.6669 9
 0 13 6 10932.5 78.1836 2
 0 13 -6 10693.6 98.1294 9
 0 13 7 13841.4 93.9373 2
 0 13 -7 13650.3 120.179 9
 0 13 -8 11220.6 113.703 9
 0 13 -8 10768.7 164.152 24
 0 13 8 11045.9 150.695 21
 0 13 -9 4345.51 55.1266 1
 0 13 -9 2815.39 65.4563 14
 0 13 -9 2508.77 103.33 24
 0 13 9 2483.97 91.0885 21
 0 13 9 3872.04 52.011 2
 0 13 9 2112.86 57.9093 19
 0 13 9 1707.99 91.9257 30
 0 13 -9 3175.11 65.4395 9
 0 13 10 8087.33 147.761 21
 0 13 -10 8143.55 164.068 24
 0 13 -11 2122.59 64.9551 14
 0 13 11 1717.91 86.047 21
 0 13 -12 197.328 40.8642 14
 0 13 12 175.397 64.6454 21
 0 13 13 3318.08 93.503 21
 0 13 -13 3593.15 72.1783 14
 0 13 13 3318.07 123.111 22
 0 13 14 975.33 57.1849 21
 0 13 14 1068.95 81.4688 22
 0 13 15 1066.11 64.3715 22
 0 13 15 1038.13 44.3158 21
 0 14 0 51879.1 213.083 30
 0 14 0 52916.4 217.178 10
 0 14 1 22167.7 123.172 30
 0 14 1 20294.1 100.677 2
 0 14 1 21846 116.108 10
 0 14 -1 20886.9 103.948 10
 0 14 2 22223.9 132.124 30
 0 14 -2 21566.8 99.5576 10
 0 14 -3 46537.3 156.581 1
 0 14 3 45585.2 180.774 19
 0 14 3 43271.3 180.309 2
 0 14 3 39110.4 220.396 30
 0 14 -3 39499.1 166.564 10
 0 14 -4 24695.1 103.483 1
 0 14 4 25661.2 127.24 19
 0 14 4 20319.6 109.281 2
 0 14 4 25682.2 172.238 30
 0 14 -4 20009.8 95.4976 10
 0 14 5 4193.82 46.3014 2
 0 14 -5 5073.97 43.4336 1
 0 14 6 9262.85 84.7394 19
 0 14 6 9683.86 75.735 2
 0 14 7 8704.73 91.8974 19
 0 14 -7 11487.5 79.9903 1
 0 14 7 7037.17 121.507 30
 0 14 7 11120.1 83.8363 2
 0 14 -8 4031.56 114.228 24
 0 14 8 2849.78 58.1511 19
 0 14 8 3669.01 97.4279 21
 0 14 -8 3850.49 48.2141 1
 0 14 8 2374.73 83.2613 30
 0 14 8 3587.48 48.7839 2
 0 14 8 2466.67 36.355 3
 0 14 -9 18672.1 224.958 24
 0 14 9 18772.7 206.039 21
 0 14 -9 18393.5 160.835 14
 0 14 -10 5649.16 92.9765 14
 0 14 -10 5887.71 150.08 24
 0 14 10 5712.14 128.902 21
 0 14 11 4218.6 115.12 21
 0 14 -11 4968.16 88.7128 14
 0 14 12 5949.59 128.693 21
 0 14 12 6207.46 158.165 22
 0 14 13 618.391 63.8938 21
 0 14 13 669.234 91.4162 22
 0 14 -13 869.384 44.5889 14
 0 14 14 3693.27 109.895 22
 0 14 14 3527.12 83.8803 21
 0 14 15 1119.97 62.2064 22
 0 15 0 -0.32693 19.7756 30
 0 15 0 3.99894 11.4443 2
 0 15 0 6.74231 15.7404 10
 0 15 -1 8557.58 62.2115 10
 0 15 1 8434.82 58.5323 2
 0 15 2 322.822 13.7894 19
 0 15 2 178.936 14.3546 2
 0 15 2 388.107 36.7122 30
 0 15 -2 227.685 14.6197 10
 0 15 3 9404.09 65.5361 19
 0 15 -3 11420 51.1024 1
 0 15 3 7834.42 94.3349 30
 0 15 3 10355.5 67.6944 2
 0 15 -3 9491.29 61.8663 10
 0 15 4 11249.7 80.1156 19
 0 15 -4 11921.4 60.9433 1
 0 15 4 9383.09 108.603 30
 0 15 4 11225.7 76.1526 2
 0 15 -4 9536.95 59.2973 10
 0 15 -5 6155.91 45.8771 1
 0 15 5 2618.29 70.817 30
 0 15 5 3351.52 46.6435 19
 0 15 5 4892.68 49.3631 2
 0 15 6 14179.7 93.2022 2
 0 15 -6 15809 88.5376 1
 0 15 -7 2091.61 33.2378 1
 0 15 7 1906.95 35.0271 2
 0 15 7 1778.48 78.2174 30
 0 15 7 2195.75 49.4786 19
 0 15 -8 6849.49 136.849 24
 0 15 -8 8854.72 73.1045 1
 0 15 8 6759.8 124.014 21
 0 15 8 5779.85 56.1715 3
 0 15 8 7869.87 71.8882 2
 0 15 8 5407.87 77.4674 19
 0 15 8 4571.82 116.185 30
 0 15 9 523.835 70.2176 21
 0 15 -9 444.174 88.6851 24
 0 15 9 329.743 74.4089 30
 0 15 -9 468.528 39.2108 14
 0 15 9 460.776 39.1736 19
 0 15 -10 3262.17 118.93 24
 0 15 10 2998.26 101.611 21
 0 15 11 371.933 70.3019 21
 0 15 -11 567.802 45.8001 14
 0 15 12 544.555 69.295 21
 0 15 12 602.374 98.3273 22
 0 15 -12 823.333 47.5042 14
 0 15 13 494.998 60.6753 21
 0 15 13 487.963 85.8436 22
 0 15 -13 597.384 40.9143 14
 0 15 14 506.758 71.0701 22
 0 15 14 492.947 50.6069 21
 0 15 15 288.238 48.7629 22
 0 16 0 1826.04 33.418 10
 0 16 0 2095.78 30.0536 2
 0 16 -1 1653.39 30.4506 10
 0 16 1 1376.65 38.6416 30
 0 16 -1 1252.7 27.5117 30
 0 16 1 1715.07 27.168 2
 0 16 -2 9808.69 67.7794 10
 0 16 2 9859.72 59.8044 19
 0 16 3 17899.6 95.6681 19
 0 16 -3 18064.4 94.0198 10
 0 16 4 43609.6 182.968 2
 0 16 4 43013.4 188.305 19
 0 16 5 3540.54 78.7753 30
 0 16 5 4501.28 53.4288 19
 0 16 6 1084.27 26.9215 2
 0 16 6 1546.91 38.2071 19
 0 16 7 11859.7 156.194 21
 0 16 7 11532.3 85.8323 2
 0 16 8 42.8723 59.3038 30
 0 16 -8 156.546 30.6564 14
 0 16 8 109.91 53.4222 21
 0 16 -8 79.8565 71.4835 24
 0 16 8 237.223 15.9706 3
 0 16 8 107.727 25.6465 19
 0 16 9 2028.77 98.8728 30
 0 16 -9 2970.57 67.9239 14
 0 16 9 3382.55 104.673 21
 0 16 -9 3549.1 121.212 24
 0 16 9 2637.95 64.0024 19
 0 16 9 2477.32 37.5811 3
 0 16 -10 3101.81 73.0102 14
 0 16 -10 2845.96 121.816 24
 0 16 10 2976.28 101.352 21
 0 16 11 4880.21 122.242 21
 0 16 -11 4690.98 85.8105 14
 0 16 12 1608.12 81.0162 21
 0 16 12 1720.76 111.672 22
 0 16 -12 1920.3 59.6615 14
 0 16 13 203.297 55.7291 21
 0 16 13 233.883 79.597 22
 0 16 -13 188.145 34.1648 14
 0 16 14 178.598 62.2486 22
 0 16 14 149.159 42.5786 21
 0 16 15 113.719 42.1321 22
 0 17 0 27.2219 17.2616 10
 0 17 0 24.926 13.9039 2
 0 17 -1 3503.85 43.2765 10
 0 17 1 3555.4 41.5814 2
 0 17 -2 17500.8 98.6466 10
 0 17 2 16854.7 85.9113 19
 0 17 -3 326.937 15.6085 10
 0 17 3 664.481 44.2533 30
 0 17 3 262.881 15.5116 2
 0 17 3 675.014 21.5904 19
 0 17 4 12540.1 80.5536 2
 0 17 4 10742.8 78.9993 19
 0 17 5 24667.2 127.377 2
 0 17 5 24120.4 136.334 19
 0 17 6 13305.8 107.531 19
 0 17 6 10679.3 143.591 30
 0 17 7 12457 159.953 21
 0 17 7 11118.7 87.0334 2
 0 17 7 7696.17 65.3521 3
 0 17 7 9556.79 95.6367 19
 0 17 -8 531.117 37.3465 14
 0 17 8 597.594 64.7275 21
 0 17 8 381.731 18.0128 3
 0 17 8 583.608 23.5438 2
 0 17 8 448.008 32.0453 19
 0 17 8 350.035 68.0985 30
 0 17 -9 12066.2 129.323 14
 0 17 9 12680.6 176.586 21
 0 17 -9 12520.8 192.895 24
 0 17 9 9875.22 115.568 19
 0 17 9 10714.2 80.0453 3
 0 17 -10 4531.22 83.3317 14
 0 17 -10 4178.6 135.824 24
 0 17 10 4144.86 116.804 21
 0 17 11 6578.67 136.715 21
 0 17 -11 6893.8 101.043 14
 0 17 12 908.776 70.7856 21
 0 17 -12 887.575 45.9742 14
 0 17 13 2196.45 103.662 22
 0 17 13 2211.95 79.9401 21
 0 17 14 40.6885 58.378 22
 0 17 14 27.3609 39.4008 21
 0 18 0 11927 79.5567 2
 0 18 0 10908.8 82.5848 10
 0 18 -1 5390.19 55.1935 10
 0 18 1 6604.25 60.4894 2
 0 18 2 14533.6 79.9592 19
 0 18 2 9869.14 101.917 30
 0 18 -2 18635.3 102.381 10
 0 18 2 23333.7 112.392 2
 0 18 3 2925.45 37.7545 19
 0 18 -3 3880.88 41.5475 10
 0 18 4 37602.3 162.74 2
 0 18 4 33376.2 158.388 19
 0 18 5 7621.78 65.7029 2
 0 18 5 7003.86 69.1052 19
 0 18 -6 7311.31 134.332 24
 0 18 6 6893.05 77.1167 19
 0 18 7 330.603 27.9577 19
 0 18 7 441.672 57.5531 21
 0 18 7 360.444 17.1265 3
 0 18 7 485.163 21.2932 2
 0 18 7 480.219 76.9433 22
 0 18 8 3551.99 43.6576 3
 0 18 8 3835.96 104.884 21
 0 18 -8 3761.45 74.7766 13
 0 18 8 3771.55 125.543 22
 0 18 9 4702.49 51.2098 3
 0 18 9 4290.01 118.135 21
 0 18 -9 4460.56 82.2875 14
 0 18 9 4363.71 143.621 22
 0 18 -9 4316.27 133.549 24
 0 18 10 7681.58 149.845 21
 0 18 -10 7342.86 104.234 14
 0 18 10 7793.78 174.487 22
 0 18 -10 7556.61 164.157 24
 0 18 -11 2960.42 71.379 14
 0 18 11 2879.9 100.044 21
 0 18 12 386.578 63.8658 21
 0 18 13 81.0076 52.3044 21
 0 18 14 54.2098 38.1452 21
 0 18 14 63.1141 55.2397 22
 0 19 0 35.9947 15.0652 2
 0 19 0 14.7283 23.671 30
 0 19 1 3463.52 45.819 2
 0 19 -1 2650.06 40.6129 10
 0 19 2 10706.4 77.1673 2
 0 19 -2 11665.6 81.5776 10
 0 19 3 38079.1 171.233 19
 0 19 -3 43364.3 182.267 10
 0 19 4 1481.3 29.8485 19
 0 19 4 1693.9 31.9476 2
 0 19 5 7405.69 116.066 30
 0 19 5 8079.25 70.1338 2
 0 19 6 2793.66 51.0981 19
 0 19 6 1826.62 73.265 30
 0 19 6 3523.29 107.303 22
 0 19 6 2262.4 33.9517 3
 0 19 6 3217.66 44.616 2
 0 19 -6 3621.12 106.994 24
 0 19 7 581.392 20.3495 3
 0 19 -7 521.597 37.4814 13
 0 19 7 429.095 28.1689 19
 0 19 7 547.346 77.321 22
 0 19 8 1693.53 101.594 22
 0 19 8 1680.75 31.0134 3
 0 19 -8 1782.25 55.8843 13
 0 19 8 1672.19 84.2948 21
 0 19 9 1802.23 108.846 22
 0 19 -9 1600.92 56.5016 14
 0 19 9 1704.87 86.9063 21
 0 19 10 158.158 68.0725 21
 0 19 -10 120.233 37.8705 14
 0 19 10 166.928 92.6977 22
 0 19 -10 109.531 89.2929 24
 0 19 11 1172.93 82.1831 21
 0 19 12 201.613 61.172 21
 0 19 13 7690.84 121.379 21
 0 19 14 103.644 36.4985 21
 0 20 0 38749.3 181.865 2
 0 20 1 1364.89 40.8526 30
 0 20 1 4223.05 46.7746 2
 0 20 2 2877.94 63.8771 30
 0 20 2 8381.73 70.4421 2
 0 20 3 962.172 52.6187 30
 0 20 3 1589.74 32.7646 2
 0 20 4 327.545 18.8644 19
 0 20 4 237.021 46.3566 30
 0 20 5 5878.24 111.231 21
 0 20 5 5193.17 57.8855 2
 0 20 5 3293.14 85.5485 30
 0 20 5 4401.48 55.7996 19
 0 20 -5 6074.29 124.132 24
 0 20 -5 4388.5 63.942 12
 0 20 -6 932.507 76.2274 24
 0 20 6 802.262 24.9271 2
 0 20 6 1004.05 77.5689 22
 0 20 6 422.066 54.2714 30
 0 20 6 569.391 19.6774 3
 0 20 6 686.419 29.8017 19
 0 20 -7 2658.12 63.5217 13
 0 20 7 3226.18 115.796 22
 0 20 7 3008.94 44.8844 2
 0 20 7 1666.75 84.3734 30
 0 20 7 2226 35.5083 3
 0 20 7 2160.19 49.1064 19
 0 20 8 4755.84 117.567 21
 0 20 -8 3726.78 75.9164 13
 0 20 8 4670.82 140.804 22
 0 20 8 3797.26 51.5493 2
 0 20 8 2293.85 99.5156 30
 0 20 8 3353.15 64.8345 19
 0 20 8 2902.39 40.7522 3
 0 20 9 5888.35 58.0029 3
 0 20 9 6150.15 135.595 21
 0 20 -9 5875.17 96.4277 13
 0 20 9 6086.27 160.181 22
 0 20 10 2834.17 121.873 22
 0 20 10 2799.59 101.992 21
 0 20 -10 2721.91 120.088 24
 0 20 11 4849.42 144.149 22
 0 20 11 4810.21 122.36 21
 0 20 12 133.298 58.0902 21
 0 20 13 140.701 48.6407 21
 0 20 14 674.924 41.8863 21
 0 21 0 29.3605 15.024 2
 0 21 1 2917.38 58.3556 30
 0 21 1 6210.42 62.8916 2
 0 21 2 2915.81 63.0078 30
 0 21 2 12370.3 90.7802 2
 0 21 3 2227.59 64.4473 30
 0 21 3 2512.28 39.2466 2
 0 21 4 1002.76 57.6359 30
 0 21 4 1660.44 33.9066 2
 0 21 -5 7629.93 85.1321 12
 0 21 5 10064.1 158.929 22
 0 21 5 6199.16 58.7796 3
 0 21 5 4825.62 97.6915 30
 0 21 5 10106.1 143.19 21
 0 21 5 10859.3 91.5143 2
 0 21 -5 10032.6 157.134 24
 0 21 6 922.349 27.6451 2
 0 21 6 770.36 63.8397 21
 0 21 -6 714.879 38.3669 13
 0 21 6 551.179 27.4901 19
 0 21 6 397 60.6272 30
 0 21 6 611.053 20.6449 3
 0 21 -6 879.36 79.0144 24
 0 21 6 823.519 76.776 22
 0 21 7 7535.86 73.442 2
 0 21 -7 5918.45 91.3716 13
 0 21 7 4698.98 71.0057 19
 0 21 7 3124.05 106.813 30
 0 21 7 5249.89 55.0056 3
 0 21 -7 6167.85 139.699 24
 0 21 7 6230.82 149.7 22
 0 21 -8 1209.01 51.5264 13
 0 21 8 1181.89 100.918 22
 0 21 8 1165.66 27.3079 3
 0 21 -9 2241.11 65.2603 13
 0 21 9 2507.81 38.2448 3
 0 21 9 2210.27 95.5059 21
 0 21 9 2252.2 121.065 22
 0 21 10 -0.93481 66.8389 21
 0 21 10 46.2114 84.5201 22
 0 21 11 1625.81 85.7955 21
 0 21 11 1491.95 106.792 22
 0 21 12 244.466 56.1198 21
 0 21 12 257.148 77.5107 22
 0 21 13 563.092 52.58 21
 0 21 14 275.368 33.63 21
 0 22 0 21035.7 129.899 2
 0 22 1 4906.14 57.018 2
 0 22 1 1662.63 49.2876 30
 0 22 2 2467.15 39.8701 2
 0 22 2 1064.29 49.1196 30
 0 22 3 1153.06 30.737 2
 0 22 3 250.587 39.7102 30
 0 22 4 173.323 47.1314 21
 0 22 4 233.94 18.0362 2
 0 22 4 192.474 14.5013 3
 0 22 -4 185.92 23.8484 12
 0 22 5 2603.62 94.8596 22
 0 22 -5 1746.19 45.7044 12
 0 22 5 1966.33 38.4715 2
 0 22 5 2566.11 83.4449 21
 0 22 5 1249.5 69.0341 30
 0 22 5 1351.88 29.004 3
 0 22 -5 2558.38 95.3264 24
 0 22 6 1707.63 32.4058 3
 0 22 -6 1651.18 93.5808 24
 0 22 6 1666.3 92.4299 22
 0 22 -6 1621.56 51.8539 13
 0 22 6 1802.78 79.6465 21
 0 22 -7 2218.07 104.99 24
 0 22 7 2391.53 110.678 22
 0 22 -7 2257.71 60.865 13
 0 22 7 2271.14 37.4933 3
 0 22 -8 1528.55 55.8642 13
 0 22 8 1653.34 32.1686 3
 0 22 9 7714.31 151.811 21
 0 22 -9 7456.15 107.492 13
 0 22 9 7650.56 66.9688 3
 0 22 9 7482.08 169.955 22
 0 22 10 42.6737 84.8242 22
 0 22 -10 48.4114 33.6961 13
 0 22 10 44.3218 61.0123 21
 0 22 11 4142.1 111.446 21
 0 22 11 3930.31 131.96 22
 0 22 12 1394.92 72.2559 21
 0 22 12 1271.28 85.8652 22
 0 22 13 119.13 56.7808 22
 0 22 13 122.564 40.6014 21
 0 23 0 11.2864 16.2957 2
 0 23 1 4719.24 58.8331 2
 0 23 2 1012.94 51.0056 30
 0 23 2 5277.87 57.5363 2
 0 23 3 14079.4 92.3185 3
 0 23 3 14084.5 164.796 21
 0 23 4 2503.46 90.6831 22
 0 23 -4 2721.16 100.742 24
 0 23 -4 2444.36 49.869 12
 0 23 4 2561.91 83.4405 21
 0 23 5 378.109 56.1282 30
 0 23 5 857.654 75.7932 22
 0 23 -5 845.025 77.0867 24
 0 23 5 1621.28 35.8486 2
 0 23 -5 1075.96 38.4487 12
 0 23 5 1125.13 26.8686 3
 0 23 -5 1053.35 42.7089 13
 0 23 5 836.572 64.6979 21
 0 23 6 2012.07 87.947 30
 0 23 6 4089.45 124.939 22
 0 23 6 6961.57 72.6767 2
 0 23 6 4624.31 52.7549 3
 0 23 -6 4421.03 124.753 24
 0 23 -6 4513.09 79.6308 13
 0 23 6 4440.56 111.232 21
 0 23 7 7306.66 67.377 3
 0 23 -7 7906.23 160.941 24
 0 23 7 7510.46 164.016 22
 0 23 -7 7703.46 104.658 13
 0 23 -8 9752.63 121.716 13
 0 23 8 10533 81.0314 3
 0 23 9 2680.56 100.237 21
 0 23 9 2510.42 116.057 22
 0 23 -9 2794.33 70.4354 13
 0 23 10 323.377 70.1078 21
 0 23 -10 381.398 38.9099 13
 0 23 10 290.311 86.3561 22
 0 23 11 172.447 62.1188 21
 0 23 11 150.479 78.9529 22
 0 23 12 562.999 55.5931 21
 0 23 12 514.311 69.6175 22
 0 23 13 2654.27 68.8763 21
 0 23 13 2516.81 81.0045 22
 0 24 0 5551.29 65.0009 2
 0 24 1 20505 123.296 3
 0 24 -1 23668 154.373 12
 0 24 -2 5898.28 74.2066 12
 0 24 2 5937.8 107.728 21
 0 24 3 3133.56 42.2415 3
 0 24 3 3040.84 88.7675 22
 0 24 4 4684.67 115.124 22
 0 24 -4 5352.72 130.213 24
 0 24 4 8070.43 79.6199 2
 0 24 -4 5413.56 74.0285 12
 0 24 4 5279.92 55.5183 3
 0 24 4 5409.58 111.73 21
 0 24 4 2253.1 79.7388 30
 0 24 5 5508.55 121.185 21
 0 24 -5 6043.88 80.6833 12
 0 24 -5 5371.16 133.992 24
 0 24 -5 5979.45 59.8688 5
 0 24 5 5982.94 60.3755 3
 0 24 -5 5810.38 87.8078 13
 0 24 5 4991.51 128.144 22
 0 24 6 5499.43 125.08 21
 0 24 -6 5597.35 142.131 24
 0 24 6 5926.85 59.8327 3
 0 24 6 5278.28 137.504 22
 0 24 -6 5957.14 60.7982 5
 0 24 -6 5677.14 89.2506 13
 0 24 -7 331.729 37.6446 13
 0 24 7 452.256 71.3726 21
 0 24 -7 326.935 84.2828 24
 0 24 7 458.937 20.9162 3
 0 24 7 471.019 83.0908 22
 0 24 -8 240.497 89.4312 24
 0 24 -8 366.173 41.0121 13
 0 24 8 190.657 86.1272 22
 0 24 -9 1741.74 58.8751 13
 0 24 9 1888.02 33.6087 3
 0 24 9 1607.7 103.158 22
 0 24 10 561.105 85.6257 22
 0 24 10 593.855 70.421 21
 0 24 -10 482.386 38.9241 13
 0 24 11 257.048 74.1299 22
 0 24 11 241.293 60.4057 21
 0 24 12 747.09 70.8649 22
 0 24 12 794.671 58.221 21
 0 24 13 408.432 51.3989 22
 0 24 13 405.164 41.4726 21
 0 25 0 1.613 22.5188 12
 0 25 0 -7.39629 42.5442 21
 0 25 0 8.16319 17.3456 2
 0 25 1 29744.4 238.35 21
 0 25 1 29842.7 181.054 12
 0 25 -2 8119.2 89.4966 12
 0 25 2 8238.63 127.596 21
 0 25 3 6520.95 123.297 22
 0 25 -3 7085.03 83.9342 12
 0 25 3 6540.4 62.2324 3
 0 25 3 7122.39 125.553 21
 0 25 -4 2853.8 106.756 24
 0 25 -4 2765.08 56.5216 12
 0 25 4 2666.37 40.7827 3
 0 25 -4 2696.24 40.9984 5
 0 25 4 2581.24 90.6368 22
 0 25 4 2841.54 88.7981 21
 0 25 -5 8929.15 164.012 24
 0 25 -5 8531.28 96.7487 12
 0 25 5 9281.24 147.631 21
 0 25 -5 7260.78 68.0524 5
 0 25 5 8608.54 154.189 22
 0 25 5 7457.79 69.2086 3
 0 25 6 1983.34 97.2816 22
 0 25 6 996.766 27.9181 3
 0 25 -6 1337.2 50.0535 13
 0 25 6 1877.18 86.384 21
 0 25 -6 2070.19 108.534 24
 0 25 -6 907.867 27.1844 5
 0 25 7 296.428 18.7866 3
 0 25 7 376.324 76.0052 22
 0 25 -7 303.836 37.3506 13
 0 25 7 371.005 66.6824 21
 0 25 -7 386.595 82.7739 24
 0 25 8 733.681 88.3845 22
 0 25 8 881.958 25.5514 3
 0 25 -8 896.312 96.7909 24
 0 25 -8 749.267 45.9391 13
 0 25 9 2898.71 40.2904 3
 0 25 -9 3087.08 71.4484 13
 0 25 10 1643.74 83.3791 21
 0 25 -10 1673.73 53.4703 13
 0 25 10 1477.48 96.3764 22
 0 25 11 2116.15 81.4116 21
 0 25 11 1822.07 91.3479 22
 0 25 12 69.4112 56.9389 22
 0 25 12 100.991 45.8213 21
 0 25 13 1195.02 48.2332 21
 0 25 13 1085.53 54.3361 22
 0 26 0 1937.51 49.2652 12
 0 26 0 869.968 58.8203 21
 0 26 -1 17825.4 138.52 12
 0 26 1 18128.2 139.646 12
 0 26 1 18280.2 115.332 3
 0 26 -2 15129.5 128.035 12
 0 26 2 15184.1 125.869 12
 0 26 2 14908.8 103.611 3
 0 26 3 3896.4 102.904 22
 0 26 -3 3903.42 49.7517 5
 0 26 -3 4235.65 67.5947 12
 0 26 3 4250.74 52.2494 3
 0 26 4 123.833 16.8074 3
 0 26 4 70.8632 41.2219 30
 0 26 4 228.48 56.6836 21
 0 26 4 230.251 61.5984 22
 0 26 -4 150.105 27.1761 12
 0 26 -4 120.025 16.3363 5
 0 26 4 162.19 18.5721 2
 0 26 -4 157.8 75.6253 24
 0 26 -5 9488.39 170.204 24
 0 26 5 9063 76.3744 3
 0 26 -5 9518.88 105.176 12
 0 26 -5 8945.07 76.6703 5
 0 26 5 9454.47 151.297 21
 0 26 6 15841.6 105.578 3
 0 26 6 15687.2 196.593 21
 0 26 7 5516.82 130.804 21
 0 26 -7 5338.87 141.877 24
 0 26 8 124.544 15.6522 3
 0 26 8 354.43 66.2042 21
 0 26 -8 197.112 37.3782 13
 0 26 8 315.837 75.7108 22
 0 26 -8 327.075 88.8218 24
 0 26 -9 325.657 39.3599 13
 0 26 9 309.829 16.9713 3
 0 26 9 358.906 80.6051 22
 0 26 10 178.744 71.1688 22
 0 26 11 456.679 55.7409 21
 0 26 11 374.156 65.0127 22
 0 26 12 672.422 48.9523 21
 0 26 12 607.055 58.1422 22
 0 27 0 12.5851 25.4435 12
 0 27 0 55.9463 46.3625 21
 0 27 0 9.85427 17.2427 2
 0 27 1 12842.5 116.881 12
 0 27 -1 12638.9 116.386 12
 0 27 1 12743.7 162.288 21
 0 27 -1 12492.5 150.301 21
 0 27 -2 5702.24 77.9752 12
 0 27 2 5752.37 62.7736 3
 0 27 -3 2929.48 58.5732 12
 0 27 3 2226.44 39.1704 3
 0 27 3 3608.78 99.2788 22
 0 27 -3 2056.04 37.4591 5
 0 27 3 3086.97 53.0194 2
 0 27 3 4038.77 102.451 21
 0 27 -4 6514.14 150.536 24
 0 27 -4 6490.64 85.1535 12
 0 27 4 6212 65.0978 3
 0 27 4 5538.1 124.916 22
 0 27 -4 5863.09 63.081 5
 0 27 4 6779.66 128.905 21
 0 27 5 3048.17 45.0946 3
 0 27 5 2591.56 95.7374 21
 0 27 -5 2958.55 63.3508 12
 0 27 -5 2520.18 115.08 24
 0 27 -5 2933.47 44.5439 5
 0 27 -6 3625.9 49.5402 5
 0 27 -6 3297.78 124.631 24
 0 27 6 3295.54 106.583 21
 0 27 6 3687.01 48.8634 3
 0 27 7 900.112 79.2764 21
 0 27 -7 897.246 91.7833 24
 0 27 7 741.51 85.1325 22
 0 27 8 285.855 65.5497 21
 0 27 8 233.168 16.9423 3
 0 27 8 242.993 76.312 22
 0 27 -8 354.696 87.3217 24
 0 27 -9 4378.56 127.634 24
 0 27 9 3879.95 117.41 22
 0 27 10 265.146 68.4298 22
 0 27 11 797.998 68.426 22
 0 27 11 900.786 60.2959 21
 0 27 12 133.499 45.6407 22
 0 27 12 157.061 39.687 21
 0 28 0 3429.38 90.2365 21
 0 28 0 2533.03 54.7296 12
 0 28 1 15148.8 130.231 12
 0 28 -1 14796 129.249 12
 0 28 2 2672.4 43.5119 3
 0 28 -2 3341.68 63.4585 12
 0 28 2 4114.11 62.1387 2
 0 28 2 3323.22 61.381 12
 0 28 2 4041.62 101.04 21
 0 28 -2 2760.59 43.645 5
 0 28 3 1875.21 36.7304 3
 0 28 3 1673.26 74.6051 22
 0 28 -3 1798.25 36.2623 5
 0 28 3 1961.49 49.395 12
 0 28 -3 1874.27 50.9577 12
 0 28 3 2030.28 80.7742 21
 0 28 -4 2675.59 59.0784 12
 0 28 4 2633.23 43.1854 3
 0 28 4 2330.04 89.1132 21
 0 28 -4 2621.44 42.6319 5
 0 28 -4 2395.23 112.14 24
 0 28 -5 11163.6 117.329 12
 0 28 5 12203.6 92.9612 3
 0 28 5 9879.22 160.617 21
 0 28 5 7925.64 152.68 22
 0 28 -5 9568.18 178.792 24
 0 28 -5 11555.1 89.7501 5
 0 28 6 7155.35 69.4128 3
 0 28 6 5765.42 131.086 21
 0 28 6 4676.59 128.498 22
 0 28 -6 5666.1 148.614 24
 0 28 -6 6493.86 65.7442 5
 0 28 7 1677.37 87.5928 21
 0 28 7 1509.62 91.4046 22
 0 28 -7 1774.85 106.802 24
 0 28 8 1771.68 89.7897 22
 0 28 8 1620.17 31.7497 3
 0 28 8 1878.65 87.4119 21
 0 28 -8 2034.75 106.158 24
 0 28 9 689.851 77.7779 22
 0 28 -9 887.265 90.3805 24
 0 28 10 490.403 64.6685 22
 0 28 -10 698.93 77.1866 24
 0 28 11 816.204 62.2951 22
 0 28 12 395.302 43.6478 22
 0 28 12 483.166 40.8758 21
 0 29 0 2.51687 47.2018 21
 0 29 0 7.7069 26.4303 12
 0 29 1 3992.87 68.8802 12
 0 29 -1 3974.62 67.6013 12
 0 29 2 1513.81 45.3777 12
 0 29 -2 1529.93 46.2507 12
 0 29 -2 1592.87 34.7063 5
 0 29 3 5562.39 61.5884 3
 0 29 3 3598.4 100.777 22
 0 29 -3 5394.56 60.698 5
 0 29 3 5146.19 74.431 12
 0 29 -3 5127.28 76.984 12
 0 29 3 4156.22 109.251 21
 0 29 -4 12478.8 198.565 24
 0 29 4 12764.5 117.361 12
 0 29 4 12425.1 176.008 21
 0 29 4 12368.2 95.8468 3
 0 29 -4 12872 122.907 12
 0 29 -5 6510.7 90.0549 12
 0 29 5 4238.88 115.188 22
 0 29 -5 5340.56 144.612 24
 0 29 5 5368.92 123.283 21
 0 29 5 6884.98 69.014 3
 0 29 -5 6692.04 68.2034 5
 0 29 6 3172.34 105.621 22
 0 29 -6 3770.36 126.858 24
 0 29 6 3914.08 113.08 21
 0 29 6 5562.79 60.5585 3
 0 29 -6 4943.45 57.2057 5
 0 29 7 542.148 69.5009 21
 0 29 -7 442.541 82.7726 24
 0 29 7 429.873 67.7407 22
 0 29 8 405.234 19.1001 3
 0 29 8 293.81 67.7392 22
 0 29 8 257.285 63.1344 21
 0 29 -8 351.059 82.7769 24
 0 29 9 752.596 64.4967 21
 0 29 -9 697.458 80.8452 24
 0 29 9 743.542 20.7155 3
 0 29 9 577.106 68.7772 22
 0 29 10 225.024 56.7101 22
 0 29 -10 292.534 68.0674 24
 0 29 11 674.103 54.0849 22
 0 29 12 502.51 35.811 21
 0 30 0 6002.81 114.108 21
 0 30 0 6120.31 82.5279 12
 0 30 1 2650.74 57.8886 12
 0 30 -1 2675.55 58.0985 12
 0 30 2 3124.21 60.2237 12
 0 30 -2 2968.86 59.9323 12
 0 30 2 2895.54 92.7731 21
 0 30 -3 4068.48 54.5624 5
 0 30 -3 3586.13 126.822 24
 0 30 3 4010.79 68.1765 12
 0 30 -3 4005.48 70.9779 12
 0 30 3 3745.94 101.351 21
 0 30 -4 1283.62 97.6805 24
 0 30 4 1318.58 32.8344 3
 0 30 -4 1235.38 32.4279 5
 0 30 4 1355.91 43.0522 12
 0 30 -4 1348.65 46.782 12
 0 30 4 1284.09 77.0379 21
 0 30 -5 1499.66 103.078 24
 0 30 5 1494.06 43.9545 12
 0 30 5 1501.15 77.9932 21
 0 30 5 1427.15 33.2817 3
 0 30 -5 1523.94 49.9785 12
 0 30 -5 1304.74 32.9453 5
 0 30 6 8711.4 150.901 21
 0 30 6 8821.78 76.6782 3
 0 30 6 8595.96 91.8346 12
 0 30 -6 8406.5 164.456 24
 0 30 -6 8241.14 74.5838 5
 0 30 7 908.494 73.5551 22
 0 30 -7 1015.06 89.872 24
 0 30 7 1079.31 75.9255 21
 0 30 8 2735.17 91.4934 21
 0 30 -8 2818.37 109.007 24
 0 30 -9 170.41 69.8956 24
 0 30 9 166.095 58.1584 22
 0 30 9 151.469 53.6134 21
 0 30 9 302.525 14.9768 3
 0 30 10 114.102 49.3069 22
 0 30 -10 127.905 61.5034 24
 0 31 0 8.16837 27.3468 12
 0 31 1 298.983 31.8951 12
 0 31 -1 297.887 32.4191 12
 0 31 -2 1537.52 35.2707 5
 0 31 2 1485.02 46.2966 12
 0 31 -2 1495.4 46.3905 12
 0 31 -3 1475.28 46.6499 12
 0 31 3 1477.84 44.7287 12
 0 31 -3 1537.85 101.339 24
 0 31 3 1513.19 75.1331 21
 0 31 4 173.541 52.445 22
 0 31 -4 344.414 34.7432 12
 0 31 4 352.44 29.3855 12
 0 31 -4 405.883 23.3592 5
 0 31 -4 254.432 80.589 24
 0 31 4 264.202 56.3131 21
 0 31 5 72.2219 17.2501 3
 0 31 5 66.3009 24.7641 12
 0 31 5 113.221 53.5279 22
 0 31 -5 45.2427 17.0022 5
 0 31 -5 119.876 81.1688 24
 0 31 5 76.0785 53.3727 21
 0 31 6 86.2806 16.4105 3
 0 31 6 52.8889 53.3306 22
 0 31 6 54.0841 23.008 12
 0 31 -6 14.4721 75.6681 24
 0 31 -6 61.6591 16.1293 5
 0 31 6 74.8008 58.8526 21
 0 31 -7 2682.95 107.1 24
 0 31 7 2776.43 95.1712 21
 0 31 8 539.445 62.5199 22
 0 31 8 579.904 62.0161 21
 0 31 8 828.486 22.2505 3
 0 31 -8 731.351 80.743 24
 0 31 -9 234.435 67.0783 24
 0 31 9 202.826 52.1436 22
 0 31 9 250.84 52.8639 21
 0 31 10 137.493 43.806 21
 0 32 0 18386.4 148.118 12
 0 32 0 19987.9 128.758 5
 0 32 -1 630.827 35.4981 12
 0 32 1 596.001 35.8127 12
 0 32 1 607.196 58.7674 21
 0 32 -2 3673.9 65.9491 12
 0 32 2 3511.78 64.7716 12
 0 32 -3 1434.33 46.782 12
 0 32 -3 1122.58 94.524 24
 0 32 -3 1460.22 35.2216 5
 0 32 3 1161.32 72.4031 21
 0 32 3 1461.06 44.4572 12
 0 32 -4 1376.16 46.4461 12
 0 32 -4 1077.04 89.193 24
 0 32 -4 1340.1 33.4463 5
 0 32 4 1394.77 42.7162 12
 0 32 4 1171.87 69.476 21
 0 32 5 541.678 60.0591 21
 0 32 -5 619.613 83.8208 24
 0 32 5 442.72 54.9623 22
 0 32 -5 601.849 24.2051 5
 0 32 5 595.167 30.829 12
 0 32 6 111.596 22.5746 12
 0 32 6 179.274 52.004 22
 0 32 -6 201.38 77.1926 24
 0 32 -6 107.332 16.7826 5
 0 32 6 159.395 58.1707 21
 0 32 7 1244.28 72.3346 21
 0 32 -7 1219.11 88.8401 24
 0 32 -8 655.911 76.3125 24
 0 32 8 640.908 60.1878 21
 0 32 -9 251.708 61.2825 24
 0 32 9 277.182 48.5616 21
 0 32 10 1238.18 53.3682 21
 0 33 0 48.485 27.904 12
 0 33 0 40.3593 18.798 5
 0 33 1 3797.85 66.53 12
 0 33 -1 3872.32 68.4107 12
 0 33 2 6566 83.6833 12
 0 33 -2 7186.29 72.807 5
 0 33 2 5044.79 111.791 21
 0 33 -2 5051.24 139.874 24
 0 33 -2 6546.44 86.8453 12
 0 33 3 519.27 32.8141 12
 0 33 -3 563.518 26.0115 5
 0 33 3 381.1 58.2623 21
 0 33 -3 358.35 81.2228 24
 0 33 -3 607.199 35.945 12
 0 33 4 769.904 35.2225 12
 0 33 -4 581.333 81.5137 24
 0 33 -4 895.549 29.1591 5
 0 33 4 634.507 61.7888 21
 0 33 -4 825.502 38.9635 12
 0 33 -5 382.473 21.5355 5
 0 33 5 231.502 56.5996 21
 0 33 5 328.094 27.4307 12
 0 33 -5 250.872 75.6573 24
 0 33 6 643.006 59.6789 21
 0 33 -6 645.59 23.5495 5
 0 33 6 698.627 22.8352 5
 0 33 -6 652.52 79.284 24
 0 33 -7 158.745 69.1077 24
 0 33 7 217.587 53.4101 21
 0 33 -8 1181.59 77.9195 24
 0 33 8 1114.56 62.5139 21
 0 33 -9 780.834 64.1498 24
 0 33 9 862.911 52.8171 21
 0 33 10 676.115 42.6962 21
 0 34 0 26885.2 154.295 5
 0 34 0 26089.8 176.403 12
 0 34 1 7153.67 73.0156 5
 0 34 1 7078.69 86.2857 12
 0 34 -1 7031.02 87.6679 12
 0 34 2 492.884 31.9043 12
 0 34 2 462.753 23.952 5
 0 34 -2 461.293 24.7164 5
 0 34 2 377.443 55.761 21
 0 34 -2 364.205 79.2594 24
 0 34 -2 496.618 34.3521 12
 0 34 3 824.246 35.4665 12
 0 34 -3 1213.03 31.6134 5
 0 34 3 484.612 57.5222 21
 0 34 -3 467.487 78.2283 24
 0 34 -3 962.895 40.2702 12
 0 34 4 2188.64 47.8536 12
 0 34 -4 2140.04 40.0328 5
 0 34 4 2405.2 40.6694 5
 0 34 4 1866.28 78.8622 21
 0 34 -4 1895.82 98.4187 24
 0 34 -4 2327.67 53.8093 12
 0 34 -5 1859.26 36.0183 5
 0 34 5 1963.49 35.1861 5
 0 34 5 1198.43 70.0221 21
 0 34 -5 1159.19 85.2234 24
 0 34 5 1624.05 40.7303 12
 0 34 6 391.935 56.7305 21
 0 34 -6 749.921 23.5047 5
 0 34 6 792.018 22.7061 5
 0 34 -6 384.369 71.6984 24
 0 34 7 561.918 53.8888 21
 0 34 -7 549.555 70.1312 24
 0 34 8 241.61 46.276 21
 0 34 -8 219.629 60.4014 24
 0 34 9 286.487 41.1056 21
 0 34 -9 228.426 52.2675 24
 0 35 0 72.1778 20.9232 5
 0 35 0 61.0137 27.8931 12
 0 35 1 416.4 32.0837 12
 0 35 -1 434.922 31.5548 12
 0 35 -2 1586.93 36.3167 5
 0 35 2 1588.79 35.5658 5
 0 35 2 1201.36 64.6559 21
 0 35 -2 1189.85 87.8144 24
 0 35 -2 1568.63 46.6657 12
 0 35 2 1533.56 43.5783 12
 0 35 3 1348.86 39.2171 12
 0 35 -3 1400.81 45.2636 12
 0 35 3 889.482 59.9222 21
 0 35 3 1767.91 36.1212 5
 0 35 -3 1609.31 35.6977 5
 0 35 -3 868.201 83.819 24
 0 35 4 43.188 21.7876 12
 0 35 -4 16.6641 70.2183 24
 0 35 -4 36.9637 17.2196 5
 0 35 4 49.6925 15.8967 5
 0 35 4 42.8591 47.3286 21
 0 35 -5 187.419 68.5243 24
 0 35 5 307.802 18.384 5
 0 35 -5 297.229 19.3311 5
 0 35 5 137.539 49.8964 21
 0 35 -6 101.382 65.8735 24
 0 35 6 103.078 13.8043 5
 0 35 6 118.674 48.2785 21
 0 35 -7 319.487 62.5797 24
 0 35 7 313.937 46.743 21
 0 35 -8 589.196 59.4608 24
 0 35 8 526.982 46.1521 21
 0 35 9 565.101 39.4215 21
 0 36 0 23242.3 158.069 12
 0 36 0 23795.6 140.902 5
 0 36 1 814.042 35.1542 12
 0 36 -1 781.121 36.0115 12
 0 36 1 802.092 28.1494 5
 0 36 2 1212.11 38.3551 12
 0 36 -2 1266.22 42.0683 12
 0 36 2 1321.35 33.1102 5
 0 36 -2 1313.58 32.9501 5
 0 36 -3 121.52 27.0668 12
 0 36 3 111.981 22.7049 12
 0 36 -3 90.1832 67.5248 24
 0 36 3 136.773 17.9133 5
 0 36 -3 134.311 19.6197 5
 0 36 3 96.292 45.8705 21
 0 36 4 1474.04 37.4156 12
 0 36 4 1066.51 61.6085 21
 0 36 4 1827.34 33.9943 5
 0 36 -4 1701.99 34.1829 5
 0 36 -4 1122.54 81.8927 24
 0 36 -5 76.6864 61.983 24
 0 36 5 97.4497 44.3712 21
 0 36 -5 136.826 16.4264 5
 0 36 5 161.115 15.8516 5
 0 36 6 1227.79 59.9204 21
 0 36 -6 1146.4 73.6147 24
 0 36 -7 261.088 57.1255 24
 0 36 7 306.042 43.0976 21
 0 36 -8 162.544 47.4597 24
 0 36 8 143.526 35.5559 21
 0 37 0 45.3069 19.2156 5
 0 37 0 24.9706 24.2002 12
 0 37 1 1423.28 34.0425 5
 0 37 -1 1314.84 40.7531 12
 0 37 1 1316.25 38.8893 12
 0 37 -2 3062.22 45.5127 5
 0 37 2 3098.86 44.7191 5
 0 37 2 2633.11 48.8726 12
 0 37 -2 2740.46 53.6266 12
 0 37 3 962.59 27.4201 5
 0 37 -3 910.336 27.9369 5
 0 37 -3 843.669 35.188 12
 0 37 3 802.676 30.1388 12
 0 37 4 4122.23 54.6757 12
 0 37 4 3023.37 78.7398 21
 0 37 -4 5034.22 53.5649 5
 0 37 4 5358.26 53.7187 5
 0 37 -4 2874.48 96.0177 24
 0 37 5 604.388 48.7461 21
 0 37 5 1426.98 27.2362 5
 0 37 -5 1266.81 26.9877 5
 0 37 -5 541.784 63.5158 24
 0 37 -6 98.1618 54.2396 24
 0 37 6 136.874 38.725 21
 0 37 -7 444.019 53.8428 24
 0 37 7 483.794 40.4023 21
 0 37 -8 185.267 42.0324 24
 0 37 8 214.791 30.3245 21
 0 38 0 783.322 32.3027 12
 0 38 0 1082.27 30.0453 5
 0 38 1 1937.9 42.5233 12
 0 38 -1 2038.44 45.2957 12
 0 38 1 2076.36 37.7325 5
 0 38 2 2092.86 42.3583 12
 0 38 -2 2242.34 46.4814 12
 0 38 2 2689.67 40.5311 5
 0 38 -2 2655.99 41.5256 5
 0 38 -3 1016.09 27.4797 5
 0 38 3 1069.45 27.3757 5
 0 38 -4 46.9669 54.7347 24
 0 38 -4 50.5592 14.6713 5
 0 38 4 50.6611 14.3693 5
 0 38 -5 77.6751 13.3894 5
 0 38 5 79.199 13.1023 5
 0 38 -6 294.3 50.9464 24
 0 38 6 346.286 37.4936 21
 0 38 -7 287.466 43.5702 24
 0 39 0 14.1924 15.782 5
 0 39 0 1.94535 19.9858 12
 0 39 1 780.989 25.3167 5
 0 39 -1 780.174 30.8348 12
 0 39 1 758.571 28.5518 12
 0 39 2 782.585 24.0101 5
 0 39 -2 753.614 24.9132 5
 0 39 -2 553.156 27.6452 12
 0 39 2 477.735 23.8612 12
 0 39 -2 277.959 54.4828 24
 0 39 3 1678.33 30.293 5
 0 39 -3 1577.74 30.3422 5
 0 39 4 533.956 18.766 5
 0 39 -4 435.725 18.6996 5
 0 39 5 1307.71 22.6826 5
 0 39 -5 628.798 54.7235 24
 0 40 0 141.072 19.7005 12
 0 40 0 219.665 17.9348 5
 0 40 -1 844.703 28.6009 12
 0 40 1 836.415 27.2187 12
 0 40 -2 693.347 22.3867 5
 0 40 2 729.149 22.547 5
 0 40 3 2183.76 32.0467 5
 0 40 -3 1973.31 31.2839 5
 0 40 -4 1573.16 26.539 5
 0 40 4 1642.94 26.1088 5
 0 40 5 331.935 13.0525 5
 0 41 0 8.26003 14.9883 12
 0 41 0 7.69273 14.0034 5
 0 41 1 49.6661 15.2434 12
 0 41 1 55.2379 14.0826 5
 0 41 -2 386.926 17.464 5
 0 41 2 412.162 17.5922 5
 0 41 3 1734.82 26.5546 5
 0 41 -3 1512.36 25.961 5
 0 41 -4 917.713 19.0623 5
 0 41 4 994.403 18.9062 5
 0 42 0 5457.22 47.6264 5
 0 42 1 152.77 13.7829 5
 0 42 -2 100.352 12.413 5
 0 42 2 118.688 12.3849 5
 0 42 -3 254.132 13.2909 5
 0 42 3 279.889 12.8097 5
 0 43 0 17.7927 10.2061 5
 0 43 1 400.722 14.3972 5
 0 43 2 1402.37 20.6327 5
 0 43 -2 1291.96 20.5635 5
 1 -41 -6 423.685 32.6148 25
 1 -41 -5 32.0157 32.4794 25
 1 -41 -4 74.438 34.7895 25
 1 -41 -3 76.5646 33.3609 25
 1 -40 -7 265.366 31.4488 25
 1 -40 -6 106.281 34.9756 25
 1 -40 -5 397.655 43.5293 25
 1 -40 -4 514.299 46.4865 25
 1 -40 -3 32.9394 41.233 25
 1 -40 -2 76.6179 40.4533 25
 -1 -40 -4 125.124 34.3088 25
 -1 -40 -5 86.2793 32.7638 25
 -1 -40 -6 118.87 36.4833 26
 1 -39 -8 93.8815 29.1393 25
 1 -39 -7 269.545 39.1402 25
 1 -39 -6 484.023 47.9896 25
 1 -39 -5 710.036 53.5613 25
 1 -39 -4 563.22 53.1152 25
 1 -39 -3 217.75 49.1592 25
 1 -39 -2 40.5179 45.1533 25
 -1 -39 -3 100.484 39.8832 25
 -1 -39 -4 85.6003 40.904 25
 -1 -39 -5 666.855 47.3998 25
 -1 -39 -6 15.822 34.66 25
 -1 -39 -7 72.0757 25.9565 25
 1 -38 -8 461.702 39.5614 25
 1 -38 -7 241.083 44.927 25
 1 -38 -6 31.5186 48.8807 25
 1 -38 -5 344.373 55.8372 25
 1 -38 -4 30.9604 52.0293 25
 1 -38 -3 162.554 54.1958 25
 1 -38 -2 942.174 63.3139 25
 1 -38 -1 29.9762 47.9333 25
 -1 -38 -3 125.951 45.5383 25
 -1 -38 -4 124.465 46.6013 25
 -1 -38 -5 218.519 46.5521 25
 -1 -38 -6 263.343 43.8685 25
 -1 -38 -7 24.8838 32.6114 25
 1 -37 -9 12.2425 30.4776 25
 1 -37 -8 92.0514 42.1576 25
 1 -37 -7 273.208 51.8859 25
 1 -37 -6 858.512 63.9398 25
 1 -37 -5 607.285 64.8236 25
 1 -37 -4 36.5547 57.0808 25
 1 -37 -3 1021.38 70.0364 25
 1 -37 -2 1874.94 78.2508 25
 1 -37 -1 87.0432 54.5131 25
 -1 -37 -2 115.743 49.6219 25
 -1 -37 -3 562.71 57.3705 25
 -1 -37 -4 237.361 53.1991 25
 -1 -37 -5 78.3884 51.2273 25
 -1 -37 -6 686.094 54.8593 25
 -1 -37 -7 33.6521 40.1661 25
 -1 -37 -7 6.83489 45.9354 26
 -1 -37 -8 173.374 34.8424 25
 1 -36 -9 211.082 39.8826 25
 1 -36 -8 71.5466 46.877 25
 1 -36 -7 371.151 57.9277 25
 1 -36 -6 307.349 62.9202 25
 1 -36 -5 306.469 63.3276 25
 1 -36 -4 1489.54 81.0175 25
 1 -36 -3 1029.43 74.9023 25
 1 -36 -2 1076.62 74.5196 25
 1 -36 -1 1404.31 76.0164 25
 -1 -36 -2 240.983 55.9585 25
 -1 -36 -3 55.878 54.769 25
 -1 -36 -4 589.095 63.5665 25
 -1 -36 -5 706.364 63.2296 25
 -1 -36 -6 190.57 54.9638 25
 -1 -36 -7 199.035 48.8623 25
 -1 -36 -8 284.681 41.1677 25
 -1 -36 -9 69.175 29.1 25
 1 -35 -8 87.3633 51.9521 25
 1 -35 -7 286.58 63.1026 25
 1 -35 -6 984.838 77.5078 25
 1 -35 -5 2176.71 90.6897 25
 1 -35 -4 316.006 70.511 25
 1 -35 -3 499.856 70.9159 25
 1 -35 -2 783.567 73.6425 25
 1 -35 -1 917.958 74.2058 25
 -1 -35 -2 22.3861 55.2362 25
 -1 -35 -3 656.017 67.7157 25
 -1 -35 -4 355.591 64.8732 25
 -1 -35 -5 958.241 71.1311 25
 -1 -35 -6 360.198 62.2175 25
 -1 -35 -7 951.757 63.5945 25
 -1 -35 -8 129.437 45.3161 25
 -1 -35 -9 86.766 35.5247 25
 1 -34 -10 57.3761 37.8679 25
 1 -34 -8 217.623 60.1106 25
 1 -34 -7 529.892 72.6422 25
 1 -34 -6 2123.45 90.6524 25
 1 -34 -5 484.664 76.5713 25
 1 -34 -4 1653.59 90.6637 25
 1 -34 -4 785.454 95.2657 28
 1 -34 -3 942.181 81.2193 25
 1 -34 -2 2346.88 95.6074 25
 1 -34 -1 87.8947 63.5514 25
 1 -34 0 2070.83 84.8273 25
 -1 -34 -2 68.6778 59.6528 25
 -1 -34 -3 949.622 76.1989 25
 -1 -34 -4 533.173 69.5233 25
 -1 -34 -5 1818.48 86.8025 25
 -1 -34 -6 356.555 66.4072 25
 -1 -34 -7 1367.71 73.2747 25
 -1 -34 -8 559.245 56.5278 25
 -1 -34 -9 367.212 44.3094 25
 1 -33 -11 12.8116 28.8762 25
 1 -33 -10 -19.1065 42.5621 25
 1 -33 -8 63.9408 62.2666 25
 1 -33 -7 1164.38 85.0159 25
 1 -33 -6 671.553 80.767 25
 1 -33 -5 1650.95 88.4245 25
 1 -33 -4 1076.2 81.6712 25
 1 -33 -4 546.059 95.3838 28
 1 -33 -3 319.092 72.4389 25
 1 -33 -3 221.432 87.2358 28
 1 -33 -2 588.475 76.9212 25
 1 -33 -1 55.4735 67.0324 25
 1 -33 0 2061.15 84.9829 25
 -1 -33 -1 496.861 64.6326 25
 -1 -33 -2 867.316 72.6378 25
 -1 -33 -3 242.798 69.2927 25
 -1 -33 -4 728.661 76.9749 25
 -1 -33 -5 336.879 70.0423 25
 -1 -33 -6 1072.81 80.4631 25
 -1 -33 -7 57.14 61.6299 25
 -1 -33 -8 459.091 62.0687 25
 -1 -33 -8 220.592 61.6085 26
 -1 -33 -9 74.4978 45.9539 25
 1 -32 -11 1129.82 29.5127 11
 1 -32 -11 174.93 37.1967 25
 1 -32 -10 195.963 49.5987 25
 1 -32 -8 475.648 71.0781 25
 1 -32 -7 1351.42 90.5457 25
 1 -32 -6 146.405 76.7994 25
 1 -32 -5 1591.44 95.818 25
 1 -32 -5 800.837 106.136 28
 1 -32 -4 1462.05 93.2623 25
 1 -32 -4 836.75 103.775 28
 1 -32 -3 212.171 74.4968 25
 1 -32 -3 94.7342 85.4237 28
 1 -32 -2 2293 100.658 25
 1 -32 -1 7334.48 135.431 25
 1 -32 0 530.513 71.0254 25
 -1 -32 -1 179.104 62.9773 25
 -1 -32 -2 1593.62 88.2648 25
 -1 -32 -3 3162.11 107.602 25
 -1 -32 -4 480.771 77.0535 25
 -1 -32 -5 1597.02 88.0762 25
 -1 -32 -6 659.449 78.6546 25
 -1 -32 -7 1218.29 80.279 25
 -1 -32 -8 857.391 70.9139 25
 -1 -32 -8 559.622 70.4479 26
 -1 -32 -9 136.422 51.5933 25
 1 -31 -11 71.1559 39.6974 25
 1 -31 -10 430.31 56.5957 25
 1 -31 -7 646.651 82.3715 25
 1 -31 -6 717.792 83.7882 25
 1 -31 -5 1494.24 118.47 28
 1 -31 -5 2602.13 108.29 25
 1 -31 -4 376.331 97.1311 28
 1 -31 -4 663.143 84.9725 25
 1 -31 -3 228.947 89.0062 28
 1 -31 -3 567.313 80.1925 25
 1 -31 -2 10454.7 163.615 25
 1 -31 -1 1136.21 83.0675 25
 -1 -31 -1 1509.56 83.2106 25
 -1 -31 -2 7697.22 137.004 25
 -1 -31 -3 5169.79 124.81 25
 -1 -31 -4 901.437 84.052 25
 -1 -31 -5 2555.05 103.755 25
 -1 -31 -6 2171.14 93.9563 25
 -1 -31 -7 402.785 75.8034 25
 -1 -31 -8 333.951 67.722 25
 -1 -31 -11 331.812 34.0507 25
 1 -30 -12 132.317 18.3837 11
 1 -30 -12 16.074 28.6579 25
 1 -30 -11 538.823 50.891 25
 1 -30 -10 71.9841 56.9781 25
 1 -30 -7 367.818 80.3284 25
 1 -30 -6 235.749 81.9035 25
 1 -30 -5 566.817 80.7556 25
 1 -30 -5 311.871 100.87 28
 1 -30 -4 1592.34 96.266 25
 1 -30 -4 896.407 110.392 28
 1 -30 -3 103.793 74.3801 25
 1 -30 -3 127.255 91.7871 28
 1 -30 -2 594.712 78.8765 25
 -1 -30 -1 189.42 66.8498 25
 -1 -30 -2 587.875 73.8066 25
 -1 -30 -3 1924.74 94.3386 25
 -1 -30 -4 1544.71 91.8183 25
 -1 -30 -5 1177.31 86.6075 25
 -1 -30 -6 56.154 73.4635 25
 -1 -30 -7 1743.83 91.8452 25
 -1 -30 -8 1411.91 86.2025 25
 -1 -30 -11 66.4401 34.9597 25
 1 -29 -12 18.0095 33.8234 25
 1 -29 -12 67.2648 19.9211 11
 1 -29 -11 1185.28 62.8704 25
 1 -29 -10 1034.63 72.1999 25
 1 -29 -9 1.04118 68.8276 25
 1 -29 -7 2586.43 104.574 25
 1 -29 -6 4754.55 166.759 28
 1 -29 -6 7513.58 153.452 25
 1 -29 -5 1610.03 120.555 28
 1 -29 -5 2686.18 108.967 25
 1 -29 -4 530.945 103.724 28
 1 -29 -4 982.319 91.0895 25
 1 -29 -3 90.1079 93.8398 28
 1 -29 -3 253.46 75.3089 25
 1 -29 -2 1369.29 86.2507 29
 -1 -29 2 1315.13 82.2081 29
 1 -29 -2 4533.12 73.3993 18
 1 -29 -2 4318.46 119.464 25
 -1 -29 1 1857.72 92.7595 29
 1 -29 -1 1996.35 90.6536 29
 -1 -29 0 1316.11 88.3948 29
 1 -29 0 4329.15 67.1507 18
 1 -29 1 12599.8 182.928 29
 -1 -29 -1 29137.1 245.891 25
 1 -29 1 33753.6 186.986 18
 -1 -29 -1 12264.8 177.189 29
 -1 -29 -2 180.163 66.1688 25
 -1 -29 -3 525.825 76.6161 25
 -1 -29 -4 1614.29 93.1902 25
 -1 -29 -5 2834.99 108.909 25
 -1 -29 -6 248.054 78.8961 25
 -1 -29 -7 995.698 83.6683 25
 -1 -29 -8 2291.6 98.642 25
 -1 -29 -9 135.201 58.7535 26
 -1 -29 -10 405.424 56.2845 25
 -1 -29 -11 214.684 41.9251 25
 -1 -29 -11 1033.33 30.0543 11
 1 -28 -12 108.096 38.0945 25
 1 -28 -12 327.587 25.4141 11
 1 -28 -11 783.942 61.0904 25
 1 -28 -10 1021.98 74.801 25
 1 -28 -9 2202.41 96.5654 25
 1 -28 -7 156.822 81.3741 25
 1 -28 -6 3883.47 150.083 28
 1 -28 -6 5520.7 140.362 25
 1 -28 -5 485.915 110.711 28
 1 -28 -5 724.934 85.6584 25
 1 -28 -4 2329.66 125.936 28
 1 -28 -4 3593.3 116.448 25
 -1 -28 3 358.31 66.1323 29
 1 -28 -3 618.643 102.294 28
 1 -28 -3 347.08 63.8084 29
 1 -28 -3 807.128 39.607 18
 1 -28 -3 887.936 81.6044 25
 -1 -28 2 1415.02 81.0174 29
 1 -28 -2 1403.46 84.8405 29
 -1 -28 1 3802.55 113.956 29
 1 -28 -1 3777.6 111.003 29
 -1 -28 0 4240.8 119.438 29
 1 -28 0 9347.27 96.5823 18
 1 -28 1 1018.65 77.4912 29
 -1 -28 -1 1000.78 79.6304 29
 -1 -28 -1 2395.12 93.5399 25
 1 -28 1 2311.28 51.8483 18
 -1 -28 -2 954.988 74.4485 25
 1 -28 2 910.887 35.1014 18
 -1 -28 -2 1019.18 41.7613 18
 -1 -28 -3 4908.11 78.06 18
 -1 -28 -3 4175.16 114.222 25
 -1 -28 -4 4030.22 113.763 25
 -1 -28 -5 1054.77 88.7809 25
 -1 -28 -6 814.232 87.3943 25
 -1 -28 -7 613.525 83.2665 25
 -1 -28 -8 643.396 80.4609 25
 -1 -28 -9 134.539 61.0965 26
 -1 -28 -10 491.786 60.5782 25
 -1 -28 -11 325.475 24.4021 11
 -1 -28 -11 81.6226 44.1133 25
 -1 -28 -12 219.663 30.1376 25
 1 -27 -12 -12.5694 40.9036 25
 1 -27 -12 120.043 24.1112 11
 1 -27 -11 588.185 59.839 25
 1 -27 -10 218.095 65.2678 25
 1 -27 -9 950.592 80.8058 25
 1 -27 -6 6254.42 179.798 28
 1 -27 -6 8903.6 161.779 25
 1 -27 -5 2396.4 129.219 28
 1 -27 -5 3320.12 115.366 25
 -1 -27 4 524.832 62.0204 29
 1 -27 -4 904.388 108.414 28
 1 -27 -4 488.23 62.2337 29
 1 -27 -4 1290.93 45.5709 18
 1 -27 -4 1402.23 86.861 25
 -1 -27 3 4734.49 113.854 29
 1 -27 -3 8352.42 173.12 28
 1 -27 -3 4364.32 108.903 29
 1 -27 -3 11975.1 116.056 18
 1 -27 -3 12786.4 171.778 25
 -1 -27 2 1760.54 88.9056 29
 1 -27 -2 2002.74 90.7083 29
 1 -27 -1 815.211 74.9752 29
 -1 -27 1 744.766 75.7182 29
 -1 -27 0 2965.8 104.545 29
 1 -27 0 6389.33 80.2671 18
 1 -27 1 3107.63 95.1145 29
 -1 -27 -1 3202.52 101.727 29
 -1 -27 -1 4943.76 72.013 18
 1 -27 1 4800.58 69.7089 18
 -1 -27 -1 5739.08 119.339 25
 -1 -27 -2 5675.13 78.589 18
 -1 -27 -2 5491.48 122.77 25
 1 -27 3 3296.22 101.404 29
 -1 -27 -3 2899.68 115.271 29
 -1 -27 -3 6768.48 133.813 25
 -1 -27 -3 7351.91 92.3269 18
 1 -27 3 6793.08 81.4577 18
 -1 -27 -4 538.624 75.2783 25
 -1 -27 -4 544.377 36.9745 18
 -1 -27 -5 374.279 79.3636 25
 -1 -27 -6 746.401 84.1097 25
 -1 -27 -7 179.692 78.459 25
 -1 -27 -9 678.955 74.1035 26
 -1 -27 -10 428.748 63.6854 25
 -1 -27 -11 212.774 47.9715 25
 -1 -27 -11 562.417 28.7507 11
 -1 -27 -12 51.119 32.8833 25
 1 -26 -13 2653.37 42.3628 11
 1 -26 -12 1217.24 59.8046 25
 1 -26 -12 4253.79 60.0686 11
 1 -26 -11 291.434 59.4007 25
 1 -26 -10 663.011 73.9712 25
 1 -26 -9 1868.86 95.8279 25
 1 -26 -8 1183.28 93.0395 25
 1 -26 -6 1000.44 122.131 28
 1 -26 -6 1220.69 94.9306 25
 1 -26 -5 1442.96 49.0163 18
 1 -26 -5 1547.13 92.6144 25
 -1 -26 4 860.367 63.531 29
 1 -26 -4 1344.3 113.917 28
 1 -26 -4 765.714 65.0999 29
 1 -26 -4 2076.32 53.337 18
 1 -26 -4 2125.48 98.2889 25
 1 -26 -3 836.181 38.0307 18
 1 -26 -3 237 63.5786 29
 -1 -26 3 227.844 58.3282 29
 1 -26 -3 687.234 78.5605 25
 -1 -26 2 2922.42 92.3804 29
 1 -26 -2 2868.91 98.1036 29
 1 -26 -1 5513.35 116.179 29
 -1 -26 1 5461.36 118.039 29
 -1 -26 0 10489.6 96.7556 18
 1 -26 0 10854.8 102.061 18
 1 -26 1 9393.93 140.18 29
 -1 -26 -1 9033.18 151.935 29
 -1 -26 -1 17230.2 127.928 18
 1 -26 1 16274.8 120.185 18
 -1 -26 -2 7488.6 88.957 18
 1 -26 2 7261.82 82.9285 18
 1 -26 3 3091.19 100.821 29
 -1 -26 -3 3058.97 107.967 29
 -1 -26 -3 5966.24 126.816 25
 -1 -26 -3 5986.34 82.5765 18
 1 -26 3 5299.99 71.5841 18
 -1 -26 -4 6809.86 134.345 25
 -1 -26 -4 4325.03 142.462 28
 1 -26 4 2968.23 96.1218 29
 -1 -26 -4 7306.6 100.25 18
 1 -26 4 6553.92 81.497 18
 -1 -26 -5 727.877 80.5206 25
 -1 -26 -6 2610.87 104.854 25
 -1 -26 -7 3802.5 118.302 25
 -1 -26 -9 478.299 71.5831 26
 -1 -26 -10 12.9065 59.0465 25
 -1 -26 -11 120.354 49.1773 25
 -1 -26 -12 286.535 39.5062 25
 -1 -26 -12 1029.62 27.9482 11
 1 -25 -13 1356.27 35.0452 11
 1 -25 -12 147.693 46.7377 25
 1 -25 -12 765.252 35.1367 11
 1 -25 -11 458.036 63.7421 25
 1 -25 -10 154.438 67.2073 25
 1 -25 -9 1715.96 93.2731 25
 1 -25 -8 440.32 79.8759 25
 1 -25 -7 234.125 107.825 28
 1 -25 -6 5022.47 87.2416 18
 1 -25 -6 2628.82 138.671 28
 -1 -25 6 1838.94 83.343 29
 1 -25 -6 4024.27 119.587 25
 1 -25 -5 846.271 41.9131 18
 1 -25 -5 731.049 104.795 28
 1 -25 -5 831.234 79.9575 25
 1 -25 -4 6294.27 154.449 28
 -1 -25 4 3901.78 99.565 29
 1 -25 -4 3185.46 91.1113 29
 1 -25 -4 7387.17 90.4252 18
 1 -25 -4 8196.29 142.075 25
 -1 -25 3 2328.53 81.2768 29
 1 -25 -3 2093.44 86.342 29
 -1 -25 2 3653.65 96.7046 29
 1 -25 -2 3704.09 101.388 29
 -1 -25 1 1552.51 38.715 18
 1 -25 -1 1690.29 43.1418 18
 1 -25 -1 450.56 63.7971 29
 -1 -25 1 391.452 65.4999 29
 -1 -25 0 8714.86 85.7747 18
 1 -25 0 8599.35 89.0816 18
 1 -25 1 8072.74 128.79 29
 -1 -25 -1 15664.6 119.339 18
 1 -25 1 14471.8 111.318 18
 -1 -25 -1 8031.18 139.286 29
 -1 -25 -2 3074.35 57.1554 18
 1 -25 2 2855.72 52.5484 18
 1 -25 3 1537.59 79.7927 29
 -1 -25 -3 1618.46 91.9006 29
 -1 -25 -3 3559.37 103.406 25
 -1 -25 -3 3845.77 66.7873 18
 1 -25 3 3589.6 60.3053 18
 -1 -25 -4 7351.77 138.483 25
 1 -25 4 7618.53 86.4634 18
 -1 -25 -5 12141.6 127.519 18
 -1 -25 -5 11072.9 171.339 25
 -1 -25 -6 285.92 73.4347 25
 -1 -25 -7 356.011 75.8025 25
 -1 -25 -9 508.428 74.4061 26
 -1 -25 -9 638.427 78.2672 25
 -1 -25 -10 282.631 66.1352 25
 -1 -25 -11 36.5202 51.3929 25
 -1 -25 -12 343.137 43.7136 25
 -1 -25 -12 1808.09 36.6199 11
 1 -24 -13 535.678 29.0814 11
 1 -24 -12 179.147 48.8647 25
 1 -24 -12 577.42 34.3234 11
 1 -24 -11 1037.99 72.2738 25
 1 -24 -10 1242.51 82.5613 25
 1 -24 -9 92.5837 72.8015 25
 1 -24 -8 2845.05 104.789 25
 1 -24 -7 1325.96 126.1 28
 1 -24 -6 330.029 37.5254 18
 -1 -24 6 177.159 54.0455 29
 1 -24 -6 288.594 96.2392 28
 1 -24 -5 207.093 93.5442 28
 -1 -24 5 145.47 56.5074 29
 1 -24 -5 129.533 28.993 18
 1 -24 -5 177.168 71.8018 25
 -1 -24 4 712.029 62.8919 29
 1 -24 -4 703.108 70.439 29
 -1 -24 3 9398.66 132.849 29
 1 -24 -3 9664.9 141.89 29
 -1 -24 2 778.546 64.1282 29
 1 -24 -2 871.372 68.8168 29
 -1 -24 2 1727.63 38.9576 18
 1 -24 -2 1674.56 43.0971 18
 1 -24 -1 2526.46 82.0305 29
 -1 -24 1 2513.72 84.5751 29
 -1 -24 1 4526.74 58.8803 18
 1 -24 -1 4771.9 65.1679 18
 1 -24 0 13968.6 109.581 18
 -1 -24 0 13377.1 102.473 18
 1 -24 1 2308.36 85.5392 29
 -1 -24 -1 2218.58 84.814 29
 1 -24 1 3005.86 51.515 18
 -1 -24 -1 3180.3 54.1429 18
 -1 -24 -2 1563.86 43.2441 18
 1 -24 2 1462.94 40.701 18
 1 -24 3 5700.71 73.1913 18
 -1 -24 -3 5981.31 79.6685 18
 -1 -24 -4 1017.74 44.9551 18
 -1 -24 -4 989.828 79.0191 25
 1 -24 5 779.681 34.1949 18
 -1 -24 -5 832.771 41.5522 18
 -1 -24 -5 893.13 78.0358 25
 -1 -24 -6 1406.82 89.1213 25
 -1 -24 -7 3554.29 110.603 25
 -1 -24 -9 2400.24 100.937 26
 -1 -24 -9 2669.75 102.605 25
 -1 -24 -10 203.444 64.8684 25
 -1 -24 -11 41.0239 53.8481 25
 -1 -24 -12 -6.8854 41.4177 25
 -1 -24 -12 167.74 23.2205 11
 1 -23 -13 235.739 26.2419 11
 1 -23 -12 938.856 60.6584 25
 1 -23 -12 2734.26 55.94 11
 1 -23 -11 89.4387 60.0627 25
 1 -23 -10 1014.87 81.206 25
 1 -23 -9 2510.83 102.84 25
 1 -23 -8 3873.8 112.588 25
 1 -23 -7 6971.96 98.4332 18
 1 -23 -7 6808.41 137.576 25
 1 -23 -6 1358.19 113.079 28
 1 -23 -6 1531.36 53.5767 18
 -1 -23 5 7045.92 120.375 29
 1 -23 -5 7459.82 134.099 29
 -1 -23 4 877.447 65.6776 29
 1 -23 -4 836.342 69.0482 29
 -1 -23 3 991.458 66.7523 29
 1 -23 -3 956.251 65.6892 29
 -1 -23 3 1229.74 32.8442 18
 1 -23 -3 1258.48 39.0923 18
 -1 -23 2 4674.29 95.7621 29
 1 -23 -2 4505.75 95.2173 29
 -1 -23 2 7136.04 69.6641 18
 1 -23 -2 7575.18 78.7151 18
 -1 -23 1 298.368 56.9819 29
 1 -23 -1 314.467 54.076 29
 -1 -23 1 314.514 23.9179 18
 1 -23 -1 344.039 26.3432 18
 -1 -23 0 12471.6 96.7679 18
 1 -23 0 12481.2 99.0158 18
 1 -23 1 1130.27 72.3081 29
 -1 -23 -1 1660.09 40.3628 18
 1 -23 1 1636.55 40.8894 18
 -1 -23 -1 1115.66 74.4439 29
 -1 -23 -2 1373.94 40.3481 18
 1 -23 2 1415.11 39.3968 18
 -1 -23 -3 2753.91 54.6674 18
 1 -23 3 2566.16 49.9881 18
 1 -23 4 5209.15 69.8588 18
 -1 -23 -4 6146.96 87.5539 18
 1 -23 5 651.159 30.0355 18
 -1 -23 -5 656.342 38.5496 18
 -1 -23 -5 720.706 72.5736 25
 -1 -23 -6 1980.85 92.1142 25
 -1 -23 -9 971.224 86.3353 25
 -1 -23 -9 793.109 81.8304 26
 -1 -23 -10 334.57 68.0788 25
 -1 -23 -10 296.958 58.842 26
 -1 -23 -11 178.506 57.0291 25
 -1 -23 -12 1908.4 40.9771 11
 -1 -23 -12 625.947 52.0541 25
 1 -22 -14 984.892 28.2645 11
 1 -22 -14 769.179 27.4529 14
 1 -22 -13 1683.03 42.675 11
 1 -22 -12 220.853 52.0967 25
 1 -22 -12 440.539 34.911 11
 1 -22 -11 134.711 59.9852 25
 1 -22 -10 462.556 71.278 25
 1 -22 -9 801.992 80.3955 25
 1 -22 -8 2405.27 101.043 25
 1 -22 -7 135.916 68.8862 25
 1 -22 -7 114.16 31.7498 18
 1 -22 -7 83.7076 96.1391 28
 1 -22 -6 1932.24 56.3952 18
 1 -22 -6 1641.45 109.093 28
 1 -22 -5 924.669 73.1799 29
 1 -22 -5 2205.04 53.9736 18
 1 -22 -4 788.549 66.1941 29
 -1 -22 4 789.293 60.1539 29
 1 -22 -3 1335.04 66.6746 29
 -1 -22 3 2918.05 45.5963 18
 1 -22 -3 2861.67 52.3793 18
 -1 -22 3 1537.99 69.3164 29
 1 -22 -2 4469.5 94.395 29
 1 -22 -2 7460.87 77.2322 18
 -1 -22 2 7601.36 68.9368 18
 -1 -22 2 4535.65 91.5599 29
 -1 -22 1 404.983 22.8319 18
 1 -22 -1 441.382 26.4924 18
 -1 -22 1 48.6833 49.4707 29
 1 -22 -1 88.7945 50.2166 29
 1 -22 0 2000.01 41.6241 18
 -1 -22 0 1973.29 39.9331 18
 -1 -22 -1 6709.67 118.967 29
 1 -22 1 7089.54 116.793 29
 1 -22 1 11428 94.2394 18
 -1 -22 -1 11150.5 91.2667 18
 -1 -22 -2 10908 99.6817 18
 1 -22 2 11031.4 95.544 18
 1 -22 3 18707.1 131.513 18
 -1 -22 -3 19393.3 141.494 18
 -1 -22 -4 8591.96 96.0955 18
 1 -22 4 8295.76 85.8982 18
 1 -22 5 738.517 31.5909 18
 -1 -22 -5 807.915 39.5161 18
 -1 -22 -6 396.764 68.6988 25
 1 -22 6 353.385 23.9859 18
 -1 -22 -8 2717.35 108.067 25
 -1 -22 -9 2270.73 100.251 26
 -1 -22 -9 2586.19 102.397 25
 -1 -22 -10 1552.06 81.3938 26
 -1 -22 -10 1728.16 87.4128 25
 -1 -22 -11 743.377 67.4711 25
 -1 -22 -12 12.8051 45.5241 25
 -1 -22 -12 4.4415 23.4493 11
 1 -21 -14 1207.23 31.4441 11
 1 -21 -14 1046.78 31.4438 14
 1 -21 -13 782.289 35.1412 11
 1 -21 -12 584.018 58.2168 25
 1 -21 -12 2555.98 56.4852 11
 1 -21 -11 193.309 60.0254 25
 1 -21 -10 3885.99 110.426 25
 1 -21 -9 2715.7 103.109 25
 1 -21 -8 3088.25 104.17 25
 1 -21 -7 9936.93 112.655 18
 1 -21 -7 9366.41 152.772 25
 1 -21 -6 2353.59 58.9548 18
 1 -21 -5 5684.36 77.9946 18
 1 -21 -5 3094.08 91.6458 29
 -1 -21 4 26278.6 145.315 18
 1 -21 -4 27120.9 166.871 18
 -1 -21 3 690.112 62.5226 29
 -1 -21 3 748.96 26.9456 18
 1 -21 -3 702.743 31.4516 18
 -1 -21 2 3434.75 82.2309 29
 1 -21 -2 6420.54 69.7433 18
 -1 -21 2 5936.73 59.5312 18
 1 -21 -2 3281.15 83.3097 29
 1 -21 -1 1266.6 34.2986 18
 -1 -21 1 1229.11 31.9928 18
 1 -21 0 5520.17 61.365 18
 -1 -21 0 5606.87 61.8138 18
 1 -21 1 4786.66 95.2797 29
 -1 -21 -1 4956.36 101.981 29
 1 -21 1 11146.1 90.6463 18
 -1 -21 -1 10473.4 84.7526 18
 -1 -21 -2 29267.2 167.213 18
 1 -21 2 27686.3 160.561 18
 1 -21 3 3251.34 51.9872 18
 -1 -21 -3 3271.01 57.1743 18
 -1 -21 -4 4765.73 71.12 18
 1 -21 4 4667.14 62.4003 18
 1 -21 5 1805.93 40.4787 18
 -1 -21 -5 2314.8 55.2194 18
 -1 -21 -6 1148.85 80.8963 25
 1 -21 6 1012.08 35.7053 18
 1 -21 7 5169.84 75.8197 18
 -1 -21 -8 201.641 76.6055 25
 -1 -21 -9 69.9664 68.6671 25
 -1 -21 -9 146.724 69.3683 26
 -1 -21 -10 771.185 77.8575 25
 -1 -21 -10 692.343 70.2083 26
 -1 -21 -11 150.518 61.0712 25
 -1 -21 -12 3327.02 54.7629 11
 -1 -21 -12 930.99 60.9469 25
 1 -20 -14 106.456 21.6639 11
 1 -20 -14 80.0816 23.2665 14
 1 -20 -13 841.124 37.0571 11
 1 -20 -12 124.308 52.6968 25
 1 -20 -12 182.979 32.4994 11
 1 -20 -11 1048.53 72.1519 25
 1 -20 -10 2207.62 93.0867 25
 1 -20 -9 4196.8 113.912 25
 1 -20 -8 536.282 74.7709 25
 1 -20 -7 1319.46 46.7166 18
 1 -20 -7 1076.69 75.2182 25
 1 -20 -6 3538.33 64.8053 18
 -1 -20 5 1681.63 35.6112 18
 1 -20 -5 1954.78 47.0302 18
 1 -20 -4 4839.45 67.3775 18
 -1 -20 4 4556.89 55.5037 18
 -1 -20 3 454.168 54.3276 29
 -1 -20 3 523.75 23.1268 18
 1 -20 -3 561.625 28.2144 18
 1 -20 -3 473.621 54.1917 29
 -1 -20 2 9172.93 121.592 29
 -1 -20 2 13636.5 92.7022 18
 1 -20 -2 14237.6 102.189 18
 1 -20 -2 8514.74 116.877 29
 1 -20 -1 6005.05 64.1337 18
 -1 -20 1 5902.85 59.2382 18
 -1 -20 0 1611.36 34.1374 18
 1 -20 0 1557.52 36.4736 18
 -1 -20 -1 9327.97 79.2871 18
 1 -20 1 9200.91 82.3876 18
 -1 -20 -2 7054.08 74.7411 18
 1 -20 2 6878.39 71.7395 18
 -1 -20 -3 1035.65 35.0501 18
 1 -20 3 995.998 31.618 18
 1 -20 4 2859.74 46.3325 18
 -1 -20 -4 3396.84 58.8666 18
 -1 -20 -5 1845.06 49.2028 18
 1 -20 5 1620.85 40.841 18
 1 -20 6 5750.18 76.0118 18
 1 -20 7 3184.93 59.5726 18
 -1 -20 -8 3818.86 114.543 25
 -1 -20 -9 4226.16 113.955 25
 -1 -20 -9 3910.86 116.646 26
 -1 -20 -10 1345.04 85.2936 25
 -1 -20 -10 1256.2 78.8257 26
 -1 -20 -11 841.602 71.4084 25
 -1 -20 -12 820.15 59.9379 25
 -1 -20 -12 2991.22 53.7321 11
 1 -19 -14 142.655 23.3532 11
 1 -19 -14 120.679 24.7464 14
 1 -19 -13 343.106 31.8597 11
 1 -19 -12 6129.51 83.1378 11
 1 -19 -12 2213.24 78.9931 25
 1 -19 -11 2054.5 87.7997 25
 1 -19 -10 456.639 68.7153 25
 1 -19 -9 3063.83 102.943 25
 1 -19 -8 215.85 67.666 25
 1 -19 -8 730.273 41.1668 9
 1 -19 -7 343.941 32.1793 18
 1 -19 -6 3649.93 65.0918 18
 -1 -19 5 2950.82 44.7847 18
 1 -19 -5 3324.6 58.8019 18
 1 -19 -4 8680.3 84.961 18
 -1 -19 4 8493.11 72.9432 18
 -1 -19 3 3212.23 43.5306 18
 1 -19 -3 2962.84 49.1513 18
 1 -19 -2 4682.46 89.4232 29
 -1 -19 2 5447.01 96.186 29
 -1 -19 2 7874.77 66.6647 18
 1 -19 -2 7770.11 73.3188 18
 1 -19 -1 8829.4 73.6401 18
 -1 -19 1 8564.53 68.4656 18
 1 -19 0 4146.45 52.9496 18
 -1 -19 0 4177.32 50.8336 18
 1 -19 1 2141.78 39.8236 18
 -1 -19 -1 1938.75 37.0407 18
 1 -19 2 1366.78 34.8908 18
 -1 -19 -2 1318.73 35.5764 18
 1 -19 3 912.25 30.183 18
 -1 -19 -3 946.317 33.7287 18
 1 -19 4 15470.1 115.136 18
 -1 -19 -4 17639.1 129.155 18
 1 -19 5 13663.1 112.035 18
 -1 -19 -5 14595.7 125.145 18
 1 -19 6 3721.29 60.3943 18
 -1 -19 -7 5345.13 119.918 25
 1 -19 7 6238.04 80.9182 18
 -1 -19 -8 396.334 75.2708 25
 -1 -19 -9 105.5 70.8583 25
 -1 -19 -9 59.2477 66.627 26
 -1 -19 -10 981.764 78.6639 25
 -1 -19 -11 2102.89 85.7839 25
 -1 -19 -12 1098.44 38.7914 11
 -1 -19 -12 348.602 54.6611 25
 1 -18 -15 911.731 26.508 14
 1 -18 -14 332.077 26.9352 11
 1 -18 -13 605.428 36.1246 11
 1 -18 -12 468.976 37.7457 11
 1 -18 -12 222.051 54.4884 25
 1 -18 -11 1212.15 72.2909 25
 1 -18 -10 7358.42 135.986 25
 1 -18 -9 331.883 68.4527 25
 1 -18 -8 7334.94 105.903 9
 1 -18 -8 5265.54 117.918 25
 1 -18 -7 2150.73 54.6362 18
 1 -18 -6 7342.1 86.5384 18
 -1 -18 6 7237.1 73.0515 18
 -1 -18 5 2790.88 42.3021 18
 1 -18 -5 2967.61 54.4839 18
 1 -18 -4 4929.79 63.4694 18
 -1 -18 4 4598.35 51.7695 18
 1 -18 -3 133.844 49.8791 29
 1 -18 -3 173.012 22.5256 18
 -1 -18 3 198.713 19.153 18
 -1 -18 2 5122.57 93.8875 29
 1 -18 -2 4757.1 84.9729 29
 -1 -18 2 6782.09 61.4061 18
 1 -18 -2 6705.39 66.2442 18
 1 -18 -1 5379.07 56.6963 18
 -1 -18 1 5449.41 52.8036 18
 1 -18 0 4158.39 50.4414 18
 -1 -18 0 4061.93 48.4969 18
 1 -18 1 1373.95 32.9503 18
 -1 -18 -1 1304.31 30.1398 18
 1 -18 2 12881.9 93.831 18
 -1 -18 -2 13397.6 96.9113 18
 -1 -18 -3 1994.3 41.2379 18
 1 -18 3 1763.23 37.9158 18
 1 -18 4 9956.19 90.7713 18
 -1 -18 -4 10710.1 96.6518 18
 -1 -18 -5 25389.6 169.046 18
 1 -18 5 24151.5 154.876 18
 1 -18 6 1328.64 40.0249 18
 -1 -18 -7 15022.5 183.005 25
 1 -18 7 15142.5 128.122 18
 1 -18 8 1200.16 42.3773 18
 -1 -18 -8 853.49 75.9072 25
 -1 -18 -9 462.085 71.6127 25
 -1 -18 -9 464.298 70.7392 26
 -1 -18 -10 5977.87 128.233 25
 -1 -18 -11 868.489 69.3788 25
 -1 -18 -12 1417.72 42.7728 11
 -1 -18 -12 448.733 57.0015 25
 1 -17 -15 936.347 29.276 14
 1 -17 -14 2616.94 48.8773 11
 1 -17 -13 3934.78 66.8331 11
 1 -17 -12 996.394 45.3193 11
 1 -17 -12 291.536 55.8188 25
 1 -17 -11 961.489 70.6196 25
 1 -17 -10 3796.44 106.162 25
 1 -17 -9 2315.67 90.1196 25
 1 -17 -8 3356.4 71.8852 9
 1 -17 -7 3108.81 60.4006 18
 -1 -17 6 747.307 27.8741 18
 1 -17 -6 747.398 34.3304 18
 -1 -17 5 8249.23 73.1502 18
 1 -17 -5 8358.67 85.2368 18
 1 -17 -4 910.252 33.6005 18
 -1 -17 4 853.532 23.5797 18
 -1 -17 3 10870.2 76.7578 18
 1 -17 -3 9877.55 81.1421 18
 1 -17 -2 733.63 51.6169 29
 -1 -17 2 747.117 53.7555 29
 -1 -17 2 1023.35 26.4858 18
 1 -17 -2 988.795 30.344 18
 1 -17 -1 6815.04 62.5809 18
 -1 -17 1 7025.59 58.1644 18
 1 -17 0 4208.97 51.4133 18
 -1 -17 0 4170.73 46.5972 18
 -1 -17 -1 116043 500.808 29
 -1 -17 -1 119748 434.196 18
 -1 -17 -2 3072.88 41.4542 17
 -1 -17 -2 3095.7 46.4973 18
 -1 -17 -3 23195.3 130.005 17
 1 -17 3 22833.4 135.81 18
 1 -17 4 8719.68 83.253 18
 -1 -17 -4 8525.63 86.4901 18
 -1 -17 -5 2456.79 51.413 18
 1 -17 5 2362.79 47.9684 18
 1 -17 6 985.064 34.8796 18
 1 -17 7 7755.71 90.1561 18
 1 -17 8 7525.16 92.5153 18
 -1 -17 -8 6116.64 127.947 25
 -1 -17 -9 3668.64 115.307 26
 -1 -17 -9 3633.67 109.414 25
 -1 -17 -10 1034.9 77.8297 25
 -1 -17 -11 61.917 60.026 25
 -1 -17 -12 5518.36 73.4151 11
 -1 -17 -12 1599.71 72.268 25
 1 -16 -15 485.625 26.6079 14
 1 -16 -14 1039.64 36.9476 11
 1 -16 -13 1031.6 42.5206 11
 1 -16 -12 5415.46 81.3112 11
 1 -16 -12 2357.59 78.7971 25
 1 -16 -11 2836.88 88.5301 25
 1 -16 -10 12225 162.344 25
 1 -16 -9 1920.98 81.477 25
 1 -16 -8 1972.91 57.8131 9
 -1 -16 7 2963.09 48.9341 18
 1 -16 -7 2974.12 58.4556 18
 -1 -16 6 885.596 28.7623 18
 1 -16 -6 912.851 39.0869 18
 1 -16 -5 930.15 34.7218 18
 -1 -16 5 838.051 26.2391 18
 1 -16 -4 29279.8 155.284 18
 -1 -16 4 28551.8 138.77 18
 1 -16 -3 60382.4 255.337 18
 1 -16 -3 57354.5 296.787 29
 1 -16 -2 15279.9 99.1528 18
 -1 -16 2 16076.6 92.7783 18
 -1 -16 1 3713.41 42.126 18
 1 -16 -1 3512.18 43.3299 18
 1 -16 0 9457.19 73.6741 18
 -1 -16 0 9590.72 69.0986 18
 -1 -16 -1 9407.54 104.09 29
 -1 -16 -1 9464.93 64.7823 17
 1 -16 1 9358.63 74.0558 18
 -1 -16 -2 6381.85 57.2917 17
 -1 -16 -2 6403.58 62.6239 18
 -1 -16 -3 16759 105.949 17
 -1 -16 -3 16815.8 112.578 18
 1 -16 3 16676.7 108.712 18
 -1 -16 -4 9596.61 82.1853 17
 1 -16 4 9621.9 85.0256 18
 1 -16 5 2043.64 43.883 18
 -1 -16 -5 1997.43 46.5443 18
 1 -16 6 10498.1 97.2606 18
 1 -16 7 990.125 37.3048 18
 1 -16 8 5537.68 78.4474 18
 -1 -16 -8 3681.66 106.365 25
 -1 -16 -9 5014.65 122.345 26
 -1 -16 -9 4745.06 117.45 25
 -1 -16 -10 534.566 70.3165 25
 -1 -16 -11 141.794 60.4614 25
 -1 -16 -12 5270.08 72.3942 11
 -1 -16 -12 1742.97 74.2722 25
 -1 -16 -13 168.245 26.8409 14
 1 -15 -15 615.895 29.5749 14
 1 -15 -14 4054.19 61.7095 11
 1 -15 -13 719.291 40.1125 11
 1 -15 -12 343.997 36.7065 11
 1 -15 -12 275.881 51.8729 25
 1 -15 -11 147.917 57.613 25
 1 -15 -10 14551.2 173.608 25
 1 -15 -9 2043.31 58.7837 9
 1 -15 -9 1135.34 72.4408 25
 1 -15 -8 3054.79 67.042 9
 -1 -15 7 7216.87 72.7941 18
 -1 -15 6 4992 57.2503 18
 1 -15 -6 5513.31 74.5164 18
 -1 -15 5 163.197 18.2 18
 1 -15 -5 179.851 25.2984 18
 1 -15 -4 115729 419.151 18
 -1 -15 4 115377 402.794 18
 -1 -15 3 18391.7 100.148 18
 1 -15 -3 18664.4 143.126 29
 1 -15 -2 39617.6 176.06 18
 -1 -15 2 41397.8 169.039 18
 1 -15 -1 6931.41 60.9675 18
 -1 -15 1 7272.01 57.0238 18
 -1 -15 0 1582.38 23.1402 17
 -1 -15 0 1672.05 28.7726 18
 1 -15 0 1670.08 31.3737 18
 1 -15 1 36280.5 164.644 18
 -1 -15 -1 35323 158.743 18
 -1 -15 -2 62828 244.53 17
 1 -15 2 62651.1 255.633 18
 1 -15 3 3663.7 48.8517 18
 -1 -15 -3 3705.56 50.6519 18
 -1 -15 -4 35697.3 175.945 17
 -1 -15 -4 37580.1 195.555 18
 -1 -15 -5 4639.41 58.4897 17
 -1 -15 -5 4505.23 63.7606 18
 1 -15 6 8396.03 85.9309 18
 1 -15 7 8907.28 92.4854 18
 1 -15 8 7570.18 89.6495 18
 -1 -15 -8 6989.59 128.694 25
 -1 -15 -9 4053.08 112.257 26
 -1 -15 -9 3814.94 107.519 25
 -1 -15 -10 414.979 69.069 25
 -1 -15 -11 899.516 40.867 11
 -1 -15 -11 503.176 63.1008 25
 -1 -15 -12 282.179 31.5708 11
 -1 -15 -12 285.68 55.6221 25
 -1 -15 -13 2693.88 55.5152 14
 1 -14 -15 221.212 26.4315 14
 1 -14 -14 6748.4 79.3907 11
 1 -14 -13 2245.99 55.6579 11
 1 -14 -12 637.927 57.1963 25
 1 -14 -12 1281.89 47.0609 11
 1 -14 -11 3017.52 87.4436 25
 1 -14 -10 4538.04 102.347 25
 1 -14 -9 11470.3 129.608 9
 1 -14 -8 3110.6 67.1108 9
 -1 -14 8 2351.64 44.9933 18
 -1 -14 7 8212.78 77.0279 18
 1 -14 -6 3912.01 61.3676 18
 -1 -14 6 3415.19 47.253 18
 1 -14 -5 3402.56 52.7333 18
 -1 -14 5 3409.9 45.1053 18
 1 -14 -4 34891.7 172.604 18
 -1 -14 4 35862.4 160.347 18
 -1 -14 3 23273.7 113.439 18
 1 -14 -3 22203.4 119.071 18
 -1 -14 2 5354.66 46.8662 18
 1 -14 -2 5086.5 50.2937 18
 -1 -14 1 26883.7 169.494 29
 1 -14 -1 27024.9 130.742 18
 -1 -14 1 26702.4 123.545 18
 -1 -14 0 3629.25 33.1706 17
 1 -14 0 3646.89 42.2906 18
 -1 -14 0 3548.09 39.3747 18
 -1 -14 -1 48713 201.717 18
 1 -14 1 50081.4 207.096 18
 -1 -14 -2 50538.7 213.47 18
 1 -14 2 50147.8 214.169 18
 1 -14 3 17655.2 110.554 18
 -1 -14 -3 17665.6 111.607 18
 -1 -14 -4 3875.58 50.4968 17
 1 -14 4 3981.12 52.2923 18
 -1 -14 -5 793.603 28.7928 17
 1 -14 5 841.471 29.5253 18
 1 -14 6 5130.55 65.9456 18
 -1 -14 -6 5585.91 68.512 17
 1 -14 7 12295.7 109.396 18
 1 -14 8 8311.24 94.856 18
 -1 -14 -9 4205.55 106.951 25
 1 -14 9 4377.49 73.5289 18
 -1 -14 -10 2899.51 92.7292 25
 -1 -14 -11 2712.43 58.5544 11
 -1 -14 -11 1140.81 74.0474 25
 -1 -14 -12 8203.64 89.8348 11
 -1 -14 -12 2247.24 80.6789 25
 -1 -14 -13 159.363 29.9663 14
 1 -13 -16 427.194 21.139 13
 1 -13 -15 1135.65 38.6197 14
 1 -13 -14 4855.72 68.3887 11
 1 -13 -14 4487.07 78.0227 14
 1 -13 -13 451.566 37.3902 11
 1 -13 -12 10658.5 110.184 11
 1 -13 -12 3870.01 90.194 25
 1 -13 -11 5451.64 107.863 25
 1 -13 -10 2606.64 84.7006 25
 1 -13 -9 9677.68 122.483 9
 -1 -13 8 2926.85 52.7341 18
 1 -13 -8 3664.47 70.9025 9
 -1 -13 7 2164.47 40.5225 18
 1 -13 -7 2544.11 36.5558 1
 1 -13 -6 2546.07 51.9313 18
 -1 -13 6 2297.55 38.9024 18
 1 -13 -5 25529.9 143.361 18
 -1 -13 5 25081.1 128.971 18
 -1 -13 4 20120.5 108.17 18
 1 -13 -4 19842.6 88.6076 1
 1 -13 -4 19993.7 118.261 18
 1 -13 -3 16992 70.888 1
 -1 -13 3 17430.5 93.4664 18
 1 -13 -2 38157.9 167.982 18
 -1 -13 2 38870 159.944 18
 1 -13 -1 1058.95 25.3955 18
 -1 -13 1 1190.97 24.5368 18
 1 -13 0 15186.4 87.6481 18
 -1 -13 0 15122.2 82.3739 18
 -1 -13 -1 148850 562.002 29
 -1 -13 -1 154781 518.452 18
 -1 -13 -2 41684.7 171.492 17
 -1 -13 -2 41463 140.341 1
 -1 -13 -2 39125.1 176.817 18
 1 -13 2 38693.8 177.897 18
 1 -13 3 1918.19 36.471 18
 -1 -13 -3 1897.86 32.6481 17
 -1 -13 -3 1944.74 37.9664 18
 1 -13 3 1866.04 29.5149 19
 -1 -13 -4 5844.77 40.3361 1
 1 -13 4 5920.28 56.7991 19
 -1 -13 -5 615.736 26.3667 17
 1 -13 5 520.069 26.8733 18
 -1 -13 -6 3962.58 63.1909 9
 -1 -13 -6 3781.44 55.2312 17
 1 -13 7 10171.5 102.903 18
 -1 -13 -7 15384.8 93.5069 1
 1 -13 8 2331.91 54.6593 18
 -1 -13 -9 2741.52 89.3965 25
 1 -13 9 4226.22 73.4708 18
 -1 -13 -10 957.249 72.851 25
 -1 -13 -11 1064.11 42.5688 11
 -1 -13 -11 325.404 61.1909 25
 -1 -13 -12 1106.91 40.8973 11
 -1 -13 -12 644.653 59.4342 25
 -1 -13 -13 977.974 42.6171 14
 1 -12 -16 1488.1 31.5227 13
 1 -12 -15 1170.8 39.8242 14
 1 -12 -14 75.8072 26.9913 11
 1 -12 -14 111.578 34.4088 14
 1 -12 -13 2469.44 58.2815 11
 1 -12 -12 1328.83 49.6121 11
 1 -12 -11 1742.5 71.5918 25
 1 -12 -10 5908.33 107.69 25
 1 -12 -9 14739 107.156 1
 1 -12 -9 11296.5 131.696 9
 1 -12 -8 6926.48 66.0496 1
 1 -12 -8 6065.05 90.4289 9
 1 -12 -7 3308.25 41.4622 1
 1 -12 -7 3785.37 66.5751 9
 -1 -12 6 12491.1 93.2415 18
 1 -12 -6 15196.9 86.1153 1
 -1 -12 5 18112.1 104.925 18
 1 -12 -5 18052.3 91.5941 1
 -1 -12 4 26622.3 126.404 18
 1 -12 -4 25742.5 136.325 18
 1 -12 -3 13876.2 64.0853 1
 -1 -12 3 16611.1 86.4008 18
 1 -12 -3 14650.8 87.6751 18
 1 -12 -3 15863.7 116.991 29
 1 -12 -2 13306.6 81.7543 18
 -1 -12 2 13801.4 75.2098 18
 1 -12 -1 85259.2 314.291 18
 -1 -12 1 91533.4 309.214 18
 -1 -12 1 89433.5 351.472 29
 -1 -12 1 87036.1 288.391 17
 -1 -12 0 20867.3 100.388 18
 1 -12 0 21792.4 107.291 18
 -1 -12 -1 33281.9 126.489 17
 1 -12 1 32924 136.917 18
 1 -12 2 31078.7 144.756 18
 -1 -12 -2 30689.9 143.507 18
 1 -12 2 30642.6 133.182 19
 -1 -12 -3 101619 339.564 1
 -1 -12 -3 109485 373.711 17
 1 -12 3 104478 379.046 18
 -1 -12 -3 107317 382.658 18
 1 -12 3 98802.2 363.184 19
 -1 -12 -4 1006.36 29.4009 17
 -1 -12 -4 1005.43 34.199 18
 1 -12 4 1075.83 28.2772 19
 1 -12 5 2802.35 43.6366 19
 -1 -12 -5 3073.96 45.6629 17
 -1 -12 -6 2584.62 34.0823 1
 -1 -12 -6 2657.12 51.5269 9
 1 -12 6 2891.6 47.3383 19
 -1 -12 -6 2898.52 48.6989 17
 -1 -12 -7 6344.83 59.9017 1
 -1 -12 -8 1801.35 35.9038 1
 -1 -12 -9 5596.64 110.87 25
 -1 -12 -10 3232.52 96.218 25
 -1 -12 -11 2594.32 56.5746 11
 -1 -12 -11 1503.5 74.8995 25
 -1 -12 -12 17.4645 50.3773 25
 -1 -12 -12 28.119 26.8039 11
 -1 -12 -13 3908.18 71.192 14
 -1 -12 -14 470.021 28.4384 14
 1 -11 -16 1247.64 32.1994 13
 1 -11 -16 1274.72 29.4226 14
 1 -11 -15 3241.33 59.3012 14
 1 -11 -14 3529.65 60.0786 11
 1 -11 -14 3420.58 71.3954 14
 1 -11 -13 241.489 33.8505 11
 1 -11 -12 5029.76 80.5624 11
 1 -11 -11 1053.74 42.9024 11
 1 -11 -10 9105.69 86.4708 1
 1 -11 -10 3608.94 93.4427 25
 1 -11 -9 13496.6 142.188 9
 1 -11 -9 15998.7 111.328 1
 1 -11 -8 10288.1 116.743 9
 1 -11 -8 14125.3 96.0123 1
 1 -11 -7 2733.75 57.7724 9
 1 -11 -7 3664.01 43.8834 1
 1 -11 -6 18128.1 99.6195 1
 1 -11 -5 18355.1 92.2681 1
 1 -11 -4 42866.2 187.216 18
 -1 -11 4 42879.7 158.144 19
 1 -11 -3 79213.9 277.171 1
 -1 -11 3 92228.7 302.823 18
 1 -11 -3 80427.2 303.134 18
 -1 -11 3 84671.7 269.771 19
 1 -11 -3 87748.5 340.484 29
 -1 -11 2 13139.3 69.8716 18
 1 -11 -2 12374.2 95.2988 29
 -1 -11 1 11886.3 65.799 18
 1 -11 -1 11805 71.7225 18
 -1 -11 1 11646.5 52.5036 17
 1 -11 0 18879.5 94.399 18
 -1 -11 0 18327.3 87.3696 18
 -1 -11 -1 4032.85 19.57 1
 -1 -11 -1 3752.95 34.6982 17
 1 -11 1 3256.81 37.1598 18
 -1 -11 -1 2984.68 33.7137 18
 1 -11 2 16383.8 91.6689 18
 -1 -11 -2 16484.5 86.931 17
 1 -11 3 69486.7 260.004 19
 -1 -11 -3 71074.5 271.418 18
 -1 -11 -3 72525.1 264.878 17
 1 -11 3 68181.5 266.163 18
 -1 -11 -4 27842.5 151.258 18
 -1 -11 -4 28406.6 142.28 17
 -1 -11 -5 3354.82 47.005 17
 1 -11 5 3464.94 48.591 19
 -1 -11 -6 3387.79 36.7761 1
 -1 -11 -6 3367.06 55.669 9
 1 -11 7 6726.18 79.7795 19
 -1 -11 -7 11877.5 81.7646 1
 -1 -11 -8 23012.2 132.127 1
 -1 -11 -9 12414.9 100.652 1
 -1 -11 -9 4216.91 102.59 25
 -1 -11 -10 853.445 64.443 25
 -1 -11 -11 971.466 69.3392 25
 -1 -11 -11 1829.77 49.4823 11
 -1 -11 -12 8726.19 94.0884 11
 -1 -11 -12 3333.78 88.7613 25
 -1 -11 -13 8609.77 103.685 14
 -1 -11 -14 148.284 26.0763 14
 1 -10 -16 61.7983 18.9587 13
 1 -10 -16 42.8911 18.4899 14
 1 -10 -15 607.624 36.025 14
 1 -10 -14 640.716 43.1154 14
 1 -10 -14 719.138 35.3714 11
 1 -10 -13 2166.03 55.6824 11
 1 -10 -12 12693.6 124.465 11
 1 -10 -11 3135.98 64.1753 11
 1 -10 -10 14112.9 110.752 1
 1 -10 -10 11119.4 131.519 9
 1 -10 -9 9745.51 84.3195 1
 1 -10 -9 7875.49 106.937 9
 1 -10 -8 24031.9 134.607 1
 1 -10 -8 21564.1 168.542 9
 1 -10 -7 13734.4 89.2001 1
 1 -10 -7 12705.6 118.267 9
 -1 -10 6 1052.84 23.5244 19
 1 -10 -6 801.573 20.696 1
 -1 -10 5 30012.7 132.673 19
 1 -10 -5 31270.8 133.608 1
 1 -10 -4 11046.7 59.4147 1
 1 -10 -4 9439.2 92.2139 29
 1 -10 -4 10017.5 73.477 18
 -1 -10 4 10877.7 70.1062 18
 -1 -10 4 10094.3 56.0064 19
 1 -10 -3 56540.7 230.145 18
 -1 -10 3 59330.5 204.882 19
 1 -10 -2 12826.4 54.8135 1
 1 -10 -2 11250 69.2305 18
 -1 -10 2 12340 66.3531 18
 1 -10 -2 11800.3 86.8814 29
 -1 -10 1 129502 429.181 18
 1 -10 -1 129519 439.074 18
 -1 -10 0 3269.19 31.0258 18
 -1 -10 0 3183.19 26.7927 17
 -1 -10 -1 97559.7 350.639 29
 -1 -10 -1 82234.5 275.35 1
 1 -10 1 97174.7 305.23 19
 -1 -10 -1 86344.6 302.223 18
 1 -10 1 93789.8 314.003 18
 -1 -10 -1 90959.8 299.969 17
 1 -10 2 25792.3 118.335 19
 -1 -10 -2 26411.8 125.757 18
 -1 -10 -2 26887.9 120.9 17
 1 -10 2 26244.9 126.479 18
 1 -10 3 25443.6 128.258 19
 -1 -10 -3 25782.4 134.561 18
 1 -10 3 27015.6 136.924 18
 -1 -10 -3 27977.3 131.985 17
 1 -10 4 14588.4 96.8987 19
 -1 -10 -4 14490.9 102.166 18
 -1 -10 -5 9789.97 76.9128 17
 1 -10 5 11040.1 82.2018 19
 -1 -10 -6 4290.37 42.8962 1
 -1 -10 -6 4893.31 65.8071 9
 -1 -10 -7 1287.14 40.0464 9
 -1 -10 -7 1341.77 37.0079 17
 1 -10 7 1402.27 37.1017 19
 1 -10 8 15084.8 132.769 19
 -1 -10 -8 19655.8 118.803 1
 -1 -10 -9 3583.54 52.193 1
 -1 -10 -9 1797.82 73.448 25
 -1 -10 -10 153.511 57.1171 25
 -1 -10 -11 1165.41 68.7249 25
 -1 -10 -11 3486.54 64.0871 11
 -1 -10 -12 2225.05 52.2692 11
 -1 -10 -12 1068.41 61.6084 25
 -1 -10 -13 1946.59 56.1642 14
 -1 -10 -14 1577.53 42.5299 14
 1 -9 -16 918.749 30.02 13
 1 -9 -16 870.457 28.0878 14
 1 -9 -15 189.565 30.7064 14
 1 -9 -14 3542.21 60.2748 11
 1 -9 -14 3352.24 72.2719 14
 1 -9 -13 929.623 42.0835 11
 1 -9 -12 3472.12 68.4933 11
 1 -9 -11 3025.28 61.2039 11
 1 -9 -10 872.34 42.9793 9
 1 -9 -10 1254.34 35.1125 1
 1 -9 -9 3316.1 71.6894 9
 1 -9 -9 3799.8 53.1404 1
 1 -9 -8 768.574 37.6873 9
 -1 -9 8 758.802 27.214 19
 1 -9 -7 3934.61 48.3006 1
 1 -9 -7 4128.68 65.6319 9
 1 -9 -6 17004 93.0074 1
 -1 -9 6 11153.1 79.5217 19
 1 -9 -5 7250.73 53.3608 1
 -1 -9 5 6495.25 49.6277 19
 1 -9 -4 2921.56 58.4083 29
 -1 -9 4 4164.82 32.7195 19
 -1 -9 3 44323.8 149.564 19
 1 -9 -3 44593.7 174.737 18
 1 -9 -2 44868.3 159.453 18
 -1 -9 2 47174.3 153.215 18
 1 -9 -1 75257.9 254.806 18
 -1 -9 1 76398.3 245.32 18
 -1 -9 0 94863.6 334.037 29
 -1 -9 0 92406.7 294.339 17
 -1 -9 -1 58137.1 182.44 18
 -1 -9 -1 79288.3 242.343 29
 1 -9 1 65845.9 187.178 19
 1 -9 1 59513.8 191.885 18
 -1 -9 -1 54468.6 176.891 17
 -1 -9 -2 60598.7 206.184 17
 1 -9 2 61570 215.251 18
 1 -9 3 60483.8 227.43 19
 -1 -9 -3 60760.1 233.565 18
 -1 -9 -3 57969.3 225.012 17
 -1 -9 -3 57754.7 205.551 1
 1 -9 4 2596.11 36.4748 19
 -1 -9 -4 2507.75 38.0652 17
 1 -9 5 970.443 27.9055 19
 -1 -9 -5 1713.75 37.3127 9
 -1 -9 -6 693.706 19.0853 1
 1 -9 6 753.239 27.9966 19
 -1 -9 -6 729.658 29.799 9
 1 -9 7 1671.55 41.5604 19
 -1 -9 -7 1785.96 39.1822 17
 -1 -9 -7 1704.18 44.101 9
 1 -9 8 6250.08 81.9034 19
 -1 -9 -8 8976.72 76.8051 1
 -1 -9 -9 8366.35 80.216 1
 -1 -9 -10 2509.73 83.3604 25
 -1 -9 -10 4733.55 67.4345 1
 -1 -9 -11 9432.42 99.6133 11
 -1 -9 -11 4030.41 96.2136 25
 -1 -9 -12 454.68 32.5277 11
 -1 -9 -12 200.721 47.787 25
 -1 -9 -13 2043.48 57.777 14
 -1 -9 -14 1062.85 38.305 14
 1 -8 -16 1889.14 39.5082 13
 1 -8 -16 1599.38 37.0345 14
 1 -8 -15 227.394 31.7306 14
 1 -8 -14 1796.89 58.5103 14
 1 -8 -14 1732.89 45.2593 11
 1 -8 -13 2632.6 59.6899 11
 1 -8 -12 1456.37 49.5983 11
 1 -8 -11 14201.1 127.101 11
 1 -8 -10 29497.4 221.202 9
 1 -8 -10 35323 189.261 1
 1 -8 -9 20589.3 170.354 9
 1 -8 -9 23144.9 138.954 1
 1 -8 -8 8267.9 100.342 9
 -1 -8 8 7503.22 77.1731 19
 -1 -8 7 7247.67 69.1723 19
 1 -8 -7 8373.81 93.7546 9
 1 -8 -6 6872.82 78.5961 9
 -1 -8 6 6836.71 60.2424 19
 1 -8 -5 40071.1 163.208 1
 -1 -8 5 42017.8 165.977 19
 -1 -8 4 80403.2 272.082 19
 1 -8 -4 76827.6 275.062 1
 -1 -8 3 8821.63 42.5293 19
 1 -8 -3 8774.19 46.963 1
 1 -8 -3 8888.13 58.5308 18
 1 -8 -2 9493.98 72.1287 29
 1 -8 -2 9870.26 57.6816 18
 1 -8 -1 2836.88 29.5898 18
 -1 -8 1 2751.05 25.3557 18
 -1 -8 0 22841.4 94.76 18
 1 -8 0 22885.3 100.221 18
 -1 -8 -1 8211.98 48.0074 17
 1 -8 1 8046.53 52.8471 18
 -1 -8 -1 7829.13 34.3189 1
 -1 -8 -1 7659.1 48.2238 18
 -1 -8 -1 7907.52 72.841 29
 1 -8 1 7709.9 48.1419 19
 -1 -8 -2 9105.78 57.724 18
 -1 -8 -2 8786.84 53.23 17
 -1 -8 -3 72973.3 273.337 18
 -1 -8 -3 72783.7 242.032 1
 -1 -8 -4 92138.9 313.984 1
 -1 -8 -4 92977.3 334.496 17
 1 -8 5 22229.5 108.843 8
 1 -8 5 22537.7 127.48 19
 -1 -8 -6 7531.24 77.8725 9
 -1 -8 -6 8189.83 60.6753 1
 1 -8 6 7705.52 75.9583 19
 -1 -8 -6 8222.21 71.5175 17
 -1 -8 -7 1133.45 38.1874 9
 -1 -8 -7 886.955 31.553 17
 1 -8 7 785.227 33.1083 19
 -1 -8 -7 1316.16 26.5095 1
 1 -8 8 2243.99 51.5333 19
 -1 -8 -8 3604.25 46.7545 1
 1 -8 9 6457.64 90.0067 19
 -1 -8 -9 10016.3 84.7386 1
 1 -8 10 2825.92 39.0647 3
 -1 -8 -10 2460.84 81.9138 25
 -1 -8 -11 1203.34 42.2908 11
 -1 -8 -11 691.299 58.2035 25
 -1 -8 -12 1907.3 61.9969 14
 -1 -8 -12 1971.26 49.012 11
 -1 -8 -13 1412.59 51.0346 14
 -1 -8 -14 375.674 31.0242 14
 1 -7 -16 54.9679 22.0221 14
 1 -7 -16 47.5128 21.8733 13
 1 -7 -15 1001.98 42.5569 14
 1 -7 -14 1424.49 54.9859 14
 1 -7 -14 1424.79 42.1061 11
 1 -7 -13 666.733 38.5611 11
 1 -7 -12 591.404 38.8248 11
 1 -7 -11 10010.1 106.396 11
 1 -7 -11 11838.1 106.194 1
 1 -7 -10 18447.2 145.33 11
 1 -7 -10 20939.4 177.044 9
 1 -7 -9 2778.9 45.4402 1
 1 -7 -9 2650.37 60.0843 9
 1 -7 -8 298.573 30.3569 9
 -1 -7 8 158.396 20.7832 19
 1 -7 -7 3801.85 61.6212 9
 -1 -7 7 3853.17 48.0291 19
 1 -7 -7 3990.96 44.4371 1
 1 -7 -6 43056 222.665 9
 1 -7 -6 44178.6 180.95 1
 1 -7 -5 10450.4 61.3199 1
 -1 -7 5 9926.79 62.8553 19
 1 -7 -4 40467.9 156.423 1
 -1 -7 4 41235.1 139.167 30
 -1 -7 3 65868.5 224.456 19
 1 -7 -3 59816 251.874 29
 1 -7 -2 44877 166.691 18
 -1 -7 2 45476.6 143.294 19
 -1 -7 1 48721.5 161.22 17
 1 -7 -1 48716.2 177.979 18
 -1 -7 0 67025.7 229.962 17
 -1 -7 0 65472.6 231.173 18
 -1 -7 -1 201982 654.187 17
 1 -7 1 200795 659.611 18
 -1 -7 -2 78815.5 256.834 18
 1 -7 2 79294.3 253.831 19
 -1 -7 -3 19956.9 95.5633 18
 1 -7 3 19854.7 90.5678 19
 1 -7 4 11139.3 76.9506 19
 1 -7 4 11295.9 66.3624 8
 -1 -7 -5 32749.1 171.72 9
 -1 -7 -5 33237.6 141.379 1
 1 -7 6 17419.6 122.202 19
 -1 -7 -6 18662.5 117.089 17
 -1 -7 -7 13521.4 102.621 17
 1 -7 7 13025.6 111.354 19
 1 -7 8 5257.89 75.6023 19
 -1 -7 -8 7188.66 66.3883 1
 1 -7 9 10114.6 113.555 19
 -1 -7 -9 13167.5 99.2944 1
 -1 -7 -10 2174.03 49.9243 11
 1 -7 10 1457.26 51.6423 19
 1 -7 10 1860.83 32.2646 3
 -1 -7 -10 1093.31 60.0852 25
 -1 -7 -11 621.033 58.9064 25
 -1 -7 -11 1861.11 49.523 11
 -1 -7 -12 3185.65 75.1035 14
 -1 -7 -13 1205.25 49.477 14
 -1 -7 -14 884.272 38.8874 14
 -1 -7 -15 1291.11 31.4077 14
 1 -6 -16 1538.41 38.2269 14
 1 -6 -16 1651.7 39.4425 13
 1 -6 -15 1198.1 45.5641 14
 1 -6 -14 1146.4 52.4174 14
 1 -6 -14 1182.26 39.1216 11
 1 -6 -13 1993.55 53.125 11
 1 -6 -12 1304.99 48.0058 11
 1 -6 -11 973.294 42.7605 11
 1 -6 -11 1535.37 40.4097 1
 1 -6 -10 2797.72 54.4989 11
 1 -6 -10 2838.06 64.9932 9
 -1 -6 10 2679.31 56.4682 19
 1 -6 -9 5579.16 85.1252 9
 1 -6 -9 5620.1 64.0263 1
 1 -6 -8 1699.2 35.9144 1
 1 -6 -8 1522.32 46.7638 9
 1 -6 -7 14654.2 90.4946 1
 -1 -6 7 14220.5 96.2244 19
 1 -6 -6 6979.75 53.8594 1
 -1 -6 6 6703.63 56.8977 19
 -1 -6 5 16201.8 83.5654 19
 1 -6 -5 15626.5 95.7923 18
 1 -6 -4 116397 376.315 1
 -1 -6 4 117038 375.165 19
 1 -6 -3 2063.11 37.5215 29
 -1 -6 3 2566.72 16.6028 30
 -1 -6 2 85255.8 257.976 19
 1 -6 -2 76806.6 264.588 1
 -1 -6 2 79201.7 252.835 17
 -1 -6 2 87958.7 272.204 18
 1 -6 -2 78396.1 276.761 18
 -1 -6 1 5113.84 26.5465 18
 1 -6 -1 5340.67 33.1295 18
 1 -6 0 76595.8 258.175 18
 -1 -6 0 76401.9 249.602 17
 -1 -6 -1 311239 1008.23 18
 1 -6 1 319819 1015.07 18
 -1 -6 -2 221467 657.718 18
 1 -6 2 221740 654.504 19
 -1 -6 -3 145841 479.889 17
 -1 -6 -3 147450 487.087 18
 -1 -6 -3 139111 464.393 1
 1 -6 3 140185 470.945 8
 -1 -6 -4 20657.9 92.8681 1
 1 -6 4 20034.1 96.4468 8
 -1 -6 -5 15137.5 92.7829 17
 1 -6 5 14780.1 84.7872 8
 -1 -6 -6 30955.7 155.204 17
 -1 -6 -6 31978.6 178.476 9
 -1 -6 -6 35400.5 148.219 1
 1 -6 6 28141.2 159.161 19
 1 -6 6 31883 150.345 8
 -1 -6 -7 27374.8 169.936 9
 -1 -6 -7 26488.3 149.087 17
 -1 -6 -8 33760.1 161.425 1
 1 -6 8 24447 175.998 19
 -1 -6 -9 1894.95 39.6233 1
 1 -6 9 2125.35 56.6625 19
 -1 -6 -10 48.3894 24.2083 11
 1 -6 10 43.3073 11.8896 3
 -1 -6 -10 61.8903 46.8203 25
 1 -6 10 66.2301 28.536 19
 -1 -6 -10 114.611 18.833 1
 -1 -6 -11 9623.28 101.469 11
 -1 -6 -12 312.061 40.5494 14
 -1 -6 -13 646.813 43.7771 14
 -1 -6 -14 1566.85 46.5678 14
 -1 -6 -15 51.6079 18.4207 14
 1 -5 -16 901.472 32.213 14
 1 -5 -16 972.689 34.0504 13
 1 -5 -15 852.726 42.7159 14
 1 -5 -14 2920.61 53.9956 11
 1 -5 -14 2789.49 69.6979 14
 1 -5 -13 4460.47 73.0236 11
 1 -5 -13 4239.92 87.2347 14
 1 -5 -12 2434.02 58.0551 11
 1 -5 -11 630.156 29.041 1
 1 -5 -11 369.972 31.6871 11
 1 -5 -10 1713.53 51.836 9
 1 -5 -10 1491.81 42.16 11
 1 -5 -9 987.497 41.1994 9
 -1 -5 9 543.668 28.4539 19
 1 -5 -8 1391.77 30.6102 1
 1 -5 -8 1394.55 44.4952 9
 1 -5 -7 8014.76 62.532 1
 1 -5 -7 8011.28 89.7293 9
 -1 -5 7 7814.26 68.893 19
 -1 -5 6 6210.04 58.5219 30
 -1 -5 6 6092.16 54.5356 19
 1 -5 -5 130174 521.542 9
 -1 -5 5 155291 495.527 19
 -1 -5 5 166709 497.227 30
 1 -5 -5 136381 488.667 1
 -1 -5 4 32318.6 127.118 19
 1 -5 -4 32754.6 127.061 1
 -1 -5 3 40107.9 124.274 30
 1 -5 -3 45141.7 161.95 29
 -1 -5 2 30824.1 102.021 19
 1 -5 -2 31510.1 126.116 29
 -1 -5 1 57428.2 174.772 18
 -1 -5 1 59745.5 172.259 17
 -1 -5 0 84988.9 292.11 17
 -1 -5 0 86989.7 292.847 18
 -1 -5 -1 214227 727.921 17
 -1 -5 -1 219250 728.666 18
 -1 -5 -2 55447.6 196.507 18
 -1 -5 -2 55395.5 192.484 17
 1 -5 3 16926.7 79.7667 8
 -1 -5 -3 16508.1 74.9562 1
 -1 -5 -4 35457.2 138.265 1
 1 -5 4 35703.6 156.089 19
 1 -5 5 32456.2 149.617 8
 -1 -5 -5 37350.1 161.709 17
 -1 -5 -5 35261.4 175.59 9
 -1 -5 -5 34358.6 145.691 1
 1 -5 5 35684.5 168.688 19
 1 -5 6 8751.66 68.255 8
 -1 -5 -6 8341.79 62.1907 1
 -1 -5 -7 1228.76 33.3814 17
 1 -5 7 1153.44 35.6829 19
 1 -5 8 3218.89 57.3522 19
 -1 -5 -8 2641.13 39.2797 1
 -1 -5 -9 16218.8 124.742 11
 1 -5 9 14063.9 140.961 19
 1 -5 10 1803.55 31.7955 3
 1 -5 10 1955.63 58.9356 19
 -1 -5 -11 4552.35 70.2808 11
 -1 -5 -12 5939.78 98.4993 14
 1 -5 13 10283.1 139.249 21
 -1 -5 -13 13020.7 133.211 14
 -1 -5 -14 1415.05 45.6593 14
 -1 -5 -15 630.525 26.1756 14
 1 -4 -16 75.7229 23.5685 13
 1 -4 -16 85.8188 24.2429 14
 1 -4 -15 8258.95 98.6824 14
 1 -4 -14 778.054 32.9628 11
 1 -4 -14 731.143 45.7151 14
 1 -4 -13 460.011 34.5043 11
 1 -4 -13 424.877 44.1154 14
 1 -4 -12 2091.16 55.1582 11
 1 -4 -11 2089.9 53.3277 11
 1 -4 -11 2293.36 59.2942 9
 1 -4 -10 4459.96 66.5145 11
 1 -4 -10 5224.93 84.0392 9
 1 -4 -9 14537 134.232 9
 -1 -4 9 13577 116.868 19
 1 -4 -8 11708 113.776 9
 -1 -4 8 10381.4 91.6962 19
 1 -4 -7 54741.6 224.785 1
 -1 -4 7 54765.2 234.555 19
 -1 -4 6 4670.77 51.252 30
 -1 -4 6 4828.14 48.9783 19
 -1 -4 5 19394.7 103.897 30
 -1 -4 5 19572.6 100.537 19
 -1 -4 4 44389.3 165.465 19
 1 -4 -4 45928.9 177.497 18
 1 -4 -3 10524.2 52.7559 1
 -1 -4 3 11062.9 52.461 19
 1 -4 -2 159536 370.473 29
 -1 -4 2 159114 347.383 30
 -1 -4 1 31240.3 90.2694 18
 -1 -4 1 26785.5 86.809 17
 -1 -4 0 99894.1 326.47 17
 1 -4 0 102715 332.848 18
 -1 -4 -1 136212 469.826 17
 -1 -4 -1 139856 470.893 18
 -1 -4 -2 173886 523.826 17
 -1 -4 -2 166579 523.507 18
 -1 -4 -2 152380 508.448 1
 1 -4 2 147625 513.824 8
 1 -4 2 183905 527.696 19
 -1 -4 -3 2623.38 32.2598 9
 -1 -4 -3 2445.72 22.7279 1
 -1 -4 -4 13485.8 74.6546 17
 1 -4 4 16041 87.3643 19
 -1 -4 -4 9560.77 58.0379 1
 -1 -4 -4 11539.2 78.844 9
 -1 -4 -5 2455.19 35.2702 17
 1 -4 5 2198.6 39.5231 19
 1 -4 5 2267.82 46.5489 30
 -1 -4 -5 2323.74 29.5954 1
 -1 -4 -5 2370.02 39.97 9
 -1 -4 -6 38548.2 175.745 17
 1 -4 6 40686.3 208.05 30
 -1 -4 -6 38728.4 167.036 1
 1 -4 6 41243.7 199.545 19
 -1 -4 -6 38395.9 199.044 9
 -1 -4 -7 41111.4 218.999 9
 -1 -4 -7 41950 196.035 17
 1 -4 7 42452.9 200.079 8
 1 -4 7 40510.9 216.945 19
 -1 -4 -8 9995.47 100.44 9
 1 -4 8 6217.08 82.7015 19
 1 -4 9 4881.97 80.687 19
 -1 -4 -9 4981.58 65.016 11
 -1 -4 -10 1838.76 45.105 11
 1 -4 10 1609.23 29.3676 3
 1 -4 12 2468.09 84.8712 21
 -1 -4 -12 2774.3 70.701 14
 1 -4 13 894.209 61.0868 21
 -1 -4 -13 916.727 47.9331 14
 -1 -4 -14 40.0023 28.9156 14
 -1 -4 -15 342.547 24.2074 14
 1 -3 -16 1317.27 37.7752 13
 1 -3 -16 1252.9 37.1024 14
 1 -3 -15 300.543 37.7111 14
 1 -3 -14 145.292 37.7992 14
 1 -3 -13 1507.2 46.5408 11
 1 -3 -13 1395.93 59.1383 14
 1 -3 -12 6622.95 88.3087 11
 1 -3 -11 1464.27 46.3379 11
 1 -3 -11 1476.19 51.8822 9
 1 -3 -10 2177.98 49.7346 11
 1 -3 -10 2336.77 58.4285 9
 -1 -3 10 2219.06 55.9334 19
 1 -3 -9 7346.11 94.2658 9
 -1 -3 9 7651.26 84.116 19
 1 -3 -8 5474.18 76.8073 9
 -1 -3 8 5219.45 62.8261 19
 1 -3 -7 6193.96 54.7881 1
 1 -3 -7 6218.81 79.0517 9
 1 -3 -6 14292.1 83.6157 1
 -1 -3 6 15693 99.2902 30
 1 -3 -6 14499.6 111.388 9
 -1 -3 6 15335.5 91.7291 19
 1 -3 -5 27766.8 128.176 1
 -1 -3 5 37524.2 149.513 30
 1 -3 -5 29724.1 158.296 9
 -1 -3 5 33925.2 139.234 19
 1 -3 -4 23138.2 109.161 1
 -1 -3 4 35291.6 126.836 30
 1 -3 -4 23406.4 131.535 9
 -1 -3 4 31007.3 118.416 19
 1 -3 -4 30907.7 126.308 18
 1 -3 -3 223115 711.064 18
 -1 -3 3 230857 702.08 19
 -1 -3 2 107309 298.135 30
 1 -3 -2 108187 307.242 29
 1 -3 -1 166629 567.634 1
 -1 -3 1 176747 564.701 17
 1 -3 0 217034 617.409 19
 -1 -3 0 189500 608.775 17
 1 -3 0 188386 611.928 18
 -1 -3 0 185626 606.197 18
 -1 -3 0 233167 625.819 29
 1 -3 1 115152 356.155 19
 -1 -3 -1 113486 353.751 18
 1 -3 2 11302.7 61.9467 19
 1 -3 2 12567.5 61.1342 8
 -1 -3 -3 7335.02 53.4034 9
 1 -3 3 9609.7 61.9019 30
 1 -3 3 8692.08 56.9705 19
 -1 -3 -3 6299.24 39.4193 1
 -1 -3 -4 7564.47 53.8153 17
 1 -3 4 7488.05 59.6769 19
 -1 -3 -4 7636.88 64.1434 9
 -1 -3 -5 10046.3 68.7643 17
 1 -3 5 10625.3 78.3989 19
 -1 -3 -5 7951.81 57.4096 1
 -1 -3 -5 8645.68 74.2665 9
 1 -3 5 12082.4 91.9161 30
 1 -3 6 44860.2 212.179 19
 -1 -3 -6 44804.3 213.011 9
 -1 -3 -6 44237.7 180.606 1
 -1 -3 -7 881.694 26.9466 17
 1 -3 7 914.815 37.8556 19
 -1 -3 -7 899.926 32.4894 9
 -1 -3 -8 17285.3 103.974 1
 -1 -3 -8 16433.4 129.688 9
 1 -3 9 11089.6 78.7891 3
 1 -3 9 11953.1 119.608 19
 1 -3 10 1890.78 31.7832 3
 1 -3 10 2095.51 61.8117 19
 -1 -3 -11 1834.99 62.3729 14
 1 -3 12 2704.04 90.7714 21
 -1 -3 -12 3440.67 78.4553 14
 1 -3 13 421.97 54.6983 21
 -1 -3 -13 523.898 42.0285 14
 -1 -3 -14 235.883 32.4517 14
 -1 -3 -15 938.977 31.6306 14
 1 -2 -16 462.898 29.2384 14
 1 -2 -16 508.179 29.3135 13
 1 -2 -15 6651.9 90.1506 14
 1 -2 -15 6742.56 90.7162 13
 1 -2 -14 58.3363 34.8283 14
 1 -2 -13 6205.99 82.3076 11
 1 -2 -13 6040.95 102.315 14
 1 -2 -12 639.584 37.4141 11
 1 -2 -11 19392.8 150.223 11
 1 -2 -11 19933.9 169.992 9
 1 -2 -10 10277.7 101.507 11
 1 -2 -10 10910.2 119.279 9
 1 -2 -9 5644.52 81.4144 9
 -1 -2 9 5052.62 70.0532 19
 -1 -2 8 8601.8 79.7943 19
 1 -2 -8 8672.7 72.8011 1
 -1 -2 7 36385.9 172.615 19
 -1 -2 7 36293.9 183.321 30
 -1 -2 6 15191.4 92.2918 19
 1 -2 -6 15525.6 86.9561 1
 1 -2 -5 11758.6 87.3827 9
 1 -2 -5 12278.7 68.5457 1
 -1 -2 4 66611.9 223.052 19
 -1 -2 4 65439.3 227.194 30
 1 -2 -4 57691.2 238.606 9
 1 -2 -4 55736.2 211.979 1
 -1 -2 3 97708.3 294.945 30
 1 -2 -3 97568.1 300.879 18
 1 -2 -2 206655 729.539 1
 -1 -2 2 271568 733.829 30
 1 -2 -1 3505.33 18.865 1
 1 -2 0 270483 820.915 19
 -1 -2 0 270095 812.073 18
 -1 -2 -1 103319 331.391 17
 1 -2 1 88683.1 330.568 8
 1 -2 2 78807 257.177 19
 1 -2 2 95365.4 268.268 30
 1 -2 3 30525.3 121.858 19
 -1 -2 -3 29017.6 115.504 17
 -1 -2 -4 25939.5 120.322 1
 -1 -2 -4 30912.5 146.354 9
 1 -2 4 42696.2 166.656 30
 1 -2 4 36582.4 148.313 19
 -1 -2 -4 34575.5 136.66 17
 -1 -2 -5 32845.7 147.461 1
 -1 -2 -5 34216.9 170.532 9
 1 -2 5 37896.6 170.919 19
 -1 -2 -5 36812.3 157.338 17
 -1 -2 -6 47933.6 203.127 17
 -1 -2 -6 48265.9 226.62 9
 1 -2 6 48502.3 225.323 19
 1 -2 7 8316.58 88.3104 19
 -1 -2 -7 8723.09 71.5246 17
 -1 -2 -8 4699.39 67.6589 9
 1 -2 8 4029.69 70.5751 19
 1 -2 9 6867.72 59.5327 3
 1 -2 9 7143.26 93.9333 19
 -1 -2 -10 2127.96 42.8725 1
 1 -2 10 1203.89 51.4027 19
 -1 -2 -11 8918.81 120.224 14
 1 -2 12 3808.99 102.926 21
 -1 -2 -12 3985.5 83.389 14
 1 -2 13 453.399 56.6511 21
 -1 -2 -13 501.895 41.8285 14
 -1 -2 -14 880.259 40.6438 14
 -1 -2 -15 1489.91 37.7284 14
 1 -1 -16 1387.22 38.9306 14
 1 -1 -16 1407.51 39.2551 13
 1 -1 -15 1634.91 52.0794 14
 1 -1 -15 1685.69 51.5215 13
 1 -1 -14 409.548 42.0524 14
 1 -1 -13 3664.95 83.085 14
 1 -1 -13 3646.22 63.9791 11
 1 -1 -12 1177.46 55.5036 14
 1 -1 -12 1113.6 43.392 11
 1 -1 -11 3841.73 78.3185 9
 1 -1 -11 3950.33 60.9982 1
 1 -1 -11 3875.52 67.1637 11
 1 -1 -10 4065.46 65.1971 11
 1 -1 -10 4402.87 75.3295 9
 -1 -1 9 9472.95 95.1224 19
 1 -1 -9 10406.7 111.107 9
 1 -1 -8 11937.4 84.3882 1
 1 -1 -8 12144.3 111.264 9
 -1 -1 7 3153.43 57.1208 30
 -1 -1 7 3144.06 47.7952 19
 -1 -1 6 8418.78 78.1668 30
 1 -1 -6 9045.97 62.2984 1
 -1 -1 6 7414.42 62.4425 19
 1 -1 -6 7822.85 76.5276 9
 -1 -1 5 115614 381.575 30
 1 -1 -5 95833.2 354.471 1
 -1 -1 5 111558 368.888 19
 1 -1 -5 103112 394.95 9
 1 -1 -4 2859.84 27.3567 1
 -1 -1 4 3198.05 31.3582 19
 1 -1 -3 268461 901.161 1
 1 -1 -3 274629 921.215 9
 -1 -1 2 9754.47 43.7654 30
 -1 -1 2 6540.92 26.6432 10
 1 -1 -2 8903.87 39.4573 1
 1 -1 -2 7678.75 36.0759 18
 1 -1 -1 71799.3 227.642 1
 1 -1 0 33538.9 116.514 8
 -1 -1 0 30811.3 112.638 17
 1 -1 1 4997.27 30.9102 19
 -1 -1 -1 4374.82 25.5726 9
 1 -1 2 4039.02 31.1584 19
 -1 -1 -2 2964.99 25.5133 17
 -1 -1 -3 71935.2 261.138 9
 1 -1 3 102491 286.007 30
 1 -1 3 86478.9 266.737 19
 -1 -1 -3 82596.5 256.023 17
 -1 -1 -4 75402.8 255.99 1
 1 -1 4 74189 295.414 30
 1 -1 4 70474.7 275.276 19
 -1 -1 -4 71977.6 262.408 17
 -1 -1 -5 51351.6 200.541 1
 -1 -1 -5 51744.9 224.807 9
 1 -1 5 50758.2 231.091 30
 1 -1 5 53318.1 221.457 19
 -1 -1 -5 53052.3 204.318 17
 -1 -1 -6 119893 394.437 1
 -1 -1 -6 113903 425.872 9
 1 -1 6 102083 433.178 30
 1 -1 6 107159 417.422 19
 -1 -1 -6 109073 393.283 17
 -1 -1 -7 67140.8 271.28 17
 1 -1 7 66757.1 303.591 19
 -1 -1 -7 66494.2 300.158 9
 -1 -1 -8 21561.7 149.965 9
 1 -1 8 18520.5 152.606 19
 1 -1 9 1407.5 26.0862 3
 1 -1 9 1636.17 49.548 19
 1 -1 10 714.442 41.2137 19
 -1 -1 -10 919.589 46.1753 14
 -1 -1 -11 31875.7 233.105 14
 1 -1 12 978.63 69.2921 21
 -1 -1 -12 1229.75 55.5742 14
 1 -1 13 2507.53 82.3635 21
 -1 -1 -13 2552.52 65.8341 14
 1 -1 14 1559.69 61.3229 21
 -1 -1 -14 2412.48 57.1623 14
 -1 -1 -15 2504.96 46.0095 14
 1 0 -16 1.97692 23.089 13
 1 0 -16 24.4244 22.9741 14
 1 0 -15 130.004 32.7249 13
 1 0 -15 142.401 33.5972 14
 1 0 -14 60.5552 36.445 14
 1 0 -13 313.166 44.3637 14
 1 0 -13 331.054 30.1586 11
 1 0 -12 2311.59 68.6547 14
 1 0 -12 2396.34 54.6936 11
 1 0 -11 1931.77 50.2688 11
 1 0 -11 1897.94 54.87 9
 -1 0 11 1768.84 56.9535 19
 1 0 -10 53.8532 23.9256 9
 1 0 -10 72.4088 24.8776 11
 1 0 -10 54.2474 18.8266 1
 -1 0 10 97.1171 27.8153 19
 1 0 -9 9302.48 105.102 9
 -1 0 9 8628.86 91.7623 19
 1 0 -8 4739.41 51.3419 1
 -1 0 8 4361 68.7068 30
 1 0 -8 4792.13 69.8619 9
 -1 0 8 4494.54 60.1138 19
 1 0 -7 13860.1 112.992 9
 -1 0 7 13797.1 96.8916 19
 1 0 -6 45517.2 224.155 9
 -1 0 6 44532.8 194.99 19
 1 0 -5 1233.47 21.172 1
 -1 0 5 2202.02 39.4611 30
 1 0 -5 1492.76 36.6734 9
 -1 0 5 1899.57 30.0139 19
 1 0 -4 33287.6 153.673 9
 -1 0 4 35982.2 134.621 19
 1 0 -3 581818 2060.03 1
 1 0 -3 603873 2079.5 9
 1 0 -2 104446 330.84 1
 -1 0 2 94872.7 320.591 10
 1 0 -2 89716.4 338.425 9
 1 0 -2 109734 328.073 18
 1 0 -1 3680.5 18.1629 1
 -1 0 1 3218.79 13.3181 7
 1 0 0 3481.36 20.4789 8
 -1 0 0 3283.43 19.1421 17
 -1 0 -1 110141 422.433 9
 1 0 1 149073 434.874 19
 -1 0 -2 220836 699.582 17
 1 0 2 229484 708.71 19
 -1 0 -3 75590.5 276.662 9
 -1 0 -3 76098.9 259.984 1
 1 0 4 2976.31 36.874 19
 -1 0 -4 2951.41 30.4558 17
 1 0 4 2872.77 50.0904 30
 -1 0 -4 2652.99 35.5124 9
 -1 0 -4 2757.11 26.4092 1
 1 0 5 70192.6 307.418 19
 1 0 5 62978.3 324.497 30
 1 0 6 187892 688.364 19
 -1 0 -6 200606 661.421 17
 -1 0 -6 209147 699.767 9
 -1 0 -6 223060 665.539 1
 1 0 7 6577.49 81.3353 19
 -1 0 -7 12156.5 99.1111 9
 -1 0 -7 9128.72 71.9762 17
 1 0 7 3995.96 79.8943 30
 -1 0 -8 13972.5 119.39 9
 -1 0 -8 13310.2 89.649 1
 1 0 9 47.6588 29.3982 19
 1 0 9 18.4937 10.2078 3
 -1 0 -9 28.6629 15.4701 1
 1 0 10 51.33 29.0821 19
 -1 0 -10 156.687 33.075 14
 -1 0 -11 1293.75 60.7641 14
 1 0 12 2023.55 85.9366 21
 -1 0 -12 2871.56 73.6019 14
 1 0 13 286.824 54.6704 21
 -1 0 -13 352.278 40.1448 14
 -1 0 -14 455.539 41.3262 13
 -1 0 -14 390.605 36.0367 14
 -1 0 -15 96.3179 23.3772 14
 1 1 -16 1430.17 38.8172 13
 1 1 -16 1374.45 38.6562 14
 1 1 -15 1526.4 50.9971 14
 1 1 -15 1573.75 51.1026 13
 1 1 -14 336.832 41.1983 14
 1 1 -13 4251.15 86.6613 14
 1 1 -13 4302.93 66.7795 11
 1 1 -12 1120.76 54.1013 14
 1 1 -12 1085.07 41.3026 11
 1 1 -11 3825.33 74.3341 9
 -1 1 11 3953.71 75.2446 19
 1 1 -11 3814.47 65.2557 11
 1 1 -11 3878.82 82.4886 14
 1 1 -10 3590.74 59.4256 11
 1 1 -10 3698.24 70.2378 9
 1 1 -9 9696.6 104.737 9
 -1 1 9 8969.03 91.7029 19
 1 1 -8 13374.7 117.102 9
 -1 1 8 13366.2 105.317 19
 1 1 -7 3066.76 53.253 9
 -1 1 7 3083.6 45.6948 19
 1 1 -6 9915.56 85.2913 9
 -1 1 6 9367.19 72.4618 19
 -1 1 5 115057 396.955 30
 -1 1 5 108007 375.141 19
 -1 1 4 4274.9 47.1879 30
 1 1 -4 2253.64 35.866 9
 -1 1 3 387940 1119.9 30
 1 1 -3 320765 1125.7 9
 -1 1 2 6422.32 31.7051 10
 1 1 -2 6921.75 43.9312 9
 -1 1 1 108341 339.141 20
 -1 1 -1 4502.84 25.1625 17
 -1 1 -1 3973.33 24.1323 9
 -1 1 -2 3111.24 23.0288 17
 1 1 2 3800.99 29.4464 19
 -1 1 -3 81956.1 274.112 17
 1 1 3 78619.9 283.227 19
 1 1 4 66935 265.5 19
 1 1 4 66658.8 283.717 30
 -1 1 -5 51494.2 199.537 17
 1 1 5 52345.9 222.092 19
 1 1 6 102932 404.198 19
 1 1 6 103662 439.976 30
 -1 1 -7 66488.6 259.527 17
 -1 1 -7 65576.9 292.734 9
 -1 1 -8 23734.4 123.536 1
 1 1 8 15267.5 159.068 30
 1 1 8 18278.7 144.229 19
 -1 1 -8 21980.1 148.904 9
 1 1 9 1102.28 24.1253 3
 1 1 9 1215.43 47.3571 19
 -1 1 -10 626.823 41.9892 14
 1 1 10 584.116 40.326 19
 -1 1 -11 31466.5 231.637 14
 1 1 11 33179.4 279.957 21
 -1 1 -12 1281.9 55.457 14
 1 1 12 1019.54 71.9821 21
 -1 1 -13 2861.39 68.6905 14
 1 1 13 2634.41 84.2081 21
 -1 1 -14 2510.38 58.6583 14
 -1 1 -14 2629.96 64.6008 13
 -1 1 -15 2407.08 44.6582 14
 1 2 -16 413.239 28.0756 14
 1 2 -16 424.873 27.9561 13
 1 2 -15 6497.44 88.2509 13
 1 2 -15 6332.96 87.9208 14
 1 2 -14 74.1695 36.5554 14
 1 2 -14 70.3382 35.0582 13
 1 2 -13 5861.86 75.7433 11
 1 2 -13 6062.15 101.173 14
 1 2 -12 494.821 33.4442 11
 1 2 -12 548.806 45.3717 14
 1 2 -11 17254.5 164.668 14
 1 2 -11 17601.1 138.117 11
 1 2 -11 19261.4 163.578 9
 -1 2 11 18982 194.355 21
 -1 2 11 15838.1 151.27 19
 1 2 -10 10657.3 101.676 11
 -1 2 10 9874.85 109.075 19
 1 2 -10 12240.7 128.716 9
 -1 2 10 11993 145.942 21
 -1 2 9 5858.16 74.1238 19
 1 2 -9 6421.5 84.0563 9
 -1 2 8 9414.44 88.8892 19
 -1 2 8 8938.06 100.496 30
 -1 2 7 37192 183.415 19
 1 2 -7 35976.9 198.826 9
 -1 2 6 14480.6 92.9428 19
 1 2 -6 13507.9 103.022 9
 -1 2 5 12069.6 74.8351 19
 -1 2 5 12786 90.0473 30
 -1 2 4 70864 261.48 30
 1 2 -4 62723.9 255.663 9
 -1 2 3 106872 337.324 30
 1 2 -3 88387.3 335.957 9
 1 2 -2 206407 714.141 9
 -1 2 2 201748 700.423 10
 -1 2 1 2272.01 23.732 30
 -1 2 1 2105.71 17.7482 20
 1 2 -1 3249.46 14.8935 2
 -1 2 1 3246.95 15.0671 2
 -1 2 0 208170 682.21 7
 1 2 0 232166 680.34 19
 -1 2 -1 89488.1 339.386 9
 -1 2 -1 105591 338.231 17
 -1 2 -2 64789.3 232.117 9
 -1 2 -2 61624.3 218.774 17
 -1 2 -3 28092.1 110.492 17
 1 2 3 28022.3 120.932 19
 -1 2 -4 37291.2 144.064 17
 1 2 4 37652.8 160.72 19
 -1 2 -5 35192.6 146.563 17
 1 2 5 35338.2 166.854 19
 -1 2 -6 48344.8 225.179 9
 1 2 6 48724.3 263.15 30
 -1 2 -7 9542.45 69.0062 17
 1 2 7 8927.81 88.8508 19
 -1 2 -8 5024.91 68.388 9
 1 2 8 4498.34 71.6166 19
 1 2 9 7636.04 100.504 19
 1 2 9 6949.56 60.6582 3
 1 2 10 1216.64 50.0403 19
 -1 2 -10 1483.87 54.2676 14
 1 2 11 9699.75 157.173 21
 -1 2 -11 8312.54 114.992 14
 1 2 12 3940.79 104.088 21
 -1 2 -12 4063.27 82.4345 14
 1 2 13 646.289 62.5564 21
 -1 2 -13 634.199 44.2687 14
 -1 2 -14 829.916 41.2653 14
 -1 2 -14 862.519 45.6612 13
 -1 2 -15 1459.14 37.7381 14
 1 3 -16 1559.67 39.4021 14
 1 3 -16 1566.27 39.6123 13
 -1 3 15 254.864 63.2989 22
 1 3 -15 314.169 38.3176 14
 1 3 -15 311.696 37.2223 13
 1 3 -14 143.7 37.5812 14
 1 3 -14 136.264 36.5672 13
 1 3 -13 1462.56 41.2649 11
 1 3 -13 1423.92 58.4357 14
 1 3 -12 7261.22 86.7305 11
 1 3 -12 7349.43 110.69 14
 -1 3 11 1101.83 46.1391 19
 1 3 -11 1255.76 55.099 14
 1 3 -11 1447.78 50.6465 9
 1 3 -11 1723.18 42.3528 1
 -1 3 11 1603.52 76.2656 21
 1 3 -11 1282.99 42.5163 11
 1 3 -10 1876.91 44.8762 11
 -1 3 10 2018.5 51.9893 19
 1 3 -10 2344.95 45.3627 1
 1 3 -10 2017.57 53.0043 9
 -1 3 10 2555.29 77.3312 21
 1 3 -9 10438.2 91.3022 1
 -1 3 9 10545.7 125.714 30
 -1 3 8 5842.32 70.9277 19
 1 3 -8 5920 75.992 9
 1 3 -8 5841.07 58.8221 1
 -1 3 7 7109.21 67.9084 19
 1 3 -7 6303.32 75.0549 9
 -1 3 6 17306.7 102.119 19
 -1 3 6 17180.5 121.196 30
 -1 3 5 39243 157.5 19
 1 3 -5 29859.3 136.85 1
 -1 3 5 42132.3 180.464 30
 1 3 -5 34196.1 167.534 9
 1 3 -4 21932.6 100.256 1
 1 3 -4 24238.2 123.375 9
 1 3 -3 196601 666.058 1
 -1 3 3 199633 668.848 10
 -1 3 2 69515.4 251.072 10
 -1 3 2 69820.1 244.052 2
 -1 3 1 209039 526.831 20
 1 3 -1 138977 512.701 1
 1 3 -1 178728 514.981 2
 -1 3 1 174677 515.015 2
 1 3 -1 162303 510.232 8
 1 3 0 215054 637.613 19
 -1 3 0 196110 641.003 7
 -1 3 -1 103043 341.231 17
 -1 3 -1 97776.6 347.871 9
 1 3 2 10223.9 69.6172 30
 -1 3 -2 10954.8 48.7557 17
 -1 3 -3 6934.91 51.2636 9
 -1 3 -3 7665.88 41.9208 17
 1 3 3 8533.52 69.078 30
 -1 3 -3 6040.89 38.3477 1
 -1 3 -4 8799.47 67.7978 9
 -1 3 -4 8455.54 49.1372 17
 1 3 4 8013.61 61.92 19
 1 3 4 9407.26 85.7748 30
 -1 3 -4 8787.9 49.9896 1
 1 3 5 9568.72 75.5593 19
 -1 3 -5 9718.08 59.3191 17
 1 3 5 10212.6 95.5624 30
 -1 3 -5 10066.1 79.9003 9
 1 3 6 43381 210.47 19
 -1 3 -6 44042.4 176.625 17
 1 3 6 42355.1 243.929 30
 -1 3 -6 45182.1 211.353 9
 1 3 7 957.81 36.6171 19
 -1 3 -7 960.673 23.0664 17
 -1 3 -7 959.795 31.5225 9
 1 3 7 900.048 50.7298 30
 1 3 8 16053.9 135.072 19
 -1 3 -8 17068.2 104.031 1
 -1 3 -9 15264.2 128.125 9
 1 3 9 14947.7 142.887 19
 1 3 10 1999.28 60.3734 19
 -1 3 -10 2092.13 60.644 14
 -1 3 -11 2058.96 66.2943 14
 1 3 11 2625.28 96.7648 21
 -1 3 -12 3852.47 82.3095 14
 1 3 12 3286.4 101.52 21
 -1 3 -13 511.883 42.8253 14
 1 3 13 483.874 59.0833 21
 -1 3 -14 366.181 39.2064 13
 -1 3 -14 365.049 33.8427 14
 1 3 14 334.649 47.357 21
 -1 3 -15 833.466 36.8866 13
 -1 3 -15 801.241 30.3805 14
 -1 4 16 85.2659 42.2418 22
 1 4 -16 120.916 23.8236 13
 1 4 -16 109.991 24.0772 14
 1 4 -15 8137.45 98.1312 13
 1 4 -15 7826.02 95.7931 14
 1 4 -14 865.832 47.2664 13
 1 4 -14 876.846 47.9248 14
 -1 4 13 209.065 52.5555 21
 1 4 -13 284.058 42.3666 14
 1 4 -12 1861.9 47.2493 11
 1 4 -12 1943.57 64.7476 14
 1 4 -11 1769.47 51.1264 9
 -1 4 11 1555.21 71.2018 21
 1 4 -11 1560.88 58.1095 14
 1 4 -11 1731.05 45.4183 11
 1 4 -10 4726.44 66.7357 11
 -1 4 10 4235.43 97.5826 21
 1 4 -10 5232.33 81.5078 9
 -1 4 10 3651.43 69.978 19
 -1 4 10 3185.76 87.1716 30
 1 4 -9 14302.7 127.971 9
 -1 4 9 13948.2 148.948 30
 -1 4 8 9632.98 91.4776 19
 -1 4 8 9648.21 110.634 30
 1 4 -7 56648.5 265.652 9
 -1 4 7 56812.3 245.297 19
 1 4 -6 5063.46 61.5144 9
 -1 4 6 5004.39 54.8573 19
 -1 4 5 20339.2 108.166 19
 -1 4 5 19248.1 125.548 30
 1 4 -4 47961 203.315 9
 1 4 -4 47935.9 177.729 1
 -1 4 3 10055.4 55.7362 10
 1 4 -3 10054.2 63.9987 9
 -1 4 2 85689.5 289.531 10
 1 4 -2 85431.2 282.834 1
 1 4 -1 23770.2 85.3568 2
 -1 4 1 24110.1 85.7999 2
 1 4 0 107807 317.642 19
 -1 4 0 78944.5 319.709 2
 -1 4 -1 129705 407.42 17
 -1 4 -1 123679 417.541 9
 1 4 2 175917 539.007 19
 -1 4 -2 172012 523.928 17
 -1 4 -3 4342.27 40.6312 9
 -1 4 -3 4440.19 29.0834 17
 -1 4 -4 12149.9 79.3922 9
 -1 4 -4 13788.8 62.2137 17
 -1 4 -5 2134.52 36.7884 9
 -1 4 -5 2086.3 28.6597 1
 -1 4 -5 2070.49 25.6586 17
 -1 4 -6 37202.6 187.678 9
 -1 4 -6 37394.8 162.12 1
 1 4 6 39052.5 192.731 19
 1 4 6 39550.7 233.001 30
 -1 4 -6 37020.5 154.111 17
 -1 4 -7 43777.8 223.081 9
 -1 4 -7 42852.5 186.96 1
 1 4 8 5127.99 97.7772 30
 1 4 8 6837.29 86.9636 19
 1 4 9 5183.63 87.9768 19
 1 4 9 4294.92 101.797 30
 1 4 9 4469.99 49.5341 3
 -1 4 -9 5330.28 73.8676 9
 -1 4 -10 2129.81 60.7602 14
 1 4 10 2080.17 35.6518 3
 -1 4 -11 12495.1 141.439 14
 1 4 11 13942.9 180.397 21
 -1 4 -12 2754.89 71.2925 14
 1 4 12 2842.63 96.8849 21
 -1 4 -13 1073.9 51.9396 14
 -1 4 -13 1144.83 55.215 13
 1 4 13 1167.27 70.5972 21
 -1 4 -14 57.39 29.396 14
 -1 4 -14 39.9999 33.1914 13
 1 4 14 17.3142 42.1735 21
 1 4 15 386.881 55.6084 22
 -1 4 -15 359.406 29.71 13
 -1 4 -15 343.764 25.3027 14
 1 5 -16 1023.8 33.7508 13
 1 5 -16 1025.63 33.4974 14
 1 5 -15 716.266 41.0426 14
 1 5 -15 806.096 40.9465 13
 1 5 -14 2710.93 68.5905 14
 1 5 -14 2659.53 66.7169 13
 1 5 -13 3860.65 81.9982 13
 1 5 -13 3826.22 81.4252 14
 1 5 -12 2518.15 69.9068 14
 1 5 -12 2350.27 50.1342 11
 1 5 -11 618.696 35.0252 9
 -1 5 11 511.279 59.583 21
 1 5 -11 562.389 32.3636 11
 1 5 -11 505.507 41.3218 14
 -1 5 11 421.573 36.479 19
 -1 5 10 1227.88 68.1464 30
 1 5 -10 1727.15 43.4736 11
 -1 5 10 1707.94 72.5597 21
 -1 5 10 1481.63 47.4524 19
 1 5 -10 2141.91 56.3845 9
 -1 5 9 419.98 51.859 30
 -1 5 9 548.394 32.3977 19
 -1 5 8 2300.92 65.2054 30
 -1 5 8 2086.37 44.7928 19
 1 5 -8 1472.47 44.0344 9
 1 5 -8 1311.99 30.0577 1
 1 5 -7 8233.69 83.6499 9
 1 5 -7 8353.76 63.7326 1
 1 5 -6 7891.61 74.9013 9
 1 5 -6 7583.01 44.3346 7
 1 5 -5 150524 537.591 9
 1 5 -5 145578 485.348 7
 -1 5 5 161156 520.438 19
 1 5 -5 155515 506.513 1
 -1 5 4 38527.1 173.338 30
 1 5 -4 33579.7 121.775 7
 1 5 -4 37148 138.139 1
 1 5 -4 35199.6 159.188 9
 -1 5 3 28128 111.488 2
 1 5 -3 31720.1 102.896 20
 1 5 -3 29514.3 135.59 9
 -1 5 3 29978.6 123.947 10
 1 5 -3 26955.3 111.108 1
 1 5 -2 31273.7 114.92 2
 -1 5 2 30740.6 122.706 10
 1 5 -1 48621.6 170.461 9
 -1 5 1 50443.1 165.949 2
 -1 5 0 117958 296.671 30
 1 5 0 122963 307.189 30
 -1 5 -1 206301 650.905 7
 -1 5 -1 201841 640.563 17
 -1 5 -2 50087.1 192.298 9
 -1 5 -2 52036.4 184.854 7
 -1 5 -2 49884 178.766 1
 -1 5 -2 52669.4 173.679 17
 1 5 3 21310.4 118.754 30
 -1 5 -3 21014.8 78.268 17
 -1 5 -4 37020.4 138.693 17
 1 5 4 36859.7 188.717 30
 -1 5 -5 33521.1 134.621 17
 -1 5 -5 32670 141.751 1
 1 5 5 36053.1 203.093 30
 -1 5 -5 35569.4 171.345 9
 -1 5 -6 8138.81 79.1959 9
 -1 5 -6 8066.62 60.9285 1
 1 5 7 730.638 35.92 19
 -1 5 -7 770.486 29.9348 9
 1 5 8 3734.02 66.5742 19
 1 5 8 3493.53 85.1975 30
 -1 5 -8 3044.22 53.9309 9
 -1 5 -8 2817.81 40.3748 1
 1 5 9 14432.9 143.768 19
 1 5 9 14879.7 97.2168 3
 -1 5 -10 2003.34 59.4901 14
 -1 5 -10 2599.81 48.05 1
 1 5 10 1752.91 33.6661 3
 1 5 10 2371.13 85.6002 21
 1 5 10 1800.33 60.4166 19
 -1 5 -11 4028.38 83.1397 14
 1 5 11 4032.05 112.341 21
 -1 5 -12 5951.84 98.4309 14
 1 5 12 5989.32 125.124 21
 -1 5 -13 13665.9 143.608 13
 -1 5 -13 13328.8 136.274 14
 -1 5 -14 1388.61 51.0292 13
 -1 5 -14 1351.91 45.4731 14
 1 5 15 399.763 35.8878 21
 1 5 15 418.683 56.2614 22
 -1 5 -15 599.982 32.1474 13
 -1 5 -15 604.011 27.6257 14
 1 6 -16 1368.59 36.592 13
 1 6 -16 1360.58 36.2424 14
 1 6 -15 1071.85 43.7387 14
 1 6 -15 1003.43 42.5795 13
 1 6 -14 1191.38 51.3779 14
 1 6 -14 1147.05 51.1563 13
 1 6 -13 2151.81 67.1596 14
 1 6 -13 2231.89 66.3593 13
 -1 6 13 2011.07 80.7031 21
 1 6 -12 1206.09 55.3069 14
 -1 6 12 1049.03 71.6153 21
 1 6 -11 1225.99 45.0024 9
 -1 6 11 974.969 68.1898 21
 1 6 -11 1156.15 39.0488 11
 1 6 -11 1113.9 50.6922 14
 -1 6 11 924.667 45.1209 19
 1 6 -10 3615.42 54.5287 1
 1 6 -10 3053.2 68.1406 14
 1 6 -10 2906.17 53.2994 11
 -1 6 10 2941.48 63.1775 19
 -1 6 10 3508.26 90.4667 21
 1 6 -10 2895.69 61.3083 9
 -1 6 10 2630.94 87.2644 30
 -1 6 9 7338.46 115.672 30
 -1 6 9 7107.27 84.7344 19
 1 6 -9 6828.07 90.3646 9
 1 6 -9 6686.74 71.9898 1
 -1 6 8 2016.51 45.1703 19
 1 6 -8 2030.81 47.1641 9
 1 6 -8 2135.74 35.8724 1
 1 6 -7 16277.7 122.259 9
 1 6 -7 15856.6 95.2169 1
 1 6 -6 7120.21 74.1947 9
 1 6 -6 7134.47 53.1093 1
 -1 6 6 7287.04 87.7862 30
 1 6 -5 12922 57.9087 20
 -1 6 5 15857.9 111.554 30
 1 6 -5 14864.3 64.6056 7
 1 6 -5 18854.5 84.3669 1
 1 6 -5 17069.9 107.19 9
 -1 6 4 134397 456.334 30
 1 6 -4 124626 397.897 7
 -1 6 4 128631 410.65 2
 1 6 -4 115619 393.418 20
 1 6 -4 140061 415.733 1
 1 6 -4 135083 451.171 9
 -1 6 3 2506.74 45.1491 30
 -1 6 3 4832.75 32.0741 2
 -1 6 3 3657.17 35.6777 10
 1 6 -3 3457.92 37.8938 9
 1 6 -3 5263.66 32.2863 1
 1 6 -2 77095.7 245.73 1
 1 6 -2 77009.3 249.282 2
 1 6 -1 3735.81 28.6303 9
 -1 6 1 6313.85 39.2799 20
 -1 6 1 2649.12 21.3979 2
 1 6 -1 2139.91 15.4378 1
 1 6 -1 2762.12 21.1704 2
 -1 6 0 69941.7 258.015 2
 1 6 0 75821.8 249.095 19
 -1 6 -1 257885 831.634 7
 1 6 1 243659 828.526 2
 -1 6 -1 272083 819.16 17
 1 6 1 283181 826.676 19
 -1 6 -2 199818 606.995 17
 -1 6 -2 200767 622.865 7
 -1 6 -2 209418 638.358 9
 1 6 2 214135 629.613 19
 -1 6 -3 148890 462.895 17
 -1 6 -3 148337 495.052 9
 1 6 3 149308 488.523 19
 -1 6 -4 20934.3 83.9465 17
 -1 6 -4 20114.5 92.4932 1
 -1 6 -4 20726.9 97.2731 7
 -1 6 -4 19341.5 108.628 9
 1 6 4 21883.8 111.027 19
 -1 6 -5 20255.5 91.432 1
 1 6 5 11650.7 119.587 30
 -1 6 -5 14391 72.3256 17
 -1 6 -5 16280.6 102.326 9
 -1 6 -5 17070 88.1458 7
 -1 6 -6 37346.1 152.518 1
 1 6 6 27964.1 197.058 30
 -1 6 -6 31243.8 134.254 17
 -1 6 -6 33078 173.3 9
 -1 6 -6 35134.1 150.431 7
 -1 6 -7 27568.3 164.441 9
 -1 6 -7 28530.9 136.97 7
 -1 6 -8 31558.9 185.655 9
 1 6 8 25431.2 178.775 19
 -1 6 -8 31521 149.946 1
 1 6 8 21567.6 196.435 30
 1 6 9 1966.58 78.3648 30
 -1 6 -9 1944.16 47.7272 9
 1 6 9 2324.76 59.5259 19
 1 6 9 1504.49 30.0025 3
 -1 6 -9 1801.8 38.869 1
 1 6 10 64.9591 52.3499 30
 1 6 10 93.8273 15.642 3
 1 6 10 47.1991 53.7009 21
 1 6 10 28.5306 33.5048 19
 -1 6 -10 49.9496 33.6099 14
 -1 6 -10 107.788 19.0112 1
 -1 6 -11 9669.69 122.89 14
 1 6 11 10564.1 159.79 21
 -1 6 -12 287.764 39.9402 14
 -1 6 -12 284.032 42.2192 13
 1 6 12 411.308 63.1327 21
 -1 6 -13 509.547 46.1829 13
 -1 6 -13 521.027 43.2128 14
 -1 6 -14 1495.67 47.2831 14
 -1 6 -14 1549.12 51.798 13
 -1 6 -15 75.899 24.7776 13
 -1 6 -15 52.3861 20.1707 14
 1 6 15 54.1795 29.7391 21
 1 6 15 89.6086 51.123 22
 1 7 -16 48.1792 20.5867 13
 1 7 -16 38.7923 21.1452 14
 -1 7 16 19.564 39.5853 22
 1 7 -15 978.807 41.7125 14
 1 7 -15 1039.4 42.4025 13
 1 7 -14 1489.59 55.2533 14
 1 7 -14 1532.57 55.0724 13
 -1 7 13 334.265 58.2849 21
 1 7 -13 481.336 46.0534 14
 1 7 -13 471.284 44.1105 13
 -1 7 12 297.583 60.7124 21
 1 7 -12 342.643 40.6424 13
 1 7 -12 349.317 43.1312 14
 1 7 -11 9991.16 124.732 14
 1 7 -11 9495.93 94.8883 11
 -1 7 11 9520.39 116.532 19
 1 7 -11 10768.8 98.4609 1
 1 7 -11 10201.6 118.713 9
 -1 7 11 11497.9 160.177 21
 1 7 -10 17805.6 161.193 14
 -1 7 10 20922.9 204.15 21
 1 7 -10 17982.8 131.627 11
 -1 7 10 16296.2 143.102 19
 1 7 -10 19395 157.113 9
 -1 7 10 14893.6 182.65 30
 -1 7 9 2840.05 57.4123 19
 1 7 -9 2783.42 56.4849 9
 -1 7 9 2666.49 81.3778 30
 1 7 -9 2958.37 46.9818 1
 -1 7 8 87.0593 23.604 19
 -1 7 8 46.4679 44.3179 30
 1 7 -8 104.699 24.9971 9
 -1 7 7 3154.49 36.3239 2
 1 7 -7 3334.46 40.9868 1
 -1 7 7 3354.56 72.9416 30
 1 7 -7 3198.41 53.1288 9
 -1 7 6 46881.8 183.554 2
 1 7 -6 47587.2 187.251 1
 -1 7 5 9531.26 56.3685 2
 1 7 -5 9812.15 58.1152 1
 1 7 -5 8920.83 45.6658 7
 1 7 -5 9280.76 75.0704 9
 -1 7 5 9347.02 87.2406 30
 -1 7 4 43683.2 161.888 2
 1 7 -4 44073.1 161.082 1
 -1 7 3 64252.1 230.111 10
 -1 7 3 63639.4 212.762 2
 1 7 -2 44107.1 147.8 1
 1 7 -2 43951.6 154.144 2
 -1 7 1 62736 199.897 30
 1 7 -1 59909.1 187.123 30
 1 7 -1 47701.3 177.022 2
 -1 7 1 46924.5 177.606 2
 -1 7 0 95798.6 248.041 30
 1 7 0 90723.9 255.93 30
 1 7 1 189887 675.678 2
 1 7 1 196713 669.841 19
 1 7 2 66786.2 230.253 2
 -1 7 -2 65610.2 209.817 17
 -1 7 -3 16064.7 88.7422 9
 -1 7 -3 15291.6 75.9476 7
 1 7 4 10398.9 97.5885 30
 -1 7 -4 14501.6 70.1105 1
 -1 7 -4 13117.1 85.0821 9
 -1 7 -4 13384.5 71.6042 7
 1 7 4 11315.8 77.8235 19
 -1 7 -4 11720.4 54.9773 17
 -1 7 -5 34684.8 173.161 9
 -1 7 -5 34012 131.261 17
 -1 7 -6 24847.8 112.194 1
 -1 7 -6 21079.9 132.027 9
 1 7 6 14569.3 143.095 30
 -1 7 -6 21460.4 108.025 7
 1 7 6 16996.3 119.995 19
 -1 7 -7 14774.8 90.7883 7
 -1 7 -7 14525.8 115.141 9
 -1 7 -8 7858.83 69.5356 1
 -1 7 -8 7147.98 82.7362 9
 1 7 9 10799.8 82.895 3
 1 7 9 14926.3 173.787 21
 -1 7 -9 14468.8 102.565 1
 -1 7 -9 12773.8 118.343 9
 1 7 9 9064.05 142.571 30
 1 7 10 2134.03 37.1056 3
 -1 7 -10 2012.92 60.8104 14
 1 7 10 2179.36 86.2748 21
 1 7 11 1954.31 91.0491 21
 -1 7 -11 1932.09 62.2916 14
 -1 7 -12 3329.63 76.5694 14
 -1 7 -12 3209.98 77.3721 13
 1 7 13 1112.43 70.6954 21
 -1 7 -13 1085.87 52.8175 13
 -1 7 -13 1107.44 48.7605 14
 -1 7 -14 848.293 42.5071 13
 -1 7 -14 806.893 39.3175 14
 1 7 15 925.46 42.4123 21
 -1 7 -15 1596.48 41.2345 13
 -1 7 -15 1444.92 35.5434 14
 1 7 15 978.541 62.6332 22
 1 8 -16 1715.72 37.2238 13
 1 8 -16 1689.86 37.3626 14
 1 8 -15 216.744 30.5142 13
 1 8 -15 219.685 31.3116 14
 -1 8 15 203.551 61.5858 22
 1 8 -14 1956.02 59.7342 14
 1 8 -14 1924.36 58.674 13
 -1 8 14 1960.4 73.2921 21
 1 8 -13 2692.5 70.515 14
 1 8 -13 2693.77 71.1579 13
 1 8 -12 1383.12 55.3382 13
 1 8 -12 1345.45 57.1521 14
 -1 8 12 1539.2 75.573 21
 1 8 -11 14039.5 144.648 14
 1 8 -11 14168.7 145.817 13
 1 8 -11 13710.9 112.661 11
 1 8 -11 14480.2 140.246 9
 1 8 -10 24690.5 160.17 11
 1 8 -10 26361 199.907 14
 -1 8 10 30521.1 250.55 21
 1 8 -10 33623.7 176.162 1
 -1 8 10 21541.4 222.778 30
 -1 8 10 23081.5 177.999 19
 1 8 -10 28913.5 199.548 9
 -1 8 9 22498.1 203.801 21
 1 8 -9 23583.9 227.748 24
 -1 8 9 18400.6 146.874 19
 -1 8 9 18050.4 184.912 30
 1 8 -9 18946.6 149.802 9
 1 8 -9 20968 130.423 1
 -1 8 8 9101.93 69.2646 2
 1 8 -8 8457.51 90.5115 9
 -1 8 7 8974.85 64.7391 2
 1 8 -7 8520.19 88.9699 9
 -1 8 6 9652.49 63.6384 2
 1 8 -6 10498.6 67.8227 1
 -1 8 5 40500.2 158.282 2
 1 8 -5 36936.9 136.988 20
 -1 8 5 47340.2 214.613 30
 1 8 -5 44943 198.821 9
 1 8 -5 39516.2 157.106 1
 1 8 -4 73954.2 286.969 9
 1 8 -4 76182.6 261.104 1
 -1 8 3 9690.83 63.0448 10
 -1 8 3 9492.95 52.0026 2
 1 8 -2 8754.9 45.4557 10
 -1 8 2 8925.39 57.2307 10
 -1 8 1 2155.32 33.5287 30
 1 8 -1 2111.41 28.9143 30
 1 8 -1 4436.57 28.5549 2
 -1 8 1 4613.82 29.5438 2
 -1 8 0 28250 94.76 30
 1 8 0 31970.7 111.79 30
 1 8 1 8365.17 46.9911 2
 -1 8 -1 8442.17 36.3777 1
 1 8 1 8116.36 43.1352 19
 -1 8 -1 8066.39 51.0149 20
 1 8 1 8081.94 63.4465 30
 -1 8 -1 8135.17 42.1576 30
 1 8 2 7509.84 48.906 2
 -1 8 -2 6221.22 37.0872 1
 -1 8 -2 8264.83 48.9183 7
 1 8 2 9877.35 52.5717 19
 -1 8 -2 10646.3 59.1616 20
 -1 8 -2 9003.82 34.2957 17
 1 8 3 78060.1 254.572 2
 -1 8 -3 65643.5 233.143 1
 -1 8 -3 65947.4 221.585 17
 -1 8 -3 78334.8 270.96 9
 1 8 3 69256.9 255.184 19
 -1 8 -3 77306.7 250.383 7
 -1 8 -4 92815.2 339.138 9
 1 8 4 91638.8 332.668 19
 -1 8 -5 19037.2 80.6027 17
 1 8 5 21068.3 122.517 19
 -1 8 -5 20637.3 121.135 9
 -1 8 -5 20691.5 98.0693 1
 1 8 5 19971.9 156.71 30
 -1 8 -5 19329.1 97.3226 7
 1 8 6 7461.68 74.8125 19
 -1 8 -6 7987.49 76.1656 9
 -1 8 -6 7742.48 58.6232 1
 1 8 6 6755.63 98.0169 30
 -1 8 -6 7142.04 55.1753 7
 1 8 7 569.4 32.238 19
 -1 8 -7 643.499 29.3495 9
 -1 8 -7 643.066 18.8172 7
 -1 8 -8 2799.72 53.8466 9
 1 8 8 2988.26 83.2522 21
 -1 8 -9 9397.2 112.2 14
 1 8 9 8459.31 72.7096 3
 1 8 9 11172.4 89.4513 2
 1 8 9 9988.47 149.275 21
 -1 8 -9 11574.8 90.5714 1
 -1 8 -9 10129.9 164.395 24
 -1 8 -9 9301.76 104.216 9
 1 8 10 5447.1 120.65 21
 -1 8 -10 5501.2 71.204 1
 -1 8 -11 1221.69 55.3035 13
 -1 8 -11 1334.4 55.3511 14
 -1 8 -12 1857.09 62.3456 14
 -1 8 -12 1906.4 62.6114 13
 -1 8 -13 1473.61 57.2593 13
 1 8 13 1334.04 73.1843 21
 -1 8 -13 1453.77 52.8269 14
 -1 8 -14 273.348 35.0988 13
 1 8 14 355.424 47.679 21
 -1 8 -14 330.61 32.1597 14
 1 8 15 932.848 61.7606 22
 -1 8 -15 1031.13 34.8988 13
 1 9 -16 996.835 29.7435 13
 1 9 -16 1016.79 30.5169 14
 1 9 -15 226.708 29.5716 13
 -1 9 15 178.419 60.8776 22
 1 9 -15 233.448 30.8934 14
 1 9 -14 3404.59 71.4399 13
 1 9 -14 3425.11 71.1189 14
 1 9 -13 947.669 50.8058 14
 1 9 -13 947.118 50.9238 13
 -1 9 13 826.779 66.2807 21
 1 9 -12 3815.46 82.5835 14
 1 9 -12 3889.52 83.6771 13
 -1 9 12 3688.5 104.188 21
 1 9 -11 3014.71 74.3003 14
 1 9 -11 3027.46 74.0846 13
 1 9 -10 965.626 46.1866 13
 1 9 -10 864.151 46.0222 14
 1 9 -10 906.278 34.2773 11
 1 9 -10 1000.29 42.5463 9
 -1 9 10 967.529 66.9053 21
 -1 9 9 2381.78 82.3841 30
 1 9 -9 4048.54 53.838 1
 1 9 -9 3362.35 63.3129 9
 -1 9 9 3131.97 86.7156 21
 1 9 -9 3114.39 99.7566 24
 1 9 -8 1051.71 37.4874 9
 -1 9 8 883.518 57.3955 30
 1 9 -7 3145.29 42.5735 1
 -1 9 7 2935.29 36.7526 2
 1 9 -6 14121 80.3731 1
 -1 9 6 9990.82 110.115 30
 -1 9 6 10874.3 86.6121 19
 -1 9 6 13842.9 79.4317 2
 1 9 -6 11529.2 94.3878 9
 1 9 -5 6935.43 49.4718 1
 1 9 -5 6839.91 65.3665 9
 1 9 -4 3837.79 46.1752 9
 -1 9 4 4386.94 37.1372 2
 1 9 -3 44065 152.105 1
 -1 9 3 45521.3 179.033 10
 1 9 -2 35160.6 136.945 2
 1 9 -2 33859.5 125.664 1
 -1 9 2 33956.8 135.503 2
 1 9 -2 37542.5 135.708 10
 -1 9 2 39341.5 153.841 10
 -1 9 1 80201.9 247.858 30
 1 9 -1 91110.6 245.11 30
 -1 9 0 103606 343.981 20
 -1 9 0 101216 329.322 2
 1 9 1 59727.1 176.564 19
 -1 9 -1 64652 199.818 20
 -1 9 -1 68651.5 175.715 30
 1 9 1 70325 220.092 30
 1 9 2 56378.4 212.25 2
 -1 9 -2 50871.9 193.541 1
 1 9 2 60918.4 209.986 19
 -1 9 -2 54110.3 183.544 17
 1 9 2 66641.3 251.993 30
 -1 9 -2 67769.8 190.479 30
 -1 9 -2 66430.6 223.298 20
 1 9 3 61597.1 212.776 19
 1 9 3 57506.3 206.055 2
 -1 9 -3 56020.8 189.888 1
 -1 9 -3 59920 224.275 9
 -1 9 -3 57765.5 203.153 7
 1 9 4 2593.5 38.6101 19
 1 9 4 2495.83 58.8177 30
 -1 9 -4 1797.98 26.7264 7
 1 9 4 2204.52 30.6844 2
 -1 9 -4 2812.49 28.3766 1
 -1 9 -4 1690.59 34.1894 9
 -1 9 -4 2044.39 14.9669 17
 -1 9 -5 2387.39 30.8753 7
 1 9 5 3120.77 38.3579 2
 1 9 5 1131.12 59.124 30
 -1 9 -5 3647.87 34.4701 1
 -1 9 -5 2357.83 40.308 9
 1 9 5 1571.86 36.0425 19
 -1 9 -6 857.011 20.7283 7
 1 9 6 890.367 23.9215 2
 -1 9 -6 874.623 20.6919 1
 -1 9 -6 826.087 29.3801 9
 1 9 6 866.081 31.801 19
 -1 9 -7 1557.6 27.4229 7
 1 9 7 1705.78 32.7809 2
 1 9 7 1729.92 73.3982 30
 -1 9 -7 1637.85 40.5537 9
 1 9 7 1826.21 45.173 19
 -1 9 -7 1479.87 27.1371 1
 -1 9 -8 8582.32 145.619 24
 -1 9 -8 9453.98 78.4933 1
 1 9 8 8306.46 75.247 2
 1 9 8 8822.31 131.004 21
 -1 9 -8 7770.95 91.4146 9
 1 9 8 7047.1 91.5116 19
 -1 9 -8 8183.6 119.539 23
 -1 9 -9 6177.43 137.16 24
 1 9 9 8226.66 77.9721 2
 1 9 9 6203.82 61.5184 3
 -1 9 -9 8867.82 77.7789 1
 -1 9 -9 7212.82 91.3611 9
 1 9 9 5355.33 87.3214 19
 1 9 9 6226.22 121.767 21
 1 9 9 3931.22 106.293 30
 -1 9 -9 5998.26 92.3288 14
 -1 9 -10 4467.48 84.7849 14
 -1 9 -10 4330.23 85.8801 13
 -1 9 -10 5770.83 72.7335 1
 1 9 10 5480.42 122.894 21
 1 9 10 4146.35 51.8109 3
 1 9 10 2925.97 107.292 30
 -1 9 -11 10040.9 128.837 13
 -1 9 -11 10100.3 125.598 14
 -1 9 -12 532.96 44.6392 14
 -1 9 -12 514.675 45.7487 13
 1 9 12 540.333 66.6467 21
 -1 9 -13 2081.2 57.6876 14
 -1 9 -13 2049.92 62.9795 13
 -1 9 -14 1000.03 43.5351 13
 -1 9 -14 925.578 38.9249 14
 1 9 14 918.664 79.7453 22
 1 9 14 871.877 55.6962 21
 1 9 15 623.069 57.1194 22
 1 9 15 539.87 37.8055 21
 1 10 -16 31.652 17.8818 13
 1 10 -15 644.995 34.3052 13
 1 10 -15 633.982 35.1492 14
 -1 10 15 569.602 67.314 22
 -1 10 15 522.106 41.6736 21
 1 10 -14 600.817 41.6109 13
 1 10 -14 584.8 41.5279 14
 -1 10 14 437.445 52.9393 21
 -1 10 14 500.767 80.742 22
 -1 10 13 2583.26 85.047 21
 1 10 -13 2424.24 66.6819 14
 1 10 -13 2356.49 66.0422 13
 -1 10 12 12572.1 175.039 21
 1 10 -12 12776.4 140.632 14
 1 10 -12 12718.1 142.203 13
 -1 10 11 3213.35 97.2495 21
 1 10 -11 3122.95 72.7332 14
 1 10 -11 3022.49 74.2845 13
 1 10 -10 9957.17 118.694 14
 1 10 -10 10244.8 121.221 13
 1 10 -10 10696.8 117.036 9
 -1 10 10 10673.4 153.945 21
 1 10 -9 8749.45 99.8412 9
 -1 10 9 8595.37 131.296 21
 -1 10 8 20107.6 182.796 30
 -1 10 8 20897.6 147.571 19
 -1 10 8 23000.8 122.894 2
 1 10 -8 22352.3 159.652 9
 -1 10 7 14385.3 110.238 19
 -1 10 7 14399.7 87.8901 2
 1 10 -7 14335.1 114.689 9
 1 10 -6 935.49 22.9447 1
 -1 10 6 1644.44 58.8213 30
 -1 10 6 1391.98 34.8075 19
 -1 10 6 851.787 20.5544 2
 1 10 -6 1008.58 32.1925 9
 1 10 -5 30853.8 162.63 9
 -1 10 5 32073 183.951 30
 -1 10 4 11429.8 66.7557 2
 1 10 -4 10622.9 80.407 9
 -1 10 3 71597.1 245.098 2
 -1 10 3 71240.3 267.424 10
 1 10 -2 11200.7 48.4827 1
 -1 10 2 11266.3 58.9487 2
 1 10 -2 11296.7 58.6571 10
 -1 10 1 143351 471.404 30
 -1 10 1 143824 454.036 2
 -1 10 0 3505.91 37.7388 20
 -1 10 0 3077.44 29.1641 2
 -1 10 0 3084.4 14.1334 1
 1 10 0 4226.71 43.0544 30
 -1 10 0 3823.79 32.9042 30
 1 10 0 3574.63 20.4899 19
 1 10 1 92025.2 297.202 19
 -1 10 -1 86334.3 283.838 1
 -1 10 -1 90861.8 316.473 20
 1 10 1 89200.1 330.722 30
 1 10 1 88229.8 305.213 2
 1 10 2 28566.6 108.813 2
 1 10 2 26078.3 103.275 19
 -1 10 -2 22254.4 75.1141 17
 -1 10 -2 19679.5 76.6575 30
 1 10 2 23769.5 133.272 30
 -1 10 -2 29466.4 91.8733 1
 -1 10 -2 26927.3 114.179 20
 1 10 3 25217.7 126.674 19
 1 10 3 33169 134.128 2
 -1 10 -3 25312 126.837 20
 -1 10 -3 33099.5 117.991 1
 -1 10 -4 20790.3 87.0776 1
 1 10 4 19949.1 98.8949 2
 -1 10 -4 18002.5 110.715 9
 -1 10 -4 17618.8 90.4221 7
 1 10 4 14783.8 96.692 19
 -1 10 -4 13779 87.196 20
 1 10 5 10930 83.8125 19
 -1 10 -5 7496.24 55.0604 1
 -1 10 -5 8842.55 61.275 7
 1 10 5 12026.8 124.638 30
 1 10 5 7860.37 63.171 2
 -1 10 -5 9756.79 82.6649 9
 -1 10 -5 9879.35 66.2232 20
 1 10 6 7302.86 74.9354 19
 -1 10 -6 5677.82 49.3308 1
 -1 10 -6 6142.82 51.2753 7
 1 10 6 7488.51 105.73 30
 1 10 6 6189.51 57.4614 2
 -1 10 -6 7127.87 75.3705 9
 -1 10 -6 6496.28 54.2625 20
 -1 10 -7 797.06 20.6008 7
 1 10 7 1040.32 39.2956 19
 1 10 7 1152.03 68.418 30
 -1 10 -7 962.752 34.1423 9
 1 10 7 826.504 24.7406 2
 -1 10 -7 688.929 19.6615 1
 1 10 8 18836.8 120.196 2
 -1 10 -8 21613.3 221.662 24
 -1 10 -8 19538.8 118.102 1
 1 10 8 20689.6 201.227 21
 1 10 8 12737.6 161.352 30
 -1 10 -8 17967.8 142.578 9
 1 10 8 13907 132.105 19
 -1 10 -8 19719.6 180.186 23
 1 10 9 2287.76 38.7526 3
 1 10 9 2944.09 46.7468 2
 -1 10 -9 2895.09 104.198 24
 -1 10 -9 2449.15 63.8388 14
 -1 10 -9 2513.76 63.882 13
 1 10 9 2394.07 61.6956 19
 1 10 9 2912.41 91.3962 21
 -1 10 -9 3104.61 48.2662 1
 1 10 9 1687.12 79.6995 30
 -1 10 -9 2570.04 57.9338 9
 1 10 10 182.036 17.1904 3
 -1 10 -10 228.769 38.0142 13
 -1 10 -10 215.069 37.6593 14
 -1 10 -11 2758.9 72.0238 14
 -1 10 -11 2891.57 76.0307 13
 -1 10 -12 2358.93 65.9254 14
 -1 10 -12 2359.32 69.5061 13
 -1 10 -13 1810.46 55.3395 14
 -1 10 -13 1967.84 61.6174 13
 -1 10 -14 1661.68 49.2425 13
 -1 10 -14 1523.28 44.5914 14
 1 10 14 1245.05 81.2496 22
 1 10 14 1204.05 59.9303 21
 1 10 15 237.38 50.2972 22
 -1 10 -15 380.552 25.1343 13
 1 11 -16 1137.37 29.5282 13
 1 11 -15 2924.33 54.9484 13
 1 11 -15 3087.36 56.2863 14
 -1 11 15 2323.84 88.0364 22
 -1 11 15 2156.53 60.6132 21
 1 11 -14 3424.61 69.4054 13
 1 11 -14 3444.1 68.7233 14
 -1 11 14 3227.36 113.06 22
 -1 11 13 159.86 56.9764 21
 1 11 -13 235.721 39.5249 14
 1 11 -13 258.269 37.7242 13
 -1 11 13 186.332 84.5623 22
 1 11 -12 5292.82 94.0245 14
 1 11 -12 5191.22 93.9224 13
 1 11 -11 1425.74 54.9911 13
 1 11 -11 1380.37 56.7063 14
 1 11 -10 7183.93 101.942 14
 1 11 -10 7172.43 102.907 13
 1 11 -10 7276.96 98.4434 9
 -1 11 10 7252.38 132.838 21
 -1 11 9 12342.3 120.884 19
 1 11 -9 16619.9 110.75 1
 1 11 -9 14220.8 130.163 9
 -1 11 9 14006.4 169.056 21
 -1 11 9 10270.2 150.326 30
 1 11 -8 16346.6 101.068 1
 1 11 -8 12504.5 114.762 9
 -1 11 8 14312.6 89.8769 2
 -1 11 8 9948.31 99.8284 19
 -1 11 8 8073.88 122.593 30
 -1 11 7 2640.68 49.5367 19
 -1 11 7 2736.65 76.1171 30
 1 11 -6 15869.6 116.276 9
 -1 11 6 17853.4 94.9902 2
 -1 11 6 13933.2 101.986 19
 -1 11 6 12327.4 128.369 30
 1 11 -5 17736.9 118.498 9
 1 11 -5 20580.6 97.5148 1
 -1 11 5 18717.1 98.1879 2
 -1 11 5 19771.1 110.938 19
 1 11 -4 44655.8 204.565 9
 -1 11 4 44355.3 179.369 2
 -1 11 3 89303.6 319.367 10
 1 11 -3 79846.2 282.059 10
 1 11 -3 88491 282.46 1
 -1 11 3 91082.2 336.45 30
 -1 11 3 80909 290.51 2
 1 11 -2 15199.9 75.2963 2
 -1 11 2 15481.4 75.3181 2
 1 11 -2 16150.7 61.7036 1
 -1 11 2 14044.4 93.4766 30
 -1 11 2 14721.1 86.5626 10
 1 11 -2 13443.4 71.5221 10
 1 11 -1 12593.2 67.1336 2
 -1 11 1 13050.4 81.5176 30
 1 11 0 18223.1 71.7317 19
 -1 11 0 22437.3 99.262 10
 -1 11 0 20722.2 96.7361 30
 1 11 0 17901.5 100.075 30
 -1 11 0 23660.1 96.3997 2
 -1 11 -1 4430.18 21.3116 1
 -1 11 -1 4365.77 36.4921 2
 -1 11 -1 2717.37 27.4511 30
 1 11 1 2312.47 42.0494 30
 1 11 1 4168.21 34.3122 2
 1 11 1 3040.12 26.1166 19
 -1 11 -1 3127.06 37.2453 20
 1 11 2 15513.6 81.9866 2
 1 11 2 15493.7 77.6383 19
 -1 11 -3 71962.8 241.904 1
 1 11 3 66929.4 302.249 30
 -1 11 -3 71329.5 264.725 20
 1 11 3 72763.7 264.036 19
 1 11 3 68754.5 259.438 2
 1 11 4 27509.4 140.996 19
 1 11 4 31769.5 141.249 2
 -1 11 -4 26571.7 132.595 20
 -1 11 -4 31046.5 122.544 1
 1 11 5 4762.85 56.3968 19
 -1 11 -5 5348.38 43.4495 1
 -1 11 -5 4554 42.7829 7
 1 11 5 4661.46 87.7424 30
 1 11 5 5104.01 50.0628 2
 -1 11 -5 4893.59 60.6206 9
 -1 11 -5 4024.71 43.4419 20
 -1 11 -6 3068.94 36.0802 7
 1 11 6 2892.31 50.1004 19
 -1 11 -6 3295.93 54.3745 9
 1 11 6 3587.83 43.8805 2
 -1 11 -6 3252 36.0614 1
 1 11 7 7408.73 88.6087 19
 1 11 7 6575.89 119.667 30
 -1 11 -7 10063.9 99.3779 9
 1 11 7 11304.4 83.9458 2
 -1 11 -7 12053.6 79.8378 1
 1 11 8 22466.4 131.688 2
 1 11 8 17448.3 111.894 3
 1 11 8 21637.1 208.862 21
 -1 11 -8 22407 228.104 24
 -1 11 -8 20888.1 189.567 23
 1 11 8 18143.2 150.029 19
 -1 11 -8 21613.9 158.231 9
 -1 11 -8 23074.7 126.764 1
 -1 11 -9 7921.81 105.301 14
 -1 11 -9 7730.64 106.882 13
 1 11 9 4429.98 112.667 30
 -1 11 -9 11197.9 89.3986 1
 -1 11 -9 7429.05 152.954 24
 1 11 9 10777 90.8931 2
 1 11 9 7528.92 68.6209 3
 1 11 9 6663.73 97.6141 19
 1 11 9 7333.49 135.602 21
 1 11 10 1455.28 82.1583 21
 -1 11 -10 1541.73 57.1284 13
 -1 11 -10 1491.01 55.9767 14
 1 11 11 2182.39 95.0621 21
 -1 11 -11 2142.28 66.4663 13
 -1 11 -11 2056.84 65.1786 14
 1 11 12 8499.05 146.196 21
 -1 11 -12 8172.01 115.089 13
 -1 11 -12 8196.68 109.191 14
 -1 11 -13 8209.9 107.672 13
 -1 11 -13 8185.75 101.262 14
 1 11 14 114.163 44.8636 21
 -1 11 -14 106.417 29.594 13
 -1 11 -14 114.91 27.4422 14
 1 11 14 160.218 66.3616 22
 -1 11 -15 505.725 25.6309 13
 1 11 15 341.656 49.8349 22
 1 12 -16 1171.91 27.9904 13
 1 12 -15 1155.04 38.7233 13
 -1 12 15 829.928 44.5602 21
 -1 12 15 869.913 70.3347 22
 1 12 -15 1142.49 38.6835 14
 -1 12 14 99.5754 47.9002 21
 1 12 -14 61.685 33.5419 13
 1 12 -14 63.7612 34.4862 14
 -1 12 14 167.274 71.9759 22
 1 12 -13 2185.01 63.1891 13
 -1 12 13 1602.09 78.617 21
 -1 12 13 1750.83 106.377 22
 1 12 -13 2126.57 63.0987 14
 -1 12 12 1139.65 77.9249 21
 1 12 -12 1332.27 55.9097 13
 1 12 -12 1260.76 57.3406 14
 1 12 -11 1986.64 62.3178 14
 1 12 -11 1876.83 61.6173 13
 1 12 -10 11257.9 128.994 13
 1 12 -10 10812.9 125.505 14
 -1 12 10 7389.96 147.213 30
 1 12 -10 10612.1 175.524 24
 -1 12 10 10696.1 159.871 21
 1 12 -10 12755.7 131.092 9
 -1 12 10 8952.48 108.414 19
 -1 12 9 8687.18 140.877 21
 -1 12 9 8380.24 100.878 19
 -1 12 8 7669.62 66.1755 2
 1 12 -8 7877.32 69.7611 1
 1 12 -7 3265.81 55.343 9
 -1 12 7 2548.88 36.3845 2
 1 12 -7 2407.12 36.2205 1
 -1 12 7 4189.3 88.2245 30
 -1 12 7 3927.84 56.108 19
 1 12 -6 13064.2 105.101 9
 -1 12 6 14164.2 85.8798 2
 1 12 -6 15277.1 85.8447 1
 -1 12 6 12263 130.028 30
 -1 12 6 11897.4 94.0395 19
 1 12 -5 17660.3 88.605 1
 -1 12 5 17509.4 103.787 19
 1 12 -5 17359.1 115.089 9
 -1 12 4 28002.2 126.681 2
 -1 12 4 25746.2 161.878 30
 1 12 -4 29710.4 153.535 9
 1 12 -4 31836.9 122.213 1
 -1 12 3 14281.6 76.0124 2
 -1 12 3 15726.3 96.516 10
 1 12 -3 14030.5 70.0852 10
 1 12 -3 15230.8 65.7479 1
 1 12 -2 11990.9 63.0461 10
 -1 12 2 12596.6 69.1187 2
 -1 12 1 91172 330.521 10
 1 12 -1 84735.9 320.003 30
 -1 12 1 88975 333.2 30
 -1 12 1 102653 329.607 2
 1 12 -1 96905.7 325.763 2
 -1 12 0 24796.4 99.8506 2
 -1 12 0 18643 93.5581 30
 1 12 0 16828.9 100.045 30
 1 12 0 18163.7 72.0042 19
 -1 12 0 22845 102.746 10
 -1 12 -1 32003.2 139.897 20
 1 12 1 28670.2 123.68 2
 -1 12 -1 27110.1 123.314 2
 -1 12 -1 27379.4 96.6302 1
 -1 12 -1 31893.9 115.502 30
 1 12 1 31611.4 149.653 30
 1 12 1 29928.3 112.197 19
 -1 12 -2 29841.1 138.781 20
 1 12 2 31895.7 134.308 2
 -1 12 -2 31169.4 109.946 1
 1 12 2 27168.7 156.814 30
 1 12 2 28967.1 124.088 19
 -1 12 -3 103693 369.344 20
 -1 12 -3 103997 340.816 1
 -1 12 -4 1711.01 21.6964 1
 1 12 4 1260.55 25.192 2
 1 12 4 1201.03 29.6928 19
 -1 12 -4 750.013 22.381 20
 -1 12 -5 2947.04 37.5383 20
 1 12 5 3490.86 50.3852 19
 1 12 5 3090.48 77.2084 30
 1 12 5 4528.9 48.1151 2
 -1 12 -5 4367.73 37.7892 1
 1 12 6 3545.89 52.7514 19
 -1 12 -6 3248.31 54.7312 9
 1 12 6 2839.32 76.8639 30
 1 12 6 3103.11 43.5461 2
 -1 12 -6 2623.95 32.654 1
 1 12 7 6148.44 77.751 19
 -1 12 -7 6377.21 59.7011 1
 1 12 8 1389.45 72.3014 21
 -1 12 -8 1163.96 64.7822 23
 1 12 8 1083.86 45.3621 19
 -1 12 -8 1199.21 87.2181 24
 1 12 8 1027.2 26.0117 3
 1 12 8 1343.21 34.2353 2
 -1 12 -8 1529.29 31.4416 1
 -1 12 -9 7561.71 106.158 13
 -1 12 -9 7493.62 102.935 14
 1 12 9 5060.43 119.472 30
 -1 12 -9 9627.64 88.0569 1
 -1 12 -9 9396.86 164.745 24
 1 12 9 8039.91 77.8447 2
 1 12 9 6387.68 63.8728 3
 1 12 9 7029.68 100.284 19
 1 12 9 9071.02 145.767 21
 1 12 10 6558.37 64.3447 3
 -1 12 -10 6374.31 99.9097 14
 -1 12 -10 6676.17 104.748 13
 -1 12 -11 2386.84 69.6997 13
 -1 12 -11 2418.48 66.4996 14
 1 12 12 21.224 61.8596 21
 -1 12 -12 41.9097 35.9088 13
 -1 12 -12 37.441 35.825 14
 -1 12 -13 3589.33 72.7013 13
 1 12 13 3370.19 94.3713 21
 1 12 13 3650.46 126.212 22
 -1 12 -13 3527.32 68.8744 14
 1 12 14 271.628 46.2905 21
 -1 12 -14 314.869 30.7577 13
 1 12 14 288.222 67.7573 22
 -1 12 -15 65.3919 19.2476 13
 1 12 15 64.0353 43.6554 22
 1 13 -16 461.909 19.6032 13
 -1 13 15 803.988 45.3751 21
 -1 13 15 922.029 68.6754 22
 1 13 -14 4527.27 74.9305 13
 -1 13 14 3529.69 87.0487 21
 -1 13 14 3782.51 118.945 22
 1 13 -14 4477.29 74.8541 14
 1 13 -13 400.157 40.8615 13
 -1 13 13 405.579 57.7669 21
 -1 13 13 429.177 91.8638 22
 1 13 -13 379.313 41.4165 14
 1 13 -12 10911.9 131.324 13
 -1 13 12 10609.3 202.412 22
 1 13 -12 10678.3 126.694 14
 -1 13 11 12278.5 177.05 21
 1 13 -11 12288.9 137.748 14
 1 13 -11 11963.4 139.964 13
 1 13 -10 3917.1 78.9471 13
 -1 13 10 2827.97 102.787 30
 1 13 -10 4449.18 127.431 24
 1 13 -10 4099.16 76.772 9
 -1 13 10 4532.48 112.52 21
 -1 13 10 3206.98 68.6159 19
 1 13 -10 4530.71 59.7978 1
 -1 13 9 6213.82 127.589 30
 -1 13 9 7468.82 96.0977 19
 1 13 -9 8551.05 108.56 13
 -1 13 9 8660.32 140.944 21
 1 13 -9 9869.43 111.442 9
 1 13 -9 11513.7 90.7951 1
 -1 13 8 3063.09 56.6096 19
 -1 13 8 4623.99 51.5202 2
 -1 13 8 3367.68 87.4429 21
 1 13 -8 3964.81 68.3023 9
 -1 13 8 2350.68 77.5717 30
 1 13 -8 4985.65 54.2567 1
 -1 13 7 2413.47 35.9684 2
 1 13 -7 2147.98 48.9345 9
 -1 13 7 2153.02 44.6207 19
 -1 13 7 1901.89 70.429 30
 1 13 -7 2427.64 35.4358 1
 1 13 -6 2082.65 45.0165 9
 1 13 -6 1968.49 29.1581 1
 1 13 -5 27026.1 151.38 9
 -1 13 5 27409.4 135.424 19
 -1 13 5 22109.9 114.432 2
 1 13 -5 23661.3 110.815 1
 -1 13 4 21932.1 108.108 2
 1 13 -4 23456.8 98.3975 1
 1 13 -3 18396 74.4259 1
 -1 13 3 18437 109.11 10
 -1 13 2 36084.8 151.204 2
 1 13 -2 36806 154.401 2
 -1 13 1 4129.39 38.5044 2
 1 13 -1 3829.39 36.6604 2
 1 13 -1 481.106 22.4854 30
 -1 13 1 680.276 27.6452 30
 -1 13 1 2280.11 32.7393 10
 -1 13 0 13183 78.6661 10
 1 13 0 13496.5 55.333 19
 1 13 1 155059 518.711 19
 1 13 1 158093 534.094 2
 -1 13 -1 165951 542.447 10
 -1 13 -1 163320 554.572 20
 1 13 1 159999 574.292 30
 -1 13 -1 166380 541.827 2
 -1 13 -1 174787 502.062 1
 1 13 2 32553.9 142.771 19
 -1 13 -2 34163.7 161.033 20
 1 13 2 29315.9 175.226 30
 1 13 2 40157.9 155.783 2
 -1 13 -2 40280.9 129.538 1
 1 13 3 1682.66 28.2105 19
 -1 13 -3 1617.53 30.4665 20
 1 13 3 1769.68 54.6394 30
 1 13 3 1317.66 25.7626 2
 -1 13 -3 1400.76 17.3407 1
 1 13 4 5352.31 54.275 19
 -1 13 -4 4574.56 46.3686 20
 1 13 4 4700.99 86.3572 30
 -1 13 -4 5628.89 39.3123 1
 1 13 4 5510.93 50.8026 2
 -1 13 -5 475.954 18.1446 20
 1 13 5 557.974 25.9923 19
 1 13 5 838.779 23.5604 2
 -1 13 -5 893.974 17.5765 1
 -1 13 -6 4531.46 43.9259 1
 1 13 6 4281.41 49.8062 2
 1 13 7 11658.8 150.179 21
 1 13 7 8407.93 141.055 30
 1 13 7 10020.3 105.055 19
 1 13 7 15463.3 102.004 2
 -1 13 -7 16563.2 96.1747 1
 1 13 8 2802.47 89.044 21
 -1 13 -8 2560.38 79.8297 23
 1 13 8 2377.4 57.0875 19
 -1 13 -8 2839.9 105.238 24
 1 13 8 2306.19 37.7301 3
 1 13 8 3000.45 46.1621 2
 -1 13 -8 3214.45 45.5623 1
 -1 13 -9 4301.31 81.902 14
 -1 13 -9 4548.89 85.1997 13
 1 13 9 2289.11 97.3808 30
 1 13 9 3535.33 75.814 19
 -1 13 -9 4015.41 124.028 24
 1 13 9 4826.46 55.118 3
 1 13 9 6243.78 67.5229 2
 -1 13 -9 7363.51 73.5313 1
 1 13 9 4109.01 109.316 21
 -1 13 -10 1050.35 49.8719 14
 -1 13 -10 1587.79 104.141 24
 1 13 10 1481.7 83.7653 21
 1 13 10 853.478 25.5171 3
 -1 13 -10 1042.27 53.4936 13
 1 13 11 756.765 72.6629 21
 -1 13 -11 913.908 51.5657 13
 -1 13 -11 885.281 47.1551 14
 -1 13 -12 978.563 52.5965 13
 -1 13 -12 1072.08 49.9882 14
 -1 13 -13 938.032 46.093 13
 1 13 13 738.327 63.5124 21
 1 13 13 788.621 89.8024 22
 -1 13 -13 893.571 42.9781 14
 1 13 14 1967.76 66.2633 21
 1 13 14 2120.64 88.8112 22
 -1 13 -15 351.154 21.727 13
 -1 14 15 141.709 32.9823 21
 1 14 -15 162.551 24.6251 13
 -1 14 15 159.383 54.9076 22
 1 14 -14 5492.29 80.4979 13
 -1 14 14 4110.65 93.3686 21
 -1 14 14 4222.7 123.773 22
 1 14 -14 5540.38 80.3326 14
 1 14 -13 1953.57 58.9048 13
 -1 14 13 1613.27 77.4243 21
 -1 14 13 1744.52 102.985 22
 1 14 -13 1947.72 58.7199 14
 1 14 -12 1564.67 56.4953 13
 -1 14 12 1656.63 81.5856 21
 -1 14 12 1680.46 110.64 22
 1 14 -12 1469.19 57.9966 14
 1 14 -11 4084.07 84.3155 13
 1 14 -11 4105.08 83.4049 14
 1 14 -10 5617.21 93.2454 13
 -1 14 10 5235.47 87.3461 19
 -1 14 9 7208.93 135.44 30
 1 14 -9 10877 119.335 9
 1 14 -9 10147.8 119.333 13
 -1 14 9 10886.1 156.727 21
 1 14 -9 13753 98.5928 1
 -1 14 9 8579.57 103.13 19
 -1 14 8 2016.58 74.6591 30
 -1 14 8 2554.12 53.6935 19
 -1 14 8 3118.14 87.8473 21
 1 14 -8 3657.71 47.1271 1
 1 14 -8 3041.52 61.8445 9
 -1 14 8 3265.02 43.6759 2
 -1 14 7 8613.71 85.0955 19
 -1 14 7 11120.4 79.0273 2
 1 14 -7 12616.2 82.5047 1
 1 14 -7 10792.5 104.741 9
 -1 14 7 6873.43 112.54 30
 1 14 -6 4472.84 43.5997 1
 1 14 -6 4405.06 63.7927 9
 -1 14 5 4087.57 49.5854 19
 -1 14 5 2793.73 36.3673 2
 1 14 -5 3413.19 52.5676 9
 1 14 -5 2996 32.1247 1
 -1 14 5 3885.33 75.7192 30
 1 14 -4 40215.1 146.799 1
 -1 14 4 37643.5 160.126 2
 -1 14 3 26418.3 117.911 2
 -1 14 3 25825.3 139.162 10
 1 14 -2 10093.9 63.1624 2
 -1 14 2 9522.48 60.2665 2
 -1 14 1 27065.9 116.584 2
 -1 14 1 26594.7 129.972 10
 -1 14 0 4489.37 41.0941 2
 -1 14 0 4231.95 43.2906 10
 1 14 0 4034.04 24.1885 19
 1 14 0 4765.03 55.2193 30
 -1 14 0 4363.15 42.0909 30
 1 14 1 50986.6 192.242 2
 -1 14 -1 55525 201.945 2
 -1 14 -1 55372.7 201.54 10
 1 14 1 47384.7 224.72 30
 -1 14 -1 42222.1 176.42 30
 1 14 1 50213.6 177.275 19
 1 14 2 46925.1 242.425 30
 1 14 2 49674.1 193.283 19
 -1 14 -2 49513 199.114 10
 1 14 2 53540.6 205.328 2
 -1 14 -2 54430.9 173.134 1
 -1 14 -2 45618.4 207.886 20
 -1 14 -3 16645.9 103.789 20
 1 14 3 15774 138.798 30
 1 14 3 21832.4 107.379 2
 -1 14 -3 21714.4 82.9378 1
 1 14 3 18116.9 100.433 19
 -1 14 -4 2830.31 38.4774 20
 1 14 4 3734.48 80.1844 30
 1 14 4 3514.15 45.234 19
 1 14 4 2556.24 36.1939 2
 -1 14 -4 2562.38 25.5122 1
 1 14 5 479.16 20.566 2
 -1 14 -5 447.837 14.4689 1
 1 14 5 981.235 29.9005 19
 -1 14 -5 875.898 23.1841 20
 1 14 6 3748.33 96.3026 30
 1 14 6 4758.75 65.6596 19
 -1 14 -6 9509.85 65.299 1
 1 14 6 7934.36 68.3707 2
 1 14 7 12325.7 92.8147 2
 1 14 7 9866.59 153.439 30
 -1 14 -7 14629.6 180.249 24
 1 14 7 11257.3 108.865 19
 -1 14 -7 12606.8 84.8109 1
 1 14 7 13927.2 165.377 21
 1 14 8 10341.7 155.106 21
 1 14 8 13736 100.448 2
 1 14 8 9980.31 79.8076 3
 -1 14 -8 9975.94 120.196 13
 -1 14 -8 10106.4 116.287 14
 1 14 8 5860.32 123.339 30
 -1 14 -8 10380.7 170.649 24
 -1 14 -8 16192.7 106.984 1
 -1 14 -8 9891.36 133.782 23
 1 14 8 8533.39 104.123 19
 1 14 9 4807.45 85.9588 19
 -1 14 -9 5442.41 92.8586 13
 1 14 9 4336.16 52.7291 3
 1 14 9 5612.24 65.6716 2
 -1 14 -9 7185.47 154.618 24
 -1 14 -9 5449.91 89.4313 14
 1 14 9 3765.07 113.196 30
 1 14 9 6717.73 133.647 21
 -1 14 -10 4231.91 83.3308 14
 -1 14 -10 5328.88 140.699 24
 1 14 10 3540.53 46.5838 3
 1 14 10 5288.39 123.904 21
 -1 14 -10 4105.71 84.9702 13
 1 14 11 2620.67 96.752 21
 -1 14 -11 2742.1 70.8053 13
 -1 14 -11 2743.05 69.8098 14
 -1 14 -12 7251.12 102.954 13
 -1 14 -12 6824.42 97.4205 14
 1 14 13 137.098 53.9898 21
 -1 14 -13 137.422 34.0611 13
 -1 14 -13 142.656 32.0124 14
 1 14 13 188.08 75.0623 22
 1 14 14 2564.13 70.21 21
 1 14 14 2489.37 89.6881 22
 -1 14 -15 130.139 17.1911 13
 -1 15 15 375.031 35.7958 21
 1 15 -15 514.747 28.0481 13
 -1 15 15 406.456 56.1865 22
 1 15 -14 3733.34 65.8774 13
 -1 15 14 3703.59 114.374 22
 1 15 -14 3767.72 66.5899 14
 1 15 -13 633.347 43.006 13
 -1 15 13 527.538 61.2706 21
 -1 15 13 559.819 91.675 22
 1 15 -13 648.21 44.636 14
 1 15 -12 425.914 43.0269 13
 -1 15 12 392.012 66.0795 21
 -1 15 12 426.004 95.0672 22
 1 15 -12 447.788 40.9305 14
 -1 15 11 198.104 95.29 22
 1 15 -11 125.899 36.0084 13
 -1 15 11 193.911 62.6948 21
 1 15 -10 21559.9 184.131 13
 -1 15 10 23433.5 238.869 21
 -1 15 9 1954.27 82.2134 21
 1 15 -9 1900.41 58.7263 13
 -1 15 8 3435.31 44.2088 2
 -1 15 8 2925.03 87.4651 21
 -1 15 8 2499.51 52.8799 19
 1 15 -8 3047.32 62.4837 9
 1 15 -8 3718.35 46.5865 1
 1 15 -8 2836.12 99.5438 24
 -1 15 8 1747.6 72.9666 30
 -1 15 7 10245.5 77.8885 2
 1 15 -7 10551.5 75.1559 1
 -1 15 6 4106.6 46.0589 2
 1 15 -6 4146.62 41.5466 1
 -1 15 5 357.474 21.7124 19
 -1 15 5 731.266 20.1503 2
 -1 15 5 283.054 46.5059 30
 1 15 -5 876.852 17.6595 1
 -1 15 4 120914 426.592 2
 1 15 -4 128495 407.345 1
 -1 15 3 17909.8 127.103 30
 -1 15 3 19852.6 123.106 10
 1 15 -2 54626.1 199.638 2
 -1 15 2 50334.4 190.036 2
 1 15 -1 7574.01 61.6382 30
 -1 15 1 6981.61 62.2165 30
 1 15 0 955.898 11.2304 19
 -1 15 0 938.463 24.5604 10
 1 15 1 33298.1 128.576 19
 -1 15 -1 27199 129.701 30
 1 15 1 27828.6 164.381 30
 1 15 1 40385.2 153.731 2
 -1 15 -1 41348.4 158.86 2
 -1 15 -1 38956.7 156.066 10
 1 15 2 52990.8 200.363 19
 1 15 2 52904.6 209.026 2
 -1 15 -3 3856.36 38.6727 10
 1 15 3 4339.43 43.8055 2
 1 15 3 3329.59 39.6737 19
 1 15 3 2406.61 65.114 30
 -1 15 -3 5198.06 32.8653 1
 -1 15 -3 2833.31 40.6199 20
 -1 15 -4 31279.9 139.338 10
 1 15 4 26142.8 201.805 30
 -1 15 -4 27772.9 150.032 20
 1 15 4 31715.8 160.497 19
 1 15 4 35213.1 158.951 2
 1 15 5 2629.82 74.1564 30
 -1 15 -5 4849.34 41.4829 1
 -1 15 -5 2964.07 40.1277 20
 1 15 5 4597.14 51.1342 2
 1 15 5 3624.7 51.0082 19
 -1 15 -6 8850.49 63.7313 1
 1 15 6 8560.16 84.6646 19
 1 15 7 11807.2 91.1358 2
 1 15 7 8608.63 72.6186 3
 1 15 7 8633.84 145.66 30
 -1 15 -7 13339.5 178.582 24
 1 15 7 9671.5 101.474 19
 -1 15 -7 11929.1 81.5765 1
 1 15 8 10587.9 90.4184 2
 1 15 8 7759.83 69.2191 3
 -1 15 -8 9176.86 113.589 13
 -1 15 -8 9409.92 111.431 14
 1 15 8 5791.18 123.106 30
 1 15 8 8268.25 101.332 19
 -1 15 -8 11061.8 173.59 24
 1 15 8 10813.5 155.582 21
 -1 15 -8 10364.2 135.3 23
 -1 15 -9 6583.16 102.674 13
 -1 15 -9 6186.55 148.396 24
 -1 15 -9 6554.97 97.2675 14
 1 15 9 6429.09 131.433 21
 1 15 9 6506.6 63.6192 3
 -1 15 -10 315.286 41.6446 13
 1 15 10 256.582 17.8269 3
 1 15 10 435.199 73.1664 21
 -1 15 -10 371.657 39.8273 14
 1 15 11 836.195 74.8862 21
 -1 15 -11 681.348 47.9079 13
 -1 15 -11 715.7 46.6308 14
 -1 15 -12 154.655 39.0102 13
 -1 15 -12 134.103 35.9034 14
 1 15 13 2346.83 80.277 21
 -1 15 -13 2688.41 60.6799 13
 1 15 14 1291.92 56.1544 21
 1 15 14 1267.4 73.4925 22
 -1 15 -15 425.468 19.375 13
 -1 16 15 291.086 33.0501 21
 -1 16 15 312.315 53.0002 22
 -1 16 14 657.042 53.5128 21
 -1 16 14 670.056 73.3299 22
 1 16 -13 906.751 46.106 13
 -1 16 13 744.177 64.205 21
 -1 16 13 754.765 92.425 22
 1 16 -13 867.362 44.8845 14
 1 16 -12 5093.45 89.2607 13
 -1 16 12 4902.48 119.87 21
 -1 16 12 5238.46 153.162 22
 1 16 -12 5036.79 88.0487 14
 -1 16 11 5817.83 161.864 22
 -1 16 11 5466.3 124.562 21
 -1 16 10 20969.2 269.311 22
 1 16 -10 21128.3 181.645 13
 -1 16 10 20877.4 228.716 21
 -1 16 9 2587.71 58.1963 19
 1 16 -9 2793.35 69.1367 13
 1 16 -8 2794.21 99.3033 24
 -1 16 8 1574.71 72.5923 30
 -1 16 8 1929.69 48.9306 19
 -1 16 8 2589.61 87.2227 21
 -1 16 8 1823.34 33.5077 2
 -1 16 7 3683.63 90.8348 21
 -1 16 7 3431.76 43.6782 2
 -1 16 6 739.249 30.2197 19
 -1 16 6 519.721 54.8444 30
 -1 16 5 860.727 53.3037 30
 -1 16 5 928.337 28.1548 19
 -1 16 4 38918.2 163.059 2
 -1 16 4 28998.4 195.242 30
 -1 16 3 85132.8 295.354 2
 -1 16 3 60600.8 307.381 30
 1 16 -2 19109.5 101.785 2
 -1 16 2 18855.4 101.475 2
 -1 16 1 4104.72 43.7076 2
 1 16 -1 2978.66 42.5516 30
 -1 16 1 3215.73 47.6503 30
 -1 16 1 3729.12 47.116 10
 -1 16 0 9057.84 65.8984 2
 -1 16 0 8273.18 66.0228 10
 1 16 0 7371.05 74.3852 30
 -1 16 0 6985.31 59.6557 30
 1 16 1 9286.53 64.4224 2
 -1 16 -1 9282.26 67.0037 2
 -1 16 -1 7411.18 52.5876 30
 1 16 1 8004.81 80.0128 30
 1 16 1 8803.13 49.0184 19
 -1 16 -1 9540.82 67.9795 10
 1 16 2 6994.67 50.1837 19
 -1 16 -2 7050.25 55.8214 10
 1 16 3 16423.3 96.0973 2
 -1 16 -3 14767.3 85.1684 10
 1 16 3 14722.4 134.622 30
 1 16 3 16008 91.1944 19
 1 16 4 10189.1 74.2867 2
 -1 16 -4 9464.17 61.6725 10
 -1 16 -4 8921.95 72.2446 20
 1 16 4 10385.6 79.0715 19
 1 16 5 1040.16 59.5917 30
 1 16 5 1547.12 36.2683 19
 1 16 6 13014.8 94.5149 2
 1 16 6 9304.99 90.9266 19
 1 16 7 981.787 38.7801 19
 -1 16 -7 1315.67 81.9776 24
 1 16 7 753.112 72.2841 30
 1 16 7 663.556 21.6855 3
 1 16 7 869.365 28.7825 2
 -1 16 -7 1141.98 58.3746 23
 1 16 8 7359.97 66.069 3
 -1 16 -8 7111.28 101.018 13
 -1 16 -8 6894.23 96.6512 14
 -1 16 -8 5954.89 143.055 24
 -1 16 -8 5702.84 105.402 23
 1 16 8 6241.52 125.383 21
 1 16 8 5243.5 81.539 19
 -1 16 -9 6064.98 94.8855 14
 1 16 9 5406.43 57.8598 3
 -1 16 -9 7518.48 162.855 24
 -1 16 -9 6045.18 99.0053 13
 1 16 9 6911.14 139.836 21
 -1 16 -10 940.38 49.9334 14
 1 16 10 1100.14 27.4035 3
 1 16 10 873.245 79.78 21
 -1 16 -10 954.921 50.0305 13
 -1 16 -10 904.604 98.407 24
 1 16 11 265.638 68.4058 21
 -1 16 -11 224.858 39.8738 13
 -1 16 -11 225.967 37.6498 14
 -1 16 -12 4398.67 81.1116 13
 -1 16 -12 4458.72 78.3649 14
 1 16 13 157.774 51.8575 21
 -1 16 -13 88.4533 30.1277 13
 1 16 14 2711.64 68.5105 21
 1 16 14 2663.4 85.7169 22
 -1 17 15 562.05 52.4542 22
 1 17 -15 852.331 28.6998 13
 -1 17 14 1967.21 68.2263 21
 -1 17 14 2100.06 90.9821 22
 -1 17 13 2372.44 108.906 22
 -1 17 13 2356.59 85.0706 21
 1 17 -13 3195.54 66.2293 13
 1 17 -13 3104.23 66.6594 14
 -1 17 12 559.392 99.3746 22
 -1 17 12 588.238 70.9159 21
 1 17 -12 770.137 44.7963 13
 -1 17 11 2159.54 123.201 22
 -1 17 11 2189 92.6099 21
 1 17 -11 2310.52 66.4497 13
 -1 17 10 6233.31 133.575 21
 1 17 -10 5473.2 92.8613 13
 -1 17 9 2261.28 55.8482 19
 1 17 -9 2457.28 66.2872 13
 1 17 -8 2526.74 61.2338 13
 -1 17 8 2403.31 85.6136 21
 1 17 -8 2357.98 95.9282 24
 1 17 -8 2443.67 59.2952 14
 -1 17 7 4174.64 119.177 22
 -1 17 7 4037.79 96.9626 21
 -1 17 7 3342.28 43.8292 2
 -1 17 7 3163.84 55.736 19
 1 17 -7 4225.1 107.267 24
 -1 17 6 942.546 32.3621 19
 -1 17 6 685.484 56.9363 30
 -1 17 5 8430.22 64.902 2
 -1 17 5 7591.16 69.3699 19
 -1 17 4 1056.39 53.3212 30
 -1 17 4 1519.13 30.9378 19
 -1 17 3 15075.2 87.6524 2
 -1 17 3 9027.39 97.8066 30
 1 17 -2 2011.65 33.1121 2
 -1 17 2 1766.57 37.6744 10
 1 17 -1 6429.03 58.6872 30
 -1 17 1 5937.33 60.6285 10
 -1 17 0 5247.71 51.1683 2
 1 17 0 3544.42 51.4169 30
 -1 17 0 3919.47 46.7432 30
 -1 17 0 4857.48 51.7497 10
 1 17 1 106179 459.797 30
 1 17 1 112637 395.771 19
 1 17 1 146123 448.254 2
 -1 17 -1 125335 432.672 2
 -1 17 -1 129184 435.626 10
 1 17 2 3331.79 39.1831 2
 1 17 2 3432.53 35.3242 19
 -1 17 -3 23241.8 114.191 10
 1 17 3 24195.8 120.556 2
 1 17 4 6137.7 97.4759 30
 1 17 4 8513.7 72.0897 19
 1 17 5 1272.31 69.1264 30
 1 17 5 1585.32 37.2771 19
 -1 17 -6 779.226 70.9171 24
 1 17 6 465.92 64.9486 30
 1 17 6 1045.92 27.5511 2
 1 17 6 765.085 22.3565 3
 1 17 6 690.775 31.6045 19
 1 17 6 839.803 58.4393 21
 -1 17 -7 9213.06 110.939 13
 -1 17 -7 9413.94 156.736 24
 1 17 7 9416.44 75.0287 3
 -1 17 -7 9317 107.578 14
 1 17 8 8263 70.9093 3
 1 17 8 11671.8 91.2453 2
 -1 17 -8 8697.9 112.772 13
 -1 17 -8 8800.26 108.209 14
 1 17 8 4454.29 119.428 30
 -1 17 -8 9460.57 169.669 24
 -1 17 -8 8619.18 124.885 23
 1 17 8 8379.88 147.932 21
 1 17 8 6820.44 94.0462 19
 -1 17 -9 6962.49 101.056 14
 -1 17 -9 7196.74 107.607 13
 1 17 9 6904.41 137.466 21
 -1 17 -10 1759.87 58.5215 14
 1 17 10 1710.66 32.4362 3
 -1 17 -10 1818.02 59.8776 13
 -1 17 -11 292.062 40.6285 14
 1 17 11 314.286 89.1967 22
 -1 17 -11 315.643 40.2082 13
 1 17 11 263.077 70.4952 21
 -1 17 -12 4446.2 79.7168 13
 1 17 12 3964.75 107.163 21
 -1 17 -13 911.007 40.9376 13
 1 17 13 713.154 58.5916 21
 -1 17 -14 1057.84 33.1133 13
 1 17 14 719.453 45.0299 21
 1 18 -15 897.224 27.2227 13
 -1 18 15 530.962 49.1676 22
 -1 18 14 222.246 62.1684 22
 1 18 -14 264.343 28.4168 13
 -1 18 14 193.439 43.1259 21
 -1 18 13 726.498 84.0577 22
 1 18 -13 588.214 39.6951 13
 -1 18 13 656.056 62.4432 21
 -1 18 12 542.601 98.638 22
 -1 18 12 514.997 67.993 21
 1 18 -12 491.672 42.0051 13
 -1 18 11 2445.96 95.5375 21
 1 18 -11 2648.31 69.173 13
 -1 18 10 11244.1 172.566 21
 1 18 -10 10209.3 124.69 13
 1 18 -9 302.499 38.3654 13
 1 18 -9 313.175 37.5245 14
 1 18 -9 440.362 87.8965 24
 -1 18 9 242.29 68.716 30
 -1 18 9 448.239 66.3046 21
 -1 18 9 319.593 31.1573 19
 1 18 -8 7392.22 99.9849 13
 1 18 -8 7600.34 146.063 24
 -1 18 8 7643 137.139 21
 -1 18 8 8298.37 165.478 22
 -1 18 8 9006.31 75.0237 2
 -1 18 8 6677.45 86.1826 19
 1 18 -8 7444.39 97.1007 14
 -1 18 7 2358.72 33.8106 3
 -1 18 7 3314.25 91.7857 21
 1 18 -7 3348.78 101.494 24
 -1 18 7 3344.1 110.017 22
 -1 18 7 3310.04 43.5288 2
 -1 18 7 2666.88 51.1377 19
 -1 18 7 1908.48 73.7079 30
 -1 18 6 8400.64 68.5303 2
 -1 18 6 7584.49 77.1153 19
 -1 18 5 2879.01 40.1881 2
 -1 18 5 2925.13 44.3316 19
 -1 18 4 4883.69 50.6773 19
 -1 18 4 4200.35 77.6458 30
 -1 18 3 396.154 39.6009 30
 -1 18 3 1345.67 26.6483 2
 1 18 -2 8030.55 65.4992 2
 -1 18 2 7454.81 75.1547 10
 -1 18 1 4364.39 58.3102 30
 1 18 -1 4006.93 53.0842 30
 1 18 -1 6188.96 55.747 2
 -1 18 1 6690.18 58.7088 2
 -1 18 1 6324.72 64.817 10
 1 18 0 2600.86 47.9595 30
 -1 18 0 2943.19 43.4049 30
 -1 18 0 6942.09 59.8175 2
 -1 18 0 5586.25 57.1183 10
 1 18 1 1576.97 51.1991 30
 -1 18 -1 1625.08 31.084 10
 1 18 1 1480.18 28.7945 2
 1 18 2 13697.5 87.7561 2
 -1 18 -2 14172.7 88.6082 10
 1 18 3 1650.14 56.6901 30
 1 18 3 1828.92 29.7703 19
 1 18 4 9192.39 73.8087 19
 1 18 4 8556.07 69.8766 2
 1 18 5 21616.4 137.539 19
 1 18 5 18407.5 192.413 30
 1 18 6 1808.48 74.5658 21
 1 18 6 1992.2 32.8779 3
 -1 18 -6 1818.3 89.716 24
 1 18 7 14673.7 129.178 19
 -1 18 -7 19899 221.247 24
 1 18 7 13622.7 96.0024 3
 1 18 7 18543.3 118.223 2
 -1 18 -7 16384 144.52 14
 -1 18 -7 16349.6 149.368 13
 1 18 8 587.849 68.6592 30
 1 18 8 1017.75 45.0567 19
 -1 18 -8 1420.29 51.2248 14
 1 18 8 1732.17 32.6246 3
 -1 18 -8 835.015 78.9532 26
 -1 18 -8 1325.23 98.2031 24
 -1 18 -8 1488.66 55.2135 13
 -1 18 -9 428.21 43.0583 13
 1 18 9 614.243 95.4975 22
 -1 18 -9 471.564 39.9826 14
 1 18 9 661.22 76.0632 21
 -1 18 -9 658.078 96.5369 24
 -1 18 -10 11796.6 134.512 13
 1 18 10 11204.2 205.403 22
 -1 18 -10 11798.2 130.995 14
 1 18 10 11436.1 176.498 21
 -1 18 -10 11279.3 194.719 24
 1 18 10 11835.3 83.984 3
 1 18 11 1827.6 114.046 22
 1 18 11 1941.05 93.3239 21
 -1 18 -11 1933.66 60.1349 13
 1 18 12 1064.64 89.0031 22
 -1 18 -12 1119.39 48.4012 13
 1 18 12 952.674 72.1873 21
 -1 18 -13 1324.73 43.1307 13
 1 18 13 930.838 59.9172 21
 -1 18 -14 393.199 24.4557 13
 1 18 14 291.401 36.7561 21
 -1 19 14 60.5722 57.2914 22
 1 19 -14 60.7764 24.1245 13
 -1 19 14 59.711 38.3988 21
 1 19 -13 431.59 36.3574 13
 -1 19 13 406.73 56.809 21
 -1 19 13 458.164 80.2248 22
 1 19 -12 6559.74 96.2505 13
 -1 19 12 5893.9 125.727 21
 1 19 -11 5258.98 90.4844 13
 -1 19 11 4594.25 118.122 21
 1 19 -10 1868.38 60.3008 13
 -1 19 10 1412.29 86.9159 21
 -1 19 9 5248.04 125.171 21
 1 19 -9 5548.77 92.5289 13
 1 19 -9 5522.07 88.5928 14
 -1 19 9 5276.04 150.336 22
 1 19 -8 528.278 39.0776 13
 1 19 -8 583.985 37.8662 14
 -1 19 8 437.529 31.6791 19
 -1 19 8 460.996 65.6446 21
 -1 19 8 384.877 85.3505 22
 1 19 -8 395.343 79.8581 24
 -1 19 7 423.53 28.2769 19
 -1 19 7 609.536 60.227 21
 -1 19 7 597.31 75.7611 22
 1 19 -7 597.026 71.5314 24
 -1 19 7 264.484 15.2491 3
 -1 19 7 355.518 19.3083 2
 -1 19 7 269.446 51.4965 30
 1 19 -6 4807.55 113.943 24
 1 19 -6 4849.06 66.8414 12
 -1 19 6 4714.73 106.039 21
 -1 19 6 4933.63 123.261 22
 -1 19 5 5011.2 58.802 2
 -1 19 5 4219.65 54.9032 19
 -1 19 4 9956.46 76.8874 19
 -1 19 4 7110.75 102.031 30
 -1 19 3 5497.32 55.3658 2
 -1 19 3 2357.77 60.126 30
 1 19 -2 9829.34 73.7931 2
 -1 19 2 9426.48 69.8251 2
 1 19 -1 14824.7 90.5057 2
 -1 19 1 15510.9 93.7312 2
 -1 19 0 6938.39 61.4741 2
 -1 19 0 6125.57 62.8213 10
 -1 19 0 2928.69 42.7473 30
 1 19 0 2860.82 51.0703 30
 1 19 1 3187.2 40.3328 2
 -1 19 -1 2721.7 41.3241 10
 -1 19 -2 1527.68 29.9659 10
 1 19 2 889.306 48.4758 30
 -1 19 -3 1194.87 25.6956 10
 1 19 3 613.599 50.5188 30
 1 19 3 1497.58 29.7961 2
 1 19 3 855.556 21.96 19
 1 19 4 17026.9 107.884 19
 1 19 4 13060.9 153.141 30
 -1 19 -5 14756.8 120.472 12
 1 19 5 13714.6 106.652 19
 1 19 6 5100.63 110.269 21
 1 19 6 4014.61 62.9539 19
 1 19 6 2816.03 95.2727 30
 1 19 6 6109.1 63.0102 2
 1 19 6 4409.36 48.7141 3
 -1 19 -6 5239.02 124.086 24
 1 19 6 4989.67 127.897 22
 1 19 7 7744.88 156.614 22
 1 19 7 3464.14 101.23 30
 -1 19 -7 4790.96 127.65 26
 -1 19 -7 7273.81 96.5511 14
 -1 19 -7 7032.61 149.823 24
 -1 19 -7 7023.47 99.277 13
 1 19 7 5643.97 79.3161 19
 1 19 7 6860.28 63.528 3
 1 19 7 9428.48 80.3326 2
 1 19 8 323.967 33.7749 19
 -1 19 -8 377.341 39.0638 14
 -1 19 -8 329.88 73.0918 26
 1 19 8 506.131 89.4468 22
 1 19 8 415.134 19.2199 3
 -1 19 -8 505.998 89.0325 24
 -1 19 -8 397.359 39.941 13
 1 19 9 132.841 86.7808 22
 1 19 9 68.1744 14.9274 3
 1 19 9 132.747 64.7563 21
 -1 19 -9 140.691 86.4067 24
 -1 19 -9 73.4255 34.8581 14
 -1 19 -9 66.6188 35.683 13
 1 19 10 1731.12 109.376 22
 1 19 10 1521.88 30.4447 3
 -1 19 -10 1516.77 104.397 24
 -1 19 -10 1514.04 56.6776 13
 1 19 10 1524.99 88.4609 21
 1 19 11 4073.79 133.463 22
 -1 19 -11 3767.1 77.8852 13
 1 19 11 4008.38 110.142 21
 1 19 12 924.58 88.7384 22
 -1 19 -12 1010.94 45.6735 13
 1 19 12 886.224 67.5182 21
 1 19 13 11.6316 60.9769 22
 1 19 13 11.3741 43.774 21
 -1 19 -13 21.7217 25.7828 13
 1 19 14 287.199 33.7237 21
 -1 19 -14 317.117 21.2869 13
 -1 20 14 25.2054 36.2399 21
 -1 20 14 47.4669 53.383 22
 1 20 -14 64.4581 22.2667 13
 -1 20 13 529.551 57.5211 21
 -1 20 13 566.493 78.0106 22
 1 20 -13 711.45 38.4055 13
 -1 20 12 376.771 64.5593 21
 1 20 -12 290.788 38.2576 13
 -1 20 11 2002.57 89.5372 21
 1 20 -11 1721.93 58.1986 13
 -1 20 10 3287.38 110.785 21
 1 20 -10 3464.57 128.181 24
 1 20 -9 5466.42 88.2907 14
 1 20 -9 6097.97 147.848 24
 -1 20 9 5833.39 133.957 21
 -1 20 9 6294.2 160.439 22
 1 20 -9 5318.53 90.8751 13
 1 20 -8 919.378 46.7085 13
 1 20 -8 727.336 78.5324 24
 -1 20 8 972.622 72.1232 21
 -1 20 8 668.311 35.4817 19
 -1 20 8 864.674 23.4992 3
 1 20 -8 925.622 43.4239 14
 -1 20 8 883.546 88.7151 22
 -1 20 7 975.017 35.5289 19
 1 20 -7 1271.26 47.2176 13
 1 20 -7 1065.08 81.5403 24
 -1 20 7 1194.76 70.9556 21
 -1 20 7 1309.33 27.5278 3
 -1 20 7 1074.43 87.6591 22
 -1 20 6 4377.4 118.93 22
 1 20 -6 4169.05 111.549 24
 -1 20 6 3583.48 53.971 19
 -1 20 6 4934.3 49.66 3
 -1 20 5 1755.5 36.37 19
 -1 20 5 1273.6 59.3943 30
 -1 20 4 4850.63 52.0298 19
 -1 20 4 5747.39 56.8136 2
 -1 20 3 586.44 19.1175 19
 -1 20 3 429.058 40.3766 30
 1 20 -2 22688.2 123.572 2
 -1 20 2 23162.6 124.492 2
 -1 20 1 8844.19 71.2128 2
 1 20 -1 8763.6 69.4103 2
 -1 20 0 1961.86 38.9359 10
 -1 20 0 2259.14 37.7586 2
 -1 20 -1 9774.92 79.9388 10
 1 20 1 10442.2 79.2932 2
 -1 20 -2 6190.63 60.2021 10
 1 20 2 6555.04 62.2408 2
 -1 20 -3 1483.24 29.2045 10
 1 20 3 1915.63 35.0928 2
 1 20 4 2283.97 79.3107 30
 1 20 4 5270.39 55.7813 2
 1 20 5 1571.27 29.8566 3
 1 20 5 2268.03 38.6395 2
 1 20 5 2477.12 92.0404 22
 1 20 5 2603.4 82.314 21
 1 20 5 1291.16 72.4075 30
 -1 20 -5 2036.41 46.6944 12
 1 20 5 1781.11 38.7104 19
 -1 20 -6 7246.87 96.3436 13
 -1 20 -6 8202.3 154.74 24
 1 20 6 7948.98 136.263 21
 1 20 6 6030.14 76.5128 19
 1 20 6 8155.24 151.018 22
 1 20 6 6328.39 60.0846 3
 1 20 6 9045.55 78.2159 2
 -1 20 -7 3316.74 72.6946 13
 -1 20 -7 2927.68 108.633 24
 1 20 7 3160.66 99.0927 21
 1 20 7 2852.7 115.225 22
 1 20 7 3696.48 46.1884 3
 1 20 7 2275.63 53.721 19
 1 20 8 5372.13 56.5429 3
 -1 20 -8 5243.18 90.7923 13
 -1 20 -8 5575.65 145.015 24
 1 20 8 5323.69 147.212 22
 1 20 9 5478.77 56.9825 3
 1 20 9 6286 159.865 22
 -1 20 -9 5891.15 97.4436 13
 -1 20 -9 6586.28 157.595 24
 1 20 10 4285.52 48.0251 3
 1 20 10 3396.12 110.26 21
 -1 20 -10 3389.22 127.8 24
 -1 20 -10 3977.36 81.045 13
 1 20 10 3231.59 130.094 22
 1 20 11 2053.34 91.2013 21
 1 20 11 1979.13 112.106 22
 1 20 12 2196.73 82.0458 21
 1 20 12 2088.19 99.1632 22
 -1 20 -13 150.766 25.7286 13
 1 20 13 131.545 43.812 21
 1 20 13 117.155 57.8845 22
 -1 21 14 776.656 44.7655 21
 -1 21 14 852.796 60.6812 22
 1 21 -13 656.437 36.1312 13
 -1 21 13 584.365 52.8275 21
 1 21 -12 2165.81 58.3564 13
 -1 21 12 1631.04 79.9682 21
 1 21 -11 725.632 44.6048 13
 -1 21 11 492.861 71.6984 21
 -1 21 10 6515.92 140.926 21
 1 21 -10 6737.28 157.194 24
 1 21 -10 6977.65 103.527 13
 -1 21 10 6770.65 169.891 22
 -1 21 9 3886.72 114.358 21
 -1 21 9 3906.05 138.746 22
 1 21 -9 3982.3 126.087 24
 1 21 -8 4215.27 81.7547 13
 1 21 -8 4548.03 129.285 24
 -1 21 8 4486.5 119.368 21
 -1 21 8 4398.17 137.86 22
 -1 21 8 4184.76 47.6007 3
 -1 21 7 10437.1 103.087 19
 1 21 -7 11463.9 125.249 13
 1 21 -7 12704.4 181.33 24
 -1 21 7 12999.3 177.221 21
 -1 21 7 15959.7 108.009 2
 -1 21 7 7348.96 135.485 30
 -1 21 7 11055.1 81.193 3
 -1 21 7 12775.2 202.636 22
 -1 21 6 1824.27 31.6685 3
 1 21 -6 2002.28 89.7108 24
 -1 21 6 2803.31 44.7183 2
 -1 21 6 951.667 59.0691 30
 -1 21 6 2052.13 94.0712 22
 -1 21 6 1536.22 38.7849 19
 1 21 -5 7341.82 130.956 24
 -1 21 5 7183.19 141.821 22
 -1 21 5 5992.87 64.4381 19
 -1 21 5 8525.86 73.284 2
 -1 21 4 27130.5 143.256 19
 -1 21 4 36145.4 167.386 2
 -1 21 3 621.479 41.9441 30
 -1 21 3 882.867 28.9271 2
 -1 21 2 11343.5 85.4295 2
 1 21 -2 11305.8 86.2232 2
 -1 21 1 1189.1 29.281 2
 1 21 -1 1082.81 28.0516 2
 -1 21 0 11801.4 90.2344 2
 -1 21 0 8461.23 81.331 10
 1 21 1 21589.7 119.725 2
 -1 21 -1 14670.5 100.074 10
 1 21 2 41410.2 170.418 2
 -1 21 -2 34975.3 164.097 10
 1 21 3 2108.81 70.9184 30
 1 21 3 6924.68 70.3495 2
 1 21 4 3109.73 87.4591 30
 1 21 4 4680.42 49.7732 3
 1 21 4 6877.12 66.646 2
 -1 21 -4 5431.17 70.4112 12
 -1 21 -5 2640.06 53.0154 12
 1 21 5 3355.94 92.4269 21
 1 21 5 2853.78 43.4386 2
 1 21 5 1485.65 68.8222 30
 1 21 5 2099 34.5546 3
 1 21 5 3365.08 104.691 22
 1 21 6 1453.46 89.7281 22
 1 21 6 1476.33 75.8861 21
 1 21 6 1095.48 29.6868 2
 1 21 6 603.648 60.6453 30
 1 21 6 845.79 24.4773 3
 -1 21 -6 1190.69 46.3632 13
 -1 21 -7 6615.41 144.987 24
 1 21 7 6540.37 150.193 22
 1 21 7 6678.19 131.815 21
 1 21 7 5893.02 65.63 2
 1 21 7 4579.53 52.6186 3
 -1 21 -7 5232.6 88.9824 13
 -1 21 -8 386.028 87.2689 24
 1 21 8 667.543 23.6722 3
 -1 21 -8 523.272 42.3207 13
 1 21 8 452.32 88.7182 22
 -1 21 -9 206.078 88.8379 24
 1 21 9 151.569 85.9733 22
 1 21 9 114.083 15.9082 3
 -1 21 -9 74.2132 37.0377 13
 1 21 10 1201.62 84.1058 21
 -1 21 -10 1315.22 104.498 24
 1 21 10 1366.16 104.402 22
 1 21 10 526.771 20.3731 3
 -1 21 -10 779.491 47.2042 13
 1 21 11 523.453 67.3941 21
 -1 21 -11 540.316 41.6628 13
 1 21 11 504.786 85.5021 22
 1 21 12 2830.92 86.7643 21
 1 21 12 2646.76 100.244 22
 1 21 13 146.321 40.9574 21
 -1 21 -13 197.494 24.6334 13
 1 21 13 166.058 54.249 22
 -1 22 14 650.806 40.5027 21
 -1 22 13 1093.72 58.9297 21
 1 22 -13 1407.25 42.1763 13
 -1 22 12 484.385 61.3127 21
 1 22 -12 455.43 37.2912 13
 -1 22 11 292.378 68.0575 21
 1 22 -11 302.586 37.4095 13
 -1 22 11 298.775 83.5048 22
 -1 22 10 858.516 100.05 22
 1 22 -10 898.502 99.7113 24
 -1 22 10 935.262 77.655 21
 -1 22 9 1265.25 108.593 22
 1 22 -9 1388.22 97.8847 24
 1 22 -9 1355.77 54.2098 13
 -1 22 9 1380.1 85.7824 21
 -1 22 8 2852.49 122.836 22
 -1 22 8 2776.41 99.5872 21
 1 22 -8 2812.95 113.435 24
 1 22 -7 66.6453 71.5642 24
 -1 22 7 330.674 20.4202 2
 1 22 -7 213.11 16.9259 5
 -1 22 7 51.4357 53.806 30
 -1 22 7 195.645 15.3252 3
 -1 22 7 162.637 76.4591 22
 -1 22 6 2102.78 96.6888 22
 1 22 -6 2255.58 96.6671 24
 -1 22 6 2265.29 39.6757 2
 -1 22 5 2245.51 94.1434 22
 -1 22 5 2495.02 84.7397 21
 -1 22 5 2328.42 35.9532 3
 1 22 -5 2299.23 92.3819 24
 -1 22 4 1791.34 73.3289 21
 1 22 -4 1500.35 40.3085 12
 -1 22 3 1646.8 53.8665 30
 -1 22 3 5205.32 56.5445 2
 -1 22 2 11770.9 88.2498 2
 1 22 -2 10765.8 83.1542 2
 -1 22 1 1274.77 32.2321 2
 1 22 -1 1165.64 30.8739 2
 -1 22 0 3727.11 52.8183 2
 -1 22 0 2885.16 49.4379 10
 1 22 1 19349.5 117.261 2
 -1 22 -1 13758 100.005 10
 1 22 2 17054.9 107.392 2
 -1 22 -2 12442.2 91.4358 10
 1 22 3 18180.9 106.663 3
 -1 22 -3 20410 137.221 12
 -1 22 -4 11094.2 103.751 12
 1 22 4 9738.91 140.069 21
 1 22 4 11978.3 83.0912 3
 -1 22 -4 9023.5 158.219 24
 -1 22 -5 669.682 38.5545 13
 -1 22 -5 656.126 34.2213 12
 1 22 5 1046 66.6493 21
 1 22 5 607.032 24.3362 2
 1 22 5 451.811 54.9915 30
 1 22 5 428.007 19.4889 3
 1 22 5 1179 76.0948 22
 1 22 6 426.844 70.066 22
 1 22 6 412.522 61.9585 21
 1 22 6 524.639 23.8187 2
 1 22 6 334.313 18.885 3
 -1 22 -6 366.438 35.8029 13
 1 22 7 5025.82 118.688 21
 -1 22 -7 4925.76 131.403 24
 1 22 7 4911.16 134.332 22
 1 22 7 4404.74 51.8183 3
 -1 22 -7 4602.06 84.287 13
 -1 22 -8 4709.97 137.022 24
 1 22 8 4633.68 137.118 22
 -1 22 -8 5069.97 89.6671 13
 -1 22 -9 4643.34 87.6356 13
 1 22 9 4789.58 52.6485 3
 -1 22 -10 3401.13 124.53 24
 1 22 10 3183.64 106.121 21
 1 22 10 3205.03 123.385 22
 1 22 10 3100.95 40.3525 3
 -1 22 -10 3054.69 70.5243 13
 -1 22 -11 1548 52.3114 13
 1 22 11 1392.2 77.8992 21
 1 22 11 1322.14 91.9808 22
 -1 22 -12 38.6962 27.6198 13
 1 22 12 26.5102 49.2185 21
 1 22 12 4.38889 62.2079 22
 1 22 13 907.815 59.2353 22
 1 22 13 980.154 49.3187 21
 -1 23 13 203.578 43.2419 21
 1 23 -13 273.799 27.7697 13
 -1 23 12 2188.26 80.8473 21
 1 23 -12 2495 57.7541 13
 -1 23 12 2274.19 102.226 22
 -1 23 11 136.17 60.4312 21
 1 23 -11 173.913 34.4779 13
 -1 23 11 81.0359 83.3722 22
 -1 23 10 1471.41 108.542 22
 1 23 -10 1594.34 105.697 24
 -1 23 10 1509.02 89.8418 21
 1 23 -10 1678.18 57.4593 13
 -1 23 9 3739.69 115.82 21
 -1 23 9 3794.65 133.093 22
 1 23 -9 3755.03 128.627 24
 -1 23 8 5580.35 129.994 21
 -1 23 8 5498.94 149.806 22
 1 23 -8 5687.14 140.565 24
 1 23 -7 8860.33 162.933 24
 1 23 -7 7875.42 72.3084 5
 -1 23 7 9042.11 173.321 22
 -1 23 7 7964.78 68.9974 3
 1 23 -6 2266.56 94.8785 24
 -1 23 6 1970.76 98.9333 22
 -1 23 6 1675 38.462 2
 1 23 -6 1163.68 28.8378 5
 -1 23 6 893.837 65.2007 30
 -1 23 6 1076.16 26.9016 3
 -1 23 5 21527.8 134.803 2
 1 23 -5 14245.3 120.188 12
 -1 23 5 17169 192.547 21
 1 23 -5 17164.3 202.341 24
 -1 23 5 8198.41 131.219 30
 -1 23 5 12851 91.1041 3
 -1 23 5 16062.5 203.57 22
 1 23 -4 1922.71 45.3619 12
 -1 23 4 2116.28 77.157 21
 1 23 -4 2149.98 89.4083 24
 -1 23 4 1840.92 31.9487 3
 -1 23 4 2102.97 84.2623 22
 1 23 -3 1370.91 38.8726 12
 -1 23 3 1920.06 70.4056 21
 -1 23 3 1092.27 26.4366 3
 -1 23 3 1643.79 36.7192 2
 -1 23 3 702.916 45.2133 30
 -1 23 2 10136.7 83.6969 2
 1 23 -2 9907.59 81.6131 2
 -1 23 1 356.287 22.2442 2
 1 23 -1 336.332 21.0102 2
 -1 23 0 18060.7 119.795 2
 -1 23 -1 1922.56 40.6408 10
 1 23 1 2245.31 38.9987 2
 -1 23 -2 1460.8 34.1444 10
 1 23 2 1231.12 27.6127 3
 1 23 3 3625.49 87.9671 21
 -1 23 -3 3543.24 58.071 12
 -1 23 -4 6046.72 79.0075 12
 -1 23 -4 7686.53 151.242 24
 1 23 4 5265.52 55.6781 3
 1 23 4 7427.66 125.016 21
 1 23 4 7666.78 75.0146 2
 1 23 4 7048.92 131.226 22
 1 23 5 873.846 31.9272 2
 1 23 5 764.729 74.4012 22
 1 23 5 352.813 56.271 30
 -1 23 -5 607.287 33.8843 12
 -1 23 -5 573.914 38.2199 13
 1 23 5 467.739 20.8026 3
 1 23 5 806.037 65.1895 21
 1 23 6 3020.74 43.5983 3
 1 23 6 3045.27 98.5591 21
 1 23 7 999.28 74.6774 21
 1 23 7 1080.17 91.4106 22
 -1 23 -7 584.281 41.5851 13
 1 23 7 365.6 19.681 3
 1 23 8 15969.7 104.716 3
 1 23 8 15783.5 202.618 21
 -1 23 -8 15697.4 153.085 13
 -1 23 -9 2244.55 117.263 24
 1 23 9 1947.14 111.347 22
 1 23 10 868.157 23.1467 3
 1 23 10 493.103 84.5379 22
 -1 23 -10 725.445 43.5849 13
 -1 23 -10 590.697 89.76 24
 -1 23 -11 466.446 36.997 13
 1 23 11 373.582 75.1173 22
 1 23 11 417.276 60.3366 21
 -1 23 -12 1826.8 45.792 13
 1 23 12 1645.85 67.2653 21
 1 23 13 175.367 43.7677 22
 1 23 13 182.378 35.3586 21
 -1 24 13 256.684 55.8941 22
 -1 24 13 278.436 41.1001 21
 1 24 -12 491.542 34.7522 13
 -1 24 12 384.773 71.6336 22
 -1 24 12 399.498 55.706 21
 1 24 -11 1988.74 56.3359 13
 -1 24 11 1972.28 103.545 22
 -1 24 11 2032 86.0665 21
 -1 24 10 2419.83 97.3077 21
 -1 24 10 2212.15 113.488 22
 1 24 -10 2331.26 109.306 24
 -1 24 9 315.407 68.9967 21
 1 24 -9 291.44 87.8653 24
 -1 24 9 270.173 85.9746 22
 -1 24 8 3704 114.713 21
 -1 24 8 3542.84 127.341 22
 -1 24 8 3742.61 47.1513 3
 1 24 -8 3578.89 125.323 24
 -1 24 7 2704.32 113.615 22
 1 24 -7 2577.46 106.149 24
 -1 24 7 3897.6 48.1262 3
 1 24 -7 3640.45 49.5567 5
 -1 24 6 229.441 74.6282 22
 1 24 -6 310.037 76.5766 24
 1 24 -6 338.861 19.381 5
 -1 24 6 337.228 18.4878 3
 -1 24 5 38.0069 45.3034 30
 1 24 -5 84.783 15.2438 5
 1 24 -5 178.924 67.7204 24
 -1 24 5 87.289 13.8362 3
 -1 24 5 168.015 21.4924 2
 -1 24 5 185.156 57.293 21
 1 24 -5 121.566 25.567 12
 -1 24 5 169.734 62.8762 22
 1 24 -4 1846.44 90.0164 24
 -1 24 4 1691.7 31.7043 3
 -1 24 4 1795.64 84.0282 22
 -1 24 4 1983.72 78.0238 21
 1 24 -4 1856.07 45.7564 12
 -1 24 3 19084.3 193.234 21
 -1 24 3 19097.1 122.528 2
 -1 24 2 2186.39 76.1208 21
 -1 24 2 2158.87 35.5241 3
 1 24 -2 2147.83 47.9802 12
 1 24 -1 6944.74 71.7002 2
 -1 24 1 6847.66 72.2623 2
 1 24 0 15379.5 123.6 12
 -1 24 0 20085.4 127.703 2
 -1 24 -1 3447.13 56.3165 12
 1 24 1 2889.15 41.011 3
 1 24 2 1815.2 32.9634 3
 -1 24 -2 1737.86 43.4983 12
 1 24 3 5720.95 114.442 22
 1 24 3 5619.36 57.2946 3
 1 24 4 964.084 29.9025 2
 -1 24 -4 837.08 37.2058 12
 -1 24 -4 1286.83 92.0319 24
 1 24 4 1099.03 71.4845 22
 1 24 4 382.678 52.5396 30
 1 24 4 1207.47 68.1855 21
 1 24 4 692.454 23.7118 3
 -1 24 -5 847.922 24.2552 5
 -1 24 -5 879.763 43.7742 13
 -1 24 -5 929.462 40.2393 12
 1 24 5 945.394 78.5998 22
 1 24 5 887.166 25.8946 3
 1 24 6 2164.04 98.643 22
 1 24 6 2145.16 89.7579 21
 -1 24 -6 1765.2 56.6247 13
 1 24 6 1624.6 33.6601 3
 1 24 7 4655.88 130.513 22
 -1 24 -7 3948.15 78.2012 13
 1 24 7 4825.03 119.15 21
 1 24 7 3615.81 48.2024 3
 1 24 8 1842.63 108.001 22
 1 24 8 1662.49 33.7867 3
 -1 24 -8 1859.11 113.94 24
 1 24 8 1981.42 91.2768 21
 -1 24 -8 1778.17 57.3888 13
 -1 24 -9 4307.08 135.255 24
 1 24 9 2563.93 39.0331 3
 1 24 9 3812.02 125.958 22
 -1 24 -9 3182.64 71.7447 13
 -1 24 -10 700.164 87.1705 24
 1 24 10 599.325 78.7306 22
 -1 24 -10 673.283 41.1438 13
 1 24 10 832.752 22.1865 3
 -1 24 -11 296.531 32.9025 13
 1 24 11 221.265 52.5327 21
 1 24 11 166.54 65.2389 22
 1 24 12 104.288 44.3969 21
 1 24 12 117.17 53.772 22
 1 24 13 55.906 30.1425 21
 -1 25 13 533.561 54.3049 22
 -1 25 13 612.219 44.4981 21
 -1 25 12 476.987 69.0778 22
 -1 25 12 502.012 54.2922 21
 1 25 -11 1075.26 45.5572 13
 -1 25 11 826.048 84.9506 22
 -1 25 11 942.603 67.7462 21
 -1 25 10 357.48 69.4676 21
 -1 25 10 350.841 81.2974 22
 1 25 -10 309.955 82.8025 24
 -1 25 9 2758.24 106.049 21
 1 25 -9 3012.8 118.328 24
 -1 25 9 2663.55 120.13 22
 -1 25 8 752.339 23.8772 3
 1 25 -8 835.647 87.8455 24
 -1 25 8 826.099 90.3354 22
 -1 25 7 1070.23 27.4255 3
 1 25 -7 991.626 29.2208 5
 -1 25 7 646.857 85.775 22
 1 25 -7 606.961 84.7916 24
 -1 25 6 8685.14 81.1396 2
 -1 25 6 5978.44 60.811 3
 1 25 -6 5585.51 140.458 24
 -1 25 6 2290.15 90.7311 30
 1 25 -6 6185.01 64.3367 5
 -1 25 6 5056.44 135.732 22
 -1 25 6 5558.54 126.621 21
 -1 25 5 873.564 28.6848 2
 1 25 -5 649.364 35.2755 12
 -1 25 5 602.853 22.4655 3
 1 25 -5 745.681 79.8769 24
 1 25 -5 645.089 23.3758 5
 -1 25 5 721.681 72.5728 22
 -1 25 5 813.313 66.864 21
 -1 25 4 10011.3 91.2933 2
 1 25 -4 7229.14 85.7856 12
 -1 25 4 6647.07 64.1682 3
 1 25 -4 8433.84 150.904 24
 -1 25 4 7557.01 142.097 22
 1 25 -4 6459.22 64.4744 5
 -1 25 4 8380.76 137.794 21
 -1 25 3 6655.97 78.8478 12
 -1 25 3 6636 64.1042 3
 -1 25 2 10735.5 100.158 12
 -1 25 2 10804.7 83.4148 3
 -1 25 1 2448.67 50.0449 12
 1 25 -1 2451.81 52.36 12
 -1 25 1 1656.17 69.8791 21
 -1 25 1 5416.68 66.9238 2
 1 25 -1 5380.77 65.831 2
 1 25 0 10001.2 99.085 12
 -1 25 0 10171.7 96.933 12
 -1 25 -1 17138.7 131.083 12
 1 25 1 18761 180.612 21
 1 25 2 2605.22 44.5598 2
 -1 25 -2 2561.15 51.6755 12
 1 25 3 6348.52 74.4247 2
 -1 25 -3 3654.11 45.9311 5
 1 25 3 3687.85 47.5856 3
 1 25 3 1392.93 64.7621 30
 1 25 3 4150.62 98.0279 21
 -1 25 -3 4055.62 66.1348 12
 1 25 4 16932.2 118.499 2
 -1 25 -4 10649.8 108.427 12
 -1 25 -4 10650.4 178.39 24
 -1 25 -4 10195.9 78.9951 5
 1 25 4 10438.6 82.8153 3
 1 25 4 3750.42 98.4948 30
 1 25 4 10028.7 151.666 21
 1 25 4 8831.94 150.164 22
 1 25 5 14095.1 192.126 22
 -1 25 -5 15398.5 210.942 24
 -1 25 -5 13910.2 94.6666 5
 1 25 5 15435.5 191.506 21
 1 25 5 14090.5 98.2351 3
 -1 25 -6 467.075 40.224 13
 1 25 6 617.398 69.793 21
 1 25 6 510.55 21.9559 3
 1 25 6 521.917 75.8188 22
 -1 25 -7 188.714 35.2098 13
 1 25 7 345.739 65.99 21
 1 25 7 94.6986 16.6526 3
 1 25 7 390.077 80.0018 22
 -1 25 -8 653.382 42.703 13
 1 25 8 768.519 74.773 21
 1 25 8 635.744 23.4704 3
 1 25 8 640.474 80.8491 22
 1 25 9 784.169 84.5541 22
 -1 25 -9 868.577 97.6221 24
 1 25 9 843.182 23.8061 3
 1 25 9 820.514 75.6963 21
 -1 25 -9 785.695 45.0801 13
 -1 25 -10 618.572 82.3306 24
 1 25 10 554.207 75.8716 22
 1 25 11 117.563 60.5888 22
 1 25 12 1222.9 55.6485 21
 1 25 12 1082.66 62.052 22
 -1 26 13 1511.2 52.5655 21
 -1 26 13 1250.83 59.1506 22
 -1 26 12 3109.14 80.7899 21
 -1 26 12 2825.07 91.7235 22
 -1 26 11 622.191 62.7815 21
 -1 26 11 510.682 75.0067 22
 -1 26 10 1284.96 77.8524 21
 1 26 -10 1258.78 92.2677 24
 -1 26 10 1178.15 89.5334 22
 -1 26 9 3159.56 103.02 21
 1 26 -9 3259.27 119.452 24
 -1 26 8 1593.98 99.338 22
 1 26 -8 1615.87 98.9625 24
 1 26 -7 15936.1 110.131 5
 -1 26 7 16324 106.141 3
 -1 26 7 16290.4 225.571 22
 1 26 -6 1500.69 99.0048 24
 -1 26 6 1720.05 85.8688 21
 1 26 -6 1346.3 32.9366 5
 -1 26 6 1685.81 99.119 22
 -1 26 6 1377.96 31.2494 3
 1 26 -5 1646.87 47.5259 12
 -1 26 5 1392.71 32.2137 3
 1 26 -5 1856.46 97.9369 24
 -1 26 5 1700.04 83.069 21
 1 26 -5 1380.67 33.2 5
 -1 26 5 1763.08 88.4029 22
 -1 26 5 2213.47 45.2469 2
 -1 26 4 2384.47 88.8579 21
 1 26 -4 2116.46 51.8208 12
 -1 26 4 2189.95 37.9421 3
 1 26 -4 2277.84 102.351 24
 1 26 -4 2118.03 38.3565 5
 -1 26 4 2162.76 92.6849 22
 -1 26 3 1194.46 38.2926 12
 -1 26 3 1201.33 29.73 3
 1 26 -3 1159.27 29.6154 5
 1 26 -3 1152.88 41.0709 12
 -1 26 2 7193.31 127.198 22
 -1 26 2 8346.62 132.269 21
 1 26 -2 6629.7 66.3331 5
 -1 26 2 7962.27 86.8053 12
 1 26 -2 7595.38 88.6937 12
 -1 26 1 14396.1 123.643 12
 1 26 -1 14454.3 126.8 12
 1 26 -1 20943.9 137.588 2
 -1 26 1 21018.9 139.404 2
 -1 26 1 13343.9 167.551 22
 -1 26 1 15345.4 175.518 21
 -1 26 0 14088.3 118.172 12
 1 26 0 14397.9 122.23 12
 -1 26 0 14364.7 165.366 21
 1 26 0 14135.3 157.567 21
 -1 26 -1 19048.8 142.546 12
 1 26 1 19713.6 145.126 12
 1 26 2 8801.95 134.38 21
 -1 26 -2 8354.42 92.6763 12
 -1 26 -3 5009.46 55.3467 5
 1 26 3 4966.96 56.9327 3
 1 26 3 6727.57 73.0022 2
 1 26 3 6764 122.646 21
 -1 26 -3 6112 80.682 12
 1 26 4 11837.8 105.421 2
 -1 26 -4 8031.53 94.5705 12
 -1 26 -4 7885.5 164.655 24
 1 26 4 8198.64 138.845 21
 1 26 4 2923.32 94.8061 30
 -1 26 -4 7145.09 67.3628 5
 1 26 4 7175.13 136.048 22
 1 26 4 7425.74 69.6867 3
 1 26 5 189.044 19.0982 3
 -1 26 -5 202.5 16.6124 5
 -1 26 -5 767.232 91.1503 24
 1 26 5 614.44 71.3117 22
 1 26 5 711.259 69.9964 21
 1 26 6 3117.87 45.4505 3
 1 26 6 3315.94 104.175 21
 1 26 7 5688.61 130.917 21
 -1 26 -7 5965.97 94.1245 13
 -1 26 -8 5573.92 89.9576 13
 1 26 8 5442.06 57.58 3
 1 26 9 1561.16 29.7502 3
 -1 26 -9 1385.31 50.5267 13
 1 26 9 1335.09 80.0927 21
 -1 26 -9 1351.33 99.3955 24
 1 26 10 45.7727 60.1138 22
 1 26 10 18.3845 10.8554 3
 -1 26 -10 27.9223 70.1654 24
 1 26 11 320.819 58.1027 22
 1 26 12 767.256 51.3846 22
 1 26 12 857.624 47.4288 21
 -1 27 13 819.411 41.1004 21
 -1 27 12 67.5554 51.9109 22
 -1 27 12 71.3064 42.8087 21
 -1 27 11 1203.27 67.9707 21
 -1 27 11 1051.46 77.7067 22
 -1 27 10 321.247 62.828 21
 1 27 -10 292.56 75.4003 24
 -1 27 10 237.783 71.9199 22
 1 27 -9 1713.66 101.338 24
 -1 27 9 1360.64 94.3798 22
 -1 27 8 1389.46 91.9604 22
 1 27 -8 1543.59 97.8829 24
 -1 27 7 9795.73 176.246 22
 -1 27 7 9641.03 79.5267 3
 1 27 -6 10409.8 111.56 12
 -1 27 6 9969.06 82.4958 3
 1 27 -6 11372.2 184.046 24
 1 27 -6 9485.71 84.0132 5
 -1 27 6 11263.3 173.062 21
 -1 27 6 9992.57 177.478 22
 1 27 -5 4049.46 71.064 12
 -1 27 5 4001.07 51.2923 3
 1 27 -5 4320.34 126.507 24
 -1 27 5 4341.46 114.003 21
 1 27 -5 3919.88 52.0655 5
 -1 27 5 4140.8 117.115 22
 1 27 -4 1288.09 31.6349 5
 -1 27 4 1405.07 41.1966 12
 -1 27 4 1381.87 81.7658 22
 -1 27 4 1415.25 32.1615 3
 1 27 -4 1345.16 45.1082 12
 -1 27 4 1473.83 76.8055 21
 1 27 -4 1478 93.7755 24
 -1 27 3 14566.8 121.063 12
 1 27 -3 14062.2 125.002 12
 -1 27 3 12663.8 175.545 22
 -1 27 3 13390.5 98.995 3
 -1 27 3 14311.4 181.413 21
 1 27 -3 13042.5 98.6475 5
 -1 27 2 5962.52 76.9272 12
 -1 27 2 5964.06 118.62 21
 1 27 -1 4693.37 72.9005 12
 -1 27 1 4761.77 70.2235 12
 -1 27 1 3445.19 97.6677 21
 -1 27 1 2978.39 93.7416 22
 -1 27 1 8110.59 81.9114 2
 1 27 -1 8041.4 80.6408 2
 1 27 0 6937.05 114.822 21
 1 27 0 7142.38 88.1099 12
 -1 27 0 7025.46 84.5747 12
 -1 27 -1 5244.49 73.0214 12
 1 27 1 5285.05 74.2745 12
 1 27 2 7775.23 127.833 21
 1 27 2 7664.19 72.2808 3
 -1 27 -2 7865.36 91.388 12
 1 27 3 8443.29 75.3384 3
 -1 27 -3 8332.85 74.2974 5
 -1 27 -4 421.935 20.7936 5
 1 27 4 458.424 22.6199 3
 -1 27 -4 488.326 35.886 12
 1 27 4 498.351 63.1721 21
 -1 27 -4 561.083 90.4667 24
 1 27 4 420.759 60.6139 22
 -1 27 -5 601.18 22.9503 5
 1 27 5 607.446 69.7307 22
 -1 27 -5 690.338 93.8309 24
 1 27 5 671.191 67.801 21
 1 27 5 620.243 24.7113 3
 1 27 6 954.04 81.1934 22
 1 27 6 1151.66 77.9821 21
 -1 27 -6 1006.85 94.8767 24
 1 27 7 296.439 66.7874 21
 1 27 7 230.677 18.9635 3
 1 27 7 299.79 69.7995 22
 1 27 8 1903.75 87.9219 21
 1 27 8 1645.22 92.766 22
 1 27 9 1633.04 88.641 22
 1 27 9 2045.55 86.3057 21
 -1 27 -10 923.58 80.9246 24
 1 27 10 752.47 66.6195 22
 1 27 11 397.32 53.5237 22
 -1 28 12 245.774 40.3281 21
 -1 28 12 248.062 48.0589 22
 -1 28 11 2294.4 77.2702 21
 -1 28 11 1893.86 83.712 22
 1 28 -10 1732.17 91.1958 24
 -1 28 10 1723.97 79.1426 21
 -1 28 10 1480.38 86.4765 22
 1 28 -9 3937.62 121.697 24
 -1 28 9 3347.94 112.87 22
 -1 28 8 276.425 75.6135 22
 1 28 -8 375.846 84.5089 24
 1 28 -7 349.145 86.2466 24
 -1 28 7 284.594 76.3133 22
 -1 28 7 392.285 70.7861 21
 1 28 -7 490.032 23.941 5
 -1 28 7 525.833 22.246 3
 -1 28 6 8247.49 74.7469 3
 1 28 -6 8348.32 101.862 12
 1 28 -6 8167.75 165.386 24
 1 28 -6 7958.12 76.2149 5
 -1 28 6 8530.21 152.147 21
 -1 28 5 1052.98 79.7196 22
 -1 28 5 1656.97 34.4788 3
 1 28 -5 1413.33 47.882 12
 1 28 -5 1064.29 88.0303 24
 -1 28 5 1269.1 79.8361 21
 1 28 -5 1538.87 34.6035 5
 -1 28 4 4133.6 113.911 22
 -1 28 4 4292.86 53.8663 3
 -1 28 4 4673.25 68.5372 12
 1 28 -4 4658.59 128.043 24
 1 28 -4 4435.18 73.0656 12
 1 28 -4 4237.04 54.7736 5
 -1 28 4 4880.15 115.159 21
 -1 28 3 1098.64 39.1496 12
 -1 28 3 1032.28 73.7832 22
 1 28 -3 1118.07 41.5307 12
 1 28 -3 943.399 28.7579 5
 -1 28 3 1241.94 74.9188 21
 -1 28 2 4958.05 72.1864 12
 1 28 -2 4821.62 73.545 12
 -1 28 1 9261.24 98.1193 12
 1 28 -1 9532.51 102.649 12
 1 28 0 11429.4 111.969 12
 1 28 0 11482.3 145.529 21
 -1 28 -1 2886.84 57.7895 12
 1 28 1 3096.18 87.6722 21
 1 28 1 2961.67 58.6004 12
 -1 28 -2 1458.8 44.8316 12
 1 28 2 1534.37 45.5424 12
 1 28 2 1317.76 66.0263 21
 1 28 2 1662.62 35.0056 3
 -1 28 -3 6122.27 62.9006 5
 1 28 3 6292.81 66.3882 3
 -1 28 -3 6176.19 83.7553 12
 -1 28 -4 6352.64 64.398 5
 -1 28 -4 5428.03 143.992 24
 1 28 4 5308.3 118.287 21
 1 28 4 6569.87 65.9823 3
 1 28 4 4377.7 109.396 22
 -1 28 -4 6460.91 87.7626 12
 1 28 5 1330.32 79.1009 22
 1 28 5 1726.37 82.5713 21
 -1 28 -5 1745.6 107.109 24
 -1 28 -5 2354.79 38.9237 5
 1 28 5 2452.15 40.9959 3
 -1 28 -6 1160.18 102.258 24
 1 28 6 1080.75 75.7784 21
 1 28 6 887.727 27.4589 3
 1 28 6 835.01 75.9813 22
 1 28 7 1181.43 76.6443 21
 1 28 7 1225.55 29.7564 3
 1 28 8 1213.41 73.6208 21
 1 28 8 887.587 77.2469 22
 1 28 9 179.696 14.7863 3
 1 28 9 185.568 61.7577 22
 1 28 9 200.574 57.1383 21
 1 28 10 861.296 65.3398 22
 1 28 10 1031.68 63.0471 21
 -1 29 12 15.0249 39.7822 22
 -1 29 12 54.2523 33.9286 21
 -1 29 11 2669.7 77.6019 21
 -1 29 11 2221.2 80.2099 22
 -1 29 10 1747 76.4025 21
 -1 29 10 1552.37 82.6357 22
 1 29 -9 11.742 73.226 24
 -1 29 9 8.16566 65.4256 22
 1 29 -8 529.532 80.3904 24
 -1 29 8 457.927 76.9524 22
 1 29 -7 3467.18 117.969 24
 -1 29 7 3585.92 109.57 21
 -1 29 7 4887.14 54.8291 3
 1 29 -7 4671.2 56.2087 5
 -1 29 7 2931.99 112.489 22
 1 29 -6 10948.7 89.9881 5
 1 29 -6 11153.6 184.621 24
 -1 29 6 11114.3 175.942 21
 -1 29 6 11154.8 87.5143 3
 1 29 -6 11513.1 117.78 12
 1 29 -5 3750.19 52.3688 5
 1 29 -5 3305.4 116.228 24
 -1 29 5 3802.46 50.7977 3
 1 29 -5 3714.04 69.7057 12
 -1 29 5 3331.32 106.116 21
 1 29 -4 3148.24 48.2232 5
 1 29 -4 1143.45 91.4875 24
 -1 29 4 3426.22 47.6764 3
 -1 29 4 1064.59 78.9144 22
 1 29 -4 2461.17 56.767 12
 -1 29 4 1254.08 79.3854 21
 -1 29 4 2324.9 51.7016 12
 1 29 -3 277.824 77.4665 24
 -1 29 3 255.797 61.0726 22
 -1 29 3 302.055 29.1006 12
 1 29 -3 263.271 31.837 12
 1 29 -3 252.044 20.5453 5
 -1 29 3 304.634 59.0806 21
 1 29 -2 6498.33 85.0636 12
 -1 29 2 6281.55 80.7828 12
 1 29 -1 5954.33 81.1313 12
 -1 29 1 6008.83 78.5593 12
 1 29 0 5414.32 102.595 21
 -1 29 0 5496.5 115.349 21
 -1 29 0 6890.14 85.28 12
 1 29 0 6652.01 88.9105 12
 -1 29 -1 45216.2 246.672 12
 1 29 1 46202.6 250.129 12
 1 29 2 440.708 33.9852 12
 1 29 2 594.481 24.8781 3
 -1 29 -2 445.137 33.3842 12
 -1 29 -2 550.032 23.3125 5
 1 29 3 1046.54 40.356 12
 -1 29 -3 1021.64 41.2687 12
 1 29 3 1305.72 33.2264 3
 -1 29 -3 1263.4 30.7957 5
 -1 29 -4 2232.96 111.008 24
 1 29 4 2132.65 85.6768 21
 -1 29 -4 1589.5 34.5264 5
 1 29 4 1716.08 36.9598 3
 -1 29 -4 1902.24 52.322 12
 1 29 5 4045.66 107.747 21
 -1 29 -5 3910.77 50.842 5
 1 29 5 4140.16 54.041 3
 -1 29 -6 456.636 88.3245 24
 1 29 6 419.088 64.6768 22
 1 29 6 660.205 24.7892 3
 1 29 6 512.816 67.0441 21
 -1 29 -7 1317.52 101.61 24
 1 29 7 1300.04 74.2593 21
 1 29 7 1105.44 73.3826 22
 1 29 8 3585.14 100.37 21
 1 29 8 4058.66 47.2407 3
 1 29 9 666.901 59.2785 21
 1 29 9 513.692 60.516 22
 1 29 10 786.028 55.5092 21
 1 29 11 742.023 45.7779 21
 -1 30 12 55.2723 30.0059 21
 -1 30 11 938.138 59.2888 22
 -1 30 11 1121.84 56.3038 21
 -1 30 10 100.631 56.7431 22
 1 30 -10 138.923 63.1175 24
 -1 30 9 55.9106 61.4106 22
 1 30 -9 32.2795 68.4992 24
 -1 30 8 4827.04 117.799 21
 1 30 -8 4630.4 123.793 24
 -1 30 7 720.538 72.7615 22
 1 30 -7 840.695 82.4119 24
 -1 30 7 879.656 76.0555 21
 -1 30 7 1297.11 29.4607 3
 1 30 -7 1248.82 31.6967 5
 1 30 -6 404.366 83.5588 24
 -1 30 6 674.551 24.4843 3
 -1 30 6 330.096 72.389 22
 1 30 -6 587.02 25.7145 5
 -1 30 6 417.485 68.7868 21
 -1 30 5 1242.16 80.3666 21
 1 30 -5 1072.44 90.5017 24
 1 30 -5 1417.09 48.9742 12
 -1 30 5 917.47 78.6748 22
 1 30 -5 1549.34 36.2775 5
 1 30 -4 3570.79 51.3982 5
 -1 30 4 3158.07 58.9026 12
 -1 30 4 1718.63 87.3894 22
 -1 30 4 2397.74 89.598 21
 1 30 -4 1995.74 97.5256 24
 1 30 -4 3218.37 64.0454 12
 1 30 -3 64.8938 69.828 24
 -1 30 3 67.9397 56.1982 22
 -1 30 3 113.666 56.1688 21
 1 30 -3 191.142 31.4626 12
 1 30 -3 313.814 21.9929 5
 -1 30 3 232.489 27.1684 12
 1 30 -2 590.789 36.5988 12
 -1 30 2 642.91 65.4017 21
 -1 30 2 614.6 61.9372 22
 -1 30 2 562.771 33.3839 12
 -1 30 1 8413.86 95.6055 12
 1 30 -1 8738.02 100.603 12
 -1 30 0 2077.51 51.1343 12
 1 30 0 2083.26 53.7546 12
 1 30 0 2034.36 72.6861 21
 -1 30 -1 724.179 39.1566 12
 1 30 1 800.656 39.6161 12
 1 30 2 2222.14 41.1269 3
 -1 30 -2 1821.69 50.3539 12
 1 30 2 1732.77 48.5768 12
 -1 30 -2 2117.82 39.0155 5
 -1 30 -3 1425.93 33.0958 5
 1 30 3 1526.12 34.7586 3
 -1 30 -3 2530.96 114.999 24
 -1 30 -3 1829.12 52.1867 12
 1 30 3 1997.7 50.8804 12
 1 30 3 2156.94 81.5247 21
 -1 30 -4 1887.17 37.1244 5
 1 30 4 2023.73 38.7116 3
 1 30 4 2208.55 52.258 12
 -1 30 -4 2213.51 55.2579 12
 -1 30 -4 2261.7 113.547 24
 1 30 4 2035.94 84.4593 21
 -1 30 -5 1886.48 107.897 24
 1 30 5 1806.98 79.3671 21
 1 30 5 1838.56 37.2849 3
 -1 30 -5 1596.84 33.7019 5
 -1 30 -6 83.6554 79.4085 24
 1 30 6 92.5722 17.4577 3
 1 30 6 83.0924 52.3756 22
 1 30 6 109.303 56.6548 21
 -1 30 -7 2576.36 112.261 24
 1 30 7 2525.69 90.2321 21
 1 30 7 2830.63 41.2616 3
 1 30 8 2373.44 86.4011 21
 1 30 8 1777.75 76.4029 22
 1 30 9 1661.3 27.0805 3
 1 30 9 1508.03 69.6364 21
 1 30 10 392.477 46.5362 21
 1 30 11 121.598 32.6228 21
 -1 31 11 173.375 38.2081 21
 -1 31 11 132.532 41.2564 22
 -1 31 10 726.854 60.0754 22
 1 31 -9 130.091 65.2764 24
 -1 31 9 112.578 57.8013 22
 1 31 -8 34.2284 68.6566 24
 -1 31 8 47.2947 58.0745 22
 -1 31 8 56.5572 59.1921 21
 1 31 -7 857.25 83.2769 24
 -1 31 7 836.978 72.7191 21
 -1 31 7 729.206 73.8294 22
 1 31 -7 717.438 25.4684 5
 1 31 -6 1038.85 88.8004 24
 -1 31 6 1081.01 73.8985 21
 -1 31 6 869.146 73.0052 22
 -1 31 5 4071.63 108.516 21
 1 31 -5 3895.49 123.816 24
 1 31 -5 4493.24 74.6527 12
 1 31 -5 4517.65 58.4461 5
 -1 31 4 651.724 64.8809 22
 -1 31 4 673.554 33.6677 12
 -1 31 4 760.315 71.777 21
 1 31 -4 741.617 85.6221 24
 1 31 -4 649.227 37.9861 12
 -1 31 3 484.087 62.408 22
 -1 31 3 658.548 34.3951 12
 -1 31 3 562.18 65.9737 21
 1 31 -3 515.995 76.6207 24
 1 31 -3 716.961 28.2986 5
 1 31 -3 696.687 38.2131 12
 1 31 -2 11839 117.329 12
 -1 31 2 11988.9 111.735 12
 1 31 -1 1757.97 38.4133 5
 1 31 -1 1789.02 51.2877 12
 -1 31 1 1666 47.6568 12
 -1 31 0 4337.4 70.7249 12
 1 31 0 4481.93 72.1141 12
 1 31 0 4496.31 57.7152 5
 1 31 1 2615.93 58.6262 12
 -1 31 -1 2521.77 56.3899 12
 -1 31 -2 12538 118.933 12
 1 31 2 12629.7 120.672 12
 -1 31 -3 8906.15 79.1474 5
 1 31 3 9172.03 81.2929 3
 -1 31 -3 7528.44 169.407 24
 -1 31 -3 9028.93 102.209 12
 1 31 3 9004.25 100.872 12
 1 31 3 7335.51 132.122 21
 -1 31 -4 1430.98 32.9513 5
 1 31 4 1459.02 34.5143 3
 -1 31 -4 1311.45 101.13 24
 -1 31 -4 1480.64 48.8157 12
 1 31 4 1478.14 44.2552 12
 1 31 4 1263.74 70.713 21
 1 31 5 3491.36 99.6714 21
 -1 31 -5 3673.39 128.867 24
 1 31 5 4325.87 67.8593 12
 1 31 5 4586.28 55.7174 3
 -1 31 -5 4299.85 53.0507 5
 1 31 5 4556.2 53.1081 5
 1 31 6 3242.94 57.6802 12
 1 31 6 3274.08 45.9316 3
 -1 31 -7 932.82 90.4742 24
 1 31 7 803.404 65.3108 21
 1 31 8 646.086 59.456 21
 -1 31 -8 651.412 79.0372 24
 1 31 9 762.736 55.7334 21
 1 31 10 52.8673 36.7349 21
 -1 32 10 254.159 46.4256 22
 -1 32 9 263.266 54.3253 22
 -1 32 9 343.992 53.7632 21
 1 32 -9 368.211 64.5962 24
 -1 32 8 411.298 61.04 22
 1 32 -8 513.811 73.569 24
 -1 32 8 597.344 62.7489 21
 1 32 -7 2185.84 99.0676 24
 -1 32 7 2363.96 89.9312 21
 -1 32 6 201.197 61.042 21
 1 32 -6 283.331 21.2522 5
 1 32 -6 214.712 72.7345 24
 -1 32 6 157.33 58.4093 22
 -1 32 5 1874.96 86.6311 21
 1 32 -5 1874.87 97.5241 24
 1 32 -5 2493.64 43.9128 5
 1 32 -5 2415.79 57.8919 12
 -1 32 5 1595.99 80.0642 22
 -1 32 4 2300.87 87.3636 21
 -1 32 4 2730.15 53.8934 12
 1 32 -4 2017.67 101.726 24
 1 32 -4 3154.48 48.54 5
 1 32 -4 2803.75 61.466 12
 -1 32 4 1640.14 80.1098 22
 -1 32 3 441.194 60.8921 21
 -1 32 3 1025.32 37.5985 12
 1 32 -3 1047.67 42.4938 12
 1 32 -3 1514.93 36.3621 5
 1 32 -3 273.238 74.1874 24
 -1 32 3 346.743 55.7143 22
 -1 32 2 2908.25 57.3961 12
 1 32 -2 2910.39 62.2259 12
 1 32 -1 11191.1 93.0589 5
 -1 32 1 10940.4 108.974 12
 1 32 -1 11190.4 114.489 12
 1 32 0 765.738 28.1588 5
 1 32 0 749.774 37.7389 12
 -1 32 0 746.058 36.4966 12
 1 32 1 428.324 34.6786 12
 1 32 1 404.491 23.7733 5
 -1 32 -1 409.964 23.8322 5
 1 32 1 333.896 48.5208 21
 -1 32 -1 425.416 32.8928 12
 1 32 2 3110.24 62.2295 12
 1 32 2 3480.51 50.8395 5
 -1 32 -2 3380.38 49.9518 5
 -1 32 -2 3138.44 62.1362 12
 1 32 3 5436.87 116.293 21
 1 32 3 7537.43 92.525 12
 -1 32 -3 8591.55 77.0584 5
 1 32 3 8987.33 79.5779 5
 -1 32 -3 7524.15 95.7478 12
 -1 32 -3 5545.31 150.685 24
 1 32 4 1024.44 68.2504 21
 1 32 4 1694.42 46.7677 12
 -1 32 -4 2060.14 38.5465 5
 1 32 4 2173.04 39.3381 5
 -1 32 -4 1011.87 96.8108 24
 1 32 4 2131.79 39.3454 3
 1 32 5 2607.93 89.4154 21
 1 32 5 3743.85 63.183 12
 1 32 5 4525.09 51.8993 5
 -1 32 -5 4151.36 51.1455 5
 -1 32 -5 2615.01 114.894 24
 1 32 5 4439.19 53.5348 3
 1 32 6 1185.76 70.2706 21
 -1 32 -6 1278.54 94.9048 24
 1 32 6 1482 40.5554 12
 1 32 7 2626.61 37.6601 3
 1 32 7 2512.21 46.1053 12
 -1 32 -8 1464 87.3337 24
 1 32 8 1505.76 65.3566 21
 1 32 9 221.255 43.3505 21
 1 32 10 166.815 33.9289 21
 1 33 -9 1522.12 73.638 24
 -1 33 9 1548.33 66.1918 21
 -1 33 8 121.497 51.2742 22
 1 33 -8 168.239 63.254 24
 -1 33 8 149.347 50.568 21
 -1 33 7 1952.97 82.4119 21
 1 33 -7 1882.18 91.1676 24
 1 33 -6 713.721 76.4253 24
 -1 33 6 646.796 62.4147 22
 1 33 -5 2590.69 57.5427 12
 -1 33 5 2255.88 88.8459 21
 1 33 -5 2126.74 97.3492 24
 1 33 -5 2615.32 43.9969 5
 1 33 -4 1825.71 52.0945 12
 -1 33 4 1457.84 76.927 21
 1 33 -4 1340.91 90.7248 24
 -1 33 4 1042.07 68.5653 22
 1 33 -4 2034.8 39.9409 5
 -1 33 3 287.814 26.3228 12
 1 33 -3 328.594 33.6833 12
 -1 33 3 466.119 62.9909 21
 1 33 -3 559.333 77.3897 24
 1 33 -3 211.67 21.8685 5
 -1 33 3 462.26 53.7638 22
 -1 33 2 584.754 63.4717 21
 1 33 -2 502.161 79.4777 24
 -1 33 2 571.934 33.1491 12
 1 33 -2 569.354 35.6003 12
 1 33 -1 353.252 32.7625 12
 -1 33 1 328.3 30.4219 12
 -1 33 0 2235.16 51.6632 12
 1 33 0 2342.4 54.6068 12
 1 33 1 656.551 36.7098 12
 1 33 1 586.375 51.9362 21
 -1 33 -1 664.684 35.616 12
 -1 33 -1 610.302 25.509 5
 1 33 1 579.169 26.3106 5
 1 33 2 1780.92 49.8135 12
 -1 33 -2 1633.79 102.298 24
 1 33 2 1555.54 69.6918 21
 -1 33 -2 1877.62 49.7147 12
 -1 33 -2 1815.76 36.9056 5
 1 33 2 1810.66 38.4719 5
 1 33 3 616.61 35.6556 12
 -1 33 -3 606.376 90.5169 24
 1 33 3 523.39 57.074 21
 -1 33 -3 591.746 37.1383 12
 1 33 3 507.779 24.3213 5
 -1 33 -3 499.279 24.4175 5
 1 33 4 1213.57 69.4126 21
 -1 33 -4 1403.95 98.4498 24
 1 33 4 1719.12 46.7093 12
 -1 33 -4 1733.77 35.8823 5
 1 33 4 1798.23 35.1658 5
 1 33 5 564.589 59.8805 21
 -1 33 -5 643.499 88.0537 24
 1 33 5 845.093 34.0814 12
 -1 33 -5 929.754 26.6187 5
 1 33 5 1007.02 26.6348 5
 1 33 6 1824.57 75.8503 21
 -1 33 -6 1865.84 96.4408 24
 1 33 7 22.1915 47.3026 21
 1 33 7 72.7737 19.278 12
 -1 33 -7 62.9789 70.3245 24
 1 33 8 931.278 55.0556 21
 -1 33 -8 961.238 74.2527 24
 1 33 9 34.0056 36.572 21
 -1 33 -9 38.9133 52.5307 24
 -1 34 10 92.1222 34.1853 21
 -1 34 9 406.545 46.4949 21
 1 34 -9 416.86 54.9498 24
 -1 34 8 444.512 53.9488 21
 1 34 -8 363.001 61.9163 24
 -1 34 7 756.696 60.3507 21
 -1 34 7 782.823 21.5114 5
 1 34 -7 689.759 71.7024 24
 -1 34 6 2982.97 89.8845 21
 1 34 -6 2734.67 98.321 24
 1 34 -6 3419.96 46.4774 5
 -1 34 6 2346.62 80.7249 22
 -1 34 5 945.545 69.0172 21
 1 34 -5 868.941 77.7359 24
 -1 34 5 742.824 60.0593 22
 1 34 -4 2830.25 59.6626 12
 -1 34 4 2260.98 86.3278 21
 1 34 -4 2151.05 95.9408 24
 1 34 -4 2887.65 46.1717 5
 -1 34 4 1615.49 71.17 22
 1 34 -3 2154.39 42.0664 5
 1 34 -3 2083.73 52.6259 12
 -1 34 3 2000.76 45.775 12
 1 34 -2 4271.53 71.2213 12
 -1 34 2 4170.99 65.0583 12
 1 34 -1 192.952 22.3298 5
 1 34 -1 179.029 28.6724 12
 -1 34 1 149.343 26.8083 12
 1 34 0 3681.85 53.0987 5
 -1 34 0 3674.73 63.9583 12
 1 34 1 3277.74 61.9524 12
 -1 34 -1 3308.28 49.2745 5
 1 34 1 3337.98 50.029 5
 -1 34 -2 124.725 81.6546 24
 1 34 2 170.136 28.057 12
 -1 34 -2 162.701 29.3242 12
 1 34 2 109.799 42.5593 21
 1 34 2 212.527 20.6925 5
 -1 34 -2 197.982 20.5073 5
 -1 34 -3 1453.44 99.2884 24
 1 34 3 2028.3 49.6754 12
 -1 34 -3 2052.99 52.2434 12
 1 34 3 1465.63 69.0276 21
 -1 34 -3 2158.68 38.5354 5
 1 34 3 2263.67 40.0698 5
 -1 34 -4 889.754 89.2066 24
 1 34 4 823.661 61.0324 21
 1 34 4 1164.89 38.6676 12
 1 34 4 1317.65 30.9353 5
 -1 34 -4 1202.2 30.022 5
 -1 34 -5 2611.95 107.009 24
 1 34 5 2488.97 79.5993 21
 1 34 5 3110.36 54.1834 12
 1 34 5 3409.44 43.6222 5
 -1 34 -5 3069.02 42.0877 5
 -1 34 -6 466.724 74.0392 24
 1 34 6 559.344 27.3105 12
 1 34 6 463.498 53.8302 21
 1 34 7 2457.66 74.0749 21
 -1 34 -7 2553.61 94.1264 24
 1 34 8 1220.15 55.3779 21
 -1 34 -8 1255.18 73.2524 24
 1 34 9 923.621 44.1387 21
 -1 34 -9 910.639 56.9461 24
 -1 35 9 380.891 41.4561 21
 -1 35 8 243.764 45.8821 21
 1 35 -8 225.26 53.5225 24
 -1 35 7 589.653 55.6954 21
 1 35 -7 525.877 63.2242 24
 1 35 -6 1600.53 82.2052 24
 1 35 -6 2536.12 39.5661 5
 -1 35 6 2883.72 39.1375 5
 -1 35 6 1785.48 75.2461 21
 1 35 -5 3318.24 103.356 24
 -1 35 5 3651.67 95.4186 21
 1 35 -4 475.961 72.4354 24
 -1 35 4 571.158 58.9049 21
 1 35 -4 969.471 39.1258 12
 1 35 -4 1229.04 32.9013 5
 1 35 -3 663.318 75.0818 24
 -1 35 3 724.115 61.8868 21
 1 35 -3 1256.05 32.5441 5
 -1 35 3 1044.93 34.9998 12
 1 35 -3 1071.74 41.5509 12
 1 35 -2 1706.32 48.1357 12
 -1 35 2 1635.92 42.1191 12
 -1 35 1 1595.14 42.7652 12
 1 35 -1 1664.36 46.6414 12
 1 35 -1 1727.66 38.487 5
 -1 35 1 1699.35 36.9016 5
 1 35 0 4368.19 70.2395 12
 -1 35 0 4173.34 65.4598 12
 -1 35 -1 81.5479 26.8938 12
 1 35 1 96.276 26.8357 12
 1 35 1 60.116 18.131 5
 -1 35 -1 61.1726 18.6026 5
 -1 35 -2 26.4667 75.6137 24
 -1 35 -2 8.3862 23.506 12
 1 35 2 15.3084 23.5684 12
 1 35 2 26.5986 37.9445 21
 1 35 2 31.0475 17.5457 5
 -1 35 -2 28.4336 17.5198 5
 -1 35 -3 1052.16 88.3374 24
 1 35 3 946.575 56.4627 21
 1 35 3 1051.54 37.5492 12
 1 35 3 971.848 28.2763 5
 -1 35 -3 950.351 28.3883 5
 -1 35 -4 611.029 82.532 24
 1 35 4 622.917 54.3956 21
 1 35 4 827.287 33.6832 12
 -1 35 -4 788.23 25.3174 5
 1 35 4 857.339 25.7606 5
 -1 35 -5 1794.21 93.4064 24
 1 35 5 1733.55 67.9556 21
 1 35 5 2463.77 46.2578 12
 -1 35 -5 2701.51 38.2125 5
 1 35 5 2961.31 39.0253 5
 -1 35 -6 515.562 71.4764 24
 1 35 6 615.691 25.8407 12
 1 35 6 496.861 50.0783 21
 1 35 7 1546.34 59.1777 21
 -1 35 -7 1625.16 78.8473 24
 1 35 8 219.036 36.9516 21
 -1 35 -8 244.781 53.4774 24
 -1 36 9 414.781 36.2199 21
 -1 36 8 107.665 37.8828 21
 1 36 -8 79.5426 46.7402 24
 -1 36 7 779.031 54.0401 21
 1 36 -7 744.55 60.834 24
 -1 36 6 398.408 51.2825 21
 1 36 -6 380.405 61.0779 24
 -1 36 6 516.203 19.3108 5
 1 36 -6 458.537 20.2937 5
 1 36 -5 591.651 66.5863 24
 -1 36 5 610.729 56.5897 21
 1 36 -5 933.691 27.3238 5
 -1 36 5 1029.15 26.6092 5
 1 36 -4 2378.14 92.2236 24
 -1 36 4 2555.74 81.8171 21
 1 36 -4 4253.24 52.8213 5
 -1 36 4 4456.77 51.6184 5
 1 36 -4 3722.93 63.5419 12
 1 36 -3 3570.48 50.4585 5
 -1 36 3 3680.76 48.8774 5
 -1 36 3 2900.66 50.2096 12
 1 36 -3 3188.34 58.8296 12
 -1 36 2 2488.35 48.524 12
 1 36 -2 2630.28 55.027 12
 1 36 -1 4051.12 53.8496 5
 -1 36 1 4128.21 52.5708 5
 1 36 -1 3389.21 60.8726 12
 -1 36 1 3199.53 56.2359 12
 1 36 0 5359.24 73.4356 12
 -1 36 0 5206.29 71.3342 12
 -1 36 -1 3432.27 48.4776 5
 1 36 1 3469.08 49.4055 5
 -1 36 -1 3010.43 56.9978 12
 1 36 1 2937.66 56.5236 12
 1 36 2 657.204 32.8022 12
 -1 36 -2 695.01 33.4953 12
 -1 36 -2 812.431 27.1874 5
 1 36 2 825.675 27.3146 5
 -1 36 -3 54.8914 68.9629 24
 1 36 3 101.29 22.8944 12
 1 36 3 32.3761 37.3989 21
 -1 36 -3 107.376 17.3748 5
 1 36 3 125.979 17.6198 5
 -1 36 -4 1073.06 82.5677 24
 1 36 4 1063.33 54.1408 21
 1 36 4 1442.51 37.8371 12
 1 36 4 1724.53 32.2454 5
 -1 36 -4 1613.14 31.6426 5
 -1 36 -5 1155.72 78.4064 24
 1 36 5 1130.46 31.9697 12
 1 36 5 1065.7 54.9406 21
 1 36 5 1141.97 24.7104 5
 -1 36 -6 346.766 64.8329 24
 1 36 6 416.982 44.1546 21
 -1 36 -7 318.363 57.7972 24
 1 36 7 311.115 38.806 21
 -1 36 -8 659.708 52.7795 24
 1 36 8 731.852 37.9084 21
 -1 37 8 183.907 34.2831 21
 -1 37 7 429.974 43.8969 21
 1 37 -6 1135.89 66.2565 24
 -1 37 6 1429.11 60.9418 21
 1 37 -6 2474.71 35.579 5
 -1 37 6 2599.1 33.4088 5
 -1 37 5 1127.54 59.6849 21
 1 37 -5 947.386 66.3598 24
 1 37 -5 2464.33 37.8986 5
 -1 37 5 2800.03 37.6163 5
 1 37 -4 223.504 19.356 5
 -1 37 4 221.078 17.8699 5
 -1 37 3 3084.76 43.4692 5
 1 37 -3 3056.68 45.9962 5
 1 37 -2 4298.28 65.8575 12
 -1 37 2 4159.01 58.3334 12
 1 37 -1 514.336 25.028 5
 -1 37 1 522.515 24.9302 5
 1 37 -1 320.275 30.0381 12
 -1 37 1 311.068 26.3665 12
 1 37 0 2236.16 49.6045 12
 -1 37 0 2196.15 46.686 12
 -1 37 -1 45.8043 71.1591 24
 1 37 1 74.3704 18.6148 5
 -1 37 -1 80.143 18.207 5
 -1 37 -1 82.6292 23.1181 12
 1 37 1 77.9787 24.1005 12
 -1 37 -2 498.927 23.1004 5
 1 37 2 506.663 23.3398 5
 1 37 3 2185.76 36.1288 5
 -1 37 -3 2094.87 35.6439 5
 1 37 4 532.186 20.2637 5
 -1 37 -4 510.239 20.1603 5
 1 37 4 470.741 25.4252 12
 -1 37 -5 217.967 61.4596 24
 1 37 5 240.483 19.7703 12
 -1 37 -6 1338.32 70.7143 24
 -1 37 -7 129.985 47.7674 24
 -1 38 7 577.817 40.7156 21
 -1 38 6 614.984 17.597 5
 1 38 -5 1284.65 28.0758 5
 -1 38 5 1401.01 27.1052 5
 -1 38 4 57.1411 15.1594 5
 1 38 -4 56.0299 16.5629 5
 1 38 -3 655.604 25.1515 5
 -1 38 3 672.229 23.4129 5
 -1 38 2 2426.54 43.534 12
 1 38 -2 2620.85 50.2842 12
 1 38 -1 173.059 25.5794 12
 -1 38 1 149.936 21.7207 12
 -1 38 1 217.083 20.1736 5
 1 38 -1 205.707 20.484 5
 1 38 0 1528.6 40.6852 12
 -1 38 0 1447.57 37.7767 12
 1 38 1 302.454 25.1893 12
 -1 38 -1 298.391 25.0074 12
 -1 38 -1 353.476 20.8471 5
 1 38 1 365.69 20.876 5
 1 38 2 3832.88 47.0745 5
 -1 38 -2 3858.51 47.3356 5
 1 38 3 161.416 20.2955 12
 -1 38 -3 127.46 61.6864 24
 -1 38 -3 133.322 16.3528 5
 1 38 3 155.765 16.4797 5
 1 38 4 289.283 16.1434 5
 -1 38 -4 269.894 16.0824 5
 -1 38 -5 426.957 58.5902 24
 -1 38 -6 544.313 55.4983 24
 -1 38 -7 99.4129 40.0942 24
 -1 39 6 3042.49 30.2992 5
 -1 39 5 2947.24 34.4764 5
 1 39 -5 2506.12 34.9911 5
 1 39 -4 1360.99 28.3145 5
 -1 39 4 1538.61 28.2711 5
 -1 39 3 800.808 23.9275 5
 1 39 -3 757.681 24.4579 5
 1 39 -2 104.44 22.4116 12
 -1 39 2 81.8621 16.7404 5
 -1 39 1 1762.95 33.5384 5
 1 39 -1 1685.98 33.891 5
 -1 39 0 1909.76 39.2596 12
 1 39 0 1964.69 40.9467 12
 1 39 0 1947.15 35.112 5
 -1 39 -1 1893.2 33.7961 5
 1 39 1 1872.5 34.2312 5
 -1 39 -2 397.775 19.7255 5
 1 39 2 426.257 20.1528 5
 -1 39 -3 650.48 20.8794 5
 1 39 3 723.394 21.4367 5
 1 39 4 240.614 17.7488 12
 1 39 4 312.005 15.3264 5
 -1 39 -5 1484.02 66.0832 24
 -1 39 -6 59.8551 40.5941 24
 1 40 -5 2173.35 30.7946 5
 -1 40 5 2435.88 28.7388 5
 1 40 -4 2110.43 31.4602 5
 -1 40 4 2463.87 32.2139 5
 1 40 -3 406.329 19.4155 5
 -1 40 3 440.188 18.7504 5
 1 40 -2 377.383 24.0044 12
 -1 40 2 480.814 19.7508 5
 1 40 -1 8060.17 66.8493 5
 -1 40 1 8311.45 65.7391 5
 1 40 0 1245.12 32.7229 12
 1 40 0 1292.69 28.4131 5
 1 40 1 727.541 22.5634 5
 -1 40 -1 700.601 22.3562 5
 1 40 2 56.6878 16.353 12
 -1 40 -2 76.1083 14.3477 5
 1 40 2 74.3606 14.2388 5
 1 40 3 202.148 16.5637 12
 1 40 3 250.878 15.2388 5
 -1 40 -3 246.719 15.1714 5
 -1 40 -4 269.205 48.0025 24
 1 40 4 466.548 14.6202 5
 -1 40 -5 307.982 45.061 24
 -1 41 5 330.097 12.4423 5
 1 41 -4 173.735 13.7837 5
 -1 41 4 140.434 12.1046 5
 -1 41 3 680.009 19.5157 5
 1 41 -3 619.714 19.8555 5
 -1 41 2 1309.18 25.5821 5
 -1 41 1 839.942 22.2914 5
 1 41 -1 774.623 22.5492 5
 1 41 0 278.67 19.7011 12
 1 41 0 432.092 18.8326 5
 1 41 1 2637.32 35.0018 5
 -1 41 -1 2639.85 34.6777 5
 -1 41 -2 388.862 16.3432 5
 1 41 2 412.686 16.7113 5
 -1 41 -3 661.124 16.9609 5
 1 41 3 677.816 17.6386 5
 1 42 -4 739.061 17.3866 5
 -1 42 4 742.696 16.3414 5
 -1 42 3 2148.82 27.7601 5
 1 42 -3 2118.26 28.2245 5
 -1 42 2 208.104 13.8309 5
 -1 42 1 401.333 16.3358 5
 1 42 -1 423.038 16.9767 5
 1 42 0 82.6683 14.6287 12
 1 42 0 111.005 13.415 5
 -1 42 -1 290.127 14.7369 5
 1 42 1 336.811 15.2389 5
 1 42 2 1636.83 23.8209 5
 -1 42 -2 1440.56 23.0825 5
 1 42 3 754.052 22.5313 15
 1 42 4 110.896 14.0235 15
 -1 43 3 896.897 16.2491 5
 1 43 -3 825.291 17.3194 5
 -1 43 2 787.1 17.0529 5
 -1 43 1 691.528 17.0083 5
 1 43 -1 687.982 17.2897 5
 1 43 0 1660.04 24.1465 5
 -1 43 -1 56.9944 10.1559 5
 1 43 1 60.082 10.1868 5
 2 -42 -4 93.7502 26.8546 25
 2 -42 -3 737.749 35.6079 25
 2 -41 -6 11.0927 28.3383 25
 2 -41 -5 8.72339 33.187 25
 2 -41 -4 47.5669 36.0645 25
 2 -41 -3 383.884 40.077 25
 2 -41 -2 222.389 37.994 25
 2 -40 -7 73.9253 31.2158 25
 2 -40 -6 29.0476 36.6917 25
 2 -40 -5 109.775 41.8528 25
 2 -40 -4 518.224 48.8944 25
 2 -40 -3 167.476 44.7046 25
 2 -40 -2 124.654 42.9894 25
 2 -39 -8 206.691 32.7613 25
 2 -39 -7 100.016 39.3565 25
 2 -39 -6 231.308 45.763 25
 2 -39 -5 519.492 53.6459 25
 2 -39 -4 1205.91 64.5965 25
 2 -39 -3 203.18 50.8496 25
 2 -39 -2 230.057 49.7558 25
 2 -39 -1 44.9214 42.8571 25
 -2 -39 -4 316.317 39.2838 25
 -2 -39 -5 71.9673 32.0973 25
 -2 -39 -6 101.578 39.986 26
 -2 -39 -6 99.8689 29.3638 25
 2 -38 -8 291.597 40.7309 25
 2 -38 -7 36.6813 44.902 25
 2 -38 -6 266.539 53.3097 25
 2 -38 -5 115.401 54.8403 25
 2 -38 -4 70.5733 54.5349 25
 2 -38 -3 607.613 62.1443 25
 2 -38 -2 1404.79 69.4515 25
 2 -38 -1 159.761 51.1575 25
 -2 -38 -3 135.922 42.6074 25
 -2 -38 -4 225.575 42.798 25
 -2 -38 -5 70.2148 39.4888 25
 -2 -38 -6 174.794 50.4919 26
 -2 -38 -6 145.414 35.8309 25
 -2 -38 -7 251.944 30.7449 25
 2 -37 -8 366.12 48.646 25
 2 -37 -7 376.646 55.5282 25
 2 -37 -6 631.662 63.1067 25
 2 -37 -5 773.513 68.2365 25
 2 -37 -4 466.82 65.3499 25
 2 -37 -3 378.926 62.9408 25
 2 -37 -2 450.613 62.8204 25
 2 -37 -1 237.594 57.9868 25
 -2 -37 -3 -10.8325 44.9215 25
 -2 -37 -4 65.5295 46.2086 25
 -2 -37 -5 2734.09 73.7978 25
 -2 -37 -6 194.4 43.6949 25
 -2 -37 -7 99.6422 43.2205 26
 -2 -37 -7 106.268 34.2718 25
 2 -36 -10 610.677 38.1415 25
 2 -36 -8 154.836 50.3726 25
 2 -36 -7 599.328 64.4013 25
 2 -36 -6 120.586 63.3502 25
 2 -36 -5 293.862 66.5987 25
 2 -36 -4 83.3706 75.22 28
 2 -36 -4 282.055 67.4216 25
 2 -36 -3 1599.4 84.0357 25
 2 -36 -2 557.921 69.3864 25
 2 -36 -1 2332.79 88.0246 25
 2 -36 0 573.596 61.7146 25
 -2 -36 -2 19.7733 50.6026 25
 -2 -36 -3 28.3513 49.7811 25
 -2 -36 -4 55.1245 51.5203 25
 -2 -36 -5 51.148 50.3984 25
 -2 -36 -6 381.996 51.3376 25
 -2 -36 -7 279.508 43.6663 25
 -2 -36 -7 232.016 53.4231 26
 -2 -36 -8 21.5374 31.2943 25
 2 -35 -10 364.001 39.9968 25
 2 -35 -10 1360.68 29.6015 11
 2 -35 -8 51.4157 54.3734 25
 2 -35 -7 1425.07 79.0936 25
 2 -35 -6 327.508 70.6657 25
 2 -35 -5 283.626 86.5372 28
 2 -35 -5 529.618 72.3166 25
 2 -35 -4 463.22 87.5439 28
 2 -35 -4 1122.28 82.8736 25
 2 -35 -3 597.234 88.9856 28
 2 -35 -3 1430.74 85.994 25
 2 -35 -2 92.885 64.3396 25
 2 -35 -1 146.632 63.9665 25
 2 -35 0 405.638 63.2403 25
 -2 -35 -2 6349.92 115.725 25
 -2 -35 -3 98.2223 55.7553 25
 -2 -35 -4 638.834 64.0897 25
 -2 -35 -5 204.8 57.7719 25
 -2 -35 -6 419.354 57.1765 25
 -2 -35 -7 300.147 60.7235 26
 -2 -35 -7 356.799 50.7253 25
 -2 -35 -8 220.088 40.5729 25
 -2 -35 -9 97.7482 28.971 25
 2 -34 -11 71.4855 29.2452 25
 2 -34 -10 23.1747 40.436 25
 2 -34 -8 1165.59 75.0352 25
 2 -34 -7 100.081 68.5349 25
 2 -34 -6 -12.3123 66.86 25
 2 -34 -5 456.342 93.1879 28
 2 -34 -5 971.85 83.3448 25
 2 -34 -4 95.0727 86.0855 28
 2 -34 -4 116.47 72.6819 25
 2 -34 -3 90.5365 83.8766 28
 2 -34 -3 152.601 72.7308 25
 2 -34 -2 4423 117.304 25
 2 -34 -1 703.378 76.2091 25
 2 -34 0 568.589 70.3336 25
 -2 -34 -2 497.569 64.0069 25
 -2 -34 -3 630.187 68.4962 25
 -2 -34 -4 210.082 61.2673 25
 -2 -34 -5 894.9 69.5308 25
 -2 -34 -6 403.059 62.5593 25
 -2 -34 -7 184.379 53.2896 25
 -2 -34 -7 126.424 62.281 26
 -2 -34 -8 24.5054 44.2701 25
 -2 -34 -8 -11.0767 46.89 26
 -2 -34 -9 183.242 35.5105 25
 2 -33 -11 381.585 39.8823 25
 2 -33 -11 2128.64 36.0279 11
 2 -33 -10 248.342 49.0477 25
 2 -33 -7 95.3882 72.3009 25
 2 -33 -6 540.122 100.504 28
 2 -33 -6 1006.24 87.689 25
 2 -33 -5 210.025 92.0443 28
 2 -33 -5 516.41 80.8944 25
 2 -33 -4 1249.42 108.54 28
 2 -33 -4 2543.23 105.607 25
 2 -33 -3 335.009 94.5829 28
 2 -33 -3 655.564 82.4303 25
 2 -33 -2 38.8406 85.7361 28
 2 -33 -2 34.7491 68.4233 25
 2 -33 -1 2460.6 98.595 25
 -2 -33 -2 337.215 63.5439 25
 -2 -33 -3 2768.91 93.3738 25
 -2 -33 -4 129.52 64.2339 25
 -2 -33 -5 468.957 68.6945 25
 -2 -33 -6 359.114 63.8475 25
 -2 -33 -7 435.023 62.4155 25
 -2 -33 -8 375.851 54.7191 25
 -2 -33 -8 332.376 58.6218 26
 -2 -33 -9 126.553 41.2479 25
 2 -32 -11 288.573 42.2245 25
 2 -32 -11 1458.2 34.6156 11
 2 -32 -10 178.08 51.2754 25
 2 -32 -7 1296.23 88.3015 25
 2 -32 -6 219.888 99.5651 28
 2 -32 -6 393.366 81.286 25
 2 -32 -5 849.471 110.807 28
 2 -32 -5 1702.71 97.5063 25
 2 -32 -4 1541.21 117.516 28
 2 -32 -4 2900.02 105.784 25
 2 -32 -3 689.279 101.426 28
 2 -32 -3 1333.4 91.861 25
 2 -32 -2 645.217 97.155 28
 2 -32 -2 1498.59 90.9019 25
 -2 -32 -2 629.287 68.7357 25
 -2 -32 -3 196.959 65.8291 25
 -2 -32 -4 516.608 73.5479 25
 -2 -32 -5 202.36 66.2737 25
 -2 -32 -6 637.247 72.8214 25
 -2 -32 -7 212.578 64.791 25
 -2 -32 -8 883.528 65.8579 25
 -2 -32 -8 684.816 70.3837 26
 -2 -32 -9 467.614 50.8473 25
 2 -31 -12 120.557 30.0655 25
 2 -31 -11 255.043 46.1544 25
 2 -31 -11 1189.13 34.968 11
 2 -31 -10 250.613 56.0069 25
 2 -31 -9 319.084 66.4834 25
 2 -31 -7 97.4676 76.5465 25
 2 -31 -6 654.096 106.942 28
 2 -31 -6 1152.18 92.9393 25
 2 -31 -5 2603.14 136.696 28
 2 -31 -5 4458.34 122.594 25
 2 -31 -4 1497.46 116.975 28
 2 -31 -4 2636.04 109.945 25
 2 -31 -3 859.008 103.585 28
 2 -31 -3 1625.57 95.3488 25
 2 -31 -2 3872.62 145.622 28
 -2 -31 -2 1178.24 76.1566 25
 -2 -31 -3 904.258 76.7517 25
 -2 -31 -4 1804.72 92.1484 25
 -2 -31 -5 1156.55 83.5393 25
 -2 -31 -6 324.891 72.7163 25
 -2 -31 -7 515.079 70.0683 25
 -2 -31 -8 812.346 70.058 25
 -2 -31 -8 622.446 73.5296 26
 -2 -31 -9 123.552 52.4026 25
 2 -30 -12 142.193 34.4104 25
 2 -30 -12 843.699 28.8228 11
 2 -30 -11 27.9094 45.5675 25
 2 -30 -10 667.601 66.5208 25
 2 -30 -9 326.037 72.4936 25
 2 -30 -7 833.346 117.194 28
 2 -30 -7 1479.23 97.1635 25
 2 -30 -6 1438.44 122.479 28
 2 -30 -6 2447.6 108.796 25
 2 -30 -5 1250.09 124.756 28
 2 -30 -5 1891.19 99.9967 25
 2 -30 -4 328.855 107.441 28
 2 -30 -4 480.592 84.4197 25
 2 -30 -3 175.176 94.8217 28
 2 -30 -3 375.521 81.6188 25
 2 -30 -2 4342.39 147.317 28
 -2 -30 -2 68.3377 60.3176 25
 -2 -30 -3 225.111 67.0159 25
 -2 -30 -4 166.668 66.6236 25
 -2 -30 -5 2370.94 99.2767 25
 -2 -30 -6 771.525 80.3926 25
 -2 -30 -7 1018.05 81.4472 25
 -2 -30 -8 989.885 74.1148 25
 -2 -30 -8 865.624 80.9324 26
 -2 -30 -9 1301 70.1102 25
 -2 -30 -11 58.9228 27.4502 25
 2 -29 -12 891.362 31.4919 11
 2 -29 -12 178.197 37.1511 25
 2 -29 -11 209.356 50.1266 25
 2 -29 -10 1152.22 75.0662 25
 2 -29 -9 589.143 76.595 25
 2 -29 -7 3335.18 146.006 28
 2 -29 -6 4842.26 126.432 25
 2 -29 -6 2843.36 139.679 28
 2 -29 -5 4943.09 131.628 25
 2 -29 -5 3077.28 146.824 28
 2 -29 -4 3962.1 118.897 25
 2 -29 -4 2763.02 133.797 28
 2 -29 -3 1667.01 124.164 28
 2 -29 -2 2713.71 129.491 28
 2 -29 -2 1426.93 87.9929 29
 -2 -29 1 937.598 78.2501 29
 2 -29 -1 915.931 73.3316 29
 2 -29 0 225.921 64.9259 29
 -2 -29 0 150.518 63.4324 29
 -2 -29 -1 921.341 72.0692 25
 -2 -29 -2 5137.01 118.758 25
 -2 -29 -3 1726.23 90.5084 25
 -2 -29 -4 313.829 74.7352 25
 -2 -29 -5 1533.7 91.7622 25
 -2 -29 -6 1317.82 87.648 25
 -2 -29 -7 500.695 77.4126 25
 -2 -29 -8 241.469 72.5121 26
 -2 -29 -8 288.754 69.66 25
 -2 -29 -9 284.097 60.5557 26
 -2 -29 -11 72.5237 33.244 25
 2 -28 -12 103.828 40.9534 25
 2 -28 -11 120.826 53.9984 25
 2 -28 -10 837.682 74.0501 25
 2 -28 -9 1552.87 89.874 25
 2 -28 -8 1069.5 89.8535 25
 2 -28 -7 1564.76 133.428 28
 2 -28 -6 1426.24 102.904 25
 2 -28 -6 954.835 126.368 28
 2 -28 -5 3804.21 122.811 25
 2 -28 -5 2515.23 141.302 28
 2 -28 -4 506.313 70.0973 29
 -2 -28 4 501.96 63.3813 29
 -2 -28 3 5631.21 124.385 29
 2 -28 -3 5471.63 127.922 29
 -2 -28 2 8863.57 156.899 29
 2 -28 -2 9564.92 153.697 29
 -2 -28 1 114.683 66.9331 29
 2 -28 -1 90.7712 60.0502 29
 2 -28 0 2320.38 93.2205 29
 -2 -28 0 2388.44 96.4205 29
 2 -28 1 3820.56 62.9869 18
 -2 -28 -1 3612.11 97.112 25
 -2 -28 -2 1159.67 79.8392 25
 2 -28 2 1234.05 39.6879 18
 2 -28 2 559.108 72.1631 29
 -2 -28 -2 646.959 84.446 29
 -2 -28 -3 2452.29 97.7663 25
 -2 -28 -4 3812.89 114.858 25
 -2 -28 -5 439.964 78.9993 25
 -2 -28 -6 770.666 83.9504 25
 -2 -28 -7 560.119 77.9302 25
 -2 -28 -8 1385.69 91.9475 26
 -2 -28 -8 1451.14 85.8679 25
 -2 -28 -9 507.083 68.6969 26
 -2 -28 -11 113.697 38.8814 25
 2 -27 -12 266.874 44.9871 25
 2 -27 -11 287.189 58.7038 25
 2 -27 -10 1229.36 81.5416 25
 2 -27 -9 556.235 80.1257 25
 2 -27 -8 3015.38 110.919 25
 2 -27 -7 356.531 116.858 28
 2 -27 -6 21927.4 232.758 25
 2 -27 -6 15087.8 247.122 28
 -2 -27 5 1143.14 71.3043 29
 2 -27 -5 1195.44 83.7782 29
 2 -27 -4 1570.65 95.6916 25
 2 -27 -4 1598.47 51.141 18
 -2 -27 4 524.002 66.4362 29
 2 -27 -4 933.225 110.555 28
 2 -27 -4 467.992 68.6822 29
 2 -27 -3 5039.14 75.5463 18
 2 -27 -3 3837.68 141.37 28
 -2 -27 3 1984.71 87.8773 29
 2 -27 -3 1998.05 85.368 29
 2 -27 -2 2961.22 58.5329 18
 2 -27 -2 2729.57 123.624 28
 2 -27 -2 1609.08 83.9297 29
 -2 -27 2 1570.89 86.098 29
 2 -27 -1 391.205 32.5189 18
 2 -27 -1 183.454 64.8712 29
 2 -27 -1 217.659 87.8176 28
 -2 -27 1 176.137 70.0743 29
 2 -27 0 2387.83 88.3876 29
 -2 -27 0 2385.04 94.4026 29
 2 -27 1 5298.27 72.3199 18
 -2 -27 -1 5560.24 114.433 25
 2 -27 2 194.169 63.862 29
 -2 -27 -2 155.219 74.0573 29
 2 -27 3 85.7445 62.1893 29
 2 -27 3 176.037 26.8939 18
 -2 -27 -3 210.193 69.5036 25
 -2 -27 -4 1450.86 88.4908 25
 -2 -27 -5 3083.46 105.694 25
 -2 -27 -6 735.788 83.4602 25
 -2 -27 -7 64.3731 74.2914 25
 -2 -27 -8 122.334 72.6795 26
 -2 -27 -8 225.58 74.0429 25
 -2 -27 -9 -23.9942 63.0661 26
 -2 -27 -10 21.7402 54.8534 25
 -2 -27 -11 91.7097 41.5539 25
 2 -26 -13 1133.07 34.3832 11
 2 -26 -12 119.372 45.9672 25
 2 -26 -11 1723.51 78.4031 25
 2 -26 -10 2214.65 89.2004 25
 2 -26 -9 204.139 70.9419 25
 2 -26 -8 979.509 90.7727 25
 2 -26 -7 4587.87 166.699 28
 2 -26 -6 1144.6 125.988 28
 2 -26 -5 3557.89 116.671 25
 2 -26 -5 3234.76 67.1049 18
 2 -26 -5 2675.28 131.076 28
 -2 -26 5 1343.44 69.5692 29
 2 -26 -5 1265.51 79.097 29
 -2 -26 4 3948.95 101.49 29
 2 -26 -4 3593.57 98.627 29
 -2 -26 3 650.584 63.9453 29
 2 -26 -3 571.738 65.235 29
 2 -26 -2 145.474 57.232 29
 -2 -26 2 140.124 59.6814 29
 2 -26 -1 2800.49 92.9086 29
 -2 -26 1 2875.4 96.8696 29
 2 -26 0 5455.7 111.361 29
 -2 -26 0 5338.15 123.034 29
 2 -26 1 3005.71 54.5973 18
 -2 -26 -1 945.719 80.6235 29
 2 -26 2 628.495 33.7628 18
 2 -26 2 685.885 69.2571 29
 -2 -26 -2 689.579 78.1657 29
 2 -26 3 5769.92 79.5995 18
 -2 -26 -3 5941.45 84.8083 18
 2 -26 4 600.635 34.0582 18
 -2 -26 -4 448.261 72.0577 25
 -2 -26 -5 4651.86 124.432 25
 -2 -26 -6 3004.47 110.8 25
 -2 -26 -7 2496.9 101.546 25
 -2 -26 -8 53.8359 71.5806 25
 -2 -26 -8 0.96503 73.3706 26
 -2 -26 -9 125.361 65.5087 26
 -2 -26 -10 674.065 64.4382 25
 -2 -26 -11 387.147 49.3627 25
 -2 -26 -12 313.273 35.8464 25
 2 -25 -13 1493.84 39.2698 11
 2 -25 -12 1262.62 62.6209 25
 2 -25 -11 102.19 57.9475 25
 2 -25 -10 229.014 68.2886 25
 2 -25 -9 2014.97 100.08 25
 2 -25 -8 6320.77 137.307 25
 2 -25 -8 4821.06 169.288 28
 2 -25 -7 1157.04 126.692 28
 2 -25 -6 117.209 30.5347 18
 2 -25 -6 40.6646 103.804 28
 -2 -25 6 16.8134 49.0528 29
 2 -25 -5 2453.97 94.7571 29
 2 -25 -5 4808.72 156.372 28
 -2 -25 5 2782.86 84.6003 29
 2 -25 -5 6740.18 135.715 25
 2 -25 -5 5710.06 83.9375 18
 2 -25 -4 474.001 59.6662 29
 -2 -25 4 457.646 58.7981 29
 2 -25 -3 2764.17 90.7865 29
 -2 -25 3 2801.77 89.5664 29
 2 -25 -2 2739.69 85.2428 29
 -2 -25 2 2697.88 89.0999 29
 -2 -25 1 643.95 70.0091 29
 2 -25 -1 622.137 59.4988 29
 -2 -25 0 3408.19 100.993 29
 2 -25 0 3264.6 91.0997 29
 -2 -25 -1 655.191 66.8614 29
 2 -25 1 1718.63 45.5004 18
 -2 -25 -2 724.491 81.3927 29
 2 -25 2 1648 45.8708 18
 -2 -25 -2 1702.07 46.6357 18
 2 -25 2 711.647 69.3958 29
 2 -25 3 3805.15 63.9839 18
 -2 -25 -3 3625.3 68.3564 18
 2 -25 4 1911.3 48.1067 18
 -2 -25 -4 1431.32 87.6464 25
 -2 -25 -5 340.904 72.644 25
 -2 -25 -6 3791.97 114.588 25
 -2 -25 -7 2376.74 103.424 25
 -2 -25 -8 1172.8 94.9094 26
 -2 -25 -9 173.689 68.1497 26
 -2 -25 -10 41.0981 58.7312 25
 -2 -25 -11 498.176 54.0227 25
 -2 -25 -11 1528.74 36.3683 11
 -2 -25 -12 595.939 40.2084 25
 2 -24 -14 1080.53 30.5013 11
 2 -24 -13 799.742 34.3091 11
 2 -24 -12 594.135 56.6425 25
 2 -24 -11 248.228 60.7304 25
 2 -24 -10 283.488 69.6197 25
 2 -24 -9 7024.94 143.823 25
 2 -24 -8 3016.69 143.718 28
 2 -24 -8 3837.28 116.729 25
 2 -24 -7 7855.26 193.305 28
 2 -24 -7 11327.6 170.967 25
 2 -24 -6 2383.2 134.179 28
 -2 -24 6 1422.27 73.9771 29
 2 -24 -5 2855.29 59.857 18
 2 -24 -5 2220.96 123.631 28
 -2 -24 5 1135.53 63.6315 29
 2 -24 -5 3282.23 102.306 25
 2 -24 -5 1192.95 74.2477 29
 -2 -24 4 1330.51 69.098 29
 2 -24 -4 1108.07 65.6351 29
 -2 -24 3 1909.16 76.823 29
 2 -24 -3 2001.7 81.4974 29
 -2 -24 2 1499.48 74.183 29
 2 -24 -2 1447.03 70.2714 29
 2 -24 -1 1113.43 67.2431 29
 -2 -24 1 1272.61 72.3351 29
 2 -24 0 3757.71 98.2879 29
 -2 -24 0 3532.63 97.9054 29
 -2 -24 -1 13237.2 108.729 18
 2 -24 1 13386.3 111.235 18
 2 -24 2 12177.9 107.458 18
 -2 -24 -2 12222.2 109.977 18
 2 -24 3 10511.6 102.526 18
 -2 -24 -3 12085.6 118.887 18
 2 -24 4 786.223 35.1336 18
 -2 -24 -4 822.157 76.9284 25
 2 -24 5 2826.89 56.4795 18
 -2 -24 -5 2872.69 99.746 25
 -2 -24 -6 1567.36 91.4223 25
 -2 -24 -7 4081.77 115.963 25
 -2 -24 -8 481.116 83.2927 26
 -2 -24 -9 585.142 78.0653 26
 -2 -24 -10 620.889 67.9944 25
 2 -24 11 3319.7 33.6494 3
 -2 -24 -11 3771.26 54.175 11
 -2 -24 -12 50.8055 35.3887 25
 2 -23 -14 1137.47 32.2417 11
 2 -23 -13 2273.31 48.8917 11
 2 -23 -12 428.277 54.7409 25
 2 -23 -11 1711.77 81.7231 25
 2 -23 -10 1643.49 84.4277 25
 2 -23 -9 7452.63 145.645 25
 2 -23 -8 1342.58 92.1072 25
 2 -23 -8 944.842 119.924 28
 2 -23 -7 3363.14 112.233 25
 2 -23 -7 3426.32 73.7532 18
 -2 -23 6 1911.19 78.0262 29
 2 -23 -6 2752.87 133.641 28
 2 -23 -5 149.939 49.7079 29
 -2 -23 5 134.963 55.3045 29
 2 -23 -5 269.761 31.6289 18
 -2 -23 4 712.803 54.8709 29
 2 -23 -4 610.091 58.8051 29
 -2 -23 3 2990.03 84.9175 29
 2 -23 -3 3017.49 86.6605 29
 -2 -23 2 54.363 52.2428 29
 2 -23 -2 58.8617 51.846 29
 2 -23 -2 113.434 24.9746 18
 2 -23 -1 923.271 63.9106 29
 -2 -23 1 923.716 65.9042 29
 2 -23 0 718.409 62.2323 29
 2 -23 0 1950.64 43.8039 18
 -2 -23 0 1861.22 40.561 18
 -2 -23 0 690.238 67.2883 29
 -2 -23 -1 4414.43 61.999 18
 2 -23 1 4798.32 66.4013 18
 2 -23 2 20602.6 139.517 18
 -2 -23 -2 21955.1 144.329 18
 -2 -23 -3 4594 73.2612 18
 2 -23 3 4259.06 64.8315 18
 -2 -23 -4 5602.98 82.7069 18
 2 -23 4 5476.06 75.4002 18
 2 -23 5 193.524 25.862 18
 -2 -23 -5 350.938 69.633 25
 -2 -23 -6 2064.58 97.8772 25
 -2 -23 -7 85.2325 72.8368 25
 -2 -23 -9 431.11 77.2928 26
 -2 -23 -9 428.974 73.8498 25
 -2 -23 -10 172.49 61.0419 26
 -2 -23 -10 293.466 67.0168 25
 2 -23 11 122.394 11.7434 3
 -2 -23 -11 97.0166 23.7878 11
 -2 -23 -12 224.816 42.8791 25
 2 -22 -14 4876.89 60.4027 11
 2 -22 -13 2050.95 49.3495 11
 2 -22 -12 333.243 54.2123 25
 2 -22 -11 176.534 58.9471 25
 2 -22 -10 159.98 70.2737 25
 2 -22 -9 5566.73 128.987 25
 2 -22 -8 998.222 83.1445 25
 2 -22 -8 816.135 115.159 28
 2 -22 -7 7186.72 135.645 25
 2 -22 -7 8689.22 108.722 18
 -2 -22 6 768.986 61.1221 29
 2 -22 -6 1321.22 46.5542 18
 -2 -22 5 5727.76 109.641 29
 2 -22 -5 4329.31 91.2161 29
 -2 -22 4 1349.46 64.7823 29
 2 -22 -4 1246.86 67.2446 29
 -2 -22 3 6820.66 108.188 29
 2 -22 -3 6823.5 110.391 29
 2 -22 -2 2134.81 74.7823 29
 -2 -22 2 2348.44 76.8548 29
 2 -22 -1 14086.4 147.681 29
 -2 -22 1 14850.3 159.842 29
 -2 -22 1 22209 124.505 18
 2 -22 -1 22553.4 137.106 18
 2 -22 0 2508.68 80.99 29
 -2 -22 0 2376.38 84.2927 29
 2 -22 0 3047.03 51.0543 18
 -2 -22 0 2961.94 46.0065 18
 -2 -22 -1 20841.3 131.541 18
 2 -22 1 19851.5 135.075 18
 -2 -22 -2 4308.8 62.9248 18
 2 -22 2 4307.98 63.1627 18
 -2 -22 -3 2212.76 51.9993 18
 2 -22 3 1954.16 44.5516 18
 -2 -22 -4 12943.3 120.649 18
 2 -22 4 12535.3 110.217 18
 2 -22 5 5465.95 70.2237 18
 -2 -22 -5 5410.34 122.992 25
 2 -22 6 964.005 37.3719 18
 -2 -22 -6 1504.23 84.9474 25
 -2 -22 -7 1118.6 85.6851 25
 -2 -22 -8 972.893 88.7886 26
 -2 -22 -9 3543.23 112.135 25
 -2 -22 -9 3413.84 118.319 26
 -2 -22 -10 606.962 72.3298 25
 -2 -22 -10 544.209 69.5507 26
 2 -22 11 234.662 13.7623 3
 -2 -22 -11 295.944 27.7599 11
 -2 -22 -12 6.71304 41.5683 25
 2 -21 -14 723.334 31.6078 11
 2 -21 -13 1758.38 47.4874 11
 2 -21 -12 1888.37 53.7769 11
 2 -21 -12 702.614 59.8656 25
 2 -21 -11 766.122 69.1367 25
 2 -21 -10 6871.08 129.996 25
 2 -21 -9 3165.2 105.622 25
 2 -21 -8 569.95 72.0784 25
 2 -21 -7 657.165 101.599 28
 2 -21 -7 844.805 73.4874 25
 2 -21 -7 789.757 43.8056 18
 2 -21 -6 5536 79.1229 18
 -2 -21 5 2719.34 83.0439 29
 2 -21 -5 2122.71 68.6936 29
 -2 -21 4 6277.41 105.174 29
 2 -21 -4 5462.74 99.6495 29
 -2 -21 3 2474.91 70.2165 29
 2 -21 -3 2668.54 76.5179 29
 2 -21 -2 1519.5 62.9685 29
 -2 -21 2 1510.93 67.4305 29
 -2 -21 2 2982.35 41.9015 18
 2 -21 -2 3128.87 51.1312 18
 2 -21 -1 4588.34 86.7921 29
 -2 -21 1 4951.65 94.7756 29
 -2 -21 1 7197.86 64.652 18
 2 -21 -1 7222.85 73.0441 18
 2 -21 0 2600.93 78.1964 29
 -2 -21 0 2796.92 84.1798 29
 2 -21 0 6568.8 70.444 18
 -2 -21 0 6275.5 63.597 18
 -2 -21 -1 3654.06 54.6397 18
 2 -21 1 3726.2 55.0899 18
 2 -21 2 3959.91 59.2957 18
 -2 -21 -2 4050.09 59.5832 18
 2 -21 3 893.527 33.2009 18
 -2 -21 -3 1017.93 40.012 18
 2 -21 4 8538.04 85.2662 18
 -2 -21 -4 10075.5 104.13 18
 -2 -21 -5 6044.53 123.569 25
 2 -21 5 5862.86 77.6986 18
 -2 -21 -6 1226.72 84.5991 25
 2 -21 6 1191.95 42.0285 18
 -2 -21 -8 919.046 90.4017 26
 -2 -21 -9 354.189 79.1864 26
 -2 -21 -9 421.205 78.7616 25
 -2 -21 -10 511.816 71.8245 26
 -2 -21 -10 526.797 74.2637 25
 -2 -21 -11 2151.59 47.5149 11
 2 -21 11 1952.03 29.7121 3
 -2 -21 -12 60.7659 44.0136 25
 2 -20 -15 778.914 27.3322 14
 2 -20 -14 905.263 34.8464 11
 2 -20 -13 4819.16 72.2937 11
 2 -20 -12 464.906 38.9482 11
 2 -20 -12 220.683 53.0524 25
 2 -20 -11 2058 85.7417 25
 2 -20 -10 767.908 71.6946 25
 2 -20 -9 4184.34 111.225 25
 2 -20 -8 2115.99 91.4703 25
 2 -20 -7 1176.64 46.386 18
 2 -20 -6 13424.5 121.01 18
 2 -20 -5 5889.5 97.0988 29
 -2 -20 5 6978.99 108.329 29
 2 -20 -4 1203.36 59.5646 29
 -2 -20 4 1470.88 68.5464 29
 -2 -20 3 97.7739 44.798 29
 2 -20 -3 125.15 46.8603 29
 2 -20 -3 166.957 23.9461 18
 -2 -20 2 184.339 49.8367 29
 2 -20 -2 167.798 49.7325 29
 -2 -20 2 1146.07 28.0479 18
 2 -20 -2 1072.7 34.379 18
 -2 -20 1 1282.87 63.9492 29
 2 -20 -1 1289.96 66.0611 29
 -2 -20 1 2539.88 38.5866 18
 2 -20 -1 2743.65 44.8014 18
 -2 -20 0 4558.59 52.5116 18
 2 -20 0 4983.49 62.0852 18
 -2 -20 -1 4765.01 58.8132 18
 2 -20 1 4669.43 60.7774 18
 -2 -20 -2 435.154 21.9203 17
 -2 -20 -2 448.889 55.6743 29
 2 -20 2 441.271 26.404 18
 -2 -20 -2 500.17 26.3213 18
 2 -20 3 358.755 24.0151 18
 -2 -20 -3 340.294 22.734 17
 -2 -20 -4 348.905 29.9952 18
 2 -20 4 327.525 26.4591 18
 2 -20 5 2588.81 53.5135 18
 -2 -20 -6 5162.65 122.946 25
 2 -20 6 5944.74 81.8167 18
 2 -20 7 8451.34 98.1182 18
 -2 -20 -8 211.738 72.605 25
 -2 -20 -8 206.159 73.424 26
 -2 -20 -9 2220.39 98.4409 25
 -2 -20 -9 2318.18 103.907 26
 -2 -20 -10 4312.58 113.92 25
 -2 -20 -10 4297.21 118.956 26
 -2 -20 -11 3298.97 57.4684 11
 2 -20 11 2707.43 35.568 3
 -2 -20 -12 189.685 48.8043 25
 2 -19 -15 3548.84 50.9449 14
 2 -19 -15 4099.32 48.1422 11
 2 -19 -14 291.728 29.4634 11
 2 -19 -13 5178.01 76.2349 11
 2 -19 -12 613.685 59.1879 25
 2 -19 -12 2238.67 58.1811 11
 2 -19 -11 5302.51 112.121 25
 2 -19 -10 549.682 67.62 25
 2 -19 -9 4405.54 112.002 25
 2 -19 -9 8203.61 117.532 9
 2 -19 -8 3191.62 97.4565 25
 2 -19 -6 5571.19 75.3655 18
 2 -19 -5 4808.16 85.5973 29
 2 -19 -5 8148.65 85.9694 18
 2 -19 -4 12740.2 132.705 29
 -2 -19 4 13363.4 137.541 29
 -2 -19 3 8214.63 65.8643 18
 2 -19 -3 8097.95 78.0198 18
 2 -19 -2 4534.52 84.4749 29
 -2 -19 2 4729.52 87.6206 29
 2 -19 -2 9264.14 79.8818 18
 -2 -19 2 9102.5 68.486 18
 -2 -19 1 1158.26 61.1692 29
 2 -19 -1 1259.47 63.2267 29
 2 -19 -1 1970.06 39.3591 18
 -2 -19 1 1890.6 34.0595 18
 -2 -19 0 12239.5 86.5656 18
 2 -19 0 12726.2 97.3205 18
 -2 -19 -1 14537.7 91.1382 17
 -2 -19 -1 14316.1 100.791 18
 -2 -19 -2 5635.5 59.3329 17
 -2 -19 -2 5625.91 65.6522 18
 -2 -19 -3 2882.52 54.7304 18
 -2 -19 -3 2843.56 46.4847 17
 2 -19 4 1160.73 37.8658 18
 -2 -19 -4 1192.33 39.982 18
 2 -19 5 1048.65 37.9072 18
 -2 -19 -6 13185 175.438 25
 2 -19 6 15298.9 129.384 18
 2 -19 7 2552.65 57.7124 18
 -2 -19 -8 1745.92 93.2023 25
 -2 -19 -8 1744.6 98.5902 26
 -2 -19 -9 129.185 72.0592 25
 -2 -19 -9 80.488 68.4022 26
 -2 -19 -10 115.146 68.678 25
 -2 -19 -10 128.413 67.6628 26
 2 -19 11 1563.62 28.457 3
 -2 -19 -11 1984.69 48.0564 11
 -2 -19 -12 1789.02 69.04 25
 2 -18 -15 1537.12 38.7991 14
 2 -18 -15 1627.25 35.1013 11
 2 -18 -14 3507.9 59.1767 11
 2 -18 -13 4721.67 75.1637 11
 2 -18 -12 679.982 59.2924 25
 2 -18 -12 1346.85 49.6095 11
 2 -18 -11 1059.27 73.3614 25
 2 -18 -10 2014.28 88.2007 25
 2 -18 -9 6144.73 121.553 25
 2 -18 -9 8893.27 120.817 9
 2 -18 -6 11302.2 104.897 18
 2 -18 -5 15259.9 142.829 29
 2 -18 -5 26979.5 154.768 18
 -2 -18 4 13068.5 84.3106 18
 2 -18 -4 12586.4 98.2773 18
 2 -18 -3 15584.2 140.004 29
 2 -18 -3 19720.2 122.392 18
 -2 -18 3 19583.1 106.05 18
 -2 -18 3 16679.1 152.86 29
 2 -18 -2 11461.9 87.7165 18
 -2 -18 2 10850.6 72.9125 18
 2 -18 -2 9445.35 106.889 29
 -2 -18 2 9511.61 111.343 29
 2 -18 -1 5141.3 58.3902 18
 -2 -18 1 5015.5 50.3325 18
 -2 -18 1 3350.94 78.2843 29
 2 -18 -1 3660.85 79.7564 29
 -2 -18 0 15657.4 98.1146 18
 2 -18 0 16490.4 109.681 18
 -2 -18 -1 1116.02 31.3203 18
 2 -18 1 1051.47 32.4187 18
 -2 -18 -1 994.748 60.7189 29
 -2 -18 -1 1143.92 26.1566 17
 2 -18 2 2882.59 44.917 18
 -2 -18 -2 3671.57 52.0822 18
 -2 -18 -2 2621.52 74.9387 29
 -2 -18 -2 3767.53 46.6927 17
 -2 -18 -3 8345.05 76.5198 17
 2 -18 3 7879.62 81.5562 18
 -2 -18 -4 2413.49 51.2253 18
 2 -18 4 2528.42 47.9983 18
 -2 -18 -5 6105.49 73.8825 17
 2 -18 5 5670.5 75.2817 18
 2 -18 6 4216.56 68.1549 18
 2 -18 7 3431.31 65.217 18
 -2 -18 -8 1538.06 85.6937 25
 -2 -18 -8 1607.9 93.3889 26
 -2 -18 -9 777.833 77.3272 25
 -2 -18 -9 838.069 81.0563 26
 -2 -18 -10 1376.47 86.0064 25
 -2 -18 -10 1304.51 88.2115 26
 -2 -18 -11 2227.99 50.2317 11
 2 -18 11 1954.2 32.0534 3
 -2 -18 -12 68.1332 50.1767 25
 2 -17 -15 879.281 34.4075 14
 2 -17 -15 1010.65 30.5621 11
 2 -17 -14 2044.22 48.8637 11
 2 -17 -13 3705.83 68.2775 11
 2 -17 -12 180.483 51.9765 25
 2 -17 -12 1105.03 47.0266 11
 2 -17 -11 947.082 69.8415 25
 2 -17 -10 4361.23 106.86 25
 2 -17 -9 5967.13 120.858 25
 2 -17 -9 7888.94 114.481 9
 2 -17 -5 5734.29 86.8087 29
 2 -17 -5 10676.6 93.7293 18
 2 -17 -4 17364 115.559 18
 -2 -17 4 18144.7 99.8544 18
 2 -17 -3 3144.74 69.6955 29
 -2 -17 3 3230.51 39.898 18
 -2 -17 2 23959.9 170.271 29
 2 -17 -2 23576.5 165.399 29
 2 -17 -2 28222.8 145.037 18
 -2 -17 2 29474.2 131.871 18
 2 -17 -1 8572.55 104.692 29
 -2 -17 1 8324.57 108.239 29
 2 -17 -1 12632.6 89.463 18
 -2 -17 1 12387.6 78.4467 18
 -2 -17 0 21489.7 116.29 18
 2 -17 0 21875.8 126.86 18
 -2 -17 -1 7734.1 61.6291 17
 2 -17 1 7765.11 71.0769 18
 2 -17 2 31906.3 164.426 18
 -2 -17 -2 32872.3 165.703 18
 2 -17 3 4102.23 56.6647 18
 -2 -17 -3 4304.17 52.5526 17
 2 -17 4 5770.02 70.1575 18
 -2 -17 -4 5972.68 74.0259 18
 -2 -17 -4 5921.63 66.4569 17
 -2 -17 -5 16788.9 124.257 17
 2 -17 5 16130.8 127.539 18
 2 -17 6 329.869 30.1732 18
 -2 -17 -6 304.212 28.1577 17
 2 -17 7 4243.96 70.0371 18
 -2 -17 -7 3668.68 105.063 25
 -2 -17 -8 2713.08 100.197 25
 -2 -17 -8 2939.39 111.474 26
 -2 -17 -9 191.692 66.494 25
 -2 -17 -9 177.26 73.6044 26
 -2 -17 -10 2228.16 91.4708 25
 -2 -17 -10 2314.58 100.551 26
 2 -17 11 3377.83 41.6572 3
 -2 -17 -11 3675.13 61.9616 11
 -2 -17 -12 1722.68 70.5888 25
 2 -16 -15 368.902 29.9367 14
 2 -16 -15 404.473 25.6395 11
 2 -16 -14 2294.47 52.456 11
 2 -16 -13 317.947 35.5391 11
 2 -16 -12 2215.33 75.8148 25
 2 -16 -12 5667.74 84.1944 11
 2 -16 -11 1576.77 75.0177 25
 2 -16 -10 9343.23 140.338 25
 2 -16 -10 13980.4 155.962 9
 2 -16 -9 1786.41 78.9283 25
 2 -16 -9 2966.15 72.5263 9
 2 -16 -8 9090.49 115.355 9
 2 -16 -5 5424.75 66.8604 18
 -2 -16 5 5335.08 51.5858 18
 2 -16 -4 8586.3 75.7078 18
 -2 -16 4 8553.43 63.1264 18
 2 -16 -3 6133.86 84.6506 29
 -2 -16 3 6448.18 89.0862 29
 -2 -16 3 6970 55.8633 18
 2 -16 -3 6706.44 66.2708 18
 -2 -16 2 27205.1 183.342 29
 2 -16 -2 26809.8 179.419 29
 2 -16 -2 38387.5 168.522 18
 -2 -16 2 38729.8 152.517 18
 -2 -16 1 33141.7 131.847 17
 2 -16 -1 32916.1 162.493 18
 -2 -16 0 11161.9 68.8504 17
 -2 -16 0 10908.1 73.7616 18
 -2 -16 -1 1860.11 30.9491 17
 2 -16 1 2033.11 37.1595 18
 -2 -16 -2 21693.2 117.76 17
 2 -16 2 21449.8 129.221 18
 2 -16 3 24430.8 147.601 18
 -2 -16 -3 25429.3 140.31 17
 -2 -16 -4 652.966 27.1174 17
 2 -16 4 512.999 29.3993 18
 -2 -16 -5 10992.1 95.1655 17
 2 -16 5 10218.1 96.9313 18
 -2 -16 -6 3700.59 60.5825 17
 2 -16 6 3175.57 59.1081 18
 2 -16 7 6480.13 85.0486 18
 -2 -16 -7 5086.39 117.05 25
 2 -16 8 511.351 33.0999 18
 -2 -16 -8 450.65 73.2526 25
 -2 -16 -8 512.908 74.8435 26
 -2 -16 -9 2875.75 98.1804 25
 -2 -16 -9 3170.86 109.422 26
 -2 -16 -10 2189.99 89.2809 25
 -2 -16 -10 2474.66 99.2418 26
 2 -16 11 1403.61 28.6868 3
 -2 -16 -11 1511.71 44.0576 11
 -2 -16 -12 323.806 53.9325 25
 2 -15 -16 746.457 25.2699 14
 2 -15 -15 403.192 31.773 14
 2 -15 -15 471.363 26.9392 11
 2 -15 -14 1546.1 46.1375 11
 2 -15 -13 1078.03 45.5386 11
 2 -15 -12 143.986 48.2912 25
 2 -15 -12 383.345 37.3051 11
 2 -15 -11 406.403 58.2049 25
 2 -15 -10 1211.45 72.5225 25
 2 -15 -10 1957.39 64.914 9
 2 -15 -9 5360.93 93.4268 9
 2 -15 -8 328.522 33.1786 9
 2 -15 -5 4346.22 71.6919 29
 -2 -15 5 7024.76 58.768 18
 2 -15 -4 25277.4 164.199 29
 -2 -15 4 25401.8 120.941 18
 2 -15 -3 20655.8 118.78 18
 -2 -15 3 21328.2 103.81 18
 -2 -15 2 4941.16 43.6691 18
 2 -15 -2 4599.49 49.7668 18
 2 -15 -2 2987.66 60.2447 29
 -2 -15 2 3269.57 72.0676 29
 -2 -15 1 3420.25 30.8724 17
 2 -15 -1 3688.65 46.7201 18
 -2 -15 1 3442.57 37.6283 18
 -2 -15 1 3601.57 69.7234 29
 -2 -15 0 107.494 13.6497 17
 -2 -15 0 91.8751 15.1539 18
 2 -15 0 101.584 19.805 18
 -2 -15 -1 72451.9 274.758 18
 2 -15 1 62505.2 264.994 18
 -2 -15 -1 66277.9 322.95 29
 -2 -15 -1 75321.5 267.05 17
 2 -15 2 8099.97 72.6632 18
 -2 -15 -2 8305.95 71.3252 18
 2 -15 3 12327.3 97.3446 18
 -2 -15 -3 12503 88.6836 17
 2 -15 4 4918.94 63.0697 18
 -2 -15 -4 4713.76 56.4285 17
 2 -15 5 9974.84 93.7176 18
 -2 -15 -5 10876.8 92.9746 17
 -2 -15 -6 14574.1 116.855 17
 2 -15 6 12836.1 112.707 18
 2 -15 7 8787.75 97.7153 18
 -2 -15 -8 3506.07 114.624 26
 -2 -15 -8 3322.11 102.977 25
 -2 -15 -9 837.504 81.4626 26
 -2 -15 -9 699.704 71.5929 25
 -2 -15 -10 3381.6 112.934 26
 -2 -15 -10 3139.6 102.599 25
 2 -15 11 938.005 25.0387 3
 -2 -15 -11 1073.56 38.9857 11
 -2 -15 -12 395.259 55.7136 25
 2 -14 -16 1874.51 36.5727 14
 2 -14 -15 969.617 33.8103 11
 2 -14 -15 954.969 40.0591 14
 2 -14 -14 389.763 34.0408 11
 2 -14 -13 5334.67 81.6146 11
 2 -14 -12 605.752 41.5407 11
 2 -14 -11 2346.09 81.6821 25
 2 -14 -10 5610.86 97.4577 9
 2 -14 -10 1760.38 76.9201 25
 2 -14 -9 4459.36 83.5446 9
 2 -14 -8 21064.6 173.266 9
 2 -14 -7 1216.81 40.9739 18
 -2 -14 6 7679.15 65.7938 18
 -2 -14 5 1108.51 25.4786 18
 2 -14 -5 1141.9 53.9645 29
 2 -14 -4 10694.2 81.284 18
 2 -14 -4 10265.7 99.4713 29
 2 -14 -3 41213.8 185.161 18
 -2 -14 3 43062.2 168.317 18
 -2 -14 2 6571.36 84.314 29
 2 -14 -2 6662.82 58.1247 18
 2 -14 -1 1467.5 30.3142 18
 -2 -14 1 1372.56 24.3244 18
 -2 -14 0 22290 101.533 17
 2 -14 0 22136.7 117.324 18
 -2 -14 -1 120881 402.397 17
 -2 -14 -1 120221 413.318 18
 2 -14 2 1163.62 32.5896 18
 -2 -14 -2 1188.33 30.6906 18
 -2 -14 -3 4727.47 53.8332 17
 -2 -14 -3 4737.4 59.1684 18
 -2 -14 -4 20620.2 122.655 17
 2 -14 4 19660.7 127.061 18
 -2 -14 -5 31503.5 169.709 17
 2 -14 5 29061.7 170.235 18
 -2 -14 -6 3679.85 57.9382 17
 2 -14 6 3573.1 59.0199 18
 -2 -14 -7 11559.3 106.189 17
 2 -14 7 10723.2 107.417 18
 -2 -14 -8 4098.61 115.47 26
 -2 -14 -8 3828.57 103.147 25
 -2 -14 -9 1103.86 85.0057 26
 -2 -14 -9 1010.18 80.0228 25
 -2 -14 -10 6311.03 138.976 26
 -2 -14 -10 5429.57 122.554 25
 2 -14 11 449.048 19.6404 3
 -2 -14 -11 511.114 31.7605 11
 -2 -14 -12 997.431 62.3442 25
 2 -13 -16 1292.85 33.3209 14
 2 -13 -15 4802.09 73.3223 14
 2 -13 -15 5020.12 63.7346 11
 2 -13 -14 38.8294 29.3118 11
 2 -13 -13 2612.08 63.0208 11
 2 -13 -12 256.6 34.4638 11
 2 -13 -10 6974 119.644 25
 2 -13 -10 15434.6 157.492 9
 2 -13 -9 4948.11 87.2654 9
 2 -13 -8 1308.38 47.7226 9
 2 -13 -8 1057.34 26.7584 1
 2 -13 -7 5600.51 51.9526 1
 2 -13 -7 2735.12 53.0247 18
 2 -13 -6 4464.81 43.4265 1
 -2 -13 6 6196.97 55.7734 18
 -2 -13 5 15592.9 92.325 18
 2 -13 -5 20809 92.013 1
 2 -13 -4 47168.1 222.987 29
 -2 -13 4 50974 185.771 18
 2 -13 -3 12023 81.5652 18
 -2 -13 3 12324.1 69.0334 18
 2 -13 -2 2069.87 33.1928 18
 -2 -13 2 2133.55 55.7447 29
 2 -13 -2 2096.1 53.3594 29
 -2 -13 1 4737.88 34.1662 17
 2 -13 -1 4631.21 47.2196 18
 -2 -13 0 35949.5 197.269 29
 2 -13 0 35554 159.359 18
 2 -13 1 10914.7 79.4106 18
 -2 -13 -1 11134.7 68.7407 17
 -2 -13 -2 67575.4 340.187 29
 -2 -13 -2 76258.8 292.778 18
 -2 -13 -2 79818 253.252 1
 -2 -13 -2 74635.6 281.491 17
 2 -13 2 74021.1 297.714 18
 2 -13 2 69284.6 286.4 19
 -2 -13 -3 8096.74 72.4344 18
 2 -13 3 8140.04 68.6708 19
 2 -13 4 1587.75 35.4195 19
 -2 -13 -4 1628.75 37.028 17
 2 -13 4 1505.8 35.6549 18
 2 -13 5 4495.26 61.7957 19
 2 -13 5 4541.27 63.0759 18
 2 -13 6 3368.38 58.8448 18
 -2 -13 -6 3472.42 54.9827 17
 2 -13 7 4106.64 68.5848 18
 -2 -13 -8 6134.55 134.195 26
 -2 -13 -8 5581.19 115.352 25
 -2 -13 -9 3500.42 110.81 26
 -2 -13 -9 2863.3 96.707 25
 -2 -13 -10 1719.04 88.5316 26
 -2 -13 -10 1402.47 81.5749 25
 -2 -13 -11 1280.83 41.5887 11
 2 -13 11 1372.08 29.2823 3
 -2 -13 -12 398.886 54.6902 25
 2 -12 -16 443.802 25.8985 14
 2 -12 -15 2030.15 53.1915 14
 2 -12 -15 1980.18 43.5206 11
 2 -12 -14 3111.66 60.9733 11
 2 -12 -13 1538.48 52.5263 11
 2 -12 -12 3721.22 71.6683 11
 2 -12 -10 13114.7 147.508 9
 2 -12 -10 12034.5 99.6446 1
 2 -12 -9 8899.91 114.083 9
 2 -12 -9 9618.02 83.6549 1
 2 -12 -8 809.339 39.1303 9
 2 -12 -8 1355.57 29.9472 1
 -2 -12 7 18202 115.505 18
 2 -12 -7 18957.9 132.234 18
 2 -12 -6 4105.81 41.6572 1
 2 -12 -6 4125.52 55.8921 18
 -2 -12 6 3969.13 44.0754 18
 -2 -12 5 7254.76 55.6509 18
 2 -12 -5 8065.52 90.2117 29
 -2 -12 4 1891.5 27.4159 18
 2 -12 -4 1760.09 22.5693 1
 2 -12 -3 37655.4 167.699 18
 2 -12 -3 38245.5 138.972 1
 -2 -12 2 5611.63 31.2663 17
 -2 -12 2 4267.09 67.7947 29
 2 -12 -2 4011.03 65.2077 29
 2 -12 -2 5229.02 48.747 18
 -2 -12 2 5652.39 41.7979 18
 -2 -12 1 44343 160.806 17
 2 -12 -1 44446.7 182.338 18
 -2 -12 1 43210.5 167.599 18
 -2 -12 1 43099.2 208.918 29
 -2 -12 0 51201.1 244.481 29
 -2 -12 0 52349.9 198.125 18
 -2 -12 -1 3070.43 37.2675 18
 2 -12 1 3101.79 41.4296 18
 2 -12 2 59576.2 241.317 19
 -2 -12 -2 59056.4 291.555 29
 -2 -12 -2 59365.7 205.027 1
 -2 -12 -2 59536.1 230.385 17
 2 -12 2 60361.5 244.622 18
 -2 -12 -2 60336 240.897 18
 2 -12 3 71981.2 303.105 19
 -2 -12 -3 78427.5 300.15 17
 2 -12 3 73499 307.762 18
 -2 -12 -3 79858.7 315.137 18
 2 -12 4 21634 136.846 18
 -2 -12 -4 22661.9 128.631 17
 -2 -12 -5 15130.4 108.049 17
 2 -12 5 14399.4 114.174 19
 -2 -12 -6 1752.88 40.7345 17
 2 -12 6 1708.84 43.9908 19
 -2 -12 -7 971.415 25.3848 1
 -2 -12 -8 691.394 25.8715 1
 -2 -12 -8 303.961 61.6138 25
 -2 -12 -9 10036.2 166.53 26
 -2 -12 -9 8449.97 139.044 25
 -2 -12 -10 4709.76 121.19 26
 -2 -12 -10 3781.38 102.74 25
 2 -12 11 777.952 24.5732 3
 -2 -12 -11 933.399 37.2216 11
 -2 -12 -12 15.5395 49.1744 25
 2 -11 -16 664.927 30.3233 14
 2 -11 -15 2600.42 48.9868 11
 2 -11 -15 2523.85 58.2832 14
 2 -11 -14 852.279 40.4593 11
 2 -11 -13 4832.33 79.3157 11
 2 -11 -12 3238.56 68.5192 11
 2 -11 -11 1410.77 48.3492 11
 2 -11 -11 1404.95 54.0909 9
 2 -11 -10 10927.6 138.293 9
 2 -11 -10 12182.8 101.182 1
 2 -11 -9 3063.78 68.15 9
 2 -11 -9 4312.8 55.6726 1
 2 -11 -8 12682.1 126.792 9
 2 -11 -8 12997.7 92.6653 1
 2 -11 -7 5538.1 53.8612 1
 2 -11 -7 4262.57 61.8867 18
 2 -11 -6 7867.15 74.9825 18
 -2 -11 6 8251.33 65.1749 18
 2 -11 -5 8121.51 55.2135 1
 2 -11 -5 8386.08 90.0905 29
 2 -11 -4 28224.2 159.017 29
 2 -11 -4 30066.4 125.107 1
 2 -11 -3 33631.3 174.439 29
 -2 -11 3 34935.1 139.975 18
 -2 -11 2 203119 639.975 18
 2 -11 -2 202597 689.909 29
 2 -11 -1 31778.5 143.187 18
 -2 -11 1 32419.1 129.816 18
 -2 -11 0 7966.38 51.639 18
 2 -11 0 8053 59.2162 18
 -2 -11 -1 76458.4 276.994 18
 2 -11 1 77080.9 288.315 18
 2 -11 1 73025.8 280.791 19
 -2 -11 -1 80718.3 276.004 17
 -2 -11 -1 69058.8 309.954 29
 2 -11 2 1016.8 28.0975 18
 2 -11 2 979.25 26.7538 19
 -2 -11 -3 20961.2 89.9084 1
 2 -11 3 20799.5 121.545 18
 2 -11 4 11337.7 91.9934 19
 -2 -11 -4 12032.7 88.4636 17
 2 -11 5 5270.23 65.9606 19
 -2 -11 -5 5886.98 66.0098 17
 2 -11 6 49243.4 268.074 19
 -2 -11 -6 67750.5 245.335 1
 2 -11 7 1019.24 39.5785 19
 -2 -11 -7 968.022 35.3591 17
 -2 -11 -8 28675.9 158.147 1
 -2 -11 -9 3002.61 95.7373 25
 -2 -11 -9 3669.8 112.678 26
 -2 -11 -10 1829.2 82.8385 25
 2 -11 11 5296.85 55.2206 3
 -2 -11 -11 5490.63 74.7964 11
 -2 -11 -12 842.943 60.5743 25
 -2 -11 -15 26.105 15.714 13
 2 -10 -16 269.406 26.0846 14
 2 -10 -15 109.959 33.424 14
 2 -10 -15 114.373 25.4305 11
 2 -10 -14 2247.63 54.4854 11
 2 -10 -13 815.682 43.9968 11
 2 -10 -12 8854.33 103.958 11
 2 -10 -11 3934.15 71.3686 11
 2 -10 -11 3958.98 59.3608 1
 2 -10 -10 4480.36 60.8894 1
 2 -10 -10 4067.49 85.6538 9
 2 -10 -9 2210.99 40.9551 1
 2 -10 -9 2014.56 60.166 9
 2 -10 -8 9485.46 78.1766 1
 2 -10 -8 7640.5 98.1268 9
 2 -10 -7 19524.9 132.343 18
 2 -10 -7 21558.5 157.257 9
 2 -10 -6 1704.46 38.5978 18
 2 -10 -6 4787.71 44.8304 1
 2 -10 -5 26205.6 133.594 18
 -2 -10 5 26910.7 122.411 18
 2 -10 -4 25030.6 106.62 1
 -2 -10 4 26313 111.266 18
 -2 -10 3 27231 108.705 18
 2 -10 -3 30013.1 108.323 1
 -2 -10 3 24312.6 85.2849 17
 2 -10 -3 22630 130.76 29
 -2 -10 2 1407.72 19.1162 18
 -2 -10 2 2932.69 49.1697 29
 2 -10 -2 3000.24 47.778 29
 2 -10 -1 4576.7 42.6083 18
 -2 -10 1 4516.22 33.9233 18
 -2 -10 0 29050.4 117.991 17
 2 -10 0 29011.1 129.648 18
 2 -10 1 54118.2 215.733 18
 -2 -10 -1 53300.2 205.07 17
 2 -10 1 54420.2 215.998 19
 -2 -10 -1 52642.7 205.072 18
 -2 -10 -2 38832.2 159.431 18
 -2 -10 -2 34628.6 145.053 17
 2 -10 2 32332.3 150.545 18
 -2 -10 -2 29890.8 121.578 1
 2 -10 2 35291.6 154.226 19
 -2 -10 -3 16603 94.1826 17
 -2 -10 -3 15495.1 76.3543 1
 -2 -10 -4 3229.68 42.874 17
 2 -10 4 2831.34 46.0889 19
 -2 -10 -5 8608.62 77.3178 17
 2 -10 5 7526.25 77.8315 19
 -2 -10 -6 14741.4 88.1775 1
 2 -10 6 12027.2 110.739 19
 -2 -10 -7 17678.3 128.387 17
 2 -10 7 16197.5 140.8 19
 -2 -10 -8 4768.33 67.6379 17
 2 -10 8 3695.73 71.2677 19
 -2 -10 -9 272.066 67.5097 26
 -2 -10 -9 258.952 59.804 25
 -2 -10 -10 911.065 71.6652 25
 -2 -10 -10 2973.64 57.4248 11
 2 -10 11 5711.87 57.3723 3
 -2 -10 -11 2913.58 90.5776 25
 -2 -10 -12 840.3 59.1053 25
 -2 -10 -12 1927.53 55.0569 14
 -2 -10 -15 748.123 25.7243 13
 2 -9 -16 853.808 33.8585 14
 2 -9 -15 4123.62 73.7997 14
 2 -9 -15 4274 60.9493 11
 2 -9 -14 924.716 41.3955 11
 2 -9 -13 4722.84 80.1935 11
 2 -9 -12 3301.76 69.3047 11
 2 -9 -11 3655.71 67.108 11
 2 -9 -11 3816.89 79.812 9
 2 -9 -11 3873.08 59.6911 1
 2 -9 -10 3694.51 77.2722 9
 2 -9 -10 4906.04 64.1384 1
 2 -9 -9 17340.3 161.013 9
 2 -9 -9 18399 122.467 1
 2 -9 -8 2734.31 61.0037 9
 2 -9 -8 2566.19 41.296 1
 -2 -9 7 6005.75 54.6331 19
 2 -9 -7 5971.98 56.2103 1
 2 -9 -6 83021.9 303.452 1
 -2 -9 6 76571.4 290.131 19
 2 -9 -5 5290.68 52.7926 18
 -2 -9 5 5236.07 37.5859 19
 -2 -9 4 13372.7 68.7441 18
 -2 -9 4 12094.9 55.8716 19
 2 -9 -3 37746 176.644 29
 -2 -9 3 43586.9 153.514 18
 -2 -9 3 39843.5 133.669 17
 2 -9 -3 42170.1 150.875 1
 -2 -9 2 809.462 14.5123 18
 -2 -9 2 649.882 10.7754 17
 2 -9 -2 1596.7 38.8477 29
 -2 -9 2 1672.67 40.917 29
 -2 -9 1 5488.25 35.8198 18
 2 -9 -1 5793.39 45.0893 18
 -2 -9 1 5833.96 35.4373 17
 -2 -9 1 5284.46 60.2472 29
 -2 -9 0 5304.55 38.8503 17
 -2 -9 0 5352.36 38.5 18
 2 -9 1 48503.8 195.811 18
 -2 -9 -1 49031.5 189.151 18
 2 -9 1 47208.2 195.099 19
 -2 -9 -1 47824 225.929 29
 -2 -9 -2 74619.2 250.346 1
 2 -9 2 75082.7 282.29 19
 2 -9 2 75080.3 282.994 18
 -2 -9 -3 16677.4 93.5212 17
 2 -9 3 16673.9 101.412 19
 -2 -9 -4 6691.57 58.944 17
 -2 -9 -4 6763.93 47.8634 1
 2 -9 5 3410.63 52.1319 19
 -2 -9 -5 3392.97 48.7345 9
 2 -9 6 1046.82 36.5895 19
 -2 -9 -6 740.303 29.2103 17
 2 -9 7 4527.84 71.3978 19
 -2 -9 -7 5022.78 64.9823 17
 -2 -9 -8 842.492 26.8743 1
 -2 -9 -8 971.423 36.0286 17
 -2 -9 -9 2377.79 85.5282 25
 -2 -9 -9 2980.7 98.7511 26
 2 -9 10 1839.74 34.3439 3
 -2 -9 -10 2028.83 49.1389 11
 -2 -9 -11 1686.86 76.5755 25
 2 -9 11 2869.04 40.9198 3
 -2 -9 -12 134.824 32.883 14
 -2 -9 -12 26.9307 46.0589 25
 -2 -9 -15 643.99 25.9738 13
 2 -8 -16 2757.21 51.4281 14
 2 -8 -16 2598.33 48.1925 13
 2 -8 -15 3447.06 68.6889 14
 2 -8 -15 3331.67 54.7459 11
 2 -8 -14 1020.49 42.4089 11
 2 -8 -13 12396 124.1 11
 2 -8 -12 760.829 41.0781 11
 2 -8 -11 11514.6 116.823 11
 2 -8 -11 12949.1 146.068 9
 2 -8 -10 16506.2 121.31 1
 2 -8 -10 15008 152.973 9
 2 -8 -9 3292.13 49.1218 1
 2 -8 -9 2743.67 63.7643 9
 -2 -8 8 6287.55 64.0358 19
 2 -8 -8 6459.01 87.6162 9
 -2 -8 7 6737.11 58.5433 19
 2 -8 -7 6820.2 83.2701 9
 -2 -8 6 8791.26 61.6629 19
 2 -8 -6 9067.94 78.5271 18
 -2 -8 5 5704.73 39.7708 19
 2 -8 -5 6371.46 56.4442 18
 -2 -8 4 8842.26 43.9304 19
 2 -8 -4 9275.32 63.206 18
 2 -8 -4 8895.88 53.1818 1
 2 -8 -4 9383.49 74.7654 29
 -2 -8 4 8638.49 41.4971 30
 -2 -8 4 8319.72 37.4869 17
 -2 -8 3 60629.7 198.156 19
 -2 -8 3 61077.3 200.743 17
 -2 -8 2 61.5133 8.80488 18
 -2 -8 2 104.153 7.43911 17
 -2 -8 1 103386 344.767 18
 -2 -8 1 105444 346.796 17
 -2 -8 0 117630 384.444 17
 2 -8 0 123084 401.913 19
 -2 -8 0 111732 381.5 18
 2 -8 0 114565 395.64 18
 -2 -8 0 126287 424.271 29
 -2 -8 -1 35918.4 146.5 17
 2 -8 1 34305.2 151.538 18
 2 -8 1 39345.2 160.183 19
 -2 -8 -1 38317.3 149.316 18
 -2 -8 -1 41519.3 180.546 29
 2 -8 2 2255.23 35.0334 19
 -2 -8 -2 2239.22 30.0018 17
 -2 -8 -3 14955.4 71.597 1
 2 -8 3 15138.3 94.4287 19
 -2 -8 -4 4230.95 48.043 9
 -2 -8 -4 4437.24 46.8555 17
 2 -8 5 17591.3 104.57 8
 -2 -8 -5 18359.1 118.738 9
 2 -8 6 2346.55 48.2819 19
 -2 -8 -6 2629.71 44.4382 17
 2 -8 7 3028.08 58.8981 19
 -2 -8 -7 3616.83 53.7341 17
 -2 -8 -8 3730.93 58.8474 17
 2 -8 8 3795.32 72.5045 19
 2 -8 9 907.352 43.5116 19
 -2 -8 -9 931.144 73.7298 26
 -2 -8 -9 748.536 63.031 25
 2 -8 10 18799.9 110.897 3
 -2 -8 -10 11536.8 156.379 25
 -2 -8 -11 4450.67 84.0078 14
 2 -8 11 3532.03 45.4282 3
 -2 -8 -12 508.165 51.5437 25
 -2 -8 -12 1253.88 49.2097 14
 2 -8 13 2462.59 71.7173 21
 -2 -8 -15 62.038 19.5853 13
 2 -7 -16 3153.69 53.111 13
 2 -7 -16 3093.27 55.6166 14
 2 -7 -15 373.686 27.4755 11
 2 -7 -15 346.967 37.7774 14
 2 -7 -14 570.236 36.5211 11
 2 -7 -14 469.627 45.6688 14
 2 -7 -13 5867.93 86.5502 11
 2 -7 -12 779.602 41.3895 11
 2 -7 -11 10809.7 111.861 11
 2 -7 -11 11448.2 134.513 9
 2 -7 -10 17174.8 139.739 11
 2 -7 -10 19802.3 177.71 9
 2 -7 -9 15865 151.945 9
 2 -7 -9 16440.1 111.286 1
 -2 -7 8 3667.12 48.9144 19
 2 -7 -8 3703.35 66.2313 9
 -2 -7 7 11866.8 82.5591 19
 2 -7 -7 13359.6 116.82 9
 2 -7 -6 24609.1 131.264 18
 2 -7 -6 25506.8 119.53 1
 -2 -7 5 12209 65.1858 19
 2 -7 -5 12171.9 80.0069 18
 2 -7 -5 12056 69.6095 1
 2 -7 -4 6594.74 51.435 18
 -2 -7 4 6686.63 37.9908 19
 2 -7 -4 4770 40.3726 1
 -2 -7 4 7775.55 40.5175 30
 2 -7 -4 9046.4 68.3212 29
 -2 -7 3 13348.1 54.325 17
 -2 -7 3 13288 51.578 19
 -2 -7 2 10474.1 45.0729 17
 -2 -7 2 10826 45.2874 18
 -2 -7 1 31600 115.103 18
 -2 -7 1 31156.5 117.734 17
 2 -7 0 35842.3 144.495 18
 -2 -7 0 35813.9 135.236 17
 -2 -7 0 35387.5 133.179 18
 2 -7 1 87147.9 323.837 18
 -2 -7 -1 87395.2 314.375 17
 2 -7 2 20033.8 105.668 19
 -2 -7 -2 20330.5 98.8918 17
 2 -7 3 25288.2 119.599 8
 -2 -7 -3 25246.8 120.691 17
 -2 -7 -4 2947.32 39.8189 9
 2 -7 4 2880.5 35.6506 8
 -2 -7 -5 10543.5 84.2641 9
 2 -7 5 10471.5 75.8713 8
 -2 -7 -6 21849.3 114.292 1
 -2 -7 -6 22192.9 132.324 17
 2 -7 7 14952.6 128.382 19
 -2 -7 -7 15765.3 113.102 17
 -2 -7 -8 6820.36 76.6788 17
 2 -7 8 6629.26 89.3225 19
 2 -7 9 1676.65 56.3649 19
 -2 -7 -9 1774.63 82.3272 26
 2 -7 10 426.682 20.7406 3
 -2 -7 -10 401.483 59.9143 25
 -2 -7 -11 1466.88 55.8593 14
 2 -7 11 1214.09 28.329 3
 -2 -7 -12 382.606 48.477 25
 -2 -7 -12 1054.79 46.9855 14
 -2 -7 -13 1571 47.1685 14
 2 -7 13 1102.81 58.388 21
 -2 -7 -15 222.269 21.8194 13
 2 -6 -16 380.983 31.1815 14
 2 -6 -16 332.389 28.2387 13
 2 -6 -15 2172.76 45.4881 11
 2 -6 -15 2163.46 58.833 14
 2 -6 -14 3209.39 62.4211 11
 2 -6 -14 3087.2 75.1077 14
 2 -6 -13 2189.38 58.4656 11
 2 -6 -12 7168.58 93.881 11
 2 -6 -11 5007.88 89.0285 9
 2 -6 -11 5185.03 69.3721 1
 2 -6 -10 22998.7 185.515 9
 2 -6 -10 19238.1 144.038 11
 2 -6 -10 25299.2 152.504 1
 -2 -6 10 19443.2 148.622 19
 2 -6 -9 623.16 40.8166 9
 -2 -6 9 512.172 27.773 19
 2 -6 -8 13603.6 91.8173 1
 2 -6 -8 11853.8 117.846 9
 2 -6 -7 5823.19 76.4092 9
 -2 -6 7 5073.66 51.2059 19
 -2 -6 6 17768.2 96.1316 19
 2 -6 -6 18182.6 110.115 18
 2 -6 -5 25858.7 123.73 18
 -2 -6 5 24773.9 108.668 30
 2 -6 -4 41116.8 159.105 18
 -2 -6 4 41624.5 143.108 19
 -2 -6 4 41309.6 143.074 30
 2 -6 -3 49693.1 184.259 18
 -2 -6 3 50058.8 166.89 19
 2 -6 -3 53464.4 196.494 29
 2 -6 -3 53922.6 180.861 1
 -2 -6 3 47925.3 169.438 17
 2 -6 -2 725030 2472.68 1
 -2 -6 2 806122 2461.69 18
 -2 -6 1 7308.63 35.1082 18
 -2 -6 1 7735.83 40.5955 17
 -2 -6 0 167365 548.079 17
 -2 -6 0 184522 576.244 29
 -2 -6 0 165354 543.747 18
 2 -6 0 185833 567.034 19
 -2 -6 -1 69945 248.035 17
 -2 -6 -1 69601.7 248.213 18
 2 -6 2 2000.52 32.1736 19
 -2 -6 -2 1439.31 23.9385 17
 -2 -6 -3 3476.26 40.0189 17
 -2 -6 -3 3681.79 38.788 9
 2 -6 4 8647.39 73.2141 19
 2 -6 4 8482.37 63.9187 8
 -2 -6 -4 8480.67 65.6536 9
 -2 -6 -5 24996.3 130.891 17
 2 -6 5 25474.7 149.225 19
 -2 -6 -5 27765.2 123.599 1
 2 -6 5 24808.6 131.817 8
 -2 -6 -5 27081.3 147.581 9
 -2 -6 -6 1134.31 31.6088 17
 2 -6 6 1422.77 30.7271 8
 2 -6 7 2895.92 57.9436 19
 -2 -6 -7 3214.52 50.5737 17
 2 -6 8 1855.64 53.7175 19
 -2 -6 -8 2242.25 47.0144 17
 2 -6 9 13130.9 138.339 19
 -2 -6 -9 9290.46 135.746 25
 -2 -6 -10 183.22 53.28 25
 2 -6 10 721.406 23.8703 3
 2 -6 11 2376.49 37.9259 3
 -2 -6 -11 2886.84 70.0346 14
 -2 -6 -12 231.74 35.4108 14
 2 -6 13 1155.88 60.896 21
 -2 -6 -13 1411.13 46.0656 14
 -2 -6 -15 224.224 23.0834 13
 2 -5 -17 897.166 24.9681 14
 2 -5 -16 2874.88 52.5346 13
 2 -5 -16 3052.36 56.7708 14
 2 -5 -15 3159.38 68.557 14
 2 -5 -14 879.58 49.4711 14
 2 -5 -14 986.875 41.1867 11
 2 -5 -13 10750.6 114.861 11
 2 -5 -12 3039.68 65.4149 11
 2 -5 -11 2267.29 55.3852 11
 2 -5 -11 2375.62 48.2855 1
 2 -5 -11 2318.04 62.7343 9
 2 -5 -10 1085.45 38.9974 11
 2 -5 -10 1164.08 46.9781 9
 2 -5 -9 1984.26 54.231 9
 2 -5 -9 2089.91 40.1882 1
 2 -5 -8 8271.9 97.2838 9
 2 -5 -8 8129.51 70.7115 1
 2 -5 -7 3694.18 60.846 9
 -2 -5 7 2855.33 41.1906 19
 2 -5 -6 3585.38 56.0903 9
 -2 -5 6 3538 41.1128 30
 -2 -5 5 24776.2 111.269 19
 2 -5 -5 28958.8 130.802 18
 -2 -5 5 30230.7 123.566 30
 2 -5 -5 22930.4 114.009 1
 2 -5 -4 40661.5 159.602 18
 -2 -5 4 41247.9 147.551 19
 2 -5 -3 30849.7 123.333 18
 2 -5 -3 27715.4 117.216 1
 2 -5 -2 46459.4 162.424 18
 -2 -5 2 44267.7 153.901 17
 -2 -5 1 100564 337.768 17
 -2 -5 1 99929.1 327.618 18
 -2 -5 0 208807 632.246 18
 -2 -5 0 206937 654.534 29
 2 -5 1 359285 1062 19
 -2 -5 -1 319093 1043.94 17
 -2 -5 -2 42427.7 162.292 17
 2 -5 2 44081.5 174.405 19
 2 -5 3 37312.5 165.08 19
 -2 -5 -3 34815.9 151.688 9
 2 -5 3 36027.4 153.396 8
 -2 -5 -3 38696 144.367 1
 2 -5 4 11124.1 83.7534 19
 -2 -5 -4 11466.2 78.1231 9
 2 -5 4 11396.6 75.0872 8
 -2 -5 -4 10842.1 73.5394 17
 -2 -5 -4 11906.8 64.8567 1
 2 -5 5 3855.6 55.8658 19
 2 -5 5 3722.43 45.0435 8
 -2 -5 -5 3733 43.9385 17
 -2 -5 -5 3797.84 38.5486 1
 2 -5 6 9347.25 90.9065 19
 -2 -5 -6 9213.86 77.1436 17
 -2 -5 -6 9279.95 67.9456 1
 -2 -5 -7 30.2798 19.0682 17
 2 -5 7 50.1229 26.6688 19
 -2 -5 -8 12864.1 105.19 17
 2 -5 8 11895 125.729 19
 -2 -5 -9 2036.52 70.579 25
 2 -5 9 2040.59 34.2332 3
 2 -5 10 15895.7 99.0352 3
 -2 -5 -10 9402.89 137.366 25
 2 -5 11 6621.44 62.4651 3
 -2 -5 -11 7699.33 108.718 14
 -2 -5 -12 834.013 46.2249 14
 2 -5 13 1611.24 68.173 21
 -2 -5 -13 2255.06 55.2129 14
 -2 -5 -15 1500.64 36.6159 13
 2 -4 -17 1163.66 28.4496 14
 2 -4 -16 292.076 28.0463 13
 2 -4 -16 299.283 30.9524 14
 2 -4 -15 2333.33 60.901 14
 2 -4 -14 1993.4 50.5112 11
 2 -4 -14 1922.41 63.3453 14
 2 -4 -13 205.254 32.7519 11
 2 -4 -12 1806.66 52.9115 11
 2 -4 -11 1753.21 50.9762 11
 2 -4 -11 1795.3 56.4614 9
 -2 -4 11 1747.12 50.5037 19
 2 -4 -10 325.082 33.1428 9
 2 -4 -10 281.214 29.0283 11
 -2 -4 10 277.401 25.7551 19
 2 -4 -9 725.516 37.7076 9
 -2 -4 9 682.174 28.317 19
 2 -4 -8 9614.42 106.563 9
 2 -4 -8 10259.2 79.5204 1
 -2 -4 7 11695.7 82.7384 19
 -2 -4 7 11823.7 90.4956 30
 2 -4 -6 6065.83 69.7057 9
 2 -4 -6 5961.18 52.1245 1
 -2 -4 5 10437.5 61.5218 19
 2 -4 -5 10209.4 69.0201 18
 2 -4 -5 10323.8 83.857 9
 2 -4 -4 2251.53 28.5632 18
 -2 -4 4 2133.63 29.369 30
 2 -4 -3 258949 835.741 18
 2 -4 -3 250074 834.371 1
 2 -4 -2 64982.5 233.06 18
 -2 -4 2 64861.3 231.066 17
 2 -4 -2 64951.3 234.45 1
 -2 -4 1 82903.3 278.996 17
 -2 -4 1 81425 265.189 18
 -2 -4 0 6102.27 37.271 17
 2 -4 0 6176.29 45.1383 19
 2 -4 1 58944.6 225.961 8
 -2 -4 -1 62673.5 222.959 17
 -2 -4 -2 17190.8 77.5135 9
 2 -4 2 17416.4 86.1275 8
 -2 -4 -3 28267.5 125.707 9
 2 -4 3 27822.2 128.674 8
 -2 -4 -4 16993.5 93.7797 17
 -2 -4 -4 15569.5 79.9219 1
 -2 -4 -4 15911.1 93.5014 9
 2 -4 4 17326.7 97.6972 8
 2 -4 4 17285.4 106.178 19
 -2 -4 -5 2155.38 34.491 17
 -2 -4 -5 1980.58 27.217 1
 -2 -4 -5 2044.1 35.6127 9
 2 -4 5 2398.49 37.5479 8
 2 -4 5 2436.54 45.9281 19
 -2 -4 -6 19127 112.478 17
 -2 -4 -6 17598.8 101.019 1
 -2 -4 -6 17075.9 115.076 9
 2 -4 6 18807.9 132.633 19
 2 -4 6 18090 116.523 8
 2 -4 7 517.335 24.4304 8
 -2 -4 -7 551.306 24.9091 17
 -2 -4 -8 392.122 20.7147 1
 2 -4 8 370.971 34.7433 19
 -2 -4 -8 334.778 24.9493 17
 2 -4 9 350.666 17.819 3
 2 -4 9 235.24 33.4757 19
 -2 -4 -10 5896.77 95.0954 14
 2 -4 10 5096 53.7529 3
 -2 -4 -11 7326.64 105.881 14
 2 -4 11 7394.33 66.6543 3
 -2 -4 -12 5078.07 86.5318 14
 -2 -4 -13 1156.77 44.6191 14
 2 -4 13 719.111 56.8667 21
 -2 -4 -15 756.106 29.8271 13
 2 -3 -17 131.395 18.0161 14
 2 -3 -16 566.971 31.6056 13
 2 -3 -16 555.318 34.2982 14
 2 -3 -15 1252.47 50.7047 14
 2 -3 -14 321.393 41.6034 14
 2 -3 -14 306.675 31.5397 11
 2 -3 -13 725.11 40.1707 11
 2 -3 -12 675.112 40.4441 11
 2 -3 -11 15863.7 156.722 9
 2 -3 -11 15417.2 134.343 11
 2 -3 -10 3550.05 72.0456 9
 2 -3 -10 3781.27 55.5334 1
 2 -3 -10 3248.61 58.0717 11
 -2 -3 10 3486.34 59.6245 19
 2 -3 -9 17265 111.987 1
 2 -3 -9 14785.2 137.437 9
 -2 -3 8 35271.6 181.718 19
 2 -3 -8 36067 214.717 9
 -2 -3 7 15330.1 97.126 19
 2 -3 -7 17964.1 102.422 1
 -2 -3 7 15011.8 105.465 30
 2 -3 -7 17898.2 132.817 9
 -2 -3 6 24396.6 120.464 19
 2 -3 -6 27357.3 125.397 1
 -2 -3 6 26059.8 132.302 30
 2 -3 -6 23476.5 147.52 9
 -2 -3 5 27822.9 126.316 19
 -2 -3 5 26075.6 132.253 30
 2 -3 -4 113588 439.52 1
 2 -3 -4 135707 445.994 18
 2 -3 -3 21858.7 91.3113 18
 2 -3 -3 19484 89.9779 1
 -2 -3 2 162981 423.463 29
 2 -3 -2 177526 425.867 29
 2 -3 -1 196413 635.885 18
 -2 -3 1 179206 634.973 17
 -2 -3 0 146893 497.047 17
 2 -3 0 172215 511.13 19
 -2 -3 -1 21982 80.3459 9
 -2 -3 -1 21627.7 92.6295 17
 -2 -3 -2 30163.4 121.056 9
 2 -3 2 30589.2 131.504 8
 -2 -3 -3 40724.3 164.932 9
 2 -3 3 45027 183.431 19
 2 -3 3 42520.3 172.223 8
 -2 -3 -3 40120.4 155.443 1
 -2 -3 -3 43407.5 168.854 17
 -2 -3 -4 4953.45 48.2826 9
 2 -3 4 4875.72 51.9469 19
 -2 -3 -5 10933.1 80.0796 9
 2 -3 5 11309.3 87.1748 19
 2 -3 5 11601.9 83.1306 8
 -2 -3 -5 11229.9 75.2462 17
 -2 -3 -6 8680.14 77.4141 9
 -2 -3 -6 8760.58 71.6036 17
 2 -3 6 8676.83 77.7962 8
 2 -3 6 7359.63 79.7216 19
 -2 -3 -6 10106.8 71.2689 1
 -2 -3 -7 6882.09 67.6555 17
 2 -3 7 6798.32 86.1365 19
 -2 -3 -8 4459.96 58.7225 17
 2 -3 8 4440.79 77.4 19
 -2 -3 -9 2193.23 41.6233 1
 2 -3 9 2691.09 65.9779 19
 -2 -3 -10 3786.09 88.9727 25
 2 -3 10 2903.67 41.4714 3
 -2 -3 -11 1686.7 58.8624 14
 2 -3 11 1592.4 33.385 3
 2 -3 12 2482.4 87.2118 21
 -2 -3 -12 2710.91 67.1419 14
 2 -3 13 393.462 52.4267 21
 -2 -3 -13 509.502 36.5933 14
 2 -3 14 1575.5 57.0987 21
 -2 -3 -14 2018.57 44.751 14
 -2 -3 -15 464.818 27.0129 13
 2 -2 -17 1644.84 33.6949 14
 2 -2 -16 2397.75 52.4029 14
 2 -2 -16 2301.59 49.0101 13
 2 -2 -15 370.307 39.0605 14
 2 -2 -14 4301.09 68.4178 11
 2 -2 -14 4179.57 84.6204 14
 2 -2 -13 911.135 41.3054 11
 2 -2 -13 907.653 52.2248 14
 2 -2 -12 640.232 39.7908 11
 2 -2 -11 807.288 40.4265 11
 2 -2 -11 737.474 40.8867 9
 -2 -2 11 799.468 37.7041 19
 2 -2 -10 7107.25 85.519 11
 2 -2 -10 7640.94 103.379 9
 -2 -2 9 16614.5 123.939 19
 2 -2 -9 20315.3 159.419 9
 -2 -2 8 12372 96.2392 19
 -2 -2 8 12422.6 109.097 30
 -2 -2 7 2153.81 36.2379 19
 2 -2 -7 2226.16 35.6913 1
 -2 -2 6 5278.32 48.1968 19
 -2 -2 6 5322.24 57.4958 30
 2 -2 -5 13322.6 97.3059 9
 2 -2 -5 12620.3 75.6748 1
 2 -2 -4 4239.77 36.6679 18
 2 -2 -4 4025.65 46.6526 9
 2 -2 -3 137390 431.097 18
 2 -2 -3 108867 429.757 1
 2 -2 -2 260484 832.337 18
 2 -2 -2 263905 842.575 1
 -2 -2 2 313817 830.192 29
 2 -2 -2 324317 830.219 29
 -2 -2 2 241747 820.59 7
 -2 -2 1 34276.9 125.926 17
 2 -2 -1 35434.5 121.822 18
 2 -2 0 30897.6 129.209 8
 -2 -2 0 33503 125.79 17
 2 -2 1 6168.22 42.2623 19
 2 -2 1 5199.36 37.4398 8
 -2 -2 -2 16473.2 73.2541 9
 2 -2 2 15779.6 83.1172 8
 2 -2 3 16438.5 90.3565 19
 -2 -2 -3 16820.5 83.3769 17
 2 -2 4 28972.8 167.851 30
 -2 -2 -4 29132.3 135.798 9
 2 -2 4 28227.7 145.153 19
 -2 -2 -4 28485.2 131.641 17
 2 -2 5 12562.9 116.116 30
 -2 -2 -5 14697.6 93.7843 9
 -2 -2 -5 15147.7 78.5704 1
 -2 -2 -5 13677.8 84.8799 17
 2 -2 5 12807.3 98.1369 19
 -2 -2 -6 10223.5 83.4508 9
 2 -2 6 10172.5 93.5647 19
 -2 -2 -7 8253.99 72.0395 17
 2 -2 7 8868.4 85.4235 8
 -2 -2 -8 1340.43 34.7951 17
 2 -2 8 1459.17 48.271 19
 2 -2 9 5420.4 54.4333 3
 2 -2 9 5118.27 88.7264 19
 2 -2 10 11809.7 84.24 3
 -2 -2 -10 13073.7 138.824 14
 -2 -2 -11 7313.02 106.281 14
 2 -2 11 7482.13 69.2567 3
 -2 -2 -12 1384.26 53.979 14
 2 -2 12 1173.05 74.3331 21
 -2 -2 -13 589.118 38.6756 14
 2 -2 13 355.942 54.0864 21
 -2 -2 -14 204.932 26.5132 14
 -2 -2 -14 267.105 34.4843 13
 2 -2 14 210.076 40.7413 21
 -2 -2 -15 70.1597 22.8666 13
 2 -1 -17 347.38 19.2935 13
 2 -1 -17 373.456 22.2405 14
 2 -1 -16 306.597 31.6945 14
 2 -1 -16 285.212 28.5053 13
 2 -1 -15 46.4092 29.7116 13
 2 -1 -15 58.5506 35.4201 14
 2 -1 -14 1423.65 58.0494 14
 2 -1 -14 1432.96 43.7995 11
 2 -1 -13 3100.32 75.8984 14
 2 -1 -13 3306.67 64.3304 11
 2 -1 -12 14328.3 131.435 11
 2 -1 -11 6322.98 84.4035 11
 2 -1 -11 6770.85 98.0214 9
 2 -1 -10 15276.2 125.338 11
 2 -1 -10 16417.8 150.777 9
 2 -1 -9 836.006 37.8784 9
 -2 -1 9 702.126 30.76 19
 -2 -1 8 14906.7 125.672 30
 -2 -1 8 14938.9 107.01 19
 -2 -1 7 48937 226.114 30
 2 -1 -7 48885.2 245.03 9
 -2 -1 7 48920.1 213.682 19
 2 -1 -6 11976 77.6092 1
 -2 -1 6 12154.3 87.9197 30
 2 -1 -6 11612.4 95.9737 9
 -2 -1 6 11289.9 75.0768 19
 2 -1 -5 61279.8 229.978 1
 2 -1 -5 55683.2 251.168 9
 2 -1 -4 73455.3 271.059 1
 2 -1 -4 71212.1 292.825 9
 2 -1 -3 24574 94.7688 18
 2 -1 -3 21923.7 97.1464 1
 -2 -1 2 40717.6 129.09 7
 2 -1 -2 42317.2 136.353 18
 2 -1 -1 64748.4 209.05 18
 -2 -1 0 116542 386.38 17
 2 -1 0 111148 389.035 8
 -2 -1 -1 17328.7 63.6256 9
 2 -1 1 17829.7 82.6448 8
 2 -1 2 316164 961.861 19
 -2 -1 -2 308696 950.367 17
 2 -1 3 16281 92.1565 19
 -2 -1 -3 16505.8 82.255 17
 -2 -1 -4 5658.01 48.4955 17
 -2 -1 -4 5608.83 42.2508 1
 -2 -1 -5 15693.8 88.9437 17
 -2 -1 -5 14723.1 94.5355 9
 2 -1 5 17475.3 113.486 19
 -2 -1 -5 12755.7 76.5001 1
 2 -1 5 18282.8 137.235 30
 -2 -1 -6 13069.6 85.4595 17
 2 -1 6 13169.5 107.811 19
 2 -1 6 13061 127.681 30
 2 -1 7 7316.17 87.8365 19
 -2 -1 -7 7988.66 70.1724 17
 -2 -1 -8 2180.92 39.7521 17
 2 -1 8 2051.83 52.2499 19
 2 -1 9 469.689 39.4882 19
 2 -1 9 525.849 19.9394 3
 2 -1 10 5746.28 59.0612 3
 2 -1 10 5387.83 97.1453 19
 2 -1 11 4409.63 53.8498 3
 -2 -1 -11 4293.6 84.4414 14
 -2 -1 -12 10649.6 123.118 14
 2 -1 12 9259.38 148.978 21
 -2 -1 -13 3288.8 66.2672 14
 2 -1 13 2982.69 86.3198 21
 -2 -1 -14 616.981 37.9478 13
 -2 -1 -14 537.196 30.7452 14
 2 -1 14 579.942 46.4264 21
 -2 -1 -15 4456.07 59.2409 13
 2 0 -17 2294.53 34.5127 13
 2 0 -17 2383.26 38.2287 14
 2 0 -16 336.716 29.1078 13
 2 0 -16 376.313 31.8822 14
 2 0 -15 1338.99 51.1383 14
 2 0 -15 1327.07 47.4991 13
 2 0 -14 180.538 40.8354 14
 2 0 -14 170.802 26.5617 11
 2 0 -13 401.999 44.0339 14
 2 0 -13 370.769 33.3568 11
 2 0 -12 12425.8 121.411 11
 2 0 -11 764.576 37.7639 11
 2 0 -11 770.254 39.9127 9
 -2 0 11 650.42 36.8704 19
 2 0 -10 13305.8 108.026 1
 -2 0 10 14509.3 121.626 19
 2 0 -10 13907.8 119.028 11
 2 0 -10 14887.1 139.753 9
 -2 0 9 122.262 23.1755 19
 2 0 -9 105.199 17.8808 1
 -2 0 9 135.249 35.1302 30
 -2 0 8 60648 270.77 19
 2 0 -8 62588.2 306.5 9
 2 0 -8 67376.2 269.95 1
 -2 0 8 66247.2 303.103 30
 -2 0 7 7327.06 66.5115 19
 2 0 -7 6994.04 81.5572 9
 2 0 -6 21653.4 141.672 9
 2 0 -6 21566.4 113.065 1
 2 0 -5 2510.17 43.5409 9
 -2 0 5 2711.87 43.6452 30
 2 0 -4 781.695 24.4527 9
 2 0 -4 634.212 16.9879 1
 2 0 -3 13477.4 52.0874 18
 -2 0 3 19643.8 77.8891 30
 2 0 -2 24636.1 82.6674 18
 2 0 -2 23776 92.5729 1
 2 0 -1 6270.47 27.5317 18
 2 0 0 50633.3 178.831 8
 -2 0 -1 4718.85 25.4944 9
 2 0 1 10700.4 52.8513 19
 2 0 2 702004 2178.99 19
 -2 0 -2 690311 2165.61 17
 2 0 3 2710.71 37.2275 19
 -2 0 -3 2460.63 28.6396 17
 -2 0 -4 3441.72 38.1392 9
 -2 0 -4 3502.55 37.1315 17
 -2 0 -4 3440.43 32.1434 1
 -2 0 -5 1740.77 32.8646 9
 -2 0 -5 2070.54 31.7918 17
 2 0 5 2447.52 47.0598 19
 -2 0 -5 1826.47 26.2205 1
 2 0 5 2375.59 57.6173 30
 2 0 6 59.9422 39.2255 30
 -2 0 -6 55.3793 15.714 17
 -2 0 -6 72.4748 17.3844 9
 2 0 6 36.304 26.4825 19
 -2 0 -7 5861.86 58.2781 17
 -2 0 -7 6104.76 68.0811 9
 2 0 8 631.119 37.7552 19
 -2 0 -8 1076.84 29.4227 17
 2 0 9 5516.79 92.5224 19
 2 0 9 4746.5 51.328 3
 -2 0 -10 7289.77 104.904 14
 2 0 10 6912 65.9487 3
 -2 0 -11 7122.64 106.695 14
 2 0 11 6896.15 67.623 3
 -2 0 -12 705.19 46.4151 14
 2 0 12 1052.66 72.6961 21
 -2 0 -13 1316.44 48.4612 14
 2 0 13 1057.62 64.5832 21
 -2 0 -14 451.153 36.539 13
 -2 0 -14 439.557 29.3513 14
 2 0 14 495.628 45.2289 21
 -2 0 -15 38.523 22.9535 13
 2 1 -17 467.171 23.5867 14
 2 1 -17 433.659 19.827 13
 2 1 -16 246.355 30.4526 14
 2 1 -16 233.523 27.5664 13
 2 1 -15 124.2 30.6649 13
 2 1 -15 123.466 35.1656 14
 -2 1 15 189.434 56.6772 22
 2 1 -14 1777.15 45.6217 11
 2 1 -14 1828.97 61.9397 14
 2 1 -13 3085.74 61.5452 11
 2 1 -13 2995.78 76.4537 14
 2 1 -12 14170.6 127.446 11
 2 1 -12 13602.1 149.034 14
 2 1 -11 6063.86 80.7503 11
 2 1 -11 6446.88 94.9966 9
 2 1 -10 14599.7 120.845 11
 2 1 -10 15333.4 142.199 9
 -2 1 9 873.523 34.55 19
 2 1 -9 887.277 39.5565 9
 -2 1 8 15926.6 108.888 19
 -2 1 8 15919.1 132.059 30
 2 1 -7 50409.7 249.561 9
 -2 1 7 49963.9 239.083 30
 -2 1 6 12150.4 79.1624 19
 2 1 -6 12275 98.0553 9
 -2 1 5 72471.9 276.384 30
 2 1 -5 64244.1 281.23 9
 -2 1 4 77917.3 273.553 10
 2 1 -4 78196.8 308.731 9
 -2 1 3 30349.9 132.226 30
 -2 1 2 45940.4 156.541 20
 2 1 -2 47727.4 147.717 18
 2 1 -1 51095.3 184.647 9
 -2 1 1 51077.2 183.102 7
 -2 1 -1 19231.8 80.4028 17
 -2 1 -1 17597.7 71.1625 9
 -2 1 -2 315711 1012.45 17
 -2 1 -2 306041 1010.94 9
 2 1 3 18076.1 98.2925 19
 2 1 3 18985.8 120.741 30
 -2 1 -4 5901.24 47.2336 17
 2 1 4 6075.93 59.2061 19
 -2 1 -4 6009.56 53.5447 9
 2 1 5 21119.5 151.236 30
 -2 1 -5 17762.2 104.242 9
 2 1 5 20827.7 126.245 19
 -2 1 -5 18381.1 93.8292 17
 2 1 6 15531 119.638 19
 -2 1 -6 14154.5 88.2064 1
 2 1 6 13343.2 129.462 30
 -2 1 -6 14668.9 89.2783 17
 -2 1 -6 14398.5 101.105 9
 2 1 7 7531.84 90.8479 19
 -2 1 -7 9586.33 72.583 1
 2 1 7 6591.68 107.724 30
 -2 1 -7 7563.19 65.7487 17
 -2 1 -7 8781.65 84.8266 9
 2 1 8 1714.55 71.1078 30
 2 1 8 1727.46 50.5881 19
 -2 1 -8 1777.76 34.7477 17
 2 1 9 351.999 39.5308 19
 2 1 9 535.14 21.2991 3
 2 1 10 5962.12 62.4012 3
 -2 1 -10 6096.18 95.7482 14
 2 1 11 4289.59 53.2798 3
 -2 1 -11 4251.07 85.0645 14
 -2 1 -12 9689.11 118.717 14
 2 1 12 8566.97 144.988 21
 -2 1 -13 3322.3 67.3106 14
 2 1 13 3096.83 89.427 21
 -2 1 -14 620.54 31.1648 14
 2 1 14 591.097 46.9949 21
 -2 1 -14 611.09 39.407 13
 2 1 15 2879.11 75.5627 22
 -2 1 -15 4517.94 58.6647 13
 2 2 -17 1722.85 33.2368 14
 2 2 -17 1444 28.9764 13
 2 2 -16 1984.3 46.4119 13
 2 2 -16 2106.46 49.6484 14
 2 2 -15 311.316 34.6921 13
 2 2 -15 310.822 38.2164 14
 2 2 -14 3667.75 60.1401 11
 2 2 -14 3576.03 77.4274 14
 2 2 -13 986.685 40.8495 11
 2 2 -13 1053.53 52.1756 14
 2 2 -12 546.61 36.8245 11
 2 2 -12 576.331 44.2836 14
 2 2 -11 969.678 40.2712 11
 -2 2 11 895.292 42.2995 19
 2 2 -11 983.225 46.5072 9
 2 2 -10 7222.37 83.074 11
 2 2 -10 8083.22 101.23 9
 -2 2 9 15790 144.367 30
 -2 2 9 16704.5 124.155 19
 -2 2 8 11733 113.303 30
 -2 2 8 11630.8 93.7396 19
 -2 2 7 2417.56 54.0896 30
 -2 2 7 2442.51 41.6148 19
 -2 2 6 6342.08 71.3014 30
 -2 2 6 6067.2 54.2118 19
 2 2 -5 15311.9 106.247 9
 -2 2 5 23137.2 121.902 30
 2 2 -4 4230.06 45.7592 9
 -2 2 4 4210.64 31.2683 10
 -2 2 3 112352 372.177 2
 -2 2 3 176714 429.229 30
 -2 2 2 228625 710.06 2
 2 2 -2 224698 709.568 2
 2 2 -2 250870 737.399 9
 -2 2 2 265567 726.947 20
 2 2 -1 27534.4 110.034 9
 -2 2 1 29106.8 110.798 7
 2 2 0 41961.7 151.484 19
 -2 2 -1 6045.46 38.5689 17
 2 2 1 14331.6 84.0748 30
 -2 2 -2 16114.7 76.545 9
 -2 2 -2 18131.8 79.0084 17
 -2 2 -3 18309.7 93.0777 9
 -2 2 -3 18520.1 86.1408 17
 -2 2 -4 30170.7 134.96 9
 2 2 4 24745.7 158.094 30
 -2 2 -4 30250.4 127.008 17
 2 2 4 26764.2 142.339 19
 -2 2 -5 16385.4 98.2552 9
 2 2 5 14050.8 102.95 19
 2 2 5 12292.1 117.985 30
 -2 2 -5 14702.8 81.2902 17
 -2 2 -6 11016.7 74.5924 17
 2 2 6 10968.6 123.506 30
 -2 2 -6 11794.9 92.368 9
 2 2 6 11791.5 104.128 19
 -2 2 -7 8244.13 66.313 17
 -2 2 -7 8225.4 78.4571 9
 2 2 7 8328.12 96.6152 19
 -2 2 -8 1127.41 27.8359 17
 2 2 8 1049.34 64.2442 30
 2 2 9 6277.92 60.7732 3
 -2 2 -9 6551.63 93.8705 14
 2 2 10 12708.7 93.8311 3
 -2 2 -10 13198.3 140.644 14
 -2 2 -11 7650.95 108.204 14
 2 2 11 7364 142.567 21
 -2 2 -12 1468.13 55.6194 14
 2 2 12 1459.72 82.154 21
 -2 2 -13 532.945 44.4788 13
 -2 2 -13 498.451 37.3859 14
 -2 2 -14 223.457 33.3402 13
 2 2 14 174.621 43.2327 21
 -2 2 -14 189.433 27.5264 14
 -2 2 -15 60.8071 22.0227 13
 2 2 15 73.5029 43.6118 22
 2 3 -17 170.506 18.3986 14
 2 3 -16 587.206 34.4238 14
 2 3 -16 557.904 31.6065 13
 2 3 -15 1440.48 52.1334 14
 2 3 -15 1385.25 48.8905 13
 2 3 -14 297.292 26.0543 11
 2 3 -14 305.303 42.2826 14
 2 3 -14 289.728 38.4341 13
 2 3 -13 764.253 36.7249 11
 2 3 -13 749.349 49.2043 14
 2 3 -12 538.901 35.4788 11
 2 3 -12 572.534 43.7183 14
 2 3 -11 14407.9 147.603 14
 2 3 -11 14886.9 128.042 11
 2 3 -10 3370.22 67.9057 9
 2 3 -10 3650.4 54.9076 1
 -2 3 10 3618.19 62.4583 19
 2 3 -10 3331.69 58.7188 11
 -2 3 10 3259.58 75.1256 30
 -2 3 9 12864.6 109.803 19
 -2 3 9 12176.1 129.43 30
 -2 3 8 33059 176.9 19
 -2 3 8 33433.1 204.485 30
 2 3 -8 33601.6 200.28 9
 2 3 -8 33456.2 166.751 1
 -2 3 7 16631.4 106.018 19
 2 3 -7 17474.8 126.548 9
 2 3 -7 18452 103.623 1
 -2 3 7 15469.9 121.496 30
 2 3 -6 27019.9 126.372 1
 -2 3 6 26772.1 154.916 30
 2 3 -5 32944.8 164.177 9
 -2 3 5 28017.4 158.8 30
 -2 3 4 108925 357.995 2
 -2 3 4 110615 370.581 10
 -2 3 3 19080.7 73.7633 2
 2 3 -3 22114.5 89.0139 1
 2 3 -2 103918 359.15 9
 -2 3 2 105210 340.062 2
 2 3 -2 104406 355.394 1
 -2 3 1 157532 508.94 7
 2 3 -1 153915 509.579 8
 2 3 0 158969 463.934 19
 -2 3 0 132679 460.056 7
 2 3 1 23377.2 98.7424 19
 -2 3 -1 21391.6 90.2302 17
 -2 3 -2 31821.9 121.012 17
 -2 3 -2 28318.9 121.707 9
 -2 3 -3 38192.1 154.764 9
 -2 3 -3 36354 145.031 1
 -2 3 -4 5292.59 47.9071 9
 -2 3 -4 5536.75 43.5813 17
 2 3 5 11600.5 92.8737 19
 -2 3 -5 11643.9 69.8354 17
 -2 3 -6 7526.67 69.5348 9
 -2 3 -6 7509.83 57.9847 17
 -2 3 -7 6814.78 58.4627 17
 2 3 7 6825.57 87.6754 19
 -2 3 -7 6836.08 71.672 9
 2 3 8 4049.18 72.8519 19
 2 3 8 3382.86 92.4585 30
 -2 3 -9 2461.86 62.0797 14
 2 3 9 2323.92 60.9318 19
 -2 3 -10 5036.9 88.7169 14
 2 3 10 3448.13 48.318 3
 -2 3 -11 1681.09 59.6395 14
 2 3 11 1802.26 90.1 21
 2 3 11 1728.02 35.7969 3
 2 3 12 2440.43 91.9233 21
 -2 3 -12 2657.11 67.0919 14
 -2 3 -13 621.66 44.3823 13
 -2 3 -13 518.871 37.9741 14
 -2 3 -14 2022.97 45.5994 14
 -2 3 -14 2206.61 55.2627 13
 2 3 15 330.424 47.0077 22
 -2 3 -15 554.123 27.4491 13
 2 4 -17 1234.78 28.3231 14
 2 4 -16 276.745 27.5469 13
 2 4 -16 293.531 30.7696 14
 2 4 -15 2516.09 63.4229 14
 2 4 -15 2460.3 58.7542 13
 2 4 -14 1840.65 43.2295 11
 2 4 -14 1907.14 58.8032 13
 2 4 -14 1950.09 62.193 14
 2 4 -13 246.638 29.3026 11
 2 4 -13 244.235 43.0797 14
 2 4 -12 2293.07 53.7266 11
 2 4 -12 2700.54 69.502 14
 2 4 -11 2149.17 57.4451 9
 -2 4 11 2671.66 79.754 21
 2 4 -11 2010.51 49.1124 11
 -2 4 11 2016.77 55.4828 19
 2 4 -11 2581.15 49.9243 1
 2 4 -11 2104.36 62.1796 14
 2 4 -10 692.148 27.6049 1
 2 4 -10 516.618 29.9315 11
 -2 4 10 415.878 31.9926 19
 -2 4 10 592.459 51.2365 21
 -2 4 10 397.495 45.8834 30
 2 4 -10 636.883 37.3709 9
 -2 4 9 681.48 32.5032 19
 2 4 -9 806.756 27.0225 1
 -2 4 9 687.87 50.1976 30
 2 4 -9 700.885 34.3459 9
 -2 4 8 8343.77 81.2286 19
 2 4 -8 8353.78 92.1734 9
 -2 4 7 13973.5 99.3652 19
 -2 4 7 13528.6 115.806 30
 2 4 -6 5716.32 29.7583 7
 2 4 -6 5858.97 66.6334 9
 2 4 -5 10865.7 42.1017 7
 2 4 -5 11293.1 84.8971 9
 2 4 -4 4105.86 33.1785 1
 -2 4 4 3298.47 23.1044 2
 -2 4 4 2319.72 27.6832 10
 -2 4 4 1898.34 40.7651 30
 2 4 -3 264828 833.938 1
 -2 4 3 264259 835.973 10
 2 4 -2 68891.4 216.165 2
 -2 4 2 68884.2 217.066 2
 -2 4 2 68313.6 232.781 20
 2 4 -1 75494.5 254.103 9
 2 4 -1 76366.6 256.061 8
 -2 4 0 5699.03 34.1429 7
 2 4 0 5096.99 33.2369 19
 2 4 1 71239.4 241.382 19
 -2 4 -1 62667.3 231.807 17
 2 4 2 18533.6 111.938 30
 -2 4 -2 16977.5 75.1745 17
 2 4 2 17105.7 86.144 19
 -2 4 -2 18006.2 83.4789 9
 -2 4 -3 31015.4 117.978 17
 -2 4 -3 29786.8 130.284 9
 -2 4 -4 15572.9 90.0522 9
 -2 4 -4 15305 77.6409 1
 2 4 5 2112.25 60.6956 30
 -2 4 -5 2032.25 27.2092 17
 -2 4 -5 2066.29 33.8484 9
 -2 4 -5 2032.19 27.6003 1
 2 4 6 17669.5 157.16 30
 -2 4 -6 18920.9 99.342 17
 -2 4 -6 17967.9 115.828 9
 -2 4 -6 18696.1 104.607 1
 2 4 7 383.218 53.8593 30
 -2 4 -7 174.765 19.5389 9
 2 4 7 358.601 34.0779 19
 -2 4 -7 249.046 17.6438 1
 -2 4 -7 233.809 15.4893 17
 2 4 8 493.77 39.2227 19
 -2 4 -8 377.04 20.7221 7
 2 4 8 501.923 54.689 30
 -2 4 -8 467.44 21.0733 1
 2 4 9 448.398 20.336 3
 -2 4 -9 411.131 36.4541 14
 2 4 9 243.823 59.5364 30
 2 4 9 281.217 33.9169 19
 2 4 10 5826.63 61.6352 3
 -2 4 -10 5743.92 94.1469 14
 -2 4 -11 7071.81 104.669 14
 2 4 11 6623.03 134.011 21
 -2 4 -12 4997.68 86.1105 14
 2 4 12 5506.35 120.595 21
 -2 4 -13 1391.56 54.8887 13
 -2 4 -13 1238.55 46.1649 14
 -2 4 -14 3271.78 63.8333 13
 -2 4 -14 3023.56 53.137 14
 -2 4 -15 612.026 27.9999 13
 2 4 15 361.044 47.0911 22
 2 5 -17 798.038 24.0084 14
 2 5 -16 2790.96 53.2401 14
 2 5 -16 2766.45 50.9896 13
 2 5 -15 2978.8 65.8861 14
 2 5 -15 2901.35 62.929 13
 2 5 -14 920.387 46.1104 13
 2 5 -14 926.175 50.7916 14
 2 5 -14 1016.91 34.2555 11
 2 5 -13 9788.84 125.504 14
 2 5 -13 10045.8 123.074 13
 2 5 -13 9945.09 99.7724 11
 2 5 -12 2568.17 55.6095 11
 2 5 -12 2743.87 70.5492 14
 2 5 -11 2166.3 46.2015 1
 2 5 -11 2066.22 50.3275 11
 -2 5 11 2182.44 55.2377 19
 2 5 -11 2288.21 62.109 9
 2 5 -11 2112.41 62.1064 14
 2 5 -10 1240.62 40.3464 11
 -2 5 10 1164.63 42.4386 19
 -2 5 10 1233.58 63.4418 21
 2 5 -10 1366.51 47.0294 9
 -2 5 9 2306.09 48.8459 19
 2 5 -9 2163.52 40.0426 1
 2 5 -9 2313.39 55.9565 9
 -2 5 8 8200.78 80.7342 19
 2 5 -8 8168.45 71.1474 1
 -2 5 7 2771.01 60.2332 30
 -2 5 7 3271.21 48.0845 19
 2 5 -7 5093.57 50.3161 1
 -2 5 7 4665.33 39.1857 2
 2 5 -7 3822.07 58.85 9
 -2 5 6 5011.68 36.8937 2
 -2 5 6 5053.6 68.847 30
 -2 5 5 26375.1 108.491 2
 2 5 -5 26503 142.195 9
 2 5 -4 35163.9 144.506 1
 -2 5 4 34919.3 133.097 2
 2 5 -3 31475.9 122.432 1
 -2 5 3 31725.5 128.361 10
 -2 5 2 42130.9 145.696 2
 2 5 -2 42412.8 144.934 2
 -2 5 1 110204 330.798 20
 2 5 -1 113008 311.53 19
 -2 5 1 89161.6 311.209 2
 2 5 -1 91557.2 313.497 9
 2 5 -1 88570.3 309.501 2
 -2 5 0 171339 575.88 7
 2 5 0 155549 568.808 2
 2 5 1 337775 1021.1 19
 -2 5 -1 317700 1013.83 17
 -2 5 -2 38591.3 154.745 9
 -2 5 -2 38857.6 144.026 17
 -2 5 -3 35851.8 136.872 1
 2 5 3 33045.9 151.131 19
 -2 5 -3 35664.4 147.27 9
 -2 5 -3 33988.5 130.16 17
 2 5 3 31911.6 176.015 30
 -2 5 -4 9135.92 55.1861 1
 2 5 4 8322.83 70.2703 19
 -2 5 -4 9254 67.393 9
 -2 5 -4 8882.09 54.1358 17
 2 5 4 7976.26 90.3174 30
 -2 5 -5 3467.83 33.1868 17
 2 5 5 3514.43 70.0902 30
 -2 5 -5 3369.64 45.4163 9
 -2 5 -6 7346.01 55.0506 17
 -2 5 -6 7479.1 60.4842 1
 -2 5 -6 7296.17 71.1979 9
 -2 5 -7 91.1715 17.841 9
 -2 5 -7 81.9954 15.3752 7
 -2 5 -7 175.869 15.6929 1
 2 5 7 132.084 51.3639 30
 2 5 8 10193.2 144.067 30
 2 5 8 13401.9 133.943 19
 2 5 8 12511.4 88.8 3
 -2 5 -8 18189 108.178 1
 -2 5 -8 15693 104.482 7
 2 5 9 2251.08 37.9125 3
 -2 5 -9 2680.55 63.6133 14
 2 5 9 2071.86 90.1938 30
 2 5 9 2527.45 65.7928 19
 -2 5 -10 19406 172.019 14
 2 5 10 19344.6 121.223 3
 -2 5 -11 7822.97 110.597 14
 2 5 11 7914.12 73.3026 3
 -2 5 -12 757.983 45.682 14
 -2 5 -12 705.036 49.1889 13
 2 5 12 828.878 73.2286 21
 2 5 13 1815.93 76.6487 21
 -2 5 -13 2140.04 55.395 14
 -2 5 -14 2744.24 58.9245 13
 -2 5 -14 2587.9 49.4546 14
 -2 5 -15 1391.08 34.6156 13
 2 5 15 853.876 53.8048 22
 2 6 -17 180.702 17.3753 14
 2 6 -16 364.163 30.3996 14
 2 6 -16 355.352 27.7879 13
 2 6 -15 2059.78 54.0431 13
 2 6 -15 2057.99 57.6517 14
 2 6 -14 3218.61 73.0788 14
 2 6 -14 3119.44 70.7949 13
 -2 6 13 2473.67 84.6101 21
 2 6 -13 2425.84 66.3804 13
 2 6 -13 2397.59 67.4846 14
 2 6 -13 2222.56 50.1192 11
 -2 6 12 7556.87 129.849 21
 2 6 -12 7358.08 108.579 14
 2 6 -11 5582.93 71.061 1
 -2 6 11 5993.83 115.31 21
 -2 6 11 3705.72 94.212 30
 2 6 -11 4943.52 81.9262 9
 -2 6 11 4609.31 76.8978 19
 2 6 -11 4901.46 72.1315 11
 2 6 -10 24304.9 147.81 1
 -2 6 10 22944.6 203.029 21
 -2 6 10 19320 153.262 19
 2 6 -10 19004.5 139.963 11
 -2 6 10 16126.7 167.311 30
 2 6 -10 20470.2 166.727 9
 2 6 -9 481.402 33.4919 9
 -2 6 9 549.031 32.5935 19
 -2 6 9 472.365 52.4023 30
 2 6 -8 13010.2 117.808 9
 -2 6 8 10532.1 94.4549 19
 -2 6 8 9521.31 113.837 30
 2 6 -8 14625.2 94.6814 1
 2 6 -7 9506.66 69.7137 1
 2 6 -7 7650.5 80.8593 9
 -2 6 7 7804 73.2154 19
 -2 6 7 8457.53 56.1099 2
 -2 6 7 6717.72 87.2207 30
 2 6 -6 27128.3 122.384 1
 -2 6 6 24800.6 106.539 2
 -2 6 6 20629.8 144.768 30
 2 6 -6 21143.2 136.159 9
 2 6 -5 31309.9 131.767 1
 -2 6 5 31525.6 171.5 30
 2 6 -4 31225.9 129.228 1
 -2 6 4 32556.1 136.675 10
 -2 6 3 53805 195.744 10
 2 6 -3 54107.8 185.037 1
 2 6 -2 774206 2405.79 2
 -2 6 2 775657 2406.87 2
 -2 6 1 8271.57 42.5803 2
 -2 6 1 9422.41 64.3044 30
 2 6 -1 8740.74 37.0567 19
 -2 6 1 7242.12 48.7 20
 2 6 -1 7893.17 39.7266 2
 2 6 -1 7500.2 43.4867 9
 -2 6 0 166526 566.393 7
 2 6 0 157671 559.432 2
 -2 6 -1 66404.1 229.449 17
 2 6 1 69546.3 236.804 19
 -2 6 -2 1544.72 18.3902 17
 2 6 2 1871.78 26.7075 19
 2 6 3 3011.08 39.1235 19
 -2 6 -3 2828.65 25.5401 17
 -2 6 -3 3635.47 35.3613 7
 2 6 3 2616 59.8171 30
 -2 6 -3 3430.21 37.58 9
 -2 6 -4 10015.1 59.177 1
 -2 6 -4 10018.7 56.3403 17
 -2 6 -4 10192.5 73.0832 9
 2 6 5 25431.5 145.439 19
 -2 6 -5 26322.1 139.722 9
 -2 6 -5 27884.2 131.167 7
 -2 6 -5 27107.3 122.233 1
 -2 6 -5 24075.1 108.668 17
 -2 6 -6 1492.9 34.9733 9
 -2 6 -6 1728.98 31.0432 7
 -2 6 -7 4668.69 61.9395 9
 -2 6 -7 5016.76 54.0591 7
 -2 6 -8 2107 88.7446 24
 2 6 8 2210.81 36.0565 3
 2 6 9 16894.4 111.064 3
 -2 6 -9 17564.2 157.876 14
 2 6 9 12113.9 181.152 30
 -2 6 -9 23982.8 137.899 1
 2 6 9 19037.1 206.701 21
 -2 6 -10 438.614 42.2564 14
 2 6 10 490.753 70.4416 21
 -2 6 -11 2525.49 68.3083 14
 2 6 11 2609.85 42.8449 3
 -2 6 -12 209.002 36.2818 14
 -2 6 -12 251.792 41.3561 13
 2 6 12 148.42 62.7632 21
 -2 6 -13 1380.23 54.1535 13
 2 6 13 1217.88 70.3459 21
 -2 6 -13 1351.79 46.7955 14
 -2 6 -14 786.621 38.9838 13
 2 6 14 674.294 50.5276 21
 -2 6 -14 731.413 32.1484 14
 -2 6 -15 141.419 20.8378 13
 2 6 15 95.9218 42.7685 22
 2 7 -16 3037.87 53.6379 14
 2 7 -16 2914.3 50.6179 13
 2 7 -15 236.745 32.4519 13
 2 7 -15 256.791 36.0558 14
 -2 7 15 160.19 63.647 22
 2 7 -14 594.654 43.0314 13
 2 7 -14 542.403 45.5971 14
 2 7 -13 6001.84 98.4666 14
 2 7 -13 6152.95 98.3719 13
 2 7 -13 5971.3 76.0849 11
 2 7 -12 791.23 36.477 11
 2 7 -12 696.664 48.5669 14
 2 7 -12 761.036 45.5335 13
 2 7 -11 14245.2 114.293 1
 -2 7 11 11607.6 156.11 21
 -2 7 11 7593.04 128.886 30
 2 7 -11 12210.9 127.337 9
 -2 7 11 9668.94 111.901 19
 2 7 -11 11357.3 107.394 11
 -2 7 10 15761 138.728 19
 2 7 -10 15974.2 126.824 11
 -2 7 9 13885.4 117.407 19
 2 7 -9 14316.9 129.481 9
 -2 7 9 14150.1 152.29 30
 -2 7 8 4486.24 63.5922 19
 2 7 -8 4595.1 68.0047 9
 2 7 -8 4650.9 52.47 1
 -2 7 7 14303.2 77.5976 2
 2 7 -7 14230 117.198 9
 2 7 -6 27750.9 129.5 1
 -2 7 6 27450.9 119.189 2
 -2 7 5 12028.2 63.3171 2
 2 7 -5 12086 93.5775 9
 2 7 -4 5224.71 40.0065 1
 -2 7 4 4759.55 33.2555 2
 -2 7 3 15695 78.0878 10
 2 7 -3 16725.3 87.4067 9
 -2 7 3 13332.8 61.6776 2
 2 7 -3 14391.9 66.2521 1
 2 7 -3 13495.2 61.8255 2
 -2 7 2 7405.2 42.0945 2
 2 7 -2 7324.72 40.6562 2
 2 7 -2 7357.21 42.342 1
 -2 7 1 38146.8 145.901 30
 -2 7 1 36199.6 142.044 20
 2 7 -1 32673.8 112.612 19
 -2 7 1 33720.5 126.068 2
 2 7 -1 32479.2 122.538 2
 2 7 0 34373.9 123.319 19
 2 7 0 31663.2 126.918 2
 -2 7 -1 73462.3 279.453 7
 -2 7 -1 78947.3 270.835 17
 -2 7 -2 18455.6 77.1959 17
 -2 7 -2 18285.6 87.6248 7
 -2 7 -3 24260.3 100.258 17
 -2 7 -3 27489.8 109.785 1
 2 7 3 24769.4 123.302 19
 2 7 3 27347.5 168.345 30
 -2 7 -3 27699.5 121.33 7
 -2 7 -3 27160.5 127.863 9
 -2 7 -4 2371.07 24.753 17
 -2 7 -4 3495.07 33.33 1
 2 7 4 2207.27 39.4352 19
 2 7 4 1779.58 61.8093 30
 -2 7 -4 2952.41 34.6312 7
 -2 7 -4 2778.01 39.0492 9
 -2 7 -5 8780.18 53.5984 17
 2 7 5 5790.79 92.1466 30
 -2 7 -5 13429.3 73.1715 1
 -2 7 -5 10372.6 80.6156 9
 2 7 5 8337.43 79.3245 19
 -2 7 -5 11111.7 72.8443 7
 2 7 6 19886.3 176.647 30
 -2 7 -6 22526.4 116.903 1
 -2 7 -6 20954.9 132.001 9
 2 7 6 20930.7 142.922 19
 -2 7 -6 21757 118.008 7
 -2 7 -7 16648.2 125.28 9
 2 7 7 16601.5 135.419 19
 2 7 8 5016.68 54.2088 3
 2 7 8 6722.2 126.674 30
 -2 7 -8 9516.62 133.061 23
 -2 7 -8 5989.26 61.044 1
 -2 7 -8 6795.78 82.0209 9
 -2 7 -8 9935.46 152.455 24
 2 7 9 2046.62 37.3649 3
 -2 7 -9 2009.64 58.3436 14
 2 7 9 1550.54 86.6735 30
 -2 7 -9 2681.19 45.2723 1
 2 7 9 2508.77 91.8426 21
 -2 7 -10 521.092 43.5142 14
 2 7 10 535.445 23.4734 3
 -2 7 -11 1640.6 57.9945 14
 -2 7 -11 1595.58 60.4495 13
 2 7 11 1645.46 35.0254 3
 2 7 11 1719.75 88.397 21
 -2 7 -12 1282.67 55.0038 13
 -2 7 -12 1245.44 51.5226 14
 2 7 12 1279.46 78.7644 21
 -2 7 -13 1600.74 56.2851 13
 -2 7 -13 1466.86 48.6408 14
 -2 7 -14 1214.74 42.6746 13
 -2 7 -14 1022.07 34.8177 14
 -2 7 -15 205.716 20.6613 13
 2 8 -16 2209.16 43.9743 13
 2 8 -16 2398.43 47.3759 14
 2 8 -15 2896.31 60.5571 13
 2 8 -15 2883.36 62.7878 14
 -2 8 14 717.172 84.9612 22
 2 8 -14 866.129 49.4903 14
 2 8 -14 824.574 46.2079 13
 -2 8 14 659.153 54.2471 21
 2 8 -13 11569.1 133.957 14
 2 8 -13 11745.3 134.816 13
 2 8 -13 11830.3 105.464 11
 2 8 -12 973.226 37.6963 11
 2 8 -12 921.073 49.4892 13
 2 8 -11 11791.8 129.957 13
 -2 8 11 9848.39 148.997 21
 -2 8 11 6263.48 123.313 30
 2 8 -11 12620.5 131.033 9
 -2 8 11 8375.68 107.356 19
 2 8 -11 12086.8 109.997 11
 2 8 -10 17056.4 120.689 1
 -2 8 10 17259.2 183.868 21
 -2 8 10 14423.5 133.741 19
 -2 8 10 11914.9 149.138 30
 2 8 -10 13792.4 115.94 11
 2 8 -10 15159.1 137.926 9
 -2 8 9 1904.17 72.3688 30
 2 8 -9 2587.74 58.5552 9
 2 8 -9 3008.67 45.7631 1
 -2 8 9 2112.03 49.9694 19
 -2 8 8 5663.49 92.4789 30
 -2 8 8 5465.71 69.3111 19
 2 8 -8 5505.52 74.6014 9
 2 8 -7 7787.6 63.7411 1
 -2 8 7 7635.83 54.128 2
 2 8 -6 11050.6 92.6031 9
 -2 8 6 9959.02 105.982 30
 2 8 -5 6272.87 47.7438 1
 -2 8 5 6326.65 55.8875 10
 2 8 -4 9271.18 54.6731 1
 -2 8 4 9212.98 63.7671 10
 2 8 -3 72410.9 265.403 9
 -2 8 3 73441.7 262.093 10
 -2 8 3 67507.1 240.932 2
 2 8 -3 77432 247.997 2
 2 8 -3 71243.7 244.393 1
 -2 8 2 67.4426 17.8755 20
 -2 8 2 306.334 27.2857 30
 2 8 -2 86.1906 5.60537 8
 2 8 -2 204.671 9.64626 2
 2 8 -2 219.562 8.64467 1
 -2 8 2 180.781 10.3844 2
 2 8 -2 73.9855 12.3524 9
 2 8 -1 88150.8 336.832 2
 -2 8 1 100445 344.303 2
 2 8 -1 109230 326.345 19
 -2 8 1 109279 361.36 20
 -2 8 1 124542 370.781 30
 2 8 0 107769 386.229 2
 2 8 0 114250 380.012 19
 -2 8 0 134816 410.536 30
 2 8 0 148026 438.898 30
 -2 8 -1 35322.1 134.752 17
 -2 8 -1 33754.6 144.186 7
 2 8 2 1950.01 25.5759 2
 -2 8 -2 1926.71 26.3935 7
 -2 8 -2 1880.89 18.9711 17
 -2 8 -3 12694 63.8252 1
 -2 8 -3 12581.5 57.8982 17
 2 8 4 4983.91 54.3088 19
 -2 8 -4 4697.51 43.4409 7
 -2 8 -4 4770.06 40.6432 1
 -2 8 -4 5053.04 53.5381 9
 -2 8 -4 4786.69 33.5534 17
 2 8 5 16787.4 115.681 19
 -2 8 -5 16573.6 79.3589 17
 -2 8 -6 2683.2 36.4443 7
 -2 8 -6 3059.08 48.8383 9
 2 8 6 2111.71 47.4458 19
 -2 8 -6 3440.87 39.678 1
 2 8 6 1612.72 67.1632 30
 -2 8 -7 4095.06 47.873 7
 2 8 7 3763.21 66.2448 19
 2 8 7 3047.26 86.3697 30
 -2 8 -7 4977.62 51.6412 1
 -2 8 -7 4326.06 63.0463 9
 -2 8 -8 2922.89 42.1691 1
 2 8 8 3591.87 74.0802 19
 -2 8 -8 3482.64 59.6666 9
 -2 8 -8 4798.57 101.192 23
 2 8 8 5100.15 106.202 21
 2 8 8 2634.3 39.9048 3
 -2 8 -8 5341.07 118.205 24
 2 8 8 3361.09 99.3014 30
 2 8 9 1362.36 34.9872 2
 2 8 9 1053.63 28.8702 3
 -2 8 -9 1504.84 36.8423 1
 2 8 9 1473.34 76.1248 21
 2 8 9 899.791 78.1556 30
 -2 8 -9 1275.07 49.3313 14
 2 8 9 1002.76 49.7378 19
 -2 8 -10 22853.5 194.584 13
 -2 8 -10 22698 188.988 14
 2 8 11 4386.62 53.4702 3
 -2 8 -11 4348.55 89.2886 13
 -2 8 -11 4396.51 82.9819 14
 2 8 12 1389.99 76.8044 21
 -2 8 -12 1245.71 49.5798 14
 -2 8 -12 1295.2 55.2784 13
 2 8 13 2900.61 86.4624 21
 -2 8 -13 3151.32 62.3496 14
 2 8 14 99.6542 41.1224 21
 -2 8 -14 158.109 28.9264 13
 -2 8 -14 132.594 24.5071 14
 2 8 14 82.0596 61.9702 22
 -2 8 -15 65.2876 17.8649 13
 2 9 -16 741.535 29.7028 13
 2 9 -16 810.083 32.6603 14
 2 9 -15 3979.93 67.8975 13
 2 9 -15 4121.97 71.007 14
 -2 9 14 814.728 56.6715 21
 -2 9 14 907.311 90.0321 22
 2 9 -14 889.945 46.4013 13
 2 9 -14 912.946 49.4795 14
 2 9 -13 4959.56 90.5116 14
 2 9 -13 4942.43 90.2074 13
 2 9 -13 4960.56 67.1627 11
 2 9 -12 3199.39 73.3354 13
 2 9 -12 3311.56 59.4174 11
 2 9 -11 3756.04 58.7268 1
 2 9 -11 4073.67 77.1452 9
 2 9 -11 3700.94 62.4153 11
 2 9 -11 3883.83 78.3116 13
 -2 9 11 3930.84 73.3402 19
 -2 9 10 2446.57 58.9004 19
 -2 9 10 2571.19 86.0701 21
 2 9 -9 17066.6 141.132 9
 -2 9 9 15350.2 164.172 30
 2 9 -9 18424.6 121.199 1
 2 9 -9 20335.4 209.499 24
 -2 9 8 3267.09 76.3898 30
 2 9 -8 2957.71 59.2992 9
 -2 9 7 7425.49 95.1643 30
 2 9 -7 7209.42 60.8252 1
 2 9 -7 7525.45 83.6741 9
 -2 9 6 95475.4 395.726 30
 2 9 -6 96947.4 376.618 9
 2 9 -5 4215.66 39.3679 1
 -2 9 5 3981.95 46.8949 10
 -2 9 4 17216.5 79.9036 2
 2 9 -4 18854.5 83.7555 1
 2 9 -3 42502.5 177.316 9
 -2 9 3 42886.9 174.075 10
 2 9 -3 41729.6 154.653 1
 -2 9 3 43485.1 158.054 2
 2 9 -3 43957.7 158.873 2
 -2 9 3 41393.2 191.78 30
 2 9 -2 421.223 16.7038 9
 2 9 -2 357.218 7.40524 8
 -2 9 2 159.743 10.042 2
 2 9 -2 232.584 11.6608 2
 -2 9 1 7151.67 56.55 30
 -2 9 1 7426.06 43.9891 2
 -2 9 0 7153.64 48.9824 30
 2 9 0 7637.85 64.6445 30
 2 9 1 50118.7 182.313 19
 2 9 1 50087.4 218.428 30
 2 9 2 67058.6 248.959 19
 -2 9 -2 66644.2 228.997 17
 -2 9 -3 15745.5 67.3376 17
 2 9 3 15894.7 92.346 19
 -2 9 -4 4988.86 38.5945 1
 -2 9 -4 5158.26 32.9638 17
 2 9 4 6158.14 95.0692 30
 -2 9 -4 5553.51 48.6926 7
 2 9 4 5831.65 57.7303 19
 -2 9 -5 3700.6 41.2275 7
 2 9 5 3554.07 53.9214 19
 -2 9 -6 541.525 19.3413 7
 -2 9 -6 679.238 27.3415 9
 2 9 6 967.114 35.2949 19
 2 9 6 973.275 57.9052 30
 -2 9 -6 333.209 16.7737 1
 -2 9 -7 5928.64 58.7577 7
 -2 9 -7 6142.95 74.6067 9
 -2 9 -7 6993.59 61.4984 1
 2 9 7 4981.23 76.1677 19
 2 9 7 3926.89 98.2391 30
 2 9 8 949.442 28.9706 2
 2 9 8 767.77 24.7616 3
 2 9 8 1419.27 71.6258 21
 -2 9 -8 797.64 24.0459 1
 2 9 8 1209.27 48.492 19
 -2 9 -8 1665.07 82.1533 24
 2 9 8 937.657 73.9264 30
 -2 9 -8 1479.96 69.617 23
 2 9 9 6280.52 70.901 2
 2 9 9 4761.84 56.5436 3
 -2 9 -9 6359.55 70.1913 1
 2 9 9 5184.17 116.018 21
 2 9 9 3046.68 109.556 30
 -2 9 -9 4613.7 83.109 14
 2 9 9 4156.53 82.5959 19
 -2 9 -10 1898.97 62.1818 14
 -2 9 -10 1912.33 64.883 13
 2 9 10 2070.27 40.0279 3
 -2 9 -11 3475.49 75.8399 14
 -2 9 -11 3506.18 81.0534 13
 2 9 11 3420.01 47.3131 3
 -2 9 -12 107.557 38.2195 13
 -2 9 -12 85.784 34.0376 14
 2 9 12 89.1219 62.0563 21
 -2 9 -13 925.981 46.0786 13
 -2 9 -13 846.291 40.5283 14
 2 9 13 767.115 62.2921 21
 2 9 14 806.225 70.6434 22
 2 9 14 792.538 50.6022 21
 -2 9 -15 571.283 23.3923 13
 2 10 -16 386.215 26.874 14
 2 10 -16 348.011 24.2372 13
 -2 10 15 110.333 64.9346 22
 2 10 -15 87.03 28.9535 13
 2 10 -15 86.1307 31.9641 14
 -2 10 14 1652.79 69.2249 21
 2 10 -14 1816.25 56.1176 13
 2 10 -14 1910.7 59.3315 14
 -2 10 14 1848.61 100.763 22
 -2 10 13 544.25 58.7399 21
 2 10 -13 683.36 45.1888 13
 -2 10 13 542.652 88.1331 22
 2 10 -13 738.836 30.784 11
 2 10 -12 9536.52 122.75 13
 -2 10 12 9468.8 151.175 21
 2 10 -12 9293.37 94.8993 11
 2 10 -11 3823.87 58.7216 1
 -2 10 11 3490.47 70.0006 19
 2 10 -11 3738.95 61.8047 11
 2 10 -11 4069.47 75.7564 9
 2 10 -11 4084.71 80.8613 13
 -2 10 11 4534.09 109.465 21
 2 10 -10 3692.06 73.0328 13
 2 10 -10 3609.78 73.449 14
 -2 10 10 2452.52 82.7036 30
 2 10 -10 3465.48 57.7603 11
 2 10 -10 3823.59 72.4445 9
 -2 10 10 3576 95.4593 21
 2 10 -10 4809.45 61.5285 1
 2 10 -9 1924.52 49.1336 9
 -2 10 9 2058.55 75.5378 30
 2 10 -8 7214.74 84.4868 9
 -2 10 8 5609.57 100.214 30
 -2 10 7 18271.9 154.355 30
 2 10 -7 20855.4 143.513 9
 -2 10 7 20667.1 133.845 19
 -2 10 7 23913.2 113.858 2
 2 10 -7 25112.1 126.107 1
 -2 10 6 1485.29 58.6817 30
 -2 10 6 4498.63 40.8225 2
 2 10 -6 5375.05 47.8335 1
 2 10 -6 2922.93 48.6535 9
 2 10 -5 26757.6 118.795 1
 -2 10 5 26825.8 137.764 10
 -2 10 4 24926.9 106.908 2
 2 10 -4 25215.1 107.369 1
 -2 10 3 28632.3 137.13 10
 2 10 -3 28987.5 139.753 9
 -2 10 3 25134.8 142.422 30
 2 10 -3 35654.7 129.495 1
 -2 10 3 35558.7 133.817 2
 2 10 -3 30771.9 125.107 2
 2 10 -2 448.361 13.9788 2
 -2 10 2 469.077 14.7707 2
 -2 10 1 8401.52 49.2622 2
 2 10 -1 7742.98 45.1832 2
 -2 10 0 28851.6 130.916 20
 -2 10 0 28523.1 120.987 30
 2 10 1 52096.3 186.321 19
 -2 10 -1 55391.7 209.537 20
 -2 10 -1 47708.5 178.418 17
 -2 10 -1 50372.6 187.632 30
 2 10 1 56277.5 231.233 30
 -2 10 -2 34375.4 147.46 20
 2 10 2 33329.7 136.649 19
 2 10 2 29931.5 133.014 2
 -2 10 -2 30847.7 113.788 17
 -2 10 -2 31290 134.799 7
 2 10 2 36135.4 190.851 30
 -2 10 -2 29017.5 117.289 1
 -2 10 -3 13387.3 77.7633 7
 -2 10 -3 13517.5 57.0372 17
 -2 10 -4 3242.71 38.7883 7
 2 10 4 3583.94 40.2017 2
 2 10 4 2597.46 41.8592 19
 2 10 4 2142.43 69.8643 30
 -2 10 -4 3687.59 34.5265 1
 2 10 5 8995.02 69.9609 2
 -2 10 -5 8953.73 61.249 1
 2 10 6 15048.6 100.403 2
 -2 10 -6 15239.7 88.8946 1
 -2 10 -7 19035 112.215 7
 2 10 7 17353.6 145.62 19
 -2 10 -7 21430.3 116.18 1
 2 10 7 21858.6 128.296 2
 2 10 8 4769.72 54.2893 3
 2 10 8 6144.17 68.5972 2
 2 10 8 4478.34 104.128 21
 -2 10 -8 6799.05 65.3315 1
 2 10 8 4034.49 77.7342 19
 -2 10 -8 4369.31 114.662 24
 -2 10 -8 4385.88 100.024 23
 2 10 8 2682.65 98.3082 30
 -2 10 -9 596.967 44.2745 13
 -2 10 -9 591.62 40.6127 14
 2 10 9 370.896 67.3748 30
 -2 10 -9 559.961 81.4627 24
 2 10 9 1010.66 31.3934 2
 2 10 9 737.421 26.4834 3
 2 10 9 484.617 41.3322 19
 2 10 9 614.582 70.2918 21
 -2 10 -9 1134.45 31.0508 1
 -2 10 -10 2960.47 72.7808 14
 -2 10 -10 3241.49 77.0996 13
 2 10 11 7251.48 142.824 21
 -2 10 -11 7169.71 109.815 13
 2 10 11 7021.26 66.7837 3
 -2 10 -11 6984.97 102.024 14
 -2 10 -12 2115.21 65.3328 13
 -2 10 -12 2078.97 59.2087 14
 2 10 12 2136.32 85.7602 21
 2 10 13 131.299 52.6825 21
 -2 10 -13 86.1441 28.3385 14
 -2 10 -13 78.4599 33.1111 13
 2 10 14 449.525 44.9714 21
 2 10 14 453.184 64.4228 22
 -2 10 -15 608.754 22.4993 13
 2 11 -16 843.201 30.9026 14
 2 11 -16 800.742 28.4577 13
 2 11 -15 2034.76 51.7353 14
 2 11 -15 2014.29 50.2248 13
 2 11 -14 683.604 44.7624 14
 -2 11 14 487.775 54.1467 21
 -2 11 14 521.055 81.3575 22
 2 11 -14 701.087 41.5482 13
 -2 11 13 4164.33 103.894 21
 2 11 -13 4373.18 82.7147 13
 2 11 -12 3706.57 60.0426 11
 2 11 -12 3679.26 78.0152 13
 2 11 -11 1410.16 41.3313 11
 2 11 -11 1654.75 57.8697 13
 2 11 -10 9845.33 117.044 14
 2 11 -10 10029.4 117.467 13
 2 11 -10 10127.8 115.257 9
 2 11 -9 2185.57 90.0408 24
 -2 11 9 2064.23 48.4137 19
 2 11 -8 12727.8 117.182 9
 2 11 -8 12725.9 92.4026 1
 -2 11 7 4484.3 84.4286 30
 2 11 -7 4609.95 65.2588 9
 2 11 -6 8799.19 63.4262 1
 2 11 -6 8955.4 84.2031 9
 2 11 -5 8311.27 56.1262 1
 -2 11 5 8330.09 72.283 10
 2 11 -4 33085.8 159.902 9
 2 11 -4 33054.3 132.457 1
 2 11 -3 44236.6 186.513 9
 -2 11 3 42687.6 182.564 10
 -2 11 3 43379.5 201.202 30
 -2 11 3 42688.1 164.549 2
 2 11 -3 43605.8 165.019 2
 2 11 -3 41490.4 156.858 1
 -2 11 2 205581 732.459 10
 -2 11 2 201681 742.186 30
 2 11 -2 242451 724.064 2
 -2 11 2 240481 726.891 2
 2 11 -1 32761 130.967 2
 -2 11 1 33008.5 134.168 2
 2 11 0 7062.61 38.0182 19
 -2 11 0 6686.44 57.2985 20
 2 11 0 7838.62 49.2978 2
 -2 11 0 7402.39 54.6479 30
 2 11 0 7286.14 68.6398 30
 2 11 1 72180.3 243.053 19
 -2 11 -1 68018.9 235.881 17
 -2 11 -1 73522.6 268.59 20
 2 11 1 67251.3 284.942 30
 -2 11 -1 66109.3 242.591 30
 2 11 2 808.853 47.283 30
 -2 11 -2 749.256 16.9736 30
 2 11 2 1005.89 22.0091 19
 2 11 2 1723.95 25.7136 2
 -2 11 -2 1017.62 27.6389 20
 -2 11 -2 1717.35 17.6581 1
 -2 11 -2 1071.88 13.6599 17
 -2 11 -3 20379.5 80.4506 17
 -2 11 -3 23451.3 111.695 7
 2 11 3 24155 114.375 2
 -2 11 -3 24830 99.4148 1
 -2 11 -3 21817.6 117.969 20
 2 11 3 21292.3 114.081 19
 2 11 4 12076.4 79.6819 2
 -2 11 -4 12379.9 68.7609 1
 -2 11 -5 6901.41 51.7967 1
 -2 11 -5 5557.74 53.0641 7
 2 11 5 6479.24 60.3438 2
 2 11 5 4963.41 63.3902 19
 -2 11 -6 46680.2 225.581 20
 2 11 6 63550.3 250.139 2
 -2 11 -6 58347.1 234.209 7
 2 11 6 40382.1 290.755 30
 -2 11 -6 62967.2 230.82 1
 2 11 6 52950.9 262.407 19
 2 11 7 1122.61 43.6406 19
 2 11 7 964.433 29.502 2
 2 11 7 957.115 66.8662 30
 -2 11 -7 1075.44 25.627 1
 -2 11 -7 908.005 24.9378 7
 2 11 8 12530.6 188.004 30
 -2 11 -8 19075 166.794 13
 -2 11 -8 19045.7 161.854 14
 2 11 8 20201.8 208.389 21
 -2 11 -8 26438.8 137.319 1
 2 11 8 17689.3 162.227 19
 -2 11 -8 20194 226.978 24
 -2 11 -8 19351.6 193.37 23
 2 11 8 25506.5 144.974 2
 2 11 8 19027.8 120.848 3
 -2 11 -9 6007.1 98.3398 13
 -2 11 -9 5831.32 94.4811 14
 2 11 9 6161.86 64.4518 3
 2 11 9 8802.29 85.2592 2
 2 11 9 4756.74 88.463 19
 2 11 9 5812.09 126.011 21
 2 11 9 3061.13 105.91 30
 -2 11 -9 8675.57 78.9677 1
 -2 11 -9 5694.65 140.343 24
 -2 11 -10 3828.3 79.0024 14
 2 11 10 4135.62 52.9229 3
 2 11 10 3791.34 111.778 21
 -2 11 -10 4192.73 85.5449 13
 -2 11 -11 5011.27 88.6385 14
 -2 11 -11 5176.59 95.6493 13
 -2 11 -12 2994.7 66.6904 14
 -2 11 -12 3271.74 74.7567 13
 -2 11 -13 1391.98 44.6852 14
 -2 11 -13 1406.59 49.3867 13
 2 11 13 1495.32 68.3597 21
 2 11 14 1895.24 60.9187 21
 2 11 14 1804.4 79.4013 22
 -2 11 -15 27.0117 14.0835 13
 2 12 -16 450.119 23.3905 13
 -2 12 16 195.837 44.266 22
 2 12 -15 2123.28 51.5889 14
 2 12 -15 1964.23 48.2332 13
 -2 12 15 1935.02 86.6104 22
 -2 12 14 2056.57 100.749 22
 -2 12 14 1925.7 72.3671 21
 2 12 -13 1282.58 53.1062 13
 -2 12 13 1428.07 103.534 22
 -2 12 13 1330.69 73.9767 21
 2 12 -12 3769.27 79.9356 13
 2 12 -12 4058.36 61.0372 11
 -2 12 12 3113.42 129.359 22
 -2 12 12 2926.76 96.7056 21
 2 12 -11 1167.84 38.4499 11
 -2 12 11 1122.36 73.1099 21
 2 12 -11 1184.63 51.0615 13
 2 12 -10 13192.9 192.394 24
 2 12 -10 12195 99.3586 1
 2 12 -10 11741.4 128.313 13
 2 12 -10 11796.2 127.995 14
 2 12 -10 10610 99.9698 11
 -2 12 10 12909.3 167.283 21
 2 12 -10 12078.3 125.282 9
 -2 12 10 10915.2 119.52 19
 2 12 -9 9951.21 157.561 24
 -2 12 9 7170.13 120.914 30
 -2 12 9 9498.94 140.075 21
 -2 12 9 7514.5 91.6945 19
 2 12 -9 7576.78 80.6504 11
 2 12 -9 9322.09 80.5696 1
 2 12 -9 8582.87 101.42 9
 -2 12 8 501.01 32.6738 19
 -2 12 8 446.512 55.0981 30
 2 12 -7 24014.4 157.423 9
 -2 12 7 24070.3 118.853 2
 -2 12 6 4885.47 78.5537 30
 -2 12 6 4483.24 42.5484 2
 2 12 -6 4576.68 44.1753 1
 2 12 -6 4176.81 58.8848 9
 -2 12 5 7351.39 51.5838 2
 2 12 -5 7339.97 50.9275 1
 -2 12 4 1453.73 32.8806 10
 2 12 -4 1470.62 33.5722 9
 -2 12 4 1336.97 21.2465 2
 2 12 -4 1294.51 19.1958 1
 -2 12 3 50419.4 193.284 2
 2 12 -3 50956.8 193.757 2
 -2 12 2 6875.73 46.2431 2
 2 12 -2 6993.22 45.0676 2
 2 12 -1 47649.2 203.645 30
 2 12 -1 48924.8 179.902 2
 -2 12 0 61228.1 230.922 20
 2 12 0 54195.8 187.52 19
 2 12 0 55192 204.324 2
 -2 12 0 62841.5 214.005 2
 2 12 0 54790.9 237.418 30
 -2 12 0 49579.3 204.611 30
 2 12 1 2809.43 27.5778 19
 -2 12 -1 2658.36 38.3545 20
 2 12 1 3119.17 53.7218 30
 -2 12 -1 3129.29 32.3304 30
 -2 12 -2 51231.8 186.541 30
 2 12 2 57935.2 271.723 30
 -2 12 -2 52782.9 216.629 20
 2 12 2 57279.7 209.617 2
 2 12 2 56248.8 206.899 19
 -2 12 -2 53364.1 183.691 1
 -2 12 -2 51507.5 178.137 17
 2 12 3 70187.4 361.698 30
 -2 12 -3 75708.4 305.729 20
 -2 12 -3 84731.2 278.776 1
 2 12 3 89851.9 308.688 2
 2 12 3 75615.5 300.602 19
 -2 12 -4 20110.3 121.019 20
 -2 12 -4 27034.9 112.927 1
 2 12 4 21713.7 127.978 19
 2 12 4 25726.9 127.943 2
 2 12 5 17851.1 104.415 2
 -2 12 -5 15428.8 94.0898 7
 -2 12 -5 18211.5 90.882 1
 -2 12 -5 12942.8 92.3661 20
 2 12 5 11659.7 136.452 30
 2 12 5 15029.9 112.425 19
 -2 12 -6 2132.84 31.2992 1
 2 12 6 1885.25 36.0588 2
 -2 12 -6 1607.48 30.2009 7
 2 12 6 1064.13 63.5135 30
 2 12 6 1350.02 41.5983 19
 2 12 7 486.602 21.0491 3
 2 12 7 699.593 25.478 2
 -2 12 -7 737.394 20.8292 1
 -2 12 -7 290.832 51.2962 23
 2 12 7 162.129 57.0253 30
 2 12 7 266.462 29.4512 19
 -2 12 -7 291.731 66.9516 24
 2 12 8 494.842 25.7502 2
 2 12 8 328.239 19.9224 3
 -2 12 -8 635.339 24.1539 1
 -2 12 -8 250.479 33.8929 14
 -2 12 -8 271.981 36.3511 13
 2 12 8 302.371 37.1914 19
 2 12 8 265.385 71.5906 30
 -2 12 -8 466.277 74.4074 24
 2 12 8 437.893 63.6491 21
 -2 12 -8 353.3 60.2117 23
 2 12 9 15678.8 108.607 3
 2 12 9 21109.5 132.881 2
 -2 12 -9 15474.3 150.214 14
 -2 12 -9 16072.6 160.073 13
 2 12 9 12584 143.737 19
 2 12 9 16435.5 201.203 21
 2 12 9 8404.25 161.645 30
 -2 12 -9 16566.8 214.224 24
[truncated: 1,410,074 more chars]
